# Supplementary material for: Removal of H2Aub1 by ubiquitin-specific proteases 12 and 13 is required for stable Polycomb-mediated gene repression in Arabidopsis
Source: Genome Biol. 2020 Jun 16;21:144. doi: 10.1186/s13059-020-02062-8 (PMC7296913; doi:10.1186/s13059-020-02062-8)
Supplement: Supplementary file 2 — Additional file 2:Table S1. Genes deregulated in ubp12, ubp13, and ubp12/13. [file 13059_2020_2062_MOESM2_ESM.xlsx]

## Sheet: Sheet1
Table S1. Genes deregulated in ubp12, ubp13, and ubp12/13
Note: only significantly deregulated genes shown with |log2FC|>1 and padj<0.05
Downregulated in ubp12 (17)			Upregulated in ubp12 (49)			Downregulated in ubp13 (0)			Upregulated in ubp13 (33)			Downregulated in ubp12ubp13 (369)			Upregulated in ubp12ubp13 (1228)
Gene ID	Log2fc	Alias	Gene ID	Log2fc	Alias	Gene ID	Log2fc	Alias	Gene ID	Log2fc	Alias	Gene ID	Log2fc	Alias	Gene ID	Log2fc	Alias
AT5G06600	-1.74468	AtUBP12 UBP12 ubiquitin-specific protease 12	AT3G28915	3.97467	transposable element gene				AT1G76420	1.48592	ANAC031 CUC3 NAC368 NAC (No Apical Meristem) domain transcriptional regulator superfamily protein	AT3G54070	-4.70991	Ankyrin repeat family protein	AT1G72260	6.50684	THI2.1 THI2.1.1 thionin 2.1
AT4G26288	-1.56226		AT1G22990	1.84855	HIPP22 Heavy metal transport/detoxification superfamily protein				AT3G07120	1.4201	RING/U-box superfamily protein	AT1G67865	-4.60542		AT5G52300	5.74461	LTI65 RD29B CAP160 protein
AT3G22961	-1.51152	Paired amphipathic helix (PAH2) superfamily protein	AT1G69140	1.78838					AT4G23205	1.41494	other RNA	AT3G46880	-4.42383		AT1G52040	5.73412	ATMBP MBP1 myrosinase-binding protein 1
AT1G13230	-1.46229	Leucine-rich repeat (LRR) family protein	AT2G19850	1.74563					AT1G41797	1.35571	transposable element gene	AT1G53480	-4.38248	ATMRD1 MRD1 mto 1 responding down 1	AT2G37870	5.60993	Bifunctional inhibitor/lipid-transfer protein/seed storage 2S albumin superfamily protein
AT1G15415	-1.42226		AT1G11210	1.72635	Protein of unknown function (DUF761)				AT1G51640	1.3444	ATEXO70G2 EXO70G2 exocyst subunit exo70 family protein G2	AT3G45860	-3.95883	CRK4 cysteine-rich RLK (RECEPTOR-like protein kinase) 4	AT4G08570	5.31314	Heavy metal transport/detoxification superfamily protein
AT1G13540	-1.33634	Protein of unknown function (DUF1262)	AT5G43840	1.70425	AT-HSFA6A HSFA6A heat shock transcription factor A6A				AT5G28110	1.33539	transposable element gene	AT5G35480	-3.93449		AT1G28370	5.235	ATERF11 ERF11 ERF domain protein 11
AT3G04200	-1.24539	RmlC-like cupins superfamily protein	AT5G15970	1.68902	AtCor6.6 COR6.6 KIN2 stress-responsive protein (KIN2) / stress-induced protein (KIN2) / cold-responsive protein (COR6.6) / cold-regulated protein (COR6.6)				AT1G64110	1.29612	DAA1 P-loop containing nucleoside triphosphate hydrolases superfamily protein	AT4G13575	-3.80441		AT3G28300	5.16134	AT14A Protein of unknown function (DUF677)
AT5G23020	-1.20693	IMS2 MAM-L MAM3 2-isopropylmalate synthase 2	AT1G29395	1.47404	COR413-TM1 COR413IM1 COR414-TM1 COLD REGULATED 314 INNER MEMBRANE 1				AT2G03900	1.26935		AT3G50470	-3.67258	HR3 MLA10 homolog of RPW8 3	AT3G28290	5.15673	AT14A Protein of unknown function (DUF677)
AT5G56550	-1.17945	ATOXS3 OXS3 oxidative stress 3	AT1G64110	1.43361	DAA1 P-loop containing nucleoside triphosphate hydrolases superfamily protein				AT5G04370	1.24181	NAMT1 S-adenosyl-L-methionine-dependent methyltransferases superfamily protein	AT5G23020	-3.63526	IMS2 MAM-L MAM3 2-isopropylmalate synthase 2	AT1G52690	5.05099	LEA7 Late embryogenesis abundant protein (LEA) family protein
AT3G55646	-1.15393		AT5G61412	1.40923					AT5G09910	1.23584	Ras-related small GTP-binding family protein	AT3G09922	-3.392	ATIPS1 IPS1 induced by phosphate starvation1	AT1G24070	5.05082	ATCSLA10 CSLA10 CSLA10 cellulose synthase-like A10
AT1G64105	-1.11865	ANAC027 NAC027 NAC domain containing protein 27	AT5G52300	1.40772	LTI65 RD29B CAP160 protein				AT1G69140	1.18826		AT3G43850	-3.36756		AT1G64110	4.94701	DAA1 P-loop containing nucleoside triphosphate hydrolases superfamily protein
AT5G18636	-1.10188		AT5G53870	1.39273	AtENODL1 ENODL1 early nodulin-like protein 1				AT2G07733	1.15666		AT3G48720	-3.34832	DCF HXXXD-type acyl-transferase family protein	AT5G03210	4.92442	AtDIP2 DIP2
AT1G67460	-1.0778	Minichromosome maintenance (MCM2/3/5) family protein	AT2G42540	1.3916	AtCOR15A COR15 COR15A cold-regulated 15a				AT1G22990	1.14258	HIPP22 Heavy metal transport/detoxification superfamily protein	AT3G21460	-3.22983	Glutaredoxin family protein	AT2G32210	4.8333	AthCYSTM6
AT4G25380	-1.05809	AtSAP10 SAP10 stress-associated protein 10	AT2G42530	1.35124	COR15B cold regulated 15b				AT1G09176	1.13873		AT2G01890	-3.1219	ATPAP8 PAP8 purple acid phosphatase 8	AT1G80820	4.8051	ATCCR2 CCR2 cinnamoyl coa reductase
AT5G15830	-1.04065	AtbZIP3 bZIP3 basic leucine-zipper 3	AT5G17460	1.33894					AT5G15970	1.13287	AtCor6.6 COR6.6 KIN2 stress-responsive protein (KIN2) / stress-induced protein (KIN2) / cold-responsive protein (COR6.6) / cold-regulated protein (COR6.6)	AT5G59680	-3.10062	Leucine-rich repeat protein kinase family protein	AT1G63820	4.78956	CCT motif family protein
AT1G32270	-1.03435	ATSYP24 SYP24 syntaxin, putative	AT1G19180	1.26301	AtJAZ1 JAZ1 TIFY10A jasmonate-zim-domain protein 1				AT4G08570	1.13102	Heavy metal transport/detoxification superfamily protein	AT2G46880	-3.08208	ATPAP14 PAP14 purple acid phosphatase 14	AT1G17380	4.69493	JAZ5 TIFY11A jasmonate-zim-domain protein 5
AT3G43850	-1.02504		AT2G37580	1.24647	RING/U-box superfamily protein				AT4G11880	1.12856	AGL14 XAL2 AGAMOUS-like 14	AT5G64190	-3.07045		AT1G04180	4.60318	YUC9 YUCCA 9
			AT4G33970	1.22728	LRX11 Leucine-rich repeat (LRR) family protein				AT4G16550	1.11321	HSP20-like chaperone	AT1G22130	-3.00817	AGL104 AGAMOUS-like 104	AT5G04380	4.41866	S-adenosyl-L-methionine-dependent methyltransferases superfamily protein
			AT4G30650	1.18502	Low temperature and salt responsive protein family				AT5G59060	1.10987		AT5G06800	-2.97588	myb-like HTH transcriptional regulator family protein	AT1G52400	4.37554	ATBG1 BGL1 BGLU18 beta glucosidase 18
			AT4G33610	1.17304	glycine-rich protein				AT5G52300	1.10384	LTI65 RD29B CAP160 protein	AT5G38096	-2.92573		AT2G16367	4.35464
			AT4G30662	1.16101					AT3G44550	1.07971	FAR5 fatty acid reductase 5	AT3G55646	-2.89772		AT1G47395	4.34571
			AT1G76420	1.15955	ANAC031 CUC3 NAC368 NAC (No Apical Meristem) domain transcriptional regulator superfamily protein				AT4G21440	1.07611	ATM4 ATMYB102 MYB102 MYB102 MYB-like 102	AT4G13572	-2.83511		AT1G52000	4.29093	Mannose-binding lectin superfamily protein
			AT5G52310	1.12683	COR78 LTI140 LTI78 RD29A low-temperature-responsive protein 78 (LTI78) / desiccation-responsive protein 29A (RD29A)				AT2G15130	1.07283	Plant basic secretory protein (BSP) family protein	AT5G10250	-2.83121	DOT3 Phototropic-responsive NPH3 family protein	AT5G61100	4.24722
			AT3G05640	1.1217	EGR1 Protein phosphatase 2C family protein				AT1G48060	1.05986	F-box and associated interaction domains-containing protein	AT3G26818	-2.83099	MIR169M MIR169M; miRNA	AT1G43160	4.18404	RAP2.6 related to AP2 6
			AT3G44006	1.10662					AT3G19680	1.05698	Protein of unknown function (DUF1005)	AT1G13540	-2.70707	Protein of unknown function (DUF1262)	AT1G11785	4.14841
			AT3G27250	1.07953	AITR1				AT1G65110	1.05456	Ubiquitin carboxyl-terminal hydrolase-related protein	AT5G35490	-2.66682	ATMRU1 MRU1 mto 1 responding up 1	AT1G18710	4.02343	AtMYB47 MYB47 myb domain protein 47
			AT4G23810	1.07126	ATWRKY53 WRKY53 WRKY family transcription factor				AT4G31380	1.04504	FLP1 FPF1-like protein 1	AT1G67626	-2.66286	transposable element gene	AT1G72520	4.02089	ATLOX4 LOX4 PLAT/LH2 domain-containing lipoxygenase family protein
			AT4G11320	1.06552	AtCP2 CP2 Papain family cysteine protease				AT5G59220	1.03628	HAI1 SAG113 highly ABA-induced PP2C gene 1	AT5G41780	-2.64542	myosin heavy chain-related	AT3G28220	3.98164	TRAF-like family protein
			AT3G49551	1.06459					AT1G04180	1.02701	YUC9 YUCCA 9	AT2G44740	-2.6082	CYCP4;1 cyclin p4;1	AT5G53870	3.97431	AtENODL1 ENODL1 early nodulin-like protein 1
			AT1G65330	1.06387	AGL37 PHE1 MADS-box transcription factor family protein				AT3G27250	1.02627	AITR1	AT5G38230	-2.5692	transposable element gene	AT1G69140	3.90601
			AT1G18830	1.06246	SEC31A Transducin/WD40 repeat-like superfamily protein				AT2G48130	1.02619	Bifunctional inhibitor/lipid-transfer protein/seed storage 2S albumin superfamily protein	AT4G30110	-2.51424	ATHMA2 HMA2 heavy metal atpase 2	AT5G42900	3.88462	COR27 cold regulated gene 27
			AT4G39260	1.05474	ATGRP8 CCR1 GR-RBP8 GRP8 RBGA6 cold, circadian rhythm, and RNA binding 1				AT1G50040	1.01612	Protein of unknown function (DUF1005)	AT1G67860	-2.50037		AT3G56790	3.88031	RNA splicing factor-related
			AT1G20515	1.04775	other RNA				AT5G36180	1.01469	scpl1 serine carboxypeptidase-like 1	AT4G16563	-2.49972	Eukaryotic aspartyl protease family protein	AT1G52410	3.85378	AtTSA1 TSA1 TSK-associating protein 1
			AT2G28900	1.04421	ATOEP16-1 ATOEP16-L OEP16 OEP16-1 outer plastid envelope protein 16-1							AT5G38710	-2.49874	PDH2 Methylenetetrahydrofolate reductase family protein	AT5G04370	3.82674	NAMT1 S-adenosyl-L-methionine-dependent methyltransferases superfamily protein
			AT1G56300	1.03101	Chaperone DnaJ-domain superfamily protein							AT4G04955	-2.48067	ALN ATALN allantoinase	AT3G27250	3.79413	AITR1
			AT1G18710	1.03035	AtMYB47 MYB47 myb domain protein 47							AT1G06830	-2.48013	CEPD1 Glutaredoxin family protein	AT1G13609	3.74793	Defensin-like (DEFL) family protein
			AT1G50750	1.02798	Plant mobile domain protein family							AT5G03545	-2.43871	AT4 ATIPS2	AT5G45570	3.74281	Ulp1 protease family protein
			AT3G22142	1.02235	Bifunctional inhibitor/lipid-transfer protein/seed storage 2S albumin superfamily protein							AT5G42530	-2.40617		AT5G10140	3.73338	AGL25 FLC FLF RSB6 K-box region and MADS-box transcription factor family protein
			AT2G47890	1.0206	B-box type zinc finger protein with CCT domain							AT4G14140	-2.40548	DMT02 DMT2 MET02 MET2 DNA methyltransferase 2	AT1G07500	3.72651	SMR5
			AT1G20030	1.0046	Pathogenesis-related thaumatin superfamily protein							AT3G46890	-2.37606		AT5G36925	3.67955	ARACIN1
												AT1G34060	-2.34767	TAR4 Pyridoxal phosphate (PLP)-dependent transferases superfamily protein	AT4G31380	3.66803	FLP1 FPF1-like protein 1
												AT3G10600	-2.34725	CAT7 cationic amino acid transporter 7	AT1G30220	3.64709	ATINT2 INT2 inositol transporter 2
												AT1G23110	-2.3346		AT3G03341	3.61599
												AT1G13650	-2.32325		AT4G08093	3.60205
												AT4G27290	-2.30617	S-locus lectin protein kinase family protein	AT5G39580	3.57856	Peroxidase superfamily protein
												AT3G22961	-2.30015	Paired amphipathic helix (PAH2) superfamily protein	AT4G02330	3.57843	AtPME41 ATPMEPCRB PME41 Plant invertase/pectin methylesterase inhibitor superfamily
												AT5G59070	-2.28857	UDP-Glycosyltransferase superfamily protein	AT5G43420	3.57258	RING/U-box superfamily protein
												AT1G34315	-2.27526		AT2G41240	3.5688	BHLH100 basic helix-loop-helix protein 100
												AT5G54610	-2.26844	ANK BDA1 ankyrin	AT4G01985	3.55486
												AT2G37130	-2.26704	Peroxidase superfamily protein	AT1G02390	3.50182	ATGPAT2 GPAT2 glycerol-3-phosphate acyltransferase 2
												AT5G27771	-2.24873		AT1G19180	3.4984	AtJAZ1 JAZ1 TIFY10A jasmonate-zim-domain protein 1
												AT5G35777	-2.24172	transposable element gene	AT2G35070	3.48778
												AT4G15990	-2.19494		AT1G67105	3.43913	other RNA
												AT4G04601	-2.18894		AT4G12735	3.4258
												AT1G32540	-2.15105	LOL1 lsd one like 1	AT5G59220	3.42502	HAI1 SAG113 highly ABA-induced PP2C gene 1
												AT1G02640	-2.14444	ATBXL2 BXL2 beta-xylosidase 2	AT2G47770	3.41583	ATTSPO TSPO TSPO(outer membrane tryptophan-rich sensory protein)-related
												AT3G13404	-2.13918		AT1G77120	3.39648	ADH ADH1 ATADH ATADH1 alcohol dehydrogenase 1
												AT5G56870	-2.13154	BGAL4 beta-galactosidase 4	AT5G05600	3.38147	JAO2 JOX2 2-oxoglutarate (2OG) and Fe(II)-dependent oxygenase superfamily protein
												AT2G36710	-2.12822	Pectin lyase-like superfamily protein	AT5G40800	3.37785	AITR4
												AT1G04660	-2.12573	glycine-rich protein	AT4G33550	3.32877	Bifunctional inhibitor/lipid-transfer protein/seed storage 2S albumin superfamily protein
												AT5G43240	-2.11461	Protein of unknown function (DUF674)	AT5G40790	3.3003	AITR3
												AT3G63052	-2.06231		AT3G02480	3.29599	ABR Late embryogenesis abundant protein (LEA) family protein
												AT1G53830	-2.0614	ATPME2 PME2 pectin methylesterase 2	AT2G18190	3.28678	P-loop containing nucleoside triphosphate hydrolases superfamily protein
												AT1G19960	-2.05728		AT1G80130	3.28049	Tetratricopeptide repeat (TPR)-like superfamily protein
												AT1G71140	-2.05084	DTX14 MATE efflux family protein	AT3G08860	3.26446	PYD4 PYRIMIDINE 4
												AT4G28900	-2.04524	transposable element gene	AT1G78340	3.26312	ATGSTU22 GSTU22 glutathione S-transferase TAU 22
												AT5G42610	-2.03813	Protein of unknown function (DUF607)	AT3G53980	3.25048	Bifunctional inhibitor/lipid-transfer protein/seed storage 2S albumin superfamily protein
												AT3G26815	-2.0373	MIR169K MIR169K; miRNA	AT5G02200	3.24985	FHL far-red-elongated hypocotyl1-like
												AT3G46490	-2.03139	2-oxoglutarate (2OG) and Fe(II)-dependent oxygenase superfamily protein	AT5G59310	3.24688	AtLtpI-11 LTP4 lipid transfer protein 4
												AT3G23480	-2.02833	Cyclopropane-fatty-acyl-phospholipid synthase	AT1G51090	3.24599	AtHMAD1 Heavy metal transport/detoxification superfamily protein
												AT4G38950	-2.02653	ATP binding microtubule motor family protein	AT2G42540	3.24515	AtCOR15A COR15 COR15A cold-regulated 15a
												AT1G18990	-2.00338	Protein of unknown function, DUF593	AT1G61890	3.2417	MATE efflux family protein
												AT2G32160	-1.99895	S-adenosyl-L-methionine-dependent methyltransferases superfamily protein	AT3G42658	3.23627	SADHU3-2 transposable element gene
												AT3G16120	-1.99087	Dynein light chain type 1 family protein	AT1G05340	3.22347	AthCYSTM1
												AT2G40020	-1.9858	Nucleolar histone methyltransferase-related protein	AT1G65890	3.22341	AAE12 acyl activating enzyme 12
												AT1G67460	-1.97804	Minichromosome maintenance (MCM2/3/5) family protein	AT1G47400	3.20945
												AT1G15405	-1.93994	other RNA	AT1G09950	3.19216	RAS1 RESPONSE TO ABA AND SALT 1
												AT3G41979	-1.93158	5.8SrRNA	AT1G19380	3.18679	Protein of unknown function (DUF1195)
												AT4G22545	-1.93155		AT1G11210	3.17086	Protein of unknown function (DUF761)
												AT5G22310	-1.91809		AT5G64750	3.16958	ABR1 Integrase-type DNA-binding superfamily protein
												AT1G65310	-1.91724	ATXTH17 XTH17 xyloglucan endotransglucosylase/hydrolase 17	AT3G12203	3.15623	scpl17 serine carboxypeptidase-like 17
												AT1G12080	-1.91612	Vacuolar calcium-binding protein-related	AT2G14247	3.15332	Expressed protein
												AT5G49730	-1.91609	ATFRO6 FRO6 FRO6 ferric reduction oxidase 6	AT1G50750	3.1472	Plant mobile domain protein family
												AT5G06720	-1.90768	ATPA2 AtPRX53 PA2 PRX53 peroxidase 2	AT3G55310	3.14552	NAD(P)-binding Rossmann-fold superfamily protein
												AT1G33340	-1.9004	ENTH/ANTH/VHS superfamily protein	AT3G45140	3.14191	ATLOX2 LOX2 lipoxygenase 2
												AT5G25090	-1.89716	AtENODL13 ENODL13 early nodulin-like protein 13	AT4G18422	3.14169
												AT4G37860	-1.89269	SPT2 chromatin protein	AT1G52030	3.1218	F-ATMBP MBP1.2 MBP2 myrosinase-binding protein 2
												AT2G01020	-1.89043	5.8SrRNA	AT1G63860	3.11563	Disease resistance protein (TIR-NBS-LRR class) family
												AT5G25980	-1.8607	BGLU37 TGG2 glucoside glucohydrolase 2	AT5G62040	3.08205	BFT PEBP (phosphatidylethanolamine-binding protein) family protein
												AT3G49160	-1.85961	pyruvate kinase family protein	AT1G66500	3.08004	Pre-mRNA cleavage complex II
												AT3G25670	-1.85675	Leucine-rich repeat (LRR) family protein	AT2G45135	3.07	RING/U-box superfamily protein
												AT5G19600	-1.84967	SULTR3;5 sulfate transporter 3;5	AT1G07430	3.06811	AIP1 AtAIP1 HAI2 HON highly ABA-induced PP2C gene 2
												AT5G46140	-1.84864	Protein of unknown function (DUF295)	AT1G17420	3.0612	ATLOX3 LOX3 lipoxygenase 3
												AT2G25810	-1.8365	TIP4;1 tonoplast intrinsic protein 4;1	AT5G47960	3.03933	ATRABA4C RABA4C SMG1 RAB GTPase homolog A4C
												AT3G51330	-1.82029	Eukaryotic aspartyl protease family protein	AT3G50970	3.03643	LTI30 XERO2 dehydrin family protein
												AT1G13750	-1.81938	ATPAP1 PAP1 Purple acid phosphatases superfamily protein	AT1G20450	3.0299	ERD10 LTI29 LTI45 Dehydrin family protein
												AT5G38150	-1.80501	PMI15 Plant protein of unknown function (DUF827)	AT4G33970	3.02524	LRX11 Leucine-rich repeat (LRR) family protein
												AT3G28770	-1.79182	Protein of unknown function (DUF1216)	AT1G25180	3.02362
												AT4G36850	-1.78797	PQ-loop repeat family protein / transmembrane family protein	AT5G17460	3.01624
												AT5G57550	-1.78204	XTH25 XTR3 xyloglucan endotransglucosylase/hydrolase 25	AT2G28500	2.99618	LBD11 LOB domain-containing protein 11
												AT3G23080	-1.77961	Polyketide cyclase/dehydrase and lipid transport superfamily protein	AT3G07650	2.99368	BBX7 COL9 CONSTANS-like 9
												AT4G33220	-1.76968	ATPME44 PME44 pectin methylesterase 44	AT3G16510	2.98589	Calcium-dependent lipid-binding (CaLB domain) family protein
												AT3G22240	-1.76873	AthCYSTM9	AT1G56150	2.97647	SAUR71 SAUR-like auxin-responsive protein family
												AT1G64560	-1.76152		AT5G59570	2.96589	BOA Homeodomain-like superfamily protein
												AT1G22690	-1.74891	Gibberellin-regulated family protein	AT5G27037	2.95128
												AT1G29490	-1.7354	SAUR68 SAUR-like auxin-responsive protein family	AT4G28140	2.94265	Integrase-type DNA-binding superfamily protein
												AT3G29370	-1.73359	P1R3	AT5G15970	2.93918	AtCor6.6 COR6.6 KIN2 stress-responsive protein (KIN2) / stress-induced protein (KIN2) / cold-responsive protein (COR6.6) / cold-regulated protein (COR6.6)
												AT3G42800	-1.72728		AT1G76420	2.92407	ANAC031 CUC3 NAC368 NAC (No Apical Meristem) domain transcriptional regulator superfamily protein
												AT5G40450	-1.72724	RBB1	AT3G56275	2.91478
												AT3G32980	-1.72595	Peroxidase superfamily protein	AT1G75450	2.91374	ATCKX5 ATCKX6 CKX5 cytokinin oxidase 5
												AT5G45820	-1.7048	CIPK20 PKS18 SnRK3.6 CBL-interacting protein kinase 20	AT3G25760	2.893	AOC1 ERD12 allene oxide cyclase 1
												AT1G23060	-1.69708	MDP40	AT3G06890	2.88716
												AT2G01008	-1.68363		AT1G15330	2.88511	Cystathionine beta-synthase (CBS) protein
												AT2G40610	-1.67904	ATEXP8 ATEXPA8 ATHEXP ALPHA 1.11 EXP8 EXPA8 expansin A8	AT3G28270	2.88441	AFL1 Protein of unknown function (DUF677)
												AT5G59080	-1.67176		AT2G22710	2.88265	transposable element gene
												AT1G21250	-1.66121	AtWAK1 PRO25 WAK1 cell wall-associated kinase	AT1G34440	2.87688
												AT1G68320	-1.65883	AtMYB62 BW62B BW62C MYB62 myb domain protein 62	AT4G23810	2.87659	ATWRKY53 WRKY53 WRKY family transcription factor
												AT5G25460	-1.65273	DGR2 Protein of unknown function, DUF642	AT1G17020	2.8666	ATSRG1 SRG1 senescence-related gene 1
												AT3G20460	-1.64913	Major facilitator superfamily protein	AT4G11310	2.8551	AtCP1 CP1 Papain family cysteine protease
												AT1G33720	-1.64649	CYP76C6 cytochrome P450, family 76, subfamily C, polypeptide 6	AT4G14730	2.85326	AtLFG1 LFG1 Bax inhibitor-1 family protein
												AT4G20140	-1.64366	GSO1 SGN3 Leucine-rich repeat transmembrane protein kinase	AT5G15960	2.84968	KIN1 stress-responsive protein (KIN1) / stress-induced protein (KIN1)
												AT2G45180	-1.63926	Bifunctional inhibitor/lipid-transfer protein/seed storage 2S albumin superfamily protein	AT5G51060	2.8363	ATRBOHC RBOHC RHD2 NADPH/respiratory burst oxidase protein D
												AT5G51720	-1.63384	At-NEET NEET 2 iron, 2 sulfur cluster binding	AT4G34150	2.83058	Calcium-dependent lipid-binding (CaLB domain) family protein
												AT3G18200	-1.6304	UMAMIT4 nodulin MtN21 /EamA-like transporter family protein	AT2G30210	2.82736	LAC3 laccase 3
												AT2G28630	-1.62936	KCS12 3-ketoacyl-CoA synthase 12	AT5G41550	2.82654	Disease resistance protein (TIR-NBS-LRR class) family
												AT2G46790	-1.61281	APRR9 PRR9 TL1 pseudo-response regulator 9	AT3G07120	2.82179	RING/U-box superfamily protein
												AT1G77690	-1.61157	LAX3 like AUX1 3	AT4G23600	2.81972	CORI3 JR2 Tyrosine transaminase family protein
												AT2G20700	-1.60903	LLG2 LORELEI-LIKE-GPI ANCHORED PROTEIN 2	AT1G63750	2.79834	Disease resistance protein (TIR-NBS-LRR class) family
												AT4G01335	-1.59731		AT1G20510	2.7974	OPCL1 OPC-8:0 CoA ligase1
												AT4G26660	-1.59253		AT2G34810	2.79722	AtBBE16 FAD-binding Berberine family protein
												AT2G15620	-1.59025	ATHNIR NIR NIR1 nitrite reductase 1	AT4G14370	2.79703	Disease resistance protein (TIR-NBS-LRR class) family
												AT5G15830	-1.56143	AtbZIP3 bZIP3 basic leucine-zipper 3	AT1G61340	2.79033	AtFBS1 FBS1 F-box family protein
												AT2G35020	-1.56084	GLCNA.UT2 GlcNAc1pUT2 N-acetylglucosamine-1-phosphate uridylyltransferase 2	AT4G04635	2.78201	transposable element gene
												AT5G62430	-1.56074	CDF1 cycling DOF factor 1	AT2G19850	2.78192
												AT2G47880	-1.55968	CEPD2 Glutaredoxin family protein	AT2G46270	2.78182	GBF3 G-box binding factor 3
												AT4G23290	-1.55668	CRK21 cysteine-rich RLK (RECEPTOR-like protein kinase) 21	AT4G21440	2.7732	ATM4 ATMYB102 MYB102 MYB102 MYB-like 102
												AT4G33666	-1.55518		AT2G22905	2.77169	Expressed protein
												AT4G28780	-1.55222	GDSL-like Lipase/Acylhydrolase superfamily protein	AT3G60670	2.77125	PLATZ transcription factor family protein
												AT4G02810	-1.54912	FAF1 Protein of unknown function (DUF3049)	AT2G30766	2.76309
												AT2G41090	-1.53738	CML10 Calcium-binding EF-hand family protein	AT2G25460	2.76224
												AT1G29430	-1.53645	SAUR62 SAUR-like auxin-responsive protein family	AT1G60190	2.75624	AtPUB19 PUB19 ARM repeat superfamily protein
												AT2G20750	-1.53239	ATEXPB1 ATHEXP BETA 1.5 EXPB1 expansin B1	AT5G58620	2.7552	TZF9 zinc finger (CCCH-type) family protein
												AT1G53690	-1.52999	DNA directed RNA polymerase, 7 kDa subunit	AT1G20515	2.75395	other RNA
												AT5G06600	-1.52983	AtUBP12 UBP12 ubiquitin-specific protease 12	AT2G06050	2.74956	AtOPR3 DDE1 OPR3 oxophytodienoate-reductase 3
												AT1G51460	-1.52855	ABCG13 FOP2 ABC-2 type transporter family protein	AT5G47340	2.73606	alpha/beta-Hydrolases superfamily protein
												AT4G35350	-1.5257	XCP1 xylem cysteine peptidase 1	AT1G16110	2.73448	WAKL6 wall associated kinase-like 6
												AT3G56000	-1.52324	ATCSLA14 CSLA14 cellulose synthase like A14	AT2G46970	2.71876	PIL1 phytochrome interacting factor 3-like 1
												AT3G13277	-1.52037	other RNA	AT5G66210	2.71143	CPK28 calcium-dependent protein kinase 28
												AT1G64561	-1.51892		AT5G19240	2.70535	Glycoprotein membrane precursor GPI-anchored
												AT5G19190	-1.51799		AT5G24780	2.70339	ATVSP1 VSP1 vegetative storage protein 1
												AT2G33850	-1.51767		AT3G59350	2.69739	Protein kinase superfamily protein
												AT5G36710	-1.50681		AT2G41010	2.69381	ATCAMBP25 CAMBP25 calmodulin (CAM)-binding protein of 25 kDa
												AT2G20910	-1.50429		AT2G34600	2.68699	JAZ7 TIFY5B jasmonate-zim-domain protein 7
												AT5G28770	-1.50207	AtbZIP63 BZO2H3 bZIP transcription factor family protein	AT3G26790	2.66598	FUS3 AP2/B3-like transcriptional factor family protein
												AT5G49740	-1.50092	ATFRO7 FRO7 ferric reduction oxidase 7	AT3G17520	2.6651	Late embryogenesis abundant protein (LEA) family protein
												AT2G03750	-1.49853	P-loop containing nucleoside triphosphate hydrolases superfamily protein	AT5G47590	2.66127	Heat shock protein HSP20/alpha crystallin family
												AT5G44820	-1.49677	Nucleotide-diphospho-sugar transferase family protein	AT1G44350	2.6452	ILL6 IAA-leucine resistant (ILR)-like gene 6
												AT2G42610	-1.49576	LSH10 Protein of unknown function (DUF640)	AT3G56970	2.64153	BHLH038 bHLH38 ORG2 basic helix-loop-helix (bHLH) DNA-binding superfamily protein
												AT1G35310	-1.49528	MLP168 MLP-like protein 168	AT4G17230	2.63807	SCL13 SCARECROW-like 13
												AT1G20610	-1.4867	CYCB2;3 Cyclin B2;3	AT2G17840	2.63668	ERD7 Senescence/dehydration-associated protein-related
												AT4G23400	-1.48638	PIP1;5 PIP1D plasma membrane intrinsic protein 1;5	AT5G64310	2.63401	AGP1 ATAGP1 arabinogalactan protein 1
												AT1G76990	-1.4803	ACR3 ACT domain repeat 3	AT1G06620	2.63043	2-oxoglutarate (2OG) and Fe(II)-dependent oxygenase superfamily protein
												AT2G25060	-1.47942	AtENODL14 ENODL14 early nodulin-like protein 14	AT1G27770	2.62936	ACA1 PEA1 autoinhibited Ca2+-ATPase 1
												AT4G15690	-1.47471	GRXS5 Thioredoxin superfamily protein	AT5G26146	2.62791	other RNA
												AT3G24420	-1.46949	DLK2 alpha/beta-Hydrolases superfamily protein	AT1G32560	2.6188	AtLEA4-1 LEA4-1 Late embryogenesis abundant protein, group 1 protein
												AT5G22390	-1.46425	Protein of unknown function (DUF3049)	AT4G39700	2.61806	Heavy metal transport/detoxification superfamily protein
												AT2G16380	-1.45532	Sec14p-like phosphatidylinositol transfer family protein	AT5G65080	2.61292	AGL68 MAF5 K-box region and MADS-box transcription factor family protein
												AT2G38995	-1.45502	O-acyltransferase (WSD1-like) family protein	AT3G30120	2.61074
												AT5G13320	-1.45464	AtGH3.12 GDG1 GH3.12 PBS3 WIN3 Auxin-responsive GH3 family protein	AT3G55290	2.60962	SDRd NAD(P)-binding Rossmann-fold superfamily protein
												AT1G54820	-1.45429	Protein kinase superfamily protein	AT3G04640	2.60903	glycine-rich protein
												AT5G36800	-1.45271		AT5G10695	2.60739
												AT5G38140	-1.4526	NF-YC12 nuclear factor Y, subunit C12	AT1G18960	2.59578	myb-like HTH transcriptional regulator family protein
												AT3G05936	-1.45254		AT1G69480	2.59566	EXS (ERD1/XPR1/SYG1) family protein
												AT4G14400	-1.45112	ACD6 ankyrin repeat family protein	AT3G25780	2.5851	AOC3 allene oxide cyclase 3
												AT5G23860	-1.44785	TUB8 tubulin beta 8	AT5G40540	2.57255	Protein kinase superfamily protein
												AT1G15830	-1.44462		AT1G12200	2.55404	FMO Flavin-binding monooxygenase family protein
												AT4G21745	-1.44006	PAK-box/P21-Rho-binding family protein	AT3G50980	2.54929	XERO1 dehydrin xero 1
												AT2G36770	-1.4399	UDP-Glycosyltransferase superfamily protein	AT2G31210	2.54843	bHLH091 basic helix-loop-helix (bHLH) DNA-binding superfamily protein
												AT2G42220	-1.43616	Rhodanese/Cell cycle control phosphatase superfamily protein	AT5G06760	2.54704	AtLEA4-5 LEA4-5 Late Embryogenesis Abundant 4-5
												AT3G60130	-1.42521	BGLU16 beta glucosidase 16	AT1G30040	2.54569	ATGA2OX2 GA2OX2 GA2OX2 gibberellin 2-oxidase
												AT2G32690	-1.4148	ATGRP23 GRP23 glycine-rich protein 23	AT2G47520	2.54208	AtERF71 ERF71 HRE2 Integrase-type DNA-binding superfamily protein
												AT1G55330	-1.4108	AGP21 ATAGP21 arabinogalactan protein 21	AT1G17170	2.53759	ATGSTU24 GST GSTU24 glutathione S-transferase TAU 24
												AT3G26230	-1.40907	CYP71B24 cytochrome P450, family 71, subfamily B, polypeptide 24	AT3G28915	2.53682	transposable element gene
												AT1G21270	-1.40411	WAK2 wall-associated kinase 2	AT5G17850	2.5358	Sodium/calcium exchanger family protein
												AT2G40960	-1.39951	Single-stranded nucleic acid binding R3H protein	AT3G57450	2.53125
												AT1G23480	-1.39636	ATCSLA03 ATCSLA3 CSLA03 CSLA03 CSLA3 cellulose synthase-like A3	AT5G51270	2.53119	U-box domain-containing protein kinase family protein
												AT1G14700	-1.39604	ATPAP3 PAP3 purple acid phosphatase 3	AT2G35658	2.52697
												AT1G19450	-1.39474	Major facilitator superfamily protein	AT2G15130	2.52346	Plant basic secretory protein (BSP) family protein
												AT1G66110	-1.39326	Family of unknown function (DUF577)	AT1G71520	2.51992	Integrase-type DNA-binding superfamily protein
												AT3G56400	-1.39213	ATWRKY70 WRKY70 WRKY DNA-binding protein 70	AT2G17040	2.51672	anac036 NAC036 NAC domain containing protein 36
												AT1G25450	-1.3782	CER60 KCS5 3-ketoacyl-CoA synthase 5	AT3G15740	2.51347	RING/U-box superfamily protein
												AT3G01480	-1.37659	ATCYP38 CYP38 cyclophilin 38	AT2G38390	2.50769	Peroxidase superfamily protein
												AT5G26200	-1.37398	Mitochondrial substrate carrier family protein	AT1G56540	2.50431	Disease resistance protein (TIR-NBS-LRR class) family
												AT4G18970	-1.37303	GDSL-like Lipase/Acylhydrolase superfamily protein	AT4G25433	2.503	peptidoglycan-binding LysM domain-containing protein
												AT5G28145	-1.36838	transposable element gene	AT1G69430	2.50201
												AT5G38000	-1.35938	Zinc-binding dehydrogenase family protein	AT5G01100	2.50113	FRB1 O-fucosyltransferase family protein
												AT2G32870	-1.34585	TRAF-like family protein	AT3G16860	2.50043	COBL8 COBRA-like protein 8 precursor
												AT5G56120	-1.34533		AT3G44870	2.49988	S-adenosyl-L-methionine-dependent methyltransferases superfamily protein
												AT3G12710	-1.34527	DNA glycosylase superfamily protein	AT3G18610	2.49246	ATNUC-L2 NUC-L2 NUC2 PARLL1 nucleolin like 2
												AT5G59050	-1.34396		AT4G23190	2.48247	AT-RLK3 CRK11 cysteine-rich RLK (RECEPTOR-like protein kinase) 11
												AT1G31173	-1.34358	MIR167D MIR167D; miRNA	AT2G21930	2.47462	F-box associated ubiquitination effector family protein
												AT2G02950	-1.34304	PKS1 phytochrome kinase substrate 1	AT5G66070	2.4697	RING/U-box superfamily protein
												AT1G52190	-1.34294	AtNPF1.2 NPF1.2 NRT1.11 Major facilitator superfamily protein	AT4G33985	2.4621	Protein of unknown function (DUF1685)
												AT5G55180	-1.3422	O-Glycosyl hydrolases family 17 protein	AT5G65300	2.45337
												AT1G68400	-1.34166	leucine-rich repeat transmembrane protein kinase family protein	AT5G48250	2.45303	BBX8 B-box type zinc finger protein with CCT domain
												AT1G51400	-1.34166	Photosystem II 5 kD protein	AT2G22760	2.44757	basic helix-loop-helix (bHLH) DNA-binding superfamily protein
												AT1G48480	-1.34122	RKL1 receptor-like kinase 1	AT3G44860	2.44331	FAMT farnesoic acid carboxyl-O-methyltransferase
												AT1G29460	-1.34063	SAUR65 SAUR-like auxin-responsive protein family	AT3G57380	2.44202	Glycosyltransferase family 61 protein
												AT1G74670	-1.33904	GASA6 Gibberellin-regulated family protein	AT3G49551	2.43999
												AT4G26540	-1.32766	RGFR3 RGI3 Leucine-rich repeat receptor-like protein kinase family protein	AT1G55650	2.43888	HMGB11 HMG (high mobility group) box protein with ARID/BRIGHT DNA-binding domain
												AT3G29670	-1.32171	PMAT2 HXXXD-type acyl-transferase family protein	AT1G28360	2.43843	ATERF12 ERF12 ERF domain protein 12
												AT3G22886	-1.32099	MIR167A MIR167A; miRNA	AT1G59950	2.4381	NAD(P)-linked oxidoreductase superfamily protein
												AT1G29500	-1.32039	SAUR66 SAUR-like auxin-responsive protein family	AT5G06320	2.43778	NHL3 NDR1/HIN1-like 3
												AT5G44020	-1.31706	HAD superfamily, subfamily IIIB acid phosphatase	AT5G47910	2.43761	ATRBOHD RBOHD respiratory burst oxidase homologue D
												AT4G16880	-1.31372	Leucine-rich repeat (LRR) family protein	AT2G46400	2.43757	ATWRKY46 WRKY46 WRKY DNA-binding protein 46
												AT1G06080	-1.31327	ADS1 AtADS1 delta 9 desaturase 1	AT1G13608	2.43516	Defensin-like (DEFL) family protein
												AT5G58670	-1.31155	ATPLC ATPLC1 PLC1 PLC1 phospholipase C1	AT1G29395	2.43127	COR413-TM1 COR413IM1 COR414-TM1 COLD REGULATED 314 INNER MEMBRANE 1
												AT3G51280	-1.30768	Tetratricopeptide repeat (TPR)-like superfamily protein	AT1G29690	2.43102	CAD1 NSL2 MAC/Perforin domain-containing protein
												AT3G08920	-1.3057	Rhodanese/Cell cycle control phosphatase superfamily protein	AT2G33580	2.42778	AtLYK5 LYK5 Protein kinase superfamily protein
												AT5G14690	-1.30532		AT5G63450	2.4241	CYP94B1 cytochrome P450, family 94, subfamily B, polypeptide 1
												AT1G65450	-1.3052	GLC HXXXD-type acyl-transferase family protein	AT1G02340	2.42062	FBI1 HFR1 REP1 RSF1 basic helix-loop-helix (bHLH) DNA-binding superfamily protein
												AT5G51790	-1.2977	basic helix-loop-helix (bHLH) DNA-binding superfamily protein	AT5G13170	2.42012	AtSWEET15 SAG29 SWEET15 senescence-associated gene 29
												AT5G06270	-1.296	GIR1	AT1G09070	2.42006	(AT)SRC2 AtSRC2 SRC2 soybean gene regulated by cold-2
												AT5G44680	-1.29237	DNA glycosylase superfamily protein	AT4G20860	2.41812	AtBBE22 FAD-binding Berberine family protein
												AT4G10060	-1.29029	Beta-glucosidase, GBA2 type family protein	AT1G25112	2.4178
												AT1G48260	-1.2902	CIPK17 SnRK3.21 CBL-interacting protein kinase 17	AT1G11960	2.4125	ERD (early-responsive to dehydration stress) family protein
												AT4G12420	-1.28819	SKU5 Cupredoxin superfamily protein	AT5G24290	2.41178	MEB2 Vacuolar iron transporter (VIT) family protein
												AT2G12440	-1.28492	transposable element gene	AT5G37540	2.40992	Eukaryotic aspartyl protease family protein
												AT1G78970	-1.28412	ATLUP1 LUP1 lupeol synthase 1	AT4G27260	2.40968	GH3.5 WES1 Auxin-responsive GH3 family protein
												AT1G69490	-1.28402	ANAC029 ATNAP NAP NAC-like, activated by AP3/PI	AT4G37140	2.40882	ATMES20 MEE69 MES20 alpha/beta-Hydrolases superfamily protein
												AT5G56850	-1.27954		AT2G02100	2.40872	LCR69 PDF2.2 low-molecular-weight cysteine-rich 69
												AT2G16660	-1.27556	Major facilitator superfamily protein	AT5G19230	2.40827	Glycoprotein membrane precursor GPI-anchored
												AT5G54190	-1.27491	PORA protochlorophyllide oxidoreductase A	AT4G11320	2.39797	AtCP2 CP2 Papain family cysteine protease
												AT5G63850	-1.27279	AAP4 amino acid permease 4	AT2G24600	2.39706	Ankyrin repeat family protein
												AT2G22990	-1.27171	SCPL8 SNG1 sinapoylglucose 1	AT2G34990	2.39359	RING/U-box superfamily protein
												AT1G09390	-1.27073	GDSL-like Lipase/Acylhydrolase superfamily protein	AT4G23180	2.39093	CRK10 RLK4 cysteine-rich RLK (RECEPTOR-like protein kinase) 10
												AT4G15670	-1.26981	GRXS7 Thioredoxin superfamily protein	AT1G70800	2.39047	CAR6 EHB1 Calcium-dependent lipid-binding (CaLB domain) family protein
												AT2G22970	-1.26899	SCPL11 serine carboxypeptidase-like 11	AT1G80570	2.38937	RNI-like superfamily protein
												AT5G11420	-1.26887	Protein of unknown function, DUF642	AT2G32200	2.38861	AthCYSTM5
												AT4G36540	-1.26608	BEE2 BR enhanced expression 2	AT4G37370	2.38318	CYP81D8 cytochrome P450, family 81, subfamily D, polypeptide 8
												AT3G04300	-1.2627	RmlC-like cupins superfamily protein	AT3G05260	2.37698	NAD(P)-binding Rossmann-fold superfamily protein
												AT2G29680	-1.25939	ATCDC6 CDC6 cell division control 6	AT5G41100	2.37457
												AT1G22530	-1.25054	PATL2 PATELLIN 2	AT3G21330	2.37388	basic helix-loop-helix (bHLH) DNA-binding superfamily protein
												AT1G71970	-1.25045		AT5G36000	2.36797
												AT2G39850	-1.25021	Subtilisin-like serine endopeptidase family protein	AT1G69260	2.36755	AFP1 ABI five binding protein
												AT5G64040	-1.25019	PSAN photosystem I reaction center subunit PSI-N, chloroplast, putative / PSI-N, putative (PSAN)	AT2G18600	2.3656	Ubiquitin-conjugating enzyme family protein
												AT2G47240	-1.2478	CER8 LACS1 AMP-dependent synthetase and ligase family protein	AT1G24140	2.36099	AT3-MMP Matrixin family protein
												AT4G11710	-1.24644	transposable element gene	AT5G58120	2.35595	Disease resistance protein (TIR-NBS-LRR class) family
												AT4G02800	-1.24542	MadA1	AT5G64870	2.34867	SPFH/Band 7/PHB domain-containing membrane-associated protein family
												AT2G33400	-1.23661		AT1G69790	2.34299	Protein kinase superfamily protein
												AT1G02730	-1.23511	ATCSLD5 CSLD5 CSLD5 SOS6 cellulose synthase-like D5	AT2G38530	2.34181	AtLtpI-5 cdf3 LP2 LTP2 lipid transfer protein 2
												AT3G07010	-1.22929	Pectin lyase-like superfamily protein	AT3G56880	2.33318	VQ motif-containing protein
												AT1G58602	-1.22612	LRR and NB-ARC domains-containing disease resistance protein	AT4G35640	2.32532	ATSERAT3;2 SERAT3;2 serine acetyltransferase 3;2
												AT5G13770	-1.22597	Pentatricopeptide repeat (PPR-like) superfamily protein	AT3G08720	2.3227	ATPK19 ATPK2 ATS6K2 S6K2 serine/threonine protein kinase 2
												AT1G45201	-1.22257	ATTLL1 TLL1 triacylglycerol lipase-like 1	AT1G64107	2.32262	Putative membrane lipoprotein
												AT1G77210	-1.22088	AtSTP14 STP14 sugar transporter 14	AT1G79900	2.31895	ATMBAC2 BAC2 Mitochondrial substrate carrier family protein
												AT1G44000	-1.21835	SGRL	AT4G19520	2.31304	disease resistance protein (TIR-NBS-LRR class) family
												AT2G21540	-1.21332	ATSFH3 SFH3 SEC14-like 3	AT4G34410	2.30765	ERF109 RRTF1 redox responsive transcription factor 1
												AT4G25050	-1.20759	ACP4 AtACP4 acyl carrier protein 4	AT5G43620	2.30759	Pre-mRNA cleavage complex II
												AT5G38410	-1.2055	RBCS3B Ribulose bisphosphate carboxylase (small chain) family protein	AT1G59910	2.30612	Actin-binding FH2 (formin homology 2) family protein
												AT1G23130	-1.20054	Polyketide cyclase/dehydrase and lipid transport superfamily protein	AT5G04150	2.29767	BHLH101 basic helix-loop-helix (bHLH) DNA-binding superfamily protein
												AT4G11080	-1.19767	3xHMG-box1 HMG (high mobility group) box protein	AT5G01840	2.29718	ATOFP1 OFP1 ovate family protein 1
												AT4G34060	-1.19197	DML3 demeter-like protein 3	AT1G26780	2.29527	AtMYB117 LOF1 MYB117 myb domain protein 117
												AT5G24150	-1.19051	SQE5 SQP1 FAD/NAD(P)-binding oxidoreductase family protein	AT2G46680	2.29468	ATHB-7 ATHB7 HB-7 homeobox 7
												AT3G15353	-1.18899	ATMT3 MT3 metallothionein 3	AT1G65110	2.29153	Ubiquitin carboxyl-terminal hydrolase-related protein
												AT1G08560	-1.18073	ATSYP111 KN SYP111 syntaxin of plants 111	AT3G10300	2.28891	Calcium-binding EF-hand family protein
												AT5G10150	-1.17919	Domain of unknown function (DUF966)	AT1G08860	2.28426	BON3 Calcium-dependent phospholipid-binding Copine family protein
												AT3G62530	-1.17733	ARM repeat superfamily protein	AT1G62580	2.27786	NOGC1 Flavin-binding monooxygenase family protein
												AT3G58120	-1.17295	ATBZIP61 BZIP61 Basic-leucine zipper (bZIP) transcription factor family protein	AT3G52400	2.25911	ATSYP122 SYP122 syntaxin of plants 122
												AT4G15660	-1.16794	GRXS8 Thioredoxin superfamily protein	AT1G53903	2.25662	Protein of unknown function (DUF581)
												AT2G30520	-1.1676	RPT2 Phototropic-responsive NPH3 family protein	AT5G35735	2.24603	Auxin-responsive family protein
												AT3G23730	-1.16585	XTH16 xyloglucan endotransglucosylase/hydrolase 16	AT1G22990	2.24209	HIPP22 Heavy metal transport/detoxification superfamily protein
												AT5G08280	-1.16415	HEMC RUG1 hydroxymethylbilane synthase	AT3G07250	2.24021	nuclear transport factor 2 (NTF2) family protein / RNA recognition motif (RRM)-containing protein
												AT3G12870	-1.16241		AT1G51270	2.23987	structural molecules;transmembrane receptors;structural molecules
												AT5G40850	-1.16239	UPM1 urophorphyrin methylase 1	AT1G30135	2.23665	JAZ8 TIFY5A jasmonate-zim-domain protein 8
												AT1G12900	-1.1622	GAPA-2 glyceraldehyde 3-phosphate dehydrogenase A subunit 2	AT3G08810	2.23518	Galactose oxidase/kelch repeat superfamily protein
												AT5G10160	-1.16214	Thioesterase superfamily protein	AT5G23050	2.23358	AAE17 acyl-activating enzyme 17
												AT4G00750	-1.16036	S-adenosyl-L-methionine-dependent methyltransferases superfamily protein	AT3G22275	2.23245	JAZ13
												AT5G06980	-1.15982	LNK4	AT5G48980	2.23244	Galactose oxidase/kelch repeat superfamily protein
												AT4G19830	-1.15916	FKBP-like peptidyl-prolyl cis-trans isomerase family protein	AT3G25990	2.23004	Homeodomain-like superfamily protein
												AT3G51740	-1.15598	IMK2 inflorescence meristem receptor-like kinase 2	AT3G58380	2.22815	TRAF-like family protein
												AT4G23800	-1.15568	3xHMG-box2 HMG (high mobility group) box protein	AT5G07740	2.22743	actin binding
												AT5G45650	-1.15555	subtilase family protein	AT1G66780	2.2243	MATE efflux family protein
												AT2G18300	-1.15505	HBI1 basic helix-loop-helix (bHLH) DNA-binding superfamily protein	AT2G36270	2.2168	ABI5 AtABI5 DPBF1 GIA1 Basic-leucine zipper (bZIP) transcription factor family protein
												AT1G50010	-1.15374	TUA2 tubulin alpha-2 chain	AT5G05250	2.21457
												AT3G54500	-1.15348	LNK2	AT5G49080	2.21375	EXT11 transposable element gene
												AT1G13100	-1.15275	CYP71B29 cytochrome P450, family 71, subfamily B, polypeptide 29	AT1G11185	2.21087	sORF2 other RNA
												AT3G43190	-1.14781	ATSUS4 SUS4 sucrose synthase 4	AT1G49370	2.21078
												AT5G49360	-1.14744	ATBXL1 BXL1 beta-xylosidase 1	AT4G37050	2.20754	AtPLAIVC PLA V PLAIII{beta} PLP4 PATATIN-like protein 4
												AT2G46830	-1.14495	AtCCA1 CCA1 circadian clock associated 1	AT5G24770	2.20552	ATVSP2 VSP2 vegetative storage protein 2
												AT1G55960	-1.1416	Polyketide cyclase/dehydrase and lipid transport superfamily protein	AT5G13990	2.20372	ATEXO70C2 EXO70C2 exocyst subunit exo70 family protein C2
												AT5G15310	-1.1407	ATMIXTA ATMYB16 MYB16 myb domain protein 16	AT3G01700	2.20027	AGP11 ATAGP11 arabinogalactan protein 11
												AT1G56010	-1.13773	anac021 ANAC022 NAC1 NAC domain containing protein 1	AT3G58270	2.19638	Arabidopsis phospholipase-like protein (PEARLI 4) with TRAF-like domain
												AT5G45490	-1.13516	P-loop containing nucleoside triphosphate hydrolases superfamily protein	AT2G45510	2.19164	CYP704A2 cytochrome P450, family 704, subfamily A, polypeptide 2
												AT2G37460	-1.13365	UMAMIT12 nodulin MtN21 /EamA-like transporter family protein	AT3G51450	2.18554	Calcium-dependent phosphotriesterase superfamily protein
												AT1G21920	-1.13267	Histone H3 K4-specific methyltransferase SET7/9 family protein	AT3G56980	2.18295	BHLH039 bHLH39 ORG3 basic helix-loop-helix (bHLH) DNA-binding superfamily protein
												AT2G30570	-1.13199	PSBW photosystem II reaction center W	AT2G43530	2.18276	Scorpion toxin-like knottin superfamily protein
												AT1G60950	-1.13048	ATFD2 FD2 FED A 2Fe-2S ferredoxin-like superfamily protein	AT5G41390	2.18125	PLAC8 family protein
												AT5G38200	-1.12217	Class I glutamine amidotransferase-like superfamily protein	AT3G04010	2.18014	O-Glycosyl hydrolases family 17 protein
												AT1G64720	-1.12115	CP5 Polyketide cyclase/dehydrase and lipid transport superfamily protein	AT2G34610	2.17234
												AT4G12980	-1.11946	Auxin-responsive family protein	AT4G37770	2.17101	ACS8 1-amino-cyclopropane-1-carboxylate synthase 8
												AT3G18390	-1.11643	EMB1865 CRS1 / YhbY (CRM) domain-containing protein	AT1G24145	2.17099
												AT5G48490	-1.11411	DIR1-like Bifunctional inhibitor/lipid-transfer protein/seed storage 2S albumin superfamily protein	AT3G27895	2.16661	transposable element gene
												AT3G62070	-1.11254		AT5G24590	2.16639	ANAC091 ANAC91 TIP TCV-interacting protein
												AT5G15510	-1.11244	TPX2 (targeting protein for Xklp2) protein family	AT1G47265	2.16407
												AT3G27160	-1.11235	GHS1 Ribosomal protein S21 family protein	AT4G13580	2.16377	Disease resistance-responsive (dirigent-like protein) family protein
												AT1G14290	-1.11064	AtSBH2 SBH2 sphingoid base hydroxylase 2	AT2G20470	2.16191	AGC (cAMP-dependent, cGMP-dependent and protein kinase C) kinase family protein
												AT5G61590	-1.11036	DEWAX ERF107 Integrase-type DNA-binding superfamily protein	AT1G66060	2.15897	Family of unknown function (DUF577)
												AT1G52230	-1.10802	PSAH-2 PSAH2 PSI-H photosystem I subunit H2	AT3G49530	2.15653	ANAC062 NAC062 NTL6 NAC domain containing protein 62
												AT5G64940	-1.10799	abc1k8 ATATH13 ATH13 ATOSA1 OSA1 ABC2 homolog 13	AT5G11570	2.14735	Major facilitator superfamily protein
												AT1G76800	-1.10619	AtVTL2 VTL2 Vacuolar iron transporter (VIT) family protein	AT1G22150	2.14367	SULTR1;3 sulfate transporter 1;3
												AT1G29660	-1.10389	GDSL-like Lipase/Acylhydrolase superfamily protein	AT1G80840	2.14338	ATWRKY40 WRKY40 WRKY DNA-binding protein 40
												AT3G62030	-1.09623	CYP20-3 ROC4 rotamase CYP 4	AT1G15190	2.13967	Fasciclin-like arabinogalactan family protein
												AT4G09650	-1.0959	ATPD PDE332 ATP synthase delta-subunit gene	AT2G02430	2.13725
												AT5G02160	-1.09453		AT1G08920	2.13673	ESL1 ERD (early response to dehydration) six-like 1
												AT5G33370	-1.09442	CUS2 GDSL-like Lipase/Acylhydrolase superfamily protein	AT2G35950	2.13582	EDA12 embryo sac development arrest 12
												AT1G32270	-1.09344	ATSYP24 SYP24 syntaxin, putative	AT2G01180	2.13463	ATLPP1 ATPAP1 LPP1 PAP1 phosphatidic acid phosphatase 1
												AT3G15550	-1.09176		AT4G29780	2.13308
												AT4G33270	-1.08736	AtCDC20.1 CDC20.1 Transducin family protein / WD-40 repeat family protein	AT1G56510	2.13262	ADR2 WRR4 Disease resistance protein (TIR-NBS-LRR class)
												AT2G25080	-1.0818	ATGPX1 GPX1 GPXL1 glutathione peroxidase 1	AT4G01930	2.13118	Cysteine/Histidine-rich C1 domain family protein
												AT1G31335	-1.07703		AT2G21820	2.13109
												AT3G57040	-1.07634	ARR9 ATRR4 response regulator 9	AT3G25770	2.12995	AOC2 allene oxide cyclase 2
												AT4G33260	-1.07593	AtCDC20.2 CDC20.2 Transducin family protein / WD-40 repeat family protein	AT3G48510	2.12847	AITR2
												AT1G15820	-1.07518	CP24 LHCB6 light harvesting complex photosystem II subunit 6	AT1G78480	2.1276	Prenyltransferase family protein
												AT3G15850	-1.07476	ADS3 AtADS3 FAD5 FADB JB67 fatty acid desaturase 5	AT5G41740	2.12672	Disease resistance protein (TIR-NBS-LRR class) family
												AT2G44210	-1.07439	Protein of Unknown Function (DUF239)	AT1G37000	2.1225	Beta-galactosidase related protein
												AT1G29450	-1.06948	SAUR64 SAUR-like auxin-responsive protein family	AT1G09176	2.12071
												AT4G03190	-1.06563	AFB1 ATGRH1 GRH1 GRR1-like protein 1	AT3G03030	2.11876	F-box/RNI-like superfamily protein
												AT3G11520	-1.06233	CYC2 CYCB1;3 CYCLIN B1;3	AT1G73510	2.11602
												AT4G17340	-1.06227	DELTA-TIP2 TIP2;2 tonoplast intrinsic protein 2;2	AT2G41730	2.11416
												AT1G35612	-1.06197	transposable element gene	AT3G57530	2.11285	ATCPK32 CDPK32 CPK32 calcium-dependent protein kinase 32
												AT1G30520	-1.06111	AAE14 acyl-activating enzyme 14	AT5G39410	2.1123	Saccharopine dehydrogenase
												AT1G67400	-1.0609	ELMO/CED-12 family protein	AT3G26120	2.11052	TEL1 terminal EAR1-like 1
												AT2G46640	-1.05927	TAC1	AT1G67470	2.10881	Protein kinase superfamily protein
												AT3G13740	-1.0585	RNC4 Ribonuclease III family protein	AT3G27210	2.10743
												AT1G50490	-1.05739	UBC20 ubiquitin-conjugating enzyme 20	AT2G41190	2.10341	Transmembrane amino acid transporter family protein
												AT1G56720	-1.05721	Protein kinase superfamily protein	AT3G16330	2.10114
												AT5G14060	-1.05658	CARAB-AK-LYS Aspartate kinase family protein	AT1G48000	2.10108	AtMYB112 MYB112 myb domain protein 112
												AT3G06080	-1.05196	TBL10 Plant protein of unknown function (DUF828)	AT5G61380	2.10033	APRR1 AtTOC1 PRR1 TOC1 CCT motif -containing response regulator protein
												AT4G39970	-1.0496	Haloacid dehalogenase-like hydrolase (HAD) superfamily protein	AT5G23660	2.10024	AtSWEET12 MTN3 SWEET12 homolog of Medicago truncatula MTN3
												AT5G38420	-1.04918	RBCS2B Ribulose bisphosphate carboxylase (small chain) family protein	AT4G11230	2.09973	RbohI Riboflavin synthase-like superfamily protein
												AT3G02640	-1.04858		AT4G12382	2.0987	F-box family protein
												AT2G43150	-1.04818	Proline-rich extensin-like family protein	AT1G70640	2.09007	octicosapeptide/Phox/Bem1p (PB1) domain-containing protein
												AT1G18060	-1.04504		AT4G24570	2.08949	DIC2 dicarboxylate carrier 2
												AT5G45930	-1.04436	CHL I2 CHLI-2 CHLI2 magnesium chelatase i2	AT2G38470	2.0887	ATWRKY33 WRKY33 WRKY DNA-binding protein 33
												AT2G16500	-1.04419	ADC1 ARGDC ARGDC1 AtADC1 SPE1 arginine decarboxylase 1	AT5G10420	2.07901	MATE efflux family protein
												AT1G20340	-1.04343	DRT112 PETE2 Cupredoxin superfamily protein	AT3G59880	2.07838
												AT5G14740	-1.04027	BETA CA2 CA18 CA2 carbonic anhydrase 2	AT1G57590	2.0778	AtPAE2 PAE2 Pectinacetylesterase family protein
												AT2G22610	-1.0384	Di-glucose binding protein with Kinesin motor domain	AT5G22810	2.06727	GDSL-like Lipase/Acylhydrolase superfamily protein
												AT1G09310	-1.03703	Protein of unknown function, DUF538	AT5G05365	2.06636	Heavy metal transport/detoxification superfamily protein
												AT1G32080	-1.03613	AtLrgB LrgB PLGG PLGG1 membrane protein, putative	AT1G19300	2.06537	ATGATL1 GATL1 GLZ1 PARVUS Nucleotide-diphospho-sugar transferases superfamily protein
												AT3G15520	-1.03451	Cyclophilin-like peptidyl-prolyl cis-trans isomerase family protein	AT4G22950	2.06437	AGL19 GL19 AGAMOUS-like 19
												AT4G08685	-1.03137	SAH7 Pollen Ole e 1 allergen and extensin family protein	AT4G20390	2.06345	CASPL1B2 Uncharacterised protein family (UPF0497)
												AT1G27210	-1.03117	ARM repeat superfamily protein	AT3G21420	2.05948	LBO1 2-oxoglutarate (2OG) and Fe(II)-dependent oxygenase superfamily protein
												AT3G46780	-1.0306	PTAC16 plastid transcriptionally active 16	AT1G60130	2.05594	Mannose-binding lectin superfamily protein
												AT1G22330	-1.02939	RNA-binding (RRM/RBD/RNP motifs) family protein	AT3G54730	2.0559
												AT4G34350	-1.02729	CLB6 HDR ISPH 4-hydroxy-3-methylbut-2-enyl diphosphate reductase	AT2G07733	2.05395
												AT5G35970	-1.02213	P-loop containing nucleoside triphosphate hydrolases superfamily protein	AT1G16440	2.05343	RSH3 root hair specific 3
												AT5G06150	-1.01665	CYC1BAT CYCB1;2 Cyclin family protein	AT1G55420	2.05225	EDA11 Cysteine/Histidine-rich C1 domain family protein
												AT2G26215	-1.01634		AT5G25110	2.05172	CIPK25 SnRK3.25 CBL-interacting protein kinase 25
												AT3G59780	-1.01574	Rhodanese/Cell cycle control phosphatase superfamily protein	AT5G13205	2.04537	transposable element gene
												AT1G30690	-1.01478	PATL4 Sec14p-like phosphatidylinositol transfer family protein	AT1G68510	2.04529	LBD42 LOB domain-containing protein 42
												AT1G23790	-1.01414	CORD4 Plant protein of unknown function (DUF936)	AT1G80120	2.04462	Protein of unknown function (DUF567)
												AT5G18860	-1.01306	NSH3 inosine-uridine preferring nucleoside hydrolase family protein	AT5G20230	2.04316	ATBCB BCB BCB SAG14 blue-copper-binding protein
												AT4G17870	-1.0115	PYR1 RCAR11 Polyketide cyclase/dehydrase and lipid transport superfamily protein	AT4G38560	2.04262	Arabidopsis phospholipase-like protein (PEARLI 4) family
												AT4G00950	-1.01093	MEE47 Protein of unknown function (DUF688)	AT1G12070	2.04217	Immunoglobulin E-set superfamily protein
												AT3G03840	-1.01024	SAUR27 SAUR-like auxin-responsive protein family	AT5G07200	2.03961	ATGA20OX3 GA20OX3 YAP169 gibberellin 20-oxidase 3
												AT5G08050	-1.00621	RIQ1 Protein of unknown function (DUF1118)	AT5G22690	2.03396	Disease resistance protein (TIR-NBS-LRR class) family
												AT3G48730	-1.00534	GSA2 GSAM glutamate-1-semialdehyde 2,1-aminomutase 2	AT3G05640	2.03144	EGR1 Protein phosphatase 2C family protein
															AT2G37580	2.0289	RING/U-box superfamily protein
															AT3G24020	2.02521	Disease resistance-responsive (dirigent-like protein) family protein
															AT2G21730	2.02508	ATCAD2 CAD2 cinnamyl alcohol dehydrogenase homolog 2
															AT3G20660	2.02494	AtOCT4 OCT4 organic cation/carnitine transporter4
															AT3G55210	2.02094	anac063 NAC063 NAC domain containing protein 63
															AT2G21660	2.02025	ATGRP7 CCR2 GR-RBP7 GRP7 RBGA3 cold, circadian rhythm, and rna binding 2
															AT5G36935	2.01981	transposable element gene
															AT1G79245	2.01878
															AT1G22440	2.01764	Zinc-binding alcohol dehydrogenase family protein
															AT3G01175	2.01452	Protein of unknown function (DUF1666)
															AT5G65870	2.01451	ATPSK5 PSK5 PSK5 phytosulfokine 5 precursor
															AT2G28400	2.01093	Protein of unknown function, DUF584
															AT3G57520	2.00722	AtSIP2 RS2 SIP2 seed imbibition 2
															AT4G01520	2.00653	anac067 NAC067 NAC domain containing protein 67
															AT4G27560	2.0049	UGT79B2 UDP-Glycosyltransferase superfamily protein
															AT1G53885	1.99891	Protein of unknown function (DUF581)
															AT2G22500	1.99882	ATPUMP5 DIC1 UCP5 uncoupling protein 5
															AT4G05490	1.99542	RNI-like superfamily protein
															AT2G23100	1.99537	Cysteine/Histidine-rich C1 domain family protein
															AT1G53270	1.99454	ABCG10 ABC-2 type transporter family protein
															AT2G48130	1.99312	Bifunctional inhibitor/lipid-transfer protein/seed storage 2S albumin superfamily protein
															AT5G43890	1.99129	SUPER1 YUC5 Flavin-binding monooxygenase family protein
															AT1G21326	1.98925	VQ motif-containing protein
															AT2G22590	1.98724	UDP-Glycosyltransferase superfamily protein
															AT3G19002	1.98672	other RNA
															AT5G58860	1.98224	CYP86 CYP86A1 HORST cytochrome P450, family 86, subfamily A, polypeptide 1
															AT4G18880	1.98121	AT-HSFA4A HSF A4A heat shock transcription factor A4A
															AT5G65390	1.97917	AGP7 arabinogalactan protein 7
															AT1G69710	1.97799	Regulator of chromosome condensation (RCC1) family with FYVE zinc finger domain
															AT3G42820	1.97546	transposable element gene
															AT2G34030	1.97228	Calcium-binding EF-hand family protein
															AT3G03080	1.97013	Zinc-binding dehydrogenase family protein
															AT1G32640	1.96824	ATMYC2 JAI1 JIN1 MYC2 RD22BP1 ZBF1 Basic helix-loop-helix (bHLH) DNA-binding family protein
															AT5G52310	1.96823	COR78 LTI140 LTI78 RD29A low-temperature-responsive protein 78 (LTI78) / desiccation-responsive protein 29A (RD29A)
															AT3G20810	1.96169	JMJ30 JMJD5 2-oxoglutarate (2OG) and Fe(II)-dependent oxygenase superfamily protein
															AT5G45990	1.95886	crooked neck protein, putative / cell cycle protein, putative
															AT3G25510	1.95623	disease resistance protein (TIR-NBS-LRR class), putative
															AT3G17980	1.95332	AtC2 AtGAP1 C2 CAR4 Calcium-dependent lipid-binding (CaLB domain) family protein
															AT5G62360	1.95147	Plant invertase/pectin methylesterase inhibitor superfamily protein
															AT5G28110	1.95014	transposable element gene
															AT5G11080	1.94807	Ubiquitin-like superfamily protein
															AT2G24165	1.94534
															AT5G67060	1.94289	HEC1 basic helix-loop-helix (bHLH) DNA-binding superfamily protein
															AT2G19450	1.93973	ABX45 AS11 ATDGAT AtDGAT1 DGAT1 RDS1 TAG1 membrane bound O-acyl transferase (MBOAT) family protein
															AT5G22140	1.93925	FAD/NAD(P)-binding oxidoreductase family protein
															AT4G34131	1.93369	UGT73B3 UDP-glucosyl transferase 73B3
															AT5G08240	1.93336
															AT1G80610	1.93246
															AT4G23205	1.92861	other RNA
															AT1G67920	1.92539
															AT3G57010	1.92505	Calcium-dependent phosphotriesterase superfamily protein
															AT3G12960	1.92488	SMP1
															AT3G57640	1.92416	Protein kinase superfamily protein
															AT1G76790	1.92237	IGMT5 O-methyltransferase family protein
															AT5G48380	1.92217	BIR1 BAK1-interacting receptor-like kinase 1
															AT1G07000	1.92042	ATEXO70B2 EXO70B2 exocyst subunit exo70 family protein B2
															AT4G21910	1.91876	MATE efflux family protein
															AT5G48410	1.91664	ATGLR1.3 GLR1.3 glutamate receptor 1.3
															AT4G33610	1.9152	glycine-rich protein
															AT5G26260	1.9152	TRAF-like family protein
															AT1G62300	1.91127	ATWRKY6 WRKY6 WRKY family transcription factor
															AT2G23030	1.90831	SNRK2-9 SNRK2.9 SNF1-related protein kinase 2.9
															AT2G29470	1.90717	ATGSTU3 GST21 GSTU3 glutathione S-transferase tau 3
															AT5G15500	1.90674	Ankyrin repeat family protein
															AT3G47570	1.90623	Leucine-rich repeat protein kinase family protein
															AT1G02850	1.90299	BGLU11 beta glucosidase 11
															AT1G19670	1.90015	ATCLH1 ATHCOR1 CLH1 CORI1 chlorophyllase 1
															AT4G36590	1.89904	MADS-box transcription factor family protein
															AT1G23200	1.89892	HMS PME6 Plant invertase/pectin methylesterase inhibitor superfamily
															AT2G33380	1.89875	AtCLO3 AtRD20 CLO-3 CLO3 PXG3 RD20 Caleosin-related family protein
															AT1G61810	1.89286	BGLU45 beta-glucosidase 45
															AT3G25930	1.88777	Adenine nucleotide alpha hydrolases-like superfamily protein
															AT3G19580	1.88556	AZF2 ZF2 zinc-finger protein 2
															AT4G12890	1.8849	Gamma interferon responsive lysosomal thiol (GILT) reductase family protein
															AT2G43270	1.88427	F-box and associated interaction domains-containing protein
															AT5G14490	1.88427	anac085 NAC085 NAC domain containing protein 85
															AT2G18050	1.88223	HIS1-3 histone H1-3
															AT1G62240	1.88222
															AT1G18200	1.87611	AtRABA6b RABA6b RAB GTPase homolog A6B
															AT1G29270	1.87522
															AT4G16600	1.87515	PGSIP8 Nucleotide-diphospho-sugar transferases superfamily protein
															AT1G78990	1.87327	HXXXD-type acyl-transferase family protein
															AT2G14430	1.87224	transposable element gene
															AT5G45830	1.87223	ATDOG1 DOG1 GAAS5 GSQ5 delay of germination 1
															AT5G19097	1.87167	transposable element gene
															AT1G54760	1.87147	AGL85 AGAMOUS-like 85
															AT2G42830	1.87115	AGL5 SHP2 K-box region and MADS-box transcription factor family protein
															AT5G40510	1.87057	Sucrase/ferredoxin-like family protein
															AT3G21010	1.87016	transposable element gene
															AT5G59550	1.87003	AtRDUF2 RDUF2 zinc finger (C3HC4-type RING finger) family protein
															AT2G43620	1.86474	Chitinase family protein
															AT5G22150	1.86376
															AT1G50560	1.86374	CYP705A25 cytochrome P450, family 705, subfamily A, polypeptide 25
															AT5G10300	1.86328	AtHNL ATMES5 HNL MES5 methyl esterase 5
															AT4G34390	1.86243	XLG2 extra-large GTP-binding protein 2
															AT1G63870	1.86091	Disease resistance protein (TIR-NBS-LRR class) family
															AT1G05675	1.85609	UDP-Glycosyltransferase superfamily protein
															AT5G62850	1.85244	AtSWEET5 AtVEX1 SWEET5 Nodulin MtN3 family protein
															AT1G14370	1.85148	APK2A Kin1 PBL2 protein kinase 2A
															AT3G55980	1.85111	ATSZF1 SZF1 salt-inducible zinc finger 1
															AT2G43290	1.84865	AtCML5 MSS3 Calcium-binding EF-hand family protein
															AT3G54020	1.84834	AtIPCS1 Arabidopsis Inositol phosphorylceramide synthase 1
															AT5G61412	1.84573
															AT3G02980	1.84425	MCC1 MEIOTIC CONTROL OF CROSSOVERS1
															AT5G13220	1.84417	JAS1 JAZ10 TIFY9 jasmonate-zim-domain protein 10
															AT2G30250	1.84343	ATWRKY25 WRKY25 WRKY DNA-binding protein 25
															AT4G17490	1.83805	ATERF6 ERF-6-6 ERF6 ethylene responsive element binding factor 6
															AT5G57380	1.83738	VIN3 Fibronectin type III domain-containing protein
															AT1G47950	1.83413	transposable element gene
															AT3G60100	1.83187	CSY5 citrate synthase 5
															AT1G74550	1.83172	CYP98A9 cytochrome P450, family 98, subfamily A, polypeptide 9
															AT3G44755	1.82931
															AT5G05590	1.82441	PAI2 phosphoribosylanthranilate isomerase 2
															AT1G24320	1.8236	Six-hairpin glycosidases superfamily protein
															AT3G28007	1.82212	AtSWEET4 SWEET4 Nodulin MtN3 family protein
															AT5G33355	1.82145	Defensin-like (DEFL) family protein
															AT5G63900	1.82101	Acyl-CoA N-acyltransferase with RING/FYVE/PHD-type zinc finger domain
															AT1G61290	1.8204	ATSYP124 SYP124 syntaxin of plants 124
															AT4G19390	1.81617	Uncharacterised protein family (UPF0114)
															AT2G38340	1.81491	DREB19 Integrase-type DNA-binding superfamily protein
															AT1G28330	1.81349	AtDRM1 DRM1 DYL1 dormancy-associated protein-like 1
															AT4G02360	1.81248	Protein of unknown function, DUF538
															AT4G01870	1.81246	tolB protein-related
															AT3G62260	1.81126	Protein phosphatase 2C family protein
															AT5G35375	1.81123
															AT1G25250	1.80844	AtIDD16 IDD16 indeterminate(ID)-domain 16
															AT4G18596	1.80839	Pollen Ole e 1 allergen and extensin family protein
															AT1G52800	1.80581	2-oxoglutarate (2OG) and Fe(II)-dependent oxygenase superfamily protein
															AT1G35140	1.80405	EXL1 PHI-1 Phosphate-responsive 1 family protein
															AT4G33920	1.80163	APD5 Protein phosphatase 2C family protein
															AT5G19800	1.80013	AtHRGP2 HRGP2 hydroxyproline-rich glycoprotein family protein
															AT1G26250	1.79864	EXT18 Proline-rich extensin-like family protein
															AT3G14590	1.79631	NTMC2T6.2 NTMC2TYPE6.2 Calcium-dependent lipid-binding (CaLB domain) family protein
															AT3G57760	1.7957	Protein kinase superfamily protein
															AT3G03170	1.79491
															AT1G73080	1.79296	ATPEPR1 PEPR1 PEP1 receptor 1
															AT3G54000	1.79279
															AT4G29700	1.79224	Alkaline-phosphatase-like family protein
															AT1G50740	1.79133	Transmembrane proteins 14C
															AT1G72450	1.7911	JAZ6 TIFY11B jasmonate-zim-domain protein 6
															AT1G10385	1.79	Vps51/Vps67 family (components of vesicular transport) protein
															AT2G31590	1.78967
															AT3G55430	1.78874	O-Glycosyl hydrolases family 17 protein
															AT3G15210	1.78816	ATERF-4 ATERF4 ERF4 RAP2.5 ethylene responsive element binding factor 4
															AT1G67856	1.78718	RING/U-box superfamily protein
															AT3G55450	1.78669	PBL1 PBS1-like 1
															AT4G28703	1.7861	RmlC-like cupins superfamily protein
															AT5G49520	1.78506	ATWRKY48 WRKY48 WRKY DNA-binding protein 48
															AT1G29680	1.78448	Protein of unknown function (DUF1264)
															AT2G16760	1.78405	Calcium-dependent phosphotriesterase superfamily protein
															AT2G33830	1.78398	AtDRM2 DRM2 Dormancy/auxin associated family protein
															AT2G48075	1.77689
															AT3G47960	1.77677	AtNPF2.10 GTR1 NPF2.10 Major facilitator superfamily protein
															AT1G16515	1.77493
															AT5G25550	1.77244	Leucine-rich repeat (LRR) family protein
															AT2G27080	1.77141	NHL13 Late embryogenesis abundant (LEA) hydroxyproline-rich glycoprotein family
															AT3G26910	1.76853	hydroxyproline-rich glycoprotein family protein
															AT2G19440	1.76245	O-Glycosyl hydrolases family 17 protein
															AT4G33040	1.75939	Thioredoxin superfamily protein
															AT5G41750	1.7581	Disease resistance protein (TIR-NBS-LRR class) family
															AT4G12720	1.75572	AtNUDT7 GFG1 NUDT7 MutT/nudix family protein
															AT5G01190	1.75218	LAC10 laccase 10
															AT5G04720	1.75174	ADR1-L2 PHX21 ADR1-like 2
															AT2G30362	1.74252	other RNA
															AT1G55790	1.74078	Domain of unknown function (DUF2431)
															AT5G25440	1.73967	Protein kinase superfamily protein
															AT3G44550	1.73956	FAR5 fatty acid reductase 5
															AT4G02280	1.73656	ATSUS3 SUS3 sucrose synthase 3
															AT4G33870	1.73557	Peroxidase superfamily protein
															AT2G38465	1.73506
															AT5G03720	1.73208	AT-HSFA3 HSFA3 heat shock transcription factor A3
															AT3G09830	1.73179	PCRK1 Protein kinase superfamily protein
															AT4G39955	1.73055	alpha/beta-Hydrolases superfamily protein
															AT3G17110	1.72882
															AT5G42050	1.72757	NRP DCD (Development and Cell Death) domain protein
															AT3G06390	1.72754	CASPL1D2 Uncharacterised protein family (UPF0497)
															AT3G46930	1.72733	Raf43 Protein kinase superfamily protein
															AT2G42530	1.72702	COR15B cold regulated 15b
															AT3G44006	1.72027
															AT1G06340	1.72003	Plant Tudor-like protein
															AT2G32930	1.71785	ZFN2 zinc finger nuclease 2
															AT1G74950	1.71126	JAZ2 TIFY10B TIFY domain/Divergent CCT motif family protein
															AT5G02750	1.71002	SGR9 RING/U-box superfamily protein
															AT5G20370	1.70843	serine-rich protein-related
															AT3G14050	1.70795	AT-RSH2 ATRSH2 RSH2 RELA/SPOT homolog 2
															AT2G23810	1.70666	TET8 tetraspanin8
															AT1G76640	1.70507	CML39 Calcium-binding EF-hand family protein
															AT3G52800	1.70157	A20/AN1-like zinc finger family protein
															AT1G73550	1.70098	Bifunctional inhibitor/lipid-transfer protein/seed storage 2S albumin superfamily protein
															AT5G67480	1.70037	ATBT4 BT4 BTB and TAZ domain protein 4
															AT1G69150	1.69857	Cysteine/Histidine-rich C1 domain family protein
															AT4G08260	1.69759	Protein phosphatase 2C family protein
															AT1G05680	1.69518	UGT74E2 Uridine diphosphate glycosyltransferase 74E2
															AT4G11911	1.69508
															AT5G18320	1.69319	PUB46 ARM repeat superfamily protein
															AT3G09375	1.69238
															AT3G59080	1.69194	Eukaryotic aspartyl protease family protein
															AT1G14520	1.69117	MIOX1 myo-inositol oxygenase 1
															AT3G14990	1.68862	AtDJ1A DJ-1a DJ1A Class I glutamine amidotransferase-like superfamily protein
															AT4G30662	1.68756
															AT2G27690	1.68528	CYP94C1 cytochrome P450, family 94, subfamily C, polypeptide 1
															AT1G76040	1.68441	CPK29 calcium-dependent protein kinase 29
															AT4G10990	1.6836	transposable element gene
															AT5G52330	1.68323	TRAF-like superfamily protein
															AT5G55020	1.6829	ATMYB120 MYB120 myb domain protein 120
															AT1G16510	1.67728	SAUR41 SAUR-like auxin-responsive protein family
															AT4G01950	1.67467	ATGPAT3 GPAT3 glycerol-3-phosphate acyltransferase 3
															AT3G04900	1.6728	Heavy metal transport/detoxification superfamily protein
															AT4G12280	1.67192	copper amine oxidase family protein
															AT3G16470	1.67071	AtJAC1 JAL35 JR1 Mannose-binding lectin superfamily protein
															AT4G11521	1.66938	Receptor-like protein kinase-related family protein
															AT2G22330	1.66608	CYP79B3 cytochrome P450, family 79, subfamily B, polypeptide 3
															AT5G16200	1.66571	50S ribosomal protein-related
															AT5G17540	1.66516	HXXXD-type acyl-transferase family protein
															AT2G19810	1.66372	AtOZF1 AtTZF2 OZF1 TZF2 CCCH-type zinc finger family protein
															AT4G31520	1.66287	SDA1 family protein
															AT1G07135	1.66193	glycine-rich protein
															AT3G03020	1.65977
															AT2G47890	1.65852	B-box type zinc finger protein with CCT domain
															AT1G70700	1.65826	JAZ9 TIFY7 TIFY domain/Divergent CCT motif family protein
															AT5G37770	1.65789	AtCML24 CML24 TCH2 EF hand calcium-binding protein family
															AT4G11350	1.65727	Protein of unknown function (DUF604)
															AT1G28620	1.65659
															AT5G19875	1.6558
															AT5G42650	1.65456	AOS CYP74A DDE2 allene oxide synthase
															AT4G23680	1.65267	Polyketide cyclase/dehydrase and lipid transport superfamily protein
															AT5G25930	1.64951	Protein kinase family protein with leucine-rich repeat domain
															AT1G43640	1.64685	AtTLP5 TLP5 tubby like protein 5
															AT5G65280	1.6463	GCL1 GCR2-like 1
															AT1G21320	1.64301	nucleotide binding;nucleic acid binding
															AT1G15800	1.64117
															AT1G55450	1.63858	S-adenosyl-L-methionine-dependent methyltransferases superfamily protein
															AT5G24030	1.63691	SLAH3 SLAC1 homologue 3
															AT4G28485	1.63591	AtDMP7 DMP7 DUF679 domain membrane protein 7
															AT2G17050	1.63579	disease resistance protein (TIR-NBS-LRR class), putative
															AT5G57110	1.63414	ACA8 AT-ACA8 autoinhibited Ca2+ -ATPase, isoform 8
															AT3G58550	1.63097	Bifunctional inhibitor/lipid-transfer protein/seed storage 2S albumin superfamily protein
															AT1G10810	1.63075	NAD(P)-linked oxidoreductase superfamily protein
															AT1G77450	1.63035	anac032 NAC032 NAC domain containing protein 32
															AT2G31980	1.62984	AtCYS2 CYS2 PHYTOCYSTATIN 2
															AT4G37150	1.62732	ATMES9 MES9 methyl esterase 9
															AT1G12010	1.62599	2-oxoglutarate (2OG) and Fe(II)-dependent oxygenase superfamily protein
															AT3G54160	1.62314	RNI-like superfamily protein
															AT1G80110	1.62292	ATPP2-B11 PP2-B11 phloem protein 2-B11
															AT3G48201	1.62248	MIR861A MIR861a; miRNA
															AT2G47000	1.62138	ABCB4 AtABCB4 ATPGP4 MDR4 PGP4 ATP binding cassette subfamily B4
															AT1G68690	1.62003	AtPERK9 PERK9 Protein kinase superfamily protein
															AT5G62570	1.61839	CBP60a Calmodulin binding protein-like
															AT5G20260	1.61755	Exostosin family protein
															AT3G47080	1.61747	Tetratricopeptide repeat (TPR)-like superfamily protein
															AT1G59640	1.61596	BPE BPEp BPEub ZCW32 BIG PETAL P
															AT4G15150	1.61358	glycine-rich protein
															AT3G29575	1.61337	AFP3 ABI five binding protein 3
															AT1G76680	1.61307	ATOPR1 OPR1 12-oxophytodienoate reductase 1
															AT1G74770	1.61195	BTSL1 zinc ion binding
															AT3G48450	1.61102	RPM1-interacting protein 4 (RIN4) family protein
															AT4G33490	1.61069	Eukaryotic aspartyl protease family protein
															AT1G02170	1.61068	ATMC1 AtMCP1b ATMCPB1 LOL3 MC1 MCP1b metacaspase 1
															AT1G70740	1.60987	Protein kinase superfamily protein
															AT1G48060	1.60986	F-box and associated interaction domains-containing protein
															AT5G13600	1.60524	Phototropic-responsive NPH3 family protein
															AT1G20440	1.60438	AtCOR47 COR47 RD17 cold-regulated 47
															AT5G11242	1.60291
															AT1G32172	1.60179	other RNA
															AT3G24520	1.60118	AT-HSFC1 HSFC1 heat shock transcription factor C1
															AT1G79330	1.59991	AMC6 ATMC5 ATMCP2b MC5 MCP2b metacaspase 5
															AT2G05380	1.59833	GRP3S glycine-rich protein 3 short isoform
															AT5G19100	1.59793	Eukaryotic aspartyl protease family protein
															AT2G34000	1.5972	RING/U-box superfamily protein
															AT1G27030	1.59657
															AT5G28715	1.59477	transposable element gene
															AT1G28380	1.59072	NSL1 MAC/Perforin domain-containing protein
															AT5G28237	1.59053	Pyridoxal-5'-phosphate-dependent enzyme family protein
															AT2G27260	1.59051	Late embryogenesis abundant (LEA) hydroxyproline-rich glycoprotein family
															AT3G12470	1.59046	Polynucleotidyl transferase, ribonuclease H-like superfamily protein
															AT1G20823	1.59008	AtATL80 RING/U-box superfamily protein
															AT1G66760	1.58874	MATE efflux family protein
															AT3G58865	1.58558	SADHU10-1 transposable element gene
															AT2G12400	1.58372
															AT5G14380	1.58275	AGP6 arabinogalactan protein 6
															AT1G27710	1.57948	Glycine-rich protein family
															AT2G41100	1.57942	ATCAL4 CML12 TCH3 Calcium-binding EF hand family protein
															AT5G27520	1.57844	AtPNC2 PNC2 peroxisomal adenine nucleotide carrier 2
															AT1G19550	1.57698	DHAR Glutathione S-transferase family protein
															AT3G04200	1.57664	RmlC-like cupins superfamily protein
															AT1G77390	1.57573	CYCA1 CYCA1;2 DYP TAM CYCLIN A1;2
															AT4G37390	1.57566	AUR3 BRU6 GH3-2 GH3.2 YDK1 Auxin-responsive GH3 family protein
															AT4G11600	1.57404	ATGPX6 GPX6 GPXL6 LSC803 PHGPX glutathione peroxidase 6
															AT2G35640	1.57342	Homeodomain-like superfamily protein
															AT4G32480	1.57269	Protein of unknown function (DUF506)
															AT4G38550	1.57076	Arabidopsis phospholipase-like protein (PEARLI 4) family
															AT1G02660	1.56972	alpha/beta-Hydrolases superfamily protein
															AT4G32580	1.56964	Thioredoxin superfamily protein
															AT1G53170	1.56921	ATERF-8 ATERF8 ERF8 ethylene response factor 8
															AT5G54710	1.56736	Ankyrin repeat family protein
															AT5G13200	1.56516	GER5 GRAM domain family protein
															AT1G51538	1.56456	Aminotransferase-like, plant mobile domain family protein
															AT2G19550	1.56451	alpha/beta-Hydrolases superfamily protein
															AT4G01540	1.5645	ANAC068 NTM1 NAC with transmembrane motif1
															AT1G64760	1.56427	ZET O-Glycosyl hydrolases family 17 protein
															AT1G55290	1.56342	F6'H2 2-oxoglutarate (2OG) and Fe(II)-dependent oxygenase superfamily protein
															AT5G09910	1.56341	Ras-related small GTP-binding family protein
															AT4G38580	1.56327	ATFP6 FP6 HIPP26 farnesylated protein 6
															AT1G54217	1.55919	Ribosomal protein L18ae family
															AT1G02520	1.55887	ABCB11 MDR8 PGP11 P-glycoprotein 11
															AT3G26480	1.55849	Transducin family protein / WD-40 repeat family protein
															AT3G26980	1.55409	MUB4 membrane-anchored ubiquitin-fold protein 4 precursor
															AT1G42050	1.55188	transposable element gene
															AT5G66700	1.54952	ATHB53 HB-8 HB53 homeobox 53
															AT1G72120	1.54846	AtNPF5.14 NPF5.14 Major facilitator superfamily protein
															AT4G14450	1.54842	PH1
															AT4G20990	1.54835	ACA4 ATACA4 alpha carbonic anhydrase 4
															AT5G40920	1.54428
															AT3G47030	1.54406	F-box and associated interaction domains-containing protein
															AT5G61440	1.53976	ACHT5 atypical CYS HIS rich thioredoxin 5
															AT1G67640	1.53934	Transmembrane amino acid transporter family protein
															AT4G29930	1.53927	basic helix-loop-helix (bHLH) DNA-binding superfamily protein
															AT2G16595	1.53851	Translocon-associated protein (TRAP), alpha subunit
															AT3G14620	1.53843	CYP72A8 cytochrome P450, family 72, subfamily A, polypeptide 8
															AT3G50950	1.53762	ZAR1 HOPZ-ACTIVATED RESISTANCE 1
															AT2G23010	1.53746	SCPL9 serine carboxypeptidase-like 9
															AT4G16780	1.5367	ATHB-2 ATHB2 HAT4 HB-2 homeobox protein 2
															AT4G38530	1.53613	ATPLC1 ATPLC3 PLC1 PLC3 phospholipase C1
															AT5G13750	1.53418	ZIFL1 zinc induced facilitator-like 1
															AT4G22780	1.52903	ACR7 ACT domain repeat 7
															AT5G66675	1.5288	Protein of unknown function (DUF677)
															AT4G19800	1.52638	Glycosyl hydrolase family protein with chitinase insertion domain
															AT3G21070	1.52574	ATNADK-1 NADK1 NAD kinase 1
															AT1G17830	1.5255	Protein of unknown function (DUF789)
															AT4G28720	1.5234	CKRC2 YUC8 Flavin-binding monooxygenase family protein
															AT4G20690	1.5227
															AT5G17500	1.52116	Glycosyl hydrolase superfamily protein
															AT2G23120	1.5205	Late embryogenesis abundant protein, group 6
															AT5G24920	1.51948	AtGDU5 GDU5 glutamine dumper 5
															AT1G62710	1.51682	AEP2 BETA-VPE BETAVPE beta vacuolar processing enzyme
															AT4G20900	1.51488	MS5 TDM1 Tetratricopeptide repeat (TPR)-like superfamily protein
															AT2G31880	1.51484	EVR SOBIR1 Leucine-rich repeat protein kinase family protein
															AT1G22510	1.51453	RING/U-box protein with domain of unknown function (DUF 1232)
															AT5G45750	1.51395	AtRABA1c RABA1c RAB GTPase homolog A1C
															AT3G22120	1.51238	CWLP cell wall-plasma membrane linker protein
															AT5G66940	1.51229	ATDOF5.8 Dof-type zinc finger DNA-binding family protein
															AT1G62320	1.51181	ERD (early-responsive to dehydration stress) family protein
															AT2G36080	1.50988	ABS2 NGAL1 AP2/B3-like transcriptional factor family protein
															AT4G01010	1.50829	ATCNGC13 CNGC13 cyclic nucleotide-gated channel 13
															AT4G09570	1.50786	ATCPK4 CPK4 calcium-dependent protein kinase 4
															AT3G63060	1.50772	EDL3 EID1-like 3
															AT2G21235	1.50761	Basic-leucine zipper (bZIP) transcription factor family protein
															AT5G05850	1.50642	PIRL1 plant intracellular ras group-related LRR 1
															AT3G50760	1.50175	GATL2 galacturonosyltransferase-like 2
															AT3G04000	1.50133	NAD(P)-binding Rossmann-fold superfamily protein
															AT4G11880	1.49988	AGL14 XAL2 AGAMOUS-like 14
															AT2G44500	1.49657	O-fucosyltransferase family protein
															AT4G27350	1.49636	Protein of unknown function (DUF1223)
															AT5G50570	1.49613	SPL13 SPL13A Squamosa promoter-binding protein-like (SBP domain) transcription factor family protein
															AT1G17460	1.49594	TRFL3 TRF-like 3
															AT4G16550	1.49548	HSP20-like chaperone
															AT1G19050	1.49515	ARR7 response regulator 7
															AT4G01250	1.49284	AtWRKY22 WRKY22 WRKY family transcription factor
															AT1G25141	1.49239	F-box associated ubiquitination effector family protein
															AT1G78070	1.49234	Transducin/WD40 repeat-like superfamily protein
															AT3G44320	1.49052	AtNIT3 NIT3 nitrilase 3
															AT1G32375	1.48969	F-box/RNI-like/FBD-like domains-containing protein
															AT4G19191	1.48745	Tetratricopeptide repeat (TPR)-like superfamily protein
															AT1G69310	1.48459	ATWRKY57 WRKY57 WRKY DNA-binding protein 57
															AT1G19330	1.48306
															AT4G01380	1.48052	plastocyanin-like domain-containing protein
															AT5G53450	1.47729	ORG1 OBP3-responsive gene 1
															AT5G16380	1.47633	Protein of unknown function, DUF538
															AT2G05940	1.47546	RIPK Protein kinase superfamily protein
															AT1G06000	1.47537	UGT89C1 UDP-Glycosyltransferase superfamily protein
															AT5G53810	1.47444	O-methyltransferase family protein
															AT2G41391	1.47311
															AT2G21500	1.47298	RING/U-box superfamily protein
															AT5G37750	1.47145	Chaperone DnaJ-domain superfamily protein
															AT1G63720	1.47004
															AT3G58210	1.46916	TRAF-like family protein
															AT3G11420	1.46884	Protein of unknown function (DUF604)
															AT1G51530	1.46787	RNA-binding (RRM/RBD/RNP motifs) family protein
															AT1G71960	1.46379	ABCG25 ATABCG25 ATP-binding casette family G25
															AT5G58080	1.46337	ARR18 RR18 response regulator 18
															AT3G01560	1.46319	Protein of unknown function (DUF1421)
															AT1G77200	1.46169	Integrase-type DNA-binding superfamily protein
															AT5G11650	1.46165	MAGL13 alpha/beta-Hydrolases superfamily protein
															AT1G54160	1.45967	NF-YA5 NFYA5 nuclear factor Y, subunit A5
															AT5G06750	1.45907	APD8 Protein phosphatase 2C family protein
															AT1G72980	1.45764	LBD7 LOB domain-containing protein 7
															AT1G19570	1.45603	ATDHAR1 DHAR1 DHAR5 dehydroascorbate reductase
															AT1G72760	1.45574	Protein kinase superfamily protein
															AT2G47060	1.45492	PTI1-4 Protein kinase superfamily protein
															AT5G50760	1.45439	SAUR55 SAUR-like auxin-responsive protein family
															AT3G53960	1.45349	Major facilitator superfamily protein
															AT5G66400	1.45321	ATDI8 RAB18 Dehydrin family protein
															AT1G23710	1.451	Protein of unknown function (DUF1645)
															AT3G50870	1.44882	AtGATA18 GATA18 HAN MNP GATA type zinc finger transcription factor family protein
															AT4G18010	1.44655	5PTASE2 AT5PTASE2 IP5PII myo-inositol polyphosphate 5-phosphatase 2
															AT3G59610	1.44617	F-box family protein / jacalin lectin family protein
															AT4G36010	1.44551	Pathogenesis-related thaumatin superfamily protein
															AT3G09390	1.444	ATMT-1 ATMT-K MT2A metallothionein 2A
															AT3G13850	1.44185	LBD22 LOB domain-containing protein 22
															AT5G66790	1.44172	Protein kinase superfamily protein
															AT1G42990	1.44137	ATBZIP60 BZIP60 BZIP60 basic region/leucine zipper motif 60
															AT3G20600	1.44075	NDR1 Late embryogenesis abundant (LEA) hydroxyproline-rich glycoprotein family
															AT5G10210	1.43972
															AT5G49900	1.43941	Beta-glucosidase, GBA2 type family protein
															AT1G79320	1.43924	AtMC6 AtMCP2c MC6 MCP2c metacaspase 6
															AT1G27200	1.43762	Domain of unknown function (DUF23)
															AT2G03900	1.4366
															AT4G21990	1.43604	APR3 ATAPR3 PRH-26 PRH26 APS reductase 3
															AT5G45920	1.43566	SGNH hydrolase-type esterase superfamily protein
															AT5G45730	1.43333	Cysteine/Histidine-rich C1 domain family protein
															AT2G23620	1.42893	ATMES1 MES1 methyl esterase 1
															AT1G76650	1.42747	CML38 calmodulin-like 38
															AT1G18740	1.42671	Protein of unknown function (DUF793)
															AT2G46510	1.42644	AIB ATAIB bHLH017 bHLH17 JAM1 ABA-inducible BHLH-type transcription factor
															AT2G03240	1.42588	EXS (ERD1/XPR1/SYG1) family protein
															AT4G26750	1.42526	EXT-like LIP5 hydroxyproline-rich glycoprotein family protein
															AT4G22505	1.42259	Bifunctional inhibitor/lipid-transfer protein/seed storage 2S albumin superfamily protein
															AT1G26665	1.42173	Mediator complex, subunit Med10
															AT2G04100	1.42038	MATE efflux family protein
															AT3G14450	1.41943	CID9 CTC-interacting domain 9
															AT5G43380	1.41935	TOPP6 type one serine/threonine protein phosphatase 6
															AT1G69890	1.41922	Protein of unknown function (DUF569)
															AT5G41905	1.41875	MIR166 MIR166E MIR166/MIR166E; miRNA
															AT2G34930	1.41854	disease resistance family protein / LRR family protein
															AT2G46685	1.41817	MIR166 MIR166A MIR166/MIR166A; miRNA
															AT2G47670	1.41769	PMEI6 Plant invertase/pectin methylesterase inhibitor superfamily protein
															AT1G32920	1.41458
															AT5G65070	1.41337	AGL69 FCL4 MAF4 K-box region and MADS-box transcription factor family protein
															AT2G01770	1.4122	ATVIT1 VIT1 vacuolar iron transporter 1
															AT1G04580	1.40957	AAO4 AO4 ATAO-4 ATAO2 aldehyde oxidase 4
															AT5G66080	1.40744	APD9 Protein phosphatase 2C family protein
															AT5G15720	1.40488	GLIP7 GDSL-motif lipase 7
															AT2G47010	1.40292
															AT1G62500	1.40285	Bifunctional inhibitor/lipid-transfer protein/seed storage 2S albumin superfamily protein
															AT1G59660	1.40088	DRAL Nucleoporin autopeptidase
															AT4G14270	1.40054
															AT2G31990	1.39815	Exostosin family protein
															AT5G05190	1.39562	EDR4 Protein of unknown function (DUF3133)
															AT5G01060	1.39373	BSK10 Protein kinase protein with tetratricopeptide repeat domain
															AT2G18370	1.38966	Bifunctional inhibitor/lipid-transfer protein/seed storage 2S albumin superfamily protein
															AT3G23060	1.38915	ATBM1C RING/U-box superfamily protein
															AT1G09180	1.38808	ATSAR1 ATSARA1A SARA1A secretion-associated RAS super family 1
															AT5G34820	1.38795	transposable element gene
															AT4G38460	1.38764	AtSSU GGPPS12 GGR SSU geranylgeranyl reductase
															AT1G60730	1.3876	NAD(P)-linked oxidoreductase superfamily protein
															AT4G31740	1.38601	Sec1/munc18-like (SM) proteins superfamily
															AT1G74450	1.38039	Protein of unknown function (DUF793)
															AT3G15530	1.37923	S-adenosyl-L-methionine-dependent methyltransferases superfamily protein
															AT4G28040	1.37878	UMAMIT33 nodulin MtN21 /EamA-like transporter family protein
															AT5G61290	1.37723	Flavin-binding monooxygenase family protein
															AT1G15890	1.37573	Disease resistance protein (CC-NBS-LRR class) family
															AT1G29330	1.37565	AERD2 ATERD2 ERD2 ER lumen protein retaining receptor family protein
															AT3G51970	1.37561	ASAT1 ATASAT1 ATSAT1 acyl-CoA sterol acyl transferase 1
															AT5G03400	1.37523
															AT2G25625	1.37451	CV
															AT5G36180	1.37302	scpl1 serine carboxypeptidase-like 1
															AT5G44316	1.37287	ABCI9 Stabilizer of iron transporter SufD superfamily protein
															AT1G78476	1.3727
															AT2G37940	1.37048	AtIPCS2 ERH1 Arabidopsis Inositol phosphorylceramide synthase 2
															AT2G39050	1.36984	ArathEULS3 EULS3 hydroxyproline-rich glycoprotein family protein
															AT4G20830	1.36916	AtBBE19 AtBBE20 FAD-binding Berberine family protein
															AT5G02290	1.36903	NAK Protein kinase superfamily protein
															AT1G73066	1.36893	Leucine-rich repeat family protein
															AT4G39950	1.36762	CYP79B2 cytochrome P450, family 79, subfamily B, polypeptide 2
															AT2G12230	1.36723
															AT1G01470	1.36678	AtLEA14 LEA1 LEA14 LSR3 Late embryogenesis abundant protein
															AT1G64660	1.36649	ATMGL MGL methionine gamma-lyase
															AT5G40720	1.36334	Domain of unknown function (DUF23)
															AT5G24380	1.36293	ATYSL2 YSL2 YELLOW STRIPE like 2
															AT5G66052	1.36292
															AT5G39785	1.36225	Protein of unknown function (DUF1666)
															AT1G69270	1.3619	AtRPK1 RPK1 receptor-like protein kinase 1
															AT1G76760	1.35907	ATY1 TRX-Y1 TY1 thioredoxin Y1
															AT1G08890	1.35844	Major facilitator superfamily protein
															AT2G23320	1.35839	AtWRKY15 WRKY15 WRKY DNA-binding protein 15
															AT5G50915	1.35523	basic helix-loop-helix (bHLH) DNA-binding superfamily protein
															AT1G79730	1.35455	ELF7 hydroxyproline-rich glycoprotein family protein
															AT3G11591	1.35443
															AT3G15200	1.35361	Tetratricopeptide repeat (TPR)-like superfamily protein
															AT3G11325	1.35343	Phospholipid/glycerol acyltransferase family protein
															AT5G15853	1.35283
															AT3G17070	1.35271	Peroxidase family protein
															AT4G19690	1.35216	ATIRT1 IRT1 iron-regulated transporter 1
															AT5G24960	1.35207	CYP71A14 cytochrome P450, family 71, subfamily A, polypeptide 14
															AT5G63740	1.35203	RING/U-box superfamily protein
															AT5G50670	1.35144	SPL13 SPL13B Squamosa promoter-binding protein-like (SBP domain) transcription factor family protein
															AT2G17290	1.34857	ATCDPK3 ATCPK6 CPK6 Calcium-dependent protein kinase family protein
															AT1G03502	1.34557	snoRNA
															AT3G32677	1.34556	transposable element gene
															AT3G17690	1.34358	ATCNGC19 CNGC19 cyclic nucleotide gated channel 19
															AT4G36640	1.34087	Sec14p-like phosphatidylinositol transfer family protein
															AT1G31540	1.34047	Disease resistance protein (TIR-NBS-LRR class) family
															AT2G17480	1.33896	ATMLO8 MLO8 Seven transmembrane MLO family protein
															AT3G09032	1.33754
															AT4G25620	1.33713	hydroxyproline-rich glycoprotein family protein
															AT1G05100	1.3367	MAPKKK18 mitogen-activated protein kinase kinase kinase 18
															AT5G26220	1.33591	AtGGCT2;1 GGCT2;1 ChaC-like family protein
															AT2G45930	1.33455
															AT1G57990	1.33453	ATPUP18 PUP18 purine permease 18
															AT3G06490	1.33085	AtMYB108 BOS1 MYB108 myb domain protein 108
															AT3G22410	1.32843	Sec14p-like phosphatidylinositol transfer family protein
															AT2G21620	1.32506	RD2 Adenine nucleotide alpha hydrolases-like superfamily protein
															AT4G21570	1.32473	Protein of unknown function (DUF300)
															AT2G30540	1.32217	Thioredoxin superfamily protein
															AT1G07750	1.32215	RmlC-like cupins superfamily protein
															AT5G58600	1.32077	PMR5 TBL44 Plant protein of unknown function (DUF828)
															AT3G45440	1.32024	LecRK-I.6 Concanavalin A-like lectin protein kinase family protein
															AT1G48710	1.31983	transposable element gene
															AT5G13740	1.31982	ZIF1 zinc induced facilitator 1
															AT3G13080	1.31907	ABCC3 ATMRP3 MRP3 MRP3 multidrug resistance-associated protein 3
															AT3G60420	1.31699	Phosphoglycerate mutase family protein
															AT3G22160	1.31639	JAV1 VQ motif-containing protein
															AT1G47960	1.31537	ATC/VIF1 AtCIF1 C/VIF1 CIF1 cell wall / vacuolar inhibitor of fructosidase 1
															AT3G57120	1.3149	Protein kinase superfamily protein
															AT4G14301	1.3134
															AT4G35500	1.31313	Protein kinase superfamily protein
															AT5G26570	1.3126	ATGWD3 OK1 PWD catalytics;carbohydrate kinases;phosphoglucan, water dikinases
															AT1G18390	1.31257	LRK10L1.1 LRK10L1.2 Protein kinase superfamily protein
															AT4G22270	1.31165	ATMRB1 MRB1 Protein of unknown function (DUF3537)
															AT4G19960	1.31135	ATKUP9 HAK9 KT9 KUP9 K+ uptake permease 9
															AT5G49990	1.30861	Xanthine/uracil permease family protein
															AT5G33402	1.30732	transposable element gene
															AT2G38790	1.30697
															AT5G18130	1.30576
															AT5G52320	1.30565	CYP96A4 cytochrome P450, family 96, subfamily A, polypeptide 4
															AT3G63010	1.30407	ATGID1B GID1B alpha/beta-Hydrolases superfamily protein
															AT1G30260	1.30395
															AT1G56300	1.30318	Chaperone DnaJ-domain superfamily protein
															AT5G62070	1.3027	IQD23 IQ-domain 23
															AT2G31420	1.30246	Domain of unknown function (DUF313)
															AT1G07150	1.30194	MAPKKK13 mitogen-activated protein kinase kinase kinase 13
															AT1G71880	1.30187	ATSUC1 SUC1 sucrose-proton symporter 1
															AT4G31800	1.30082	ATWRKY18 WRKY18 WRKY DNA-binding protein 18
															AT4G00200	1.29696	AHL7 AT hook motif DNA-binding family protein
															AT2G13410	1.29578
															AT5G60120	1.29383	TOE2 target of early activation tagged (EAT) 2
															AT2G39220	1.29241	PLA IIB PLP6 PATATIN-like protein 6
															AT5G26030	1.2917	ATFC-I FC-I FC1 ferrochelatase 1
															AT1G11500	1.29118	DEAL3 Protein of unknown function (DUF1218)
															AT3G28570	1.28928	P-loop containing nucleoside triphosphate hydrolases superfamily protein
															AT1G33560	1.28907	ADR1 Disease resistance protein (CC-NBS-LRR class) family
															AT1G08980	1.28873	AMI1 ATAMI1 ATTOC64-I TOC64-I amidase 1
															AT2G39420	1.28553	MAGL8 alpha/beta-Hydrolases superfamily protein
															AT5G63905	1.28475
															AT2G37200	1.28391	CASPL5A1 Uncharacterised protein family (UPF0497)
															AT5G47240	1.28234	atnudt8 NUDT8 NUDX8 nudix hydrolase homolog 8
															AT5G10580	1.28185	Protein of unknown function, DUF599
															AT5G22550	1.28082	Plant protein of unknown function (DUF247)
															AT5G47070	1.27928	Protein kinase superfamily protein
															AT5G01760	1.27916	ENTH/VHS/GAT family protein
															AT1G18870	1.27856	ATICS2 ICS2 isochorismate synthase 2
															AT3G18290	1.27805	BTS EMB2454 zinc finger protein-related
															AT4G39260	1.27786	ATGRP8 CCR1 GR-RBP8 GRP8 RBGA6 cold, circadian rhythm, and RNA binding 1
															AT2G13590	1.27769
															AT1G59870	1.27699	ABCG36 ATABCG36 ATPDR8 PDR8 PEN3 ABC-2 and Plant PDR ABC-type transporter family protein
															AT2G23550	1.2764	ABE1 ATMES6 MES6 methyl esterase 6
															AT1G24147	1.27574
															AT3G16800	1.27541	EGR3 Protein phosphatase 2C family protein
															AT5G35555	1.27508	transposable element gene
															AT5G48450	1.27432	sks3 SKU5 similar 3
															AT4G33940	1.27365	RING/U-box superfamily protein
															AT1G71866	1.27359
															AT5G02020	1.2735	SIS
															AT5G11990	1.26845	proline-rich family protein
															AT5G45310	1.26788
															AT1G63830	1.26763	PLAC8 family protein
															AT1G50310	1.26646	ATSTP9 STP9 sugar transporter 9
															AT5G54960	1.26583	PDC2 pyruvate decarboxylase-2
															AT1G45145	1.26571	ATH5 ATTRX5 LIV1 TRX-h5 TRX5 thioredoxin H-type 5
															AT2G13580	1.26552
															AT2G10440	1.26408	MED15 2
															AT1G33610	1.26256	Leucine-rich repeat (LRR) family protein
															AT3G11820	1.26028	AT-SYR1 ATSYP121 ATSYR1 PEN1 SYP121 SYR1 syntaxin of plants 121
															AT3G08900	1.26026	RGP RGP3 reversibly glycosylated polypeptide 3
															AT1G75020	1.25655	LPAT4 lysophosphatidyl acyltransferase 4
															AT4G27520	1.25624	AtENODL2 ENODL2 early nodulin-like protein 2
															AT1G67300	1.25555	Major facilitator superfamily protein
															AT2G47180	1.2551	AtGolS1 GolS1 galactinol synthase 1
															AT1G17620	1.25485	Late embryogenesis abundant (LEA) hydroxyproline-rich glycoprotein family
															AT1G70581	1.25327	other RNA
															AT1G51760	1.25223	IAR3 JR3 peptidase M20/M25/M40 family protein
															AT3G56780	1.25131	FBD, F-box and Leucine Rich Repeat domains containing protein
															AT5G59170	1.2506	Proline-rich extensin-like family protein
															AT2G22680	1.25032	WAVH1 Zinc finger (C3HC4-type RING finger) family protein
															AT5G60460	1.24985	Preprotein translocase Sec, Sec61-beta subunit protein
															AT1G76700	1.24944	DNAJ heat shock N-terminal domain-containing protein
															AT4G31000	1.24869	Calmodulin-binding protein
															AT5G58090	1.24686	O-Glycosyl hydrolases family 17 protein
															AT1G72940	1.24525	Toll-Interleukin-Resistance (TIR) domain-containing protein
															AT5G58430	1.24511	ATEXO70B1 EXO70B1 exocyst subunit exo70 family protein B1
															AT4G01245	1.24456
															AT1G05420	1.24437	ATOFP12 OFP12 ovate family protein 12
															AT1G78670	1.24425	ATGGH3 GGH3 gamma-glutamyl hydrolase 3
															AT3G49830	1.24397	P-loop containing nucleoside triphosphate hydrolases superfamily protein
															AT1G76580	1.2435	Squamosa promoter-binding protein-like (SBP domain) transcription factor family protein
															AT3G03050	1.24301	ATCSLD3 CSLD3 KJK RHD7 cellulose synthase-like D3
															AT2G24681	1.24236	AP2/B3-like transcriptional factor family protein
															AT1G12490	1.24102	F-box associated ubiquitination effector family protein
															AT4G22390	1.23977	F-box associated ubiquitination effector family protein
															AT4G35150	1.23962	O-methyltransferase family protein
															AT1G15010	1.23703
															AT3G15780	1.23612
															AT2G26190	1.23418	calmodulin-binding family protein
															AT5G08380	1.23395	AGAL1 AtAGAL1 alpha-galactosidase 1
															AT3G29156	1.23213	transposable element gene
															AT2G39660	1.23155	BIK1 botrytis-induced kinase1
															AT4G24160	1.23079	alpha/beta-Hydrolases superfamily protein
															AT1G10040	1.2307	alpha/beta-Hydrolases superfamily protein
															AT5G63390	1.23052	O-fucosyltransferase family protein
															AT4G33050	1.22766	AtIQM1 EDA39 IQM1 calmodulin-binding family protein
															AT4G36740	1.22661	ATHB40 HB-5 HB40 homeobox protein 40
															AT1G03770	1.2265	ATRING1B RING1B RING 1B
															AT3G42570	1.22639	peroxidase family protein
															AT2G39800	1.22497	ATP5CS P5CS1 delta1-pyrroline-5-carboxylate synthase 1
															AT1G41797	1.22397	transposable element gene
															AT5G14930	1.22388	SAG101 senescence-associated gene 101
															AT2G28830	1.22367	AtPUB12 PUB12 PLANT U-BOX 12
															AT3G57930	1.22353
															AT3G08560	1.22306	VHA-E2 vacuolar H+-ATPase subunit E isoform 2
															AT3G12145	1.22116	FLR1 FTM4 Leucine-rich repeat (LRR) family protein
															AT4G08500	1.21948	ARAKIN ATMEKK1 MAPKKK8 MEKK1 MAPK/ERK kinase kinase 1
															AT2G40270	1.21828	Protein kinase family protein
															AT1G06850	1.21816	AtbZIP52 bZIP52 basic leucine-zipper 52
															AT5G50240	1.21675	AtPIMT2 PIMT2 protein-l-isoaspartate methyltransferase 2
															AT1G08500	1.21546	AtENODL18 ENODL18 early nodulin-like protein 18
															AT3G44798	1.21521	other RNA
															AT1G69410	1.21491	ATELF5A-3 ELF5A-3 eukaryotic elongation factor 5A-3
															AT1G07890	1.21491	APX1 ATAPX01 ATAPX1 CS1 MEE6 ascorbate peroxidase 1
															AT5G05140	1.21459	Transcription elongation factor (TFIIS) family protein
															AT1G73480	1.2128	MAGL4 alpha/beta-Hydrolases superfamily protein
															AT1G51802	1.20825
															AT3G47050	1.20753	Glycosyl hydrolase family protein
															AT1G76590	1.20727	PLATZ transcription factor family protein
															AT2G17010	1.20673	MSL8 Mechanosensitive ion channel family protein
															AT1G69600	1.20625	ATHB29 ZFHD1 ZHD11 zinc finger homeodomain 1
															AT2G43050	1.20598	ATPMEPCRD Plant invertase/pectin methylesterase inhibitor superfamily
															AT2G26355	1.20574	other RNA
															AT2G02390	1.20313	ATGSTZ1 AtMAAI GST18 GSTZ1 MAAI glutathione S-transferase zeta 1
															AT5G67210	1.20187	IRX15-L Protein of unknown function (DUF579)
															AT3G22460	1.2016	OASA2 O-acetylserine (thiol) lyase (OAS-TL) isoform A2
															AT3G51180	1.2009	Zinc finger C-x8-C-x5-C-x3-H type family protein
															AT2G13790	1.19828	ATSERK4 BAK7 BKK1 SERK4 somatic embryogenesis receptor-like kinase 4
															AT4G27410	1.19786	ANAC072 ANAC72 AtRD26 RD26 NAC (No Apical Meristem) domain transcriptional regulator superfamily protein
															AT3G45640	1.19746	ATMAPK3 ATMPK3 MPK3 mitogen-activated protein kinase 3
															AT4G27130	1.19668	Translation initiation factor SUI1 family protein
															AT5G11150	1.19572	ATVAMP713 VAMP713 VAMP713 vesicle-associated membrane protein 713
															AT4G05495	1.1932
															AT1G77890	1.1924	DNA-directed RNA polymerase II protein
															AT3G05880	1.19126	RCI2A Low temperature and salt responsive protein family
															AT3G08570	1.19056	Phototropic-responsive NPH3 family protein
															AT1G04770	1.1904	SD!2 Tetratricopeptide repeat (TPR)-like superfamily protein
															AT3G45660	1.18955	Major facilitator superfamily protein
															AT1G55720	1.18871	ATCAX6 CAX6 cation exchanger 6
															AT3G09490	1.18777	Tetratricopeptide repeat (TPR)-like superfamily protein
															AT2G36400	1.18753	AtGRF3 GRF3 growth-regulating factor 3
															AT3G24340	1.18738	CHR40 chromatin remodeling 40
															AT2G15090	1.18709	KCS8 3-ketoacyl-CoA synthase 8
															AT5G09980	1.18564	PROPEP4 elicitor peptide 4 precursor
															AT3G07380	1.18459	Domain of unknown function (DUF23)
															AT3G10985	1.18194	ATWI-12 SAG20 WI12 senescence associated gene 20
															AT2G41430	1.18122	CID1 ERD15 LSR1 dehydration-induced protein (ERD15)
															AT5G16770	1.18118	AtMYB9 MYB9 myb domain protein 9
															AT1G01140	1.18041	CIPK9 PKS6 SnRK3.12 CBL-interacting protein kinase 9
															AT2G43320	1.17929	S-adenosyl-L-methionine-dependent methyltransferases superfamily protein
															AT3G46970	1.17894	ATPHS2 PHS2 alpha-glucan phosphorylase 2
															AT1G07870	1.17864	Protein kinase superfamily protein
															AT1G76600	1.17846
															AT5G17040	1.17709	UDP-Glycosyltransferase superfamily protein
															AT5G41090	1.1743	anac095 NAC095 NAC domain containing protein 95
															AT1G45249	1.17406	ABF2 AREB1 AtABF2 ATAREB1 abscisic acid responsive elements-binding factor 2
															AT3G54680	1.17363	proteophosphoglycan-related
															AT2G40970	1.1717	MYBC1 Homeodomain-like superfamily protein
															AT5G18310	1.16983
															AT4G08114	1.16947	transposable element gene
															AT1G14250	1.16894	GDA1/CD39 nucleoside phosphatase family protein
															AT5G01520	1.1689	AIRP2 AtAIRP2 RING/U-box superfamily protein
															AT3G27440	1.1679	UKL5 uridine kinase-like 5
															AT1G05061	1.16653
															AT3G47360	1.16524	ATHSD3 HSD3 hydroxysteroid dehydrogenase 3
															AT2G25450	1.16426	2-oxoglutarate (2OG) and Fe(II)-dependent oxygenase superfamily protein
															AT3G10410	1.16421	CPY SCPL49 SERINE CARBOXYPEPTIDASE-LIKE 49
															AT5G20010	1.16323	ATRAN1 RAN-1 RAN1 RAS-related nuclear protein-1
															AT2G34070	1.16087	TBL37 TRICHOME BIREFRINGENCE-LIKE 37
															AT4G23060	1.16017	IQD22 IQ-domain 22
															AT4G32800	1.15969	Integrase-type DNA-binding superfamily protein
															AT4G17090	1.15945	AtBAM3 BAM3 BMY8 CT-BMY chloroplast beta-amylase
															AT3G14440	1.15898	ATNCED3 NCED3 SIS7 STO1 nine-cis-epoxycarotenoid dioxygenase 3
															AT5G23130	1.15851	Peptidoglycan-binding LysM domain-containing protein
															AT3G55970	1.15841	ATJRG21 JAO3 JOX3 JRG21 jasmonate-regulated gene 21
															AT2G25565	1.15401
															AT5G05380	1.15256	PRA1.B3 prenylated RAB acceptor 1.B3
															AT3G27560	1.15186	ATN1 Protein kinase superfamily protein
															AT3G17770	1.15167	Dihydroxyacetone kinase
															AT2G17690	1.15155	SDC F-box family protein with a domain of unknown function (DUF295)
															AT1G79440	1.14996	ALDH5F1 ENF1 SSADH SSADH1 aldehyde dehydrogenase 5F1
															AT5G46520	1.14968	ACQOS VICTR Disease resistance protein (TIR-NBS-LRR class) family
															AT1G65490	1.14932
															AT3G10720	1.14928	Plant invertase/pectin methylesterase inhibitor superfamily
															AT1G26680	1.14691	transcriptional factor B3 family protein
															AT4G18940	1.14666	RNA ligase/cyclic nucleotide phosphodiesterase family protein
															AT5G64430	1.14591	Octicosapeptide/Phox/Bem1p family protein
															AT3G26539	1.14256
															AT4G02380	1.14229	AtLEA5 SAG21 senescence-associated gene 21
															AT2G12530	1.14121	transposable element gene
															AT1G67360	1.14074	LDAP1 SRP1 Rubber elongation factor protein (REF)
															AT3G44400	1.14068	Disease resistance protein (TIR-NBS-LRR class) family
															AT1G19770	1.13834	ATPUP14 PUP14 purine permease 14
															AT3G14870	1.13791	Plant protein of unknown function (DUF641)
															AT1G68220	1.13767	Protein of unknown function (DUF1218)
															AT1G76360	1.13671	Protein kinase superfamily protein
															AT5G38280	1.13645	PR5K PR5-like receptor kinase
															AT1G13930	1.13465
															AT5G27247	1.13057
															AT3G56200	1.12951	Transmembrane amino acid transporter family protein
															AT5G18400	1.12728	AtDRE2 DRE2 Cytokine-induced anti-apoptosis inhibitor 1, Fe-S biogenesis
															AT1G03220	1.12597	Eukaryotic aspartyl protease family protein
															AT4G03220	1.12577	Protein with RNI-like/FBD-like domains
															AT2G07681	1.12569	ABCI4 Cytochrome C assembly protein
															AT3G33189	1.12397	transposable element gene
															AT2G01300	1.12378
															AT4G30350	1.12344	SMXL2 Double Clp-N motif-containing P-loop nucleoside triphosphate hydrolases superfamily protein
															AT2G19710	1.12252	ISTL5 Regulator of Vps4 activity in the MVB pathway protein
															AT2G01080	1.1217	Late embryogenesis abundant (LEA) hydroxyproline-rich glycoprotein family
															AT4G27720	1.12076	Major facilitator superfamily protein
															AT1G51640	1.11982	ATEXO70G2 EXO70G2 exocyst subunit exo70 family protein G2
															AT3G61640	1.11894	AGP20 AtAGP20 arabinogalactan protein 20
															AT1G39190	1.11881	transposable element gene
															AT3G28310	1.11786	Protein of unknown function (DUF677)
															AT1G60260	1.11724	BGLU5 beta glucosidase 5
															AT2G06530	1.11513	VPS2.1 SNF7 family protein
															AT5G16910	1.11499	ATCSLD2 CSLD2 cellulose-synthase like D2
															AT1G30757	1.11377
															AT1G07985	1.11365	Expressed protein
															AT1G55710	1.11211
															AT5G07730	1.11206
															AT3G48360	1.11048	ATBT2 BT2 BTB and TAZ domain protein 2
															AT1G07520	1.11043	GRAS family transcription factor
															AT4G09030	1.11031	AGP10 ATAGP10 arabinogalactan protein 10
															AT5G08790	1.11011	anac081 ATAF2 NAC (No Apical Meristem) domain transcriptional regulator superfamily protein
															AT5G65550	1.10718	UDP-Glycosyltransferase superfamily protein
															AT1G18570	1.10652	AtMYB51 BW51A BW51B HIG1 MYB51 myb domain protein 51
															AT2G25930	1.10621	ELF3 PYK20 hydroxyproline-rich glycoprotein family protein
															AT1G77500	1.10465	Protein of unknown function (DUF630 and DUF632)
															AT1G48370	1.10342	YSL8 YELLOW STRIPE like 8
															AT1G19350	1.10335	BES1 BZR2 Brassinosteroid signalling positive regulator (BZR1) family protein
															AT1G15430	1.10332	Protein of unknown function (DUF1644)
															AT3G20590	1.10244	Late embryogenesis abundant (LEA) hydroxyproline-rich glycoprotein family
															AT2G20960	1.0995	pEARLI4 Arabidopsis phospholipase-like protein (PEARLI 4) family
															AT5G38560	1.09931	AtPERK8 PERK8 Protein kinase superfamily protein
															AT3G19010	1.09919	2-oxoglutarate (2OG) and Fe(II)-dependent oxygenase superfamily protein
															AT3G57670	1.09907	NTT WIP2 C2H2-type zinc finger family protein
															AT3G12520	1.09706	SULTR4;2 sulfate transporter 4;2
															AT4G16500	1.09704	AtCYS4 CYS4 Cystatin/monellin superfamily protein
															AT4G28400	1.09651	Protein phosphatase 2C family protein
															AT5G66480	1.0958
															AT4G39570	1.09554	Galactose oxidase/kelch repeat superfamily protein
															AT2G13463	1.09447
															AT4G29340	1.09447	AtPRF4 PRF4 profilin 4
															AT5G13190	1.09311	AtGILP GILP
															AT1G66320	1.09218	F-box/RNI-like superfamily protein
															AT5G34800	1.09188	transposable element gene
															AT1G11050	1.09127	Protein kinase superfamily protein
															AT5G58070	1.08747	ATTIL TIL temperature-induced lipocalin
															AT4G15450	1.08603	Senescence/dehydration-associated protein-related
															AT4G31877	1.08587	MIR156C MIR156C; miRNA
															AT2G41750	1.08348	DTW domain-containing protein
															AT5G34795	1.08304
															AT5G65920	1.08295	PUB31 ARM repeat superfamily protein
															AT3G57880	1.08257	MCTP3 Calcium-dependent lipid-binding (CaLB domain) plant phosphoribosyltransferase family protein
															AT3G02880	1.08216	Leucine-rich repeat protein kinase family protein
															AT5G11250	1.08099	BURNOUT1 Disease resistance protein (TIR-NBS-LRR class)
															AT4G19230	1.08044	CYP707A1 cytochrome P450, family 707, subfamily A, polypeptide 1
															AT5G57100	1.07798	Nucleotide/sugar transporter family protein
															AT4G28390	1.07719	AAC3 ATAAC3 ADP/ATP carrier 3
															AT2G18090	1.0755	PHD finger family protein / SWIB complex BAF60b domain-containing protein / GYF domain-containing protein
															AT2G03540	1.07471	transposable element gene
															AT1G25390	1.07392	LRK10L4 Protein kinase superfamily protein
															AT2G31585	1.07081	other RNA
															AT3G03870	1.06954
															AT4G04830	1.06826	ATMSRB5 MSRB5 methionine sulfoxide reductase B5
															AT3G46110	1.06757	Domain of unknown function (DUF966)
															AT5G63970	1.0675	RGLG3 Copine (Calcium-dependent phospholipid-binding protein) family
															AT4G37260	1.06659	ATMYB73 MYB73 myb domain protein 73
															AT1G63480	1.06632	AHL12 AT hook motif DNA-binding family protein
															AT4G13960	1.06626	F-box/RNI-like superfamily protein
															AT1G17750	1.06513	AtPEPR2 PEPR2 PEP1 receptor 2
															AT4G17215	1.06481	Pollen Ole e 1 allergen and extensin family protein
															AT4G16146	1.06435	cAMP-regulated phosphoprotein 19-related protein
															AT5G03200	1.06329	LUL1 RING/U-box superfamily protein
															AT4G36180	1.06258	Leucine-rich receptor-like protein kinase family protein
															AT5G06870	1.05984	ATPGIP2 PGIP2 polygalacturonase inhibiting protein 2
															AT4G16190	1.05896	Papain family cysteine protease
															AT4G21326	1.05748	ATSBT3.12 SBT3.12 subtilase 3.12
															AT5G14540	1.05685	Protein of unknown function (DUF1421)
															AT1G49310	1.05469
															AT4G08850	1.05403	MIK2 Leucine-rich repeat receptor-like protein kinase family protein
															AT3G21220	1.05331	ATMAP2K ALPHA ATMEK5 ATMKK5 MAP2K A MEK5 MKK5 MAP kinase kinase 5
															AT3G08760	1.05307	ATSIK Protein kinase superfamily protein
															AT1G26150	1.0525	AtPERK10 PERK10 proline-rich extensin-like receptor kinase 10
															AT1G50050	1.05035	CAP (Cysteine-rich secretory proteins, Antigen 5, and Pathogenesis-related 1 protein) superfamily protein
															AT1G23010	1.05026	LPR1 Cupredoxin superfamily protein
															AT4G39220	1.04845	ATRER1A Rer1 family protein
															AT1G80325	1.04836	other RNA
															AT3G56360	1.04797
															AT3G54200	1.04721	Late embryogenesis abundant (LEA) hydroxyproline-rich glycoprotein family
															AT2G48010	1.04594	RKF3 receptor-like kinase in in flowers 3
															AT1G66180	1.04593	Eukaryotic aspartyl protease family protein
															AT5G45710	1.04397	AT-HSFA4C HSFA4C RHA1 winged-helix DNA-binding transcription factor family protein
															AT2G34510	1.04374	Protein of unknown function, DUF642
															AT3G44630	1.04217	Disease resistance protein (TIR-NBS-LRR class) family
															AT4G01593	1.04211	other RNA
															AT1G73140	1.04059	TBL31 Plant protein of unknown function (DUF828)
															AT2G31010	1.04038	Protein kinase superfamily protein
															AT1G15210	1.03923	ABCG35 ATPDR7 PDR7 pleiotropic drug resistance 7
															AT1G31850	1.03867	S-adenosyl-L-methionine-dependent methyltransferases superfamily protein
															AT4G17470	1.03785	alpha/beta-Hydrolases superfamily protein
															AT1G14315	1.03702	F-box and associated interaction domains-containing protein
															AT4G15300	1.03674	CYP702A2 cytochrome P450, family 702, subfamily A, polypeptide 2
															AT5G03630	1.03655	MDAR2 Pyridine nucleotide-disulphide oxidoreductase family protein
															AT5G36185	1.0364
															AT4G38260	1.0359	Protein of unknown function (DUF833)
															AT2G41420	1.03587	WIH2 proline-rich family protein
															AT1G07901	1.03515
															AT3G07200	1.03514	RING/U-box superfamily protein
															AT5G27280	1.03417	Zim17-type zinc finger protein
															AT4G33700	1.03333	CBS domain-containing protein with a domain of unknown function (DUF21)
															AT1G31040	1.0329	PLATZ transcription factor family protein
															AT4G24240	1.03086	ATWRKY7 WRKY7 WRKY DNA-binding protein 7
															AT1G56520	1.02913	Disease resistance protein (TIR-NBS-LRR class) family
															AT1G07220	1.02748	Arabidopsis thaliana protein of unknown function (DUF821)
															AT2G02370	1.02712	SNARE associated Golgi protein family
															AT5G46910	1.0268	Transcription factor jumonji (jmj) family protein / zinc finger (C5HC2 type) family protein
															AT1G49130	1.02594	BBX17 B-box type zinc finger protein with CCT domain
															AT2G33590	1.02336	AtCRL1 CRL1 NAD(P)-binding Rossmann-fold superfamily protein
															AT1G04310	1.02332	ERS2 ethylene response sensor 2
															AT4G36650	1.02279	ATPBRP PBRP plant-specific TFIIB-related protein
															AT2G47730	1.02249	ATGSTF5 ATGSTF8 GST6 GSTF8 glutathione S-transferase phi 8
															AT3G02070	1.02157	Cysteine proteinases superfamily protein
															AT4G36830	1.01942	HOS3-1 GNS1/SUR4 membrane protein family
															AT5G46510	1.01898	VICTL Disease resistance protein (TIR-NBS-LRR class) family
															AT5G48412	1.01846
															AT1G31310	1.01803	hydroxyproline-rich glycoprotein family protein
															AT4G02410	1.01632	AtLPK1 LecRK-IV.3 LPK1 Concanavalin A-like lectin protein kinase family protein
															AT2G34355	1.01619	Major facilitator superfamily protein
															AT2G39725	1.01574	LYR family of Fe/S cluster biogenesis protein
															AT4G00150	1.01561	ATHAM3 HAM3 LOM3 SCL6-IV GRAS family transcription factor
															AT1G49840	1.01516	Protein of unknown function (DUF620)
															AT3G52180	1.01504	ATPTPKIS1 ATSEX4 DSP4 SEX4 dual specificity protein phosphatase (DsPTP1) family protein
															AT2G27310	1.01484	F-box family protein
															AT3G53990	1.01448	AtUSP Adenine nucleotide alpha hydrolases-like superfamily protein
															AT3G62720	1.01405	ATXT1 AtXXT1 XT1 XXT1 xylosyltransferase 1
															AT3G06500	1.00909	A/N-InvC Plant neutral invertase family protein
															AT1G74330	1.00801	Protein kinase superfamily protein
															AT5G48190	1.00751	Domain of unknown function (DUF23)
															AT1G68760	1.00629	ATNUDT1 ATNUDX1 NUDX1 NUDX1 nudix hydrolase 1
															AT3G49720	1.00419	CGR2
															AT2G02860	1.00389	ATSUC3 ATSUT2 SUC3 SUT2 sucrose transporter 2
															AT2G28900	1.00371	ATOEP16-1 ATOEP16-L OEP16 OEP16-1 outer plastid envelope protein 16-1
															AT3G14200	1.0018	Chaperone DnaJ-domain superfamily protein
