# Supplementary material for: Removal of H2Aub1 by ubiquitin-specific proteases 12 and 13 is required for stable Polycomb-mediated gene repression in Arabidopsis
Source: Genome Biol. 2020 Jun 16;21:144. doi: 10.1186/s13059-020-02062-8 (PMC7296913; doi:10.1186/s13059-020-02062-8)
Supplement: Supplementary file 3 — Additional file 3:Table S2. GO analysis of genes upregulated in ubp12, ubp13, and ubp12/13. [file 13059_2020_2062_MOESM3_ESM.xlsx]

## Sheet: Sheet1
Table S2. GO analysis of genes upregulated in ubp12, ubp13, and ubp12 /13
Analysis Type:	PANTHER Overrepresentation Test (Released 20190308)						Analysis Type:	PANTHER Overrepresentation Test (Released 20190308)						Analysis Type:	PANTHER Overrepresentation Test (Released 20190308)
Annotation Version and Release Date:	GO Ontology database Released 2019-02-02						Annotation Version and Release Date:	GO Ontology database Released 2019-02-02						Annotation Version and Release Date:	GO Ontology database Released 2019-02-02
Analyzed List:	Genes upregulated in ubp12 (Arabidopsis thaliana)						Analyzed List:	Genes upregulated in ubp13 (Arabidopsis thaliana)						Analyzed List:	Genes upregulated in ubp12/13 (Arabidopsis thaliana)
Reference List:	Arabidopsis thaliana (all genes in database)						Reference List:	Arabidopsis thaliana (all genes in database)						Reference List:	Arabidopsis thaliana (all genes in database)
Test Type:	FISHER						Test Type:	FISHER						Test Type:	FISHER
Correction:	BONFERRONI						Correction:	BONFERRONI						Correction:	BONFERRONI
Bonferroni count:	2716						Bonferroni count:	2716						Bonferroni count:	2716
GO biological process complete	Arabidopsis thaliana - REFLIST (27581)	Genes upregulated in ubp12 (38)	expected	over/under	fold Enrichment	P-value	GO biological process complete	Arabidopsis thaliana - REFLIST (27581)	upload_1 (28)	expected	over/under	fold Enrichment	P-value	GO biological process complete	Arabidopsis thaliana - REFLIST (27581)	Genes upregulated in ubp12 ubp13 (1152)	expected	over/under	fold Enrichment	P-value
leaf senescence (GO:0010150)	97	5	0.13	+	37.41	0.00077	Unclassified (UNCLASSIFIED)	6353	7	6.45	+	1.09	0	jasmonic acid biosynthetic process (GO:0009695)	25	9	1.04	+	8.62	0.0149
plant organ senescence (GO:0090693)	103	5	0.14	+	35.23	0.00102								jasmonic acid metabolic process (GO:0009694)	47	16	1.96	+	8.15	6.78e-06
aging (GO:0007568)	152	5	0.21	+	23.88	0.00652								regulation of jasmonic acid mediated signaling pathway (GO:2000022)	39	13	1.63	+	7.98	0.00026
response to cold (GO:0009409)	428	9	0.59	+	15.26	1.69e-05								response to chitin (GO:0010200)	137	36	5.72	+	6.29	8.23e-13
response to water deprivation (GO:0009414)	346	6	0.48	+	12.59	0.0218								response to wounding (GO:0009611)	216	56	9.02	+	6.21	7.57e-21
response to water (GO:0009415)	353	6	0.49	+	12.34	0.0244								response to water deprivation (GO:0009414)	346	70	14.45	+	4.84	4.12e-21
response to temperature stimulus (GO:0009266)	622	10	0.86	+	11.67	2.64e-05								response to water (GO:0009415)	353	70	14.74	+	4.75	1.13e-20
response to abscisic acid (GO:0009737)	554	7	0.76	+	9.17	0.0273								response to jasmonic acid (GO:0009753)	217	40	9.06	+	4.41	5.37e-10
response to alcohol (GO:0097305)	558	7	0.77	+	9.11	0.0286								response to organonitrogen compound (GO:0010243)	232	42	9.69	+	4.33	2.29e-10
response to acid chemical (GO:0001101)	1178	12	1.62	+	7.39	0.000101								response to fungus (GO:0009620)	310	51	12.95	+	3.94	1.49e-11
response to inorganic substance (GO:0010035)	945	9	1.3	+	6.91	0.0121								regulation of defense response (GO:0031347)	249	38	10.4	+	3.65	3.09e-07
response to oxygen-containing compound (GO:1901700)	1595	12	2.2	+	5.46	0.00258								defense response to fungus (GO:0050832)	232	35	9.69	+	3.61	2.19e-06
response to hormone (GO:0009725)	1599	11	2.2	+	4.99	0.0193								response to nitrogen compound (GO:1901698)	307	46	12.82	+	3.59	6.06e-09
response to endogenous stimulus (GO:0009719)	1615	11	2.23	+	4.94	0.0212								response to abscisic acid (GO:0009737)	554	79	23.14	+	3.41	8.93e-16
response to abiotic stimulus (GO:0009628)	2099	12	2.89	+	4.15	0.0433								response to alcohol (GO:0097305)	558	79	23.31	+	3.39	1.3e-15
response to stress (GO:0006950)	3157	16	4.35	+	3.68	0.00444								response to cold (GO:0009409)	428	60	17.88	+	3.36	3.78e-11
Unclassified (UNCLASSIFIED)	6353	4	8.75	-	0.46	0								regulation of immune system process (GO:0002682)	137	19	5.72	+	3.32	0.0455
														response to acid chemical (GO:0001101)	1178	161	49.2	+	3.27	3.09e-33
														regulation of response to stress (GO:0080134)	359	47	14.99	+	3.13	2.28e-07
														response to drug (GO:0042493)	593	75	24.77	+	3.03	2.6e-12
														cellular response to abscisic acid stimulus (GO:0071215)	199	25	8.31	+	3.01	0.0112
														cellular response to alcohol (GO:0097306)	199	25	8.31	+	3.01	0.0112
														hormone metabolic process (GO:0042445)	255	32	10.65	+	3	0.000547
														response to oxygen-containing compound (GO:1901700)	1595	194	66.62	+	2.91	1.56e-34
														response to lipid (GO:0033993)	751	90	31.37	+	2.87	6.53e-14
														response to osmotic stress (GO:0006970)	666	79	27.82	+	2.84	1.05e-11
														regulation of hormone levels (GO:0010817)	407	48	17	+	2.82	3.39e-06
														defense response (GO:0006952)	1145	134	47.82	+	2.8	3.45e-21
														positive regulation of response to stimulus (GO:0048584)	249	29	10.4	+	2.79	0.00778
														response to temperature stimulus (GO:0009266)	622	72	25.98	+	2.77	5.38e-10
														regulation of signal transduction (GO:0009966)	293	33	12.24	+	2.7	0.00324
														regulation of signaling (GO:0023051)	297	33	12.41	+	2.66	0.00424
														response to salt stress (GO:0009651)	590	65	24.64	+	2.64	6.21e-08
														response to inorganic substance (GO:0010035)	945	104	39.47	+	2.63	5.49e-14
														regulation of cell communication (GO:0010646)	301	33	12.57	+	2.62	0.00843
														cellular response to acid chemical (GO:0071229)	399	43	16.67	+	2.58	0.000288
														defense response to other organism (GO:0098542)	682	72	28.49	+	2.53	3.1e-08
														response to external biotic stimulus (GO:0043207)	988	104	41.27	+	2.52	7.17e-13
														response to other organism (GO:0051707)	988	104	41.27	+	2.52	7.17e-13
														response to biotic stimulus (GO:0009607)	989	104	41.31	+	2.52	7.58e-13
														response to external stimulus (GO:0009605)	1387	143	57.93	+	2.47	5.11e-18
														regulation of response to stimulus (GO:0048583)	679	70	28.36	+	2.47	1.95e-07
														response to stress (GO:0006950)	3157	307	131.86	+	2.33	6.65e-40
														response to organic substance (GO:0010033)	1915	180	79.99	+	2.25	2.33e-19
														cellular response to oxygen-containing compound (GO:1901701)	575	54	24.02	+	2.25	0.000453
														response to hormone (GO:0009725)	1599	148	66.79	+	2.22	1.06e-14
														response to endogenous stimulus (GO:0009719)	1615	149	67.46	+	2.21	9.28e-15
														response to bacterium (GO:0009617)	493	45	20.59	+	2.19	0.0101
														response to chemical (GO:0042221)	2776	248	115.95	+	2.14	1.86e-25
														response to abiotic stimulus (GO:0009628)	2099	184	87.67	+	2.1	7.84e-17
														multi-organism process (GO:0051704)	1482	120	61.9	+	1.94	9.04e-08
														regulation of biological quality (GO:0065008)	1131	89	47.24	+	1.88	0.000151
														cellular response to chemical stimulus (GO:0070887)	963	72	40.22	+	1.79	0.02
														response to stimulus (GO:0050896)	5729	426	239.29	+	1.78	2.14e-31
														cellular response to stimulus (GO:0051716)	2332	142	97.4	+	1.46	0.0357
														regulation of cellular biosynthetic process (GO:0031326)	2384	144	99.57	+	1.45	0.0437
														regulation of biosynthetic process (GO:0009889)	2408	145	100.58	+	1.44	0.0476
														biological regulation (GO:0065007)	5678	334	237.16	+	1.41	1.07e-07
														regulation of cellular process (GO:0050794)	4393	250	183.49	+	1.36	0.00129
														regulation of biological process (GO:0050789)	4997	282	208.71	+	1.35	0.000398
														Unclassified (UNCLASSIFIED)	6353	220	265.35	-	0.83	0
														macromolecule metabolic process (GO:0043170)	5005	148	209.05	-	0.71	0.0055
														heterocycle metabolic process (GO:0046483)	2340	52	97.74	-	0.53	0.000977
														cellular nitrogen compound metabolic process (GO:0034641)	2857	62	119.33	-	0.52	1.27e-05
														organelle organization (GO:0006996)	1594	32	66.58	-	0.48	0.00905
														nucleobase-containing compound metabolic process (GO:0006139)	2027	29	84.66	-	0.34	6.12e-09
														macromolecule biosynthetic process (GO:0009059)	1262	18	52.71	-	0.34	0.000139
														RNA processing (GO:0006396)	733	9	30.62	-	0.29	0.0277
														cellular macromolecule biosynthetic process (GO:0034645)	1214	14	50.71	-	0.28	4.82e-06
														gene expression (GO:0010467)	1523	16	63.61	-	0.25	4.72e-09
														RNA metabolic process (GO:0016070)	1264	13	52.79	-	0.25	3.13e-07
														nucleic acid metabolic process (GO:0090304)	1666	16	69.59	-	0.23	4.1e-11
														amide biosynthetic process (GO:0043604)	615	4	25.69	-	0.16	0.00105
														DNA metabolic process (GO:0006259)	449	2	18.75	-	0.11	0.00758
														translation (GO:0006412)	552	2	23.06	-	0.09	0.000195
														peptide biosynthetic process (GO:0043043)	557	2	23.26	-	0.09	0.00013
														ribosome biogenesis (GO:0042254)	381	1	15.91	-	0.06	0.0127
														ncRNA metabolic process (GO:0034660)	391	1	16.33	-	0.06	0.0087
