# Supplementary material for: Removal of H2Aub1 by ubiquitin-specific proteases 12 and 13 is required for stable Polycomb-mediated gene repression in Arabidopsis
Source: Genome Biol. 2020 Jun 16;21:144. doi: 10.1186/s13059-020-02062-8 (PMC7296913; doi:10.1186/s13059-020-02062-8)
Supplement: Supplementary file 4 — Additional file 4: Table S3. Differential H2Aub1 peaks. [file 13059_2020_2062_MOESM4_ESM.xlsx]

## Sheet: Sheet1
Table S3. Differential H2Aub1 peaks.
Note: Indicated is the number of overlaps of each peak with genic regions (gene body +2kb promoter), gene bodies from protein-coding genes, and the first 1kb of protein-coding genes.
Decreased in ubp12/13 (2432 peaks)						Increased in ubp12/13 (1285 peaks)
Chrom	Start	Stop	Genic (2402)	Protein-coding (2318)	First 1kb (2209)	Chrom	Start	Stop	Genic (1114)	Protein-coding (996)	First 1kb (875)	Used in downstream analyses
chr1	48537	49349	2	1	1	chr1	51729	53045	2	1	1	yes
chr1	75433	76466	2	1	1	chr1	104221	106215	1	1	1	yes
chr1	86548	87384	3	1	1	chr1	138337	139621	1	1	1	yes
chr1	116834	118544	3	1	1	chr1	166738	168511	3	1	1	yes
chr1	148496	150128	1	1	1	chr1	215348	216864	1	1	0	no
chr1	154519	156332	1	1	1	chr1	256849	257764	0	0	0	no
chr1	190443	191164	1	1	1	chr1	355128	356366	2	1	1	yes
chr1	202097	202612	1	1	1	chr1	357830	359848	3	2	2	yes
chr1	218995	221057	1	1	1	chr1	365369	366551	1	1	1	yes
chr1	311445	312885	1	1	0	chr1	370140	372041	3	1	1	yes
chr1	340410	342181	1	1	1	chr1	463985	464721	2	1	1	yes
chr1	345917	346673	3	1	1	chr1	480647	481687	1	1	1	yes
chr1	362473	363253	3	1	1	chr1	605169	606559	1	1	1	yes
chr1	392902	393895	2	1	1	chr1	630279	631083	1	1	1	yes
chr1	394713	396127	2	2	1	chr1	871615	872868	3	1	1	yes
chr1	408185	409747	3	2	1	chr1	967595	968624	2	1	0	no
chr1	411904	412440	1	1	1	chr1	1036640	1037423	2	1	1	yes
chr1	414858	422074	3	2	2	chr1	1081019	1084565	3	1	1	yes
chr1	429875	430854	1	1	1	chr1	1119825	1120968	1	1	0	no
chr1	472491	473476	2	1	1	chr1	1121515	1122987	1	1	1	yes
chr1	497822	498534	3	1	1	chr1	1161342	1162197	1	1	1	yes
chr1	564081	564881	2	1	1	chr1	1174963	1175681	1	1	1	yes
chr1	565130	567642	2	1	1	chr1	1279219	1280833	1	1	1	yes
chr1	568426	570688	1	1	1	chr1	1429180	1430027	0	0	0	no
chr1	598011	598715	1	1	1	chr1	1461202	1462255	2	1	1	yes
chr1	613235	614537	2	1	0	chr1	1520731	1522516	2	1	1	yes
chr1	615079	616247	1	1	1	chr1	1525866	1527607	1	1	1	yes
chr1	695488	696432	1	1	0	chr1	1569476	1570811	1	1	0	no
chr1	705987	706591	2	1	1	chr1	1571756	1572468	1	1	1	yes
chr1	739644	740379	2	1	1	chr1	1628790	1630622	2	2	1	yes
chr1	748147	749239	3	1	2	chr1	1636353	1638087	3	1	1	yes
chr1	752049	754868	4	3	2	chr1	1665721	1668542	3	1	1	yes
chr1	789932	791387	1	1	1	chr1	1701272	1705006	3	2	2	yes
chr1	799074	799695	2	1	1	chr1	1714574	1715642	1	1	1	yes
chr1	843478	844228	2	1	1	chr1	1929901	1932314	3	3	2	yes
chr1	845886	847635	4	1	1	chr1	1939053	1940606	1	1	1	yes
chr1	852263	853013	1	1	1	chr1	2143059	2144004	1	1	1	yes
chr1	883714	884434	3	1	1	chr1	2236157	2237205	1	0	0	no
chr1	898702	899768	3	1	1	chr1	2317727	2319171	2	1	0	no
chr1	944601	945249	2	1	1	chr1	2390850	2392828	1	1	1	yes
chr1	956927	958252	2	1	1	chr1	2474775	2476332	3	2	2	yes
chr1	982405	983642	2	1	1	chr1	2523685	2524960	1	1	1	yes
chr1	1063346	1064295	1	1	1	chr1	2527220	2529350	1	1	1	yes
chr1	1128504	1129540	1	1	1	chr1	2630742	2631863	1	1	1	yes
chr1	1237089	1239100	3	1	1	chr1	2888409	2890846	2	1	1	yes
chr1	1306362	1308125	1	1	1	chr1	2934167	2935187	1	1	0	no
chr1	1339651	1340362	2	1	1	chr1	2984823	2985876	1	1	1	yes
chr1	1395153	1396126	1	1	1	chr1	3283145	3285746	2	2	1	yes
chr1	1425384	1426709	1	1	1	chr1	3403270	3404820	1	1	1	yes
chr1	1435870	1437341	1	1	1	chr1	3415015	3416529	1	1	1	yes
chr1	1453975	1455370	3	1	1	chr1	3449555	3450481	1	1	1	yes
chr1	1469355	1470627	1	1	1	chr1	3482567	3486623	3	1	1	yes
chr1	1478068	1479173	3	1	1	chr1	3577174	3578488	1	1	1	yes
chr1	1546877	1548032	1	1	1	chr1	3596225	3596846	2	1	1	yes
chr1	1589894	1591044	1	1	1	chr1	3630102	3631886	1	1	0	no
chr1	1645585	1647387	3	1	1	chr1	3679354	3681235	3	1	1	yes
chr1	1744726	1745621	1	1	1	chr1	3695055	3697442	2	1	1	yes
chr1	1748048	1749069	2	1	1	chr1	3763323	3766072	1	1	1	yes
chr1	1772675	1773500	1	1	1	chr1	3827832	3831495	2	1	1	yes
chr1	1820315	1821984	3	1	1	chr1	3872141	3873907	3	2	2	yes
chr1	1862133	1864041	4	2	2	chr1	3888530	3890654	2	1	1	yes
chr1	1882915	1883991	1	1	1	chr1	3901864	3903683	2	1	1	yes
chr1	1920432	1922177	3	1	1	chr1	3975564	3976872	2	2	1	yes
chr1	1933345	1934277	2	1	1	chr1	4064678	4065562	2	1	1	yes
chr1	1995207	1996240	1	1	1	chr1	4137353	4139813	2	1	1	yes
chr1	2034073	2036492	2	2	2	chr1	4189211	4190474	2	1	1	yes
chr1	2047574	2049258	2	2	1	chr1	4290194	4290989	2	1	1	yes
chr1	2081404	2082153	2	1	1	chr1	4298737	4299575	2	1	1	yes
chr1	2090177	2092688	2	2	2	chr1	4419559	4421041	1	1	1	yes
chr1	2102764	2103553	2	1	1	chr1	4429355	4430993	1	1	1	yes
chr1	2162405	2163254	2	1	1	chr1	4703944	4704846	1	1	1	yes
chr1	2164201	2165537	3	1	1	chr1	5235854	5237050	2	1	1	yes
chr1	2173121	2175069	1	1	1	chr1	5379038	5380642	3	1	1	yes
chr1	2199190	2199909	2	1	1	chr1	5580087	5580487	2	1	0	no
chr1	2204053	2205525	1	1	1	chr1	5734284	5735403	1	1	1	yes
chr1	2211617	2213036	1	1	1	chr1	5832266	5833264	1	1	0	no
chr1	2223933	2225316	3	1	1	chr1	5865528	5866641	3	1	1	yes
chr1	2225697	2229444	2	2	2	chr1	6229106	6230336	2	1	1	yes
chr1	2237952	2240107	1	1	1	chr1	6336672	6337455	1	1	0	no
chr1	2248617	2249905	3	2	2	chr1	6389387	6391209	1	1	1	yes
chr1	2301288	2302195	3	2	2	chr1	6554563	6555623	1	1	1	yes
chr1	2332601	2334407	2	1	1	chr1	6582853	6583668	3	1	1	yes
chr1	2376121	2376674	3	1	1	chr1	6907058	6908892	1	1	1	yes
chr1	2412850	2413596	4	1	1	chr1	6957424	6960232	4	2	2	yes
chr1	2442257	2443404	1	1	2	chr1	7049133	7051097	1	0	0	no
chr1	2472036	2472676	1	1	1	chr1	7170916	7173234	1	0	0	no
chr1	2492780	2493412	3	1	1	chr1	7220717	7222256	2	2	1	yes
chr1	2561528	2562129	2	1	1	chr1	7257882	7258894	1	1	1	yes
chr1	2564477	2565277	2	1	1	chr1	7331312	7332217	1	1	1	yes
chr1	2588895	2590565	2	1	1	chr1	7387135	7388613	1	1	1	yes
chr1	2672373	2674673	3	1	1	chr1	7404187	7405272	1	1	1	yes
chr1	2680026	2681271	0	0	0	chr1	7468982	7469848	1	1	1	yes
chr1	2694842	2695812	2	0	0	chr1	7515995	7516565	0	0	1	yes
chr1	2751949	2753446	2	1	1	chr1	7523315	7526983	2	1	1	yes
chr1	2824460	2825467	2	1	1	chr1	7534197	7535021	2	1	1	yes
chr1	2864504	2866203	1	0	0	chr1	7536991	7537867	1	0	0	no
chr1	2877520	2878291	3	1	1	chr1	7545822	7546952	2	1	1	yes
chr1	2950054	2951179	1	1	1	chr1	7668881	7670510	1	1	1	yes
chr1	2951497	2952545	2	1	1	chr1	7727525	7728646	1	1	1	yes
chr1	2989310	2990190	2	1	1	chr1	8138840	8140359	1	1	1	yes
chr1	3030847	3031774	2	1	1	chr1	8230114	8231159	1	1	1	yes
chr1	3040913	3042129	2	2	2	chr1	8252865	8253900	1	1	1	yes
chr1	3056606	3057985	2	2	2	chr1	8264957	8266291	1	1	1	yes
chr1	3071276	3072164	1	1	1	chr1	8273398	8275300	2	1	1	yes
chr1	3140850	3141617	2	1	1	chr1	8402268	8403259	1	1	1	yes
chr1	3157313	3159172	2	2	1	chr1	8416890	8418500	2	1	1	yes
chr1	3183689	3184889	1	1	1	chr1	8527676	8528831	2	1	1	yes
chr1	3227363	3228517	2	1	0	chr1	8534283	8535556	1	1	1	yes
chr1	3240769	3241589	2	1	1	chr1	8536193	8537423	2	1	1	yes
chr1	3243800	3244972	1	1	1	chr1	8589108	8590044	1	1	1	yes
chr1	3322671	3323641	1	1	1	chr1	8818978	8819652	2	1	1	yes
chr1	3355472	3356272	1	1	1	chr1	8849091	8850351	1	1	1	yes
chr1	3359878	3360572	3	1	1	chr1	8861688	8862541	1	0	0	no
chr1	3396317	3398593	3	2	2	chr1	8911519	8912106	1	1	1	yes
chr1	3439515	3440509	1	1	2	chr1	8966268	8967648	1	1	1	yes
chr1	3480044	3481152	1	1	1	chr1	9127631	9128717	1	1	1	yes
chr1	3494001	3496205	2	1	1	chr1	9139397	9140498	1	1	1	yes
chr1	3530356	3531758	2	1	1	chr1	9427295	9429438	3	3	3	yes
chr1	3611574	3613123	2	1	1	chr1	9433358	9434161	1	1	2	yes
chr1	3625709	3627446	3	1	1	chr1	9537870	9539810	1	1	1	yes
chr1	3664184	3665061	1	1	1	chr1	9568895	9569466	2	1	1	yes
chr1	3670350	3671252	2	1	1	chr1	9570713	9572174	2	0	0	no
chr1	3718651	3719700	1	1	1	chr1	9608330	9609080	2	1	1	yes
chr1	3755576	3757220	2	2	1	chr1	9609195	9610582	3	1	1	yes
chr1	3759875	3761408	1	1	1	chr1	9762978	9764139	1	1	2	yes
chr1	3777274	3778442	1	1	1	chr1	9951401	9952878	1	1	1	yes
chr1	3807182	3808669	2	1	1	chr1	9972547	9973952	2	1	1	yes
chr1	3813943	3814702	1	1	0	chr1	10122557	10123121	1	1	1	yes
chr1	3819762	3821120	1	1	1	chr1	10138569	10139371	1	1	1	yes
chr1	3821862	3823653	2	1	1	chr1	10183495	10184594	1	1	1	yes
chr1	3879550	3880489	3	1	1	chr1	10202516	10203500	2	1	1	yes
chr1	3945690	3946791	2	1	1	chr1	10576263	10577540	0	0	0	no
chr1	4061505	4062175	0	0	0	chr1	10958193	10959998	1	0	0	no
chr1	4076176	4077048	2	2	1	chr1	11198544	11200271	1	1	1	yes
chr1	4105294	4106846	1	1	1	chr1	11546181	11548212	1	1	1	yes
chr1	4121171	4121906	1	1	1	chr1	12237721	12238510	1	1	1	yes
chr1	4125405	4126817	2	2	2	chr1	12330942	12331480	1	1	0	no
chr1	4153466	4154224	1	1	1	chr1	12393323	12394057	1	1	1	yes
chr1	4194862	4196235	2	1	1	chr1	12516135	12516871	1	1	1	yes
chr1	4215587	4217303	1	1	1	chr1	12527902	12529235	2	0	0	no
chr1	4305133	4306323	2	2	2	chr1	12616121	12617355	1	1	1	yes
chr1	4378737	4379550	1	1	1	chr1	12636864	12638462	1	1	1	yes
chr1	4392865	4394487	1	1	1	chr1	12657171	12658699	3	1	1	yes
chr1	4416224	4417242	1	1	1	chr1	12705636	12707809	1	0	0	no
chr1	4458947	4460557	2	1	1	chr1	12852111	12853098	1	1	1	yes
chr1	4461824	4463245	2	1	1	chr1	12878119	12878721	2	1	1	yes
chr1	4528891	4530217	1	1	1	chr1	13046699	13048072	2	0	0	no
chr1	4542323	4543507	2	1	1	chr1	13253234	13255984	1	1	1	yes
chr1	4758885	4760358	2	1	1	chr1	13321051	13322333	1	1	1	yes
chr1	4839413	4840605	3	2	2	chr1	13363960	13365103	1	1	1	yes
chr1	4854251	4855277	3	2	1	chr1	13366760	13368670	1	0	0	no
chr1	4877506	4879206	2	1	1	chr1	13454668	13455757	1	1	1	yes
chr1	4901901	4903362	0	0	0	chr1	14362900	14363641	1	0	0	no
chr1	4934115	4934805	2	1	1	chr1	14473609	14474678	0	0	0	no
chr1	4935050	4935986	2	1	1	chr1	14509252	14509917	0	0	0	no
chr1	4958539	4960056	2	1	1	chr1	14985398	14987510	0	0	0	no
chr1	4989818	4992414	1	1	1	chr1	14988524	14990082	0	0	0	no
chr1	5047756	5048703	2	1	1	chr1	15038718	15039431	1	0	0	no
chr1	5054670	5055273	1	1	1	chr1	15040110	15043114	1	0	0	no
chr1	5058606	5061160	1	1	1	chr1	15050387	15051616	1	0	0	no
chr1	5066787	5068722	2	1	1	chr1	15081725	15086222	2	1	1	yes
chr1	5070878	5071458	1	0	0	chr1	15101890	15102917	0	0	0	no
chr1	5090838	5091558	2	1	1	chr1	15115966	15120107	0	0	0	no
chr1	5092219	5093912	1	1	0	chr1	15172581	15173907	0	0	0	no
chr1	5124774	5126175	2	1	1	chr1	15174597	15175995	0	0	0	no
chr1	5149172	5151245	1	1	1	chr1	15176611	15177908	1	0	0	no
chr1	5168382	5169938	4	1	1	chr1	15309693	15310907	1	0	0	no
chr1	5186420	5186962	2	1	1	chr1	15372951	15373867	0	0	0	no
chr1	5190508	5191714	1	0	0	chr1	15407835	15409150	1	0	0	no
chr1	5199144	5199930	1	1	1	chr1	15604286	15605706	1	1	0	no
chr1	5211737	5213684	4	2	2	chr1	15981819	15982759	1	1	1	yes
chr1	5223610	5225245	3	1	1	chr1	16739222	16741018	1	1	1	yes
chr1	5227224	5228131	1	1	1	chr1	16852309	16852859	2	1	1	yes
chr1	5248521	5250675	5	4	2	chr1	16990909	16992004	0	0	0	no
chr1	5267484	5268499	1	0	0	chr1	17050970	17052389	3	1	1	yes
chr1	5272173	5275516	3	2	2	chr1	17133045	17133689	1	1	1	yes
chr1	5342487	5343744	2	1	1	chr1	17218168	17219690	0	0	0	no
chr1	5348840	5350231	0	0	0	chr1	17223979	17226239	1	1	1	yes
chr1	5389886	5391295	1	1	1	chr1	17366167	17367088	1	1	0	no
chr1	5398755	5401482	1	1	1	chr1	17504477	17506031	2	1	1	yes
chr1	5425386	5426491	2	1	1	chr1	17525242	17526186	1	1	1	yes
chr1	5442497	5443942	2	1	1	chr1	17629527	17630646	1	0	0	no
chr1	5448218	5450428	4	2	2	chr1	17704119	17704881	1	1	0	no
chr1	5465334	5466010	1	1	2	chr1	17884807	17885458	2	1	1	yes
chr1	5489109	5490377	2	1	1	chr1	17959920	17960937	2	1	1	yes
chr1	5612793	5614092	3	1	1	chr1	18474368	18475065	1	1	0	no
chr1	5638759	5640233	1	1	1	chr1	18833969	18834808	1	1	1	yes
chr1	5644455	5645444	1	1	1	chr1	18902615	18903566	2	1	1	yes
chr1	5647189	5648151	3	1	1	chr1	18922417	18923133	1	1	0	no
chr1	5722998	5723832	1	1	1	chr1	18987668	18988706	1	1	1	yes
chr1	5726453	5727486	3	2	1	chr1	19088686	19089291	1	1	0	no
chr1	5823311	5824359	2	1	1	chr1	19257387	19258472	2	1	0	no
chr1	5857277	5858559	1	1	1	chr1	19407444	19408383	1	1	1	yes
chr1	5940236	5941357	2	1	1	chr1	19812031	19813325	2	1	1	yes
chr1	6023768	6024360	1	1	1	chr1	20098455	20100650	2	1	1	yes
chr1	6073923	6074521	4	1	1	chr1	20111114	20112448	2	1	1	yes
chr1	6100817	6102081	2	2	2	chr1	20235555	20237033	1	1	1	yes
chr1	6103369	6104262	2	1	0	chr1	20281756	20283331	2	0	0	no
chr1	6142515	6143564	1	1	1	chr1	20463145	20464477	2	1	1	yes
chr1	6184693	6185650	2	1	1	chr1	20597888	20598963	2	1	1	yes
chr1	6199759	6201515	2	1	1	chr1	20757913	20759336	2	1	1	yes
chr1	6222007	6223112	2	1	1	chr1	20763925	20764870	1	1	1	yes
chr1	6276938	6278208	2	1	1	chr1	20797678	20798769	2	1	0	no
chr1	6301480	6302179	1	1	0	chr1	20961464	20962708	3	2	2	yes
chr1	6369197	6370009	1	1	1	chr1	21016703	21018148	1	1	1	yes
chr1	6381524	6382418	1	1	0	chr1	21136852	21138177	1	1	1	yes
chr1	6398538	6399449	2	1	1	chr1	21207356	21208099	1	1	1	yes
chr1	6419574	6420527	3	1	1	chr1	21426487	21427467	1	1	0	no
chr1	6452066	6453159	1	1	0	chr1	21439682	21440511	2	1	1	yes
chr1	6498014	6500103	1	0	0	chr1	21613433	21614493	1	1	1	yes
chr1	6578393	6579366	1	1	1	chr1	21774464	21775350	2	1	0	no
chr1	6611729	6615113	5	3	3	chr1	21839802	21840716	1	1	1	yes
chr1	6623904	6624840	1	1	1	chr1	21905589	21908123	2	2	1	yes
chr1	6671579	6672500	1	1	1	chr1	21998699	21999772	2	0	0	no
chr1	6679351	6680359	2	1	1	chr1	22008557	22009467	2	1	1	yes
chr1	6728848	6729709	2	1	1	chr1	22119081	22120048	1	1	1	yes
chr1	6753455	6754231	1	1	1	chr1	22155357	22156538	2	1	1	yes
chr1	6765494	6766888	1	1	1	chr1	22196085	22197113	2	0	0	no
chr1	6787090	6788253	1	1	1	chr1	22215194	22216166	2	1	1	yes
chr1	6790219	6791851	1	1	1	chr1	22284256	22285323	1	0	0	no
chr1	6803313	6805168	3	1	1	chr1	22395390	22396669	3	1	1	yes
chr1	6834778	6836472	1	1	1	chr1	22504707	22505328	2	1	1	yes
chr1	6872602	6873574	1	1	1	chr1	22624175	22624632	1	1	0	no
chr1	6927724	6928869	2	1	1	chr1	22702292	22703181	3	1	1	yes
chr1	6939757	6940803	3	1	1	chr1	22847204	22849051	1	1	1	yes
chr1	6945674	6947153	2	1	1	chr1	23131035	23133747	2	2	2	yes
chr1	6963814	6965129	2	1	0	chr1	23151654	23152517	1	1	1	yes
chr1	6998542	6999958	1	1	1	chr1	23183819	23185451	3	1	0	no
chr1	7038788	7040247	1	1	1	chr1	23333766	23335240	1	1	1	yes
chr1	7042567	7044382	2	2	2	chr1	23371410	23372217	1	0	0	no
chr1	7084386	7085771	3	1	1	chr1	23623638	23624517	0	0	0	no
chr1	7088326	7089220	1	1	1	chr1	23721499	23722153	1	1	1	yes
chr1	7095856	7097264	1	1	1	chr1	24007143	24008228	1	1	1	yes
chr1	7098451	7099840	2	1	1	chr1	24028715	24030763	1	1	1	yes
chr1	7101627	7103032	2	1	1	chr1	24257300	24258216	1	1	1	yes
chr1	7390461	7391705	1	1	1	chr1	24274725	24276159	4	1	0	no
chr1	7396052	7396813	1	1	1	chr1	24375220	24376893	2	1	1	yes
chr1	7439270	7441437	1	1	1	chr1	24494848	24495878	2	1	1	yes
chr1	7444785	7446288	2	1	1	chr1	24513638	24514666	1	1	1	yes
chr1	7449822	7451864	3	0	0	chr1	24609321	24610535	1	1	1	yes
chr1	7569066	7569810	1	1	1	chr1	24612166	24616180	3	2	2	yes
chr1	7579165	7580233	2	1	1	chr1	24869399	24870889	2	1	1	yes
chr1	7610198	7612438	2	1	1	chr1	24948710	24949566	2	1	0	no
chr1	7612879	7614888	2	1	1	chr1	24976333	24977305	2	0	0	no
chr1	7628645	7629557	2	1	1	chr1	25016288	25017401	3	1	1	yes
chr1	7630330	7630782	1	1	1	chr1	25053535	25054922	1	1	1	yes
chr1	7641088	7642589	2	2	2	chr1	25191330	25193196	2	1	1	yes
chr1	7696478	7697380	1	1	1	chr1	25401537	25403096	1	1	1	yes
chr1	7759252	7760797	1	1	1	chr1	25635847	25636536	2	1	1	yes
chr1	7849866	7851411	2	1	1	chr1	25642724	25643501	1	1	1	yes
chr1	7886557	7887602	1	1	1	chr1	25644575	25645719	1	1	0	no
chr1	7891461	7892328	1	1	1	chr1	25706000	25708276	1	1	1	yes
chr1	7893313	7894719	2	0	0	chr1	25709068	25711092	1	1	1	yes
chr1	7896780	7897710	1	1	1	chr1	25832589	25833879	1	1	1	yes
chr1	7898176	7902630	3	2	2	chr1	25891285	25893740	2	1	1	yes
chr1	7903889	7904985	2	1	0	chr1	25894359	25895025	2	1	1	yes
chr1	7908940	7909738	1	0	0	chr1	26182308	26183317	1	1	1	yes
chr1	7938978	7940646	1	1	1	chr1	26323657	26325211	1	1	1	yes
chr1	7949220	7950529	1	1	1	chr1	26337719	26338713	1	1	1	yes
chr1	7957045	7958371	1	1	1	chr1	26593718	26594687	1	1	1	yes
chr1	7977800	7978917	2	1	1	chr1	26725679	26726603	4	1	1	yes
chr1	7994146	7995948	1	1	1	chr1	26829232	26831154	3	2	2	yes
chr1	8006046	8007292	1	1	1	chr1	26898596	26899452	1	1	1	yes
chr1	8014733	8017918	3	3	3	chr1	26948592	26949139	1	1	1	yes
chr1	8026706	8027992	2	1	1	chr1	27179370	27181649	1	1	1	yes
chr1	8163529	8165755	1	1	1	chr1	27289831	27290862	2	1	1	yes
chr1	8181660	8183744	1	1	1	chr1	27435484	27436911	2	1	1	yes
chr1	8262362	8263430	2	2	2	chr1	27506550	27507088	2	1	1	yes
chr1	8349299	8350111	2	1	1	chr1	27547284	27548105	2	1	1	yes
chr1	8350656	8351961	2	1	1	chr1	27681464	27682118	1	1	1	yes
chr1	8424339	8425554	2	1	1	chr1	27876675	27877839	1	1	1	yes
chr1	8480347	8481554	2	1	1	chr1	28247596	28248474	2	1	1	yes
chr1	8652922	8653767	2	1	1	chr1	28293969	28295408	2	0	0	no
chr1	8673836	8675587	1	1	1	chr1	28486277	28487284	2	1	1	yes
chr1	8692978	8694423	1	1	1	chr1	28490402	28491097	2	1	1	yes
chr1	8806754	8807961	1	1	1	chr1	28606383	28607465	1	1	0	no
chr1	8841358	8842517	2	1	1	chr1	28705148	28706314	1	1	1	yes
chr1	8894073	8895127	2	2	2	chr1	28726324	28727165	3	1	1	yes
chr1	8898262	8899108	1	1	1	chr1	28829151	28830105	1	1	1	yes
chr1	8918700	8919567	1	1	1	chr1	28971461	28972418	1	1	1	yes
chr1	8922160	8923692	1	1	1	chr1	29178756	29179572	2	1	1	yes
chr1	8933612	8935575	2	1	1	chr1	29531547	29532616	1	1	1	yes
chr1	8982013	8983062	1	1	1	chr1	29557145	29558555	1	1	0	no
chr1	8994807	8995648	1	1	1	chr1	29688216	29689491	2	2	1	yes
chr1	9067332	9068505	2	1	1	chr1	29781942	29782940	2	1	1	yes
chr1	9070959	9071678	3	1	1	chr1	29871251	29872878	2	1	1	yes
chr1	9081331	9082108	2	0	0	chr1	29877507	29879342	1	1	1	yes
chr1	9178201	9180695	2	1	1	chr1	29981735	29982958	1	1	1	yes
chr1	9250895	9251689	3	1	1	chr1	30011831	30013633	3	1	1	yes
chr1	9256870	9258539	1	0	0	chr1	30014028	30015041	2	1	1	yes
chr1	9273659	9275288	2	1	1	chr1	30111815	30113514	2	1	1	yes
chr1	9336425	9337566	1	1	1	chr1	30171407	30173683	3	1	1	yes
chr1	9351091	9352863	1	1	1	chr1	30281548	30283731	2	1	1	yes
chr1	9355910	9356998	2	1	1	chr1	30339333	30340045	1	1	1	yes
chr1	9410241	9411250	1	1	1	chr1	30350872	30352105	1	1	1	yes
chr1	9455600	9458064	1	1	1	chr1	30370544	30371993	1	1	1	yes
chr1	9495545	9496176	1	1	1	chr2	846	10653	6	3	3	yes
chr1	9546304	9546946	1	1	1	chr2	50863	52671	0	0	0	no
chr1	9567027	9567887	1	1	1	chr2	53692	55604	0	0	0	no
chr1	9590295	9591240	2	1	1	chr2	163810	165044	1	1	1	yes
chr1	9691615	9692262	2	1	1	chr2	335423	336429	1	1	1	yes
chr1	9731303	9732586	2	1	1	chr2	450366	450889	1	1	1	yes
chr1	9863615	9864946	1	1	1	chr2	577507	578261	2	0	0	no
chr1	9878679	9879190	1	1	1	chr2	710760	712325	1	1	1	yes
chr1	9912178	9913821	1	1	1	chr2	717202	719952	1	1	1	yes
chr1	9933972	9935418	2	1	1	chr2	732319	733309	1	1	1	yes
chr1	9960992	9961798	2	1	1	chr2	735533	736516	2	1	1	yes
chr1	9966751	9968527	1	1	1	chr2	875033	877292	2	1	1	yes
chr1	9996714	9997667	1	1	1	chr2	889691	890226	1	1	1	yes
chr1	10045726	10046562	2	1	1	chr2	999319	1000147	2	1	1	yes
chr1	10071765	10073767	2	1	1	chr2	1003569	1004396	2	1	1	yes
chr1	10074470	10076418	3	1	1	chr2	1064067	1065348	2	1	1	yes
chr1	10078071	10078908	3	1	1	chr2	1377982	1379224	1	1	1	yes
chr1	10111084	10111617	2	1	1	chr2	1406711	1407836	1	1	1	yes
chr1	10214644	10215735	2	1	1	chr2	1851728	1852559	3	0	0	no
chr1	10287446	10289858	2	2	2	chr2	1966489	1968279	1	1	1	yes
chr1	10301618	10306561	5	4	5	chr2	2025944	2027334	1	1	1	yes
chr1	10322219	10322915	2	1	1	chr2	2054707	2056062	2	1	1	yes
chr1	10429793	10430636	3	1	1	chr2	3065831	3066848	1	0	0	no
chr1	10571118	10572941	1	1	1	chr2	3239136	3242218	4	2	2	yes
chr1	10634241	10635736	1	1	1	chr2	3261945	3264181	1	1	1	yes
chr1	10654822	10655664	1	1	1	chr2	3274039	3275295	3	1	1	yes
chr1	10662989	10664794	2	1	1	chr2	3278062	3283535	4	2	2	yes
chr1	10719417	10720933	2	1	1	chr2	3283598	3284644	0	0	1	yes
chr1	10814592	10816085	1	1	1	chr2	3295477	3297454	2	0	0	no
chr1	10902957	10904449	1	1	1	chr2	3300570	3308419	7	2	2	yes
chr1	10936726	10937739	2	2	2	chr2	3309155	3311276	2	0	0	no
chr1	11343838	11344965	1	1	1	chr2	3313921	3317630	2	0	0	no
chr1	11394955	11396844	2	2	2	chr2	3322967	3329139	1	0	0	no
chr1	11527590	11528382	2	0	0	chr2	3332817	3334706	2	0	0	no
chr1	11532494	11534409	1	1	1	chr2	3337443	3340148	2	1	1	yes
chr1	11538885	11539928	1	1	1	chr2	3340712	3345901	5	1	1	yes
chr1	11595062	11596237	1	1	1	chr2	3354404	3357310	2	0	0	no
chr1	11767698	11768897	1	1	1	chr2	3357608	3360406	4	1	1	yes
chr1	11844733	11846159	1	1	1	chr2	3361815	3362677	2	1	1	yes
chr1	11907358	11909005	1	1	1	chr2	3369048	3376142	5	2	2	yes
chr1	11965638	11966401	2	1	1	chr2	3377883	3383373	3	2	1	yes
chr1	12004938	12005546	1	1	1	chr2	3388549	3390625	1	0	0	no
chr1	12026556	12028534	1	1	1	chr2	3393195	3394357	1	0	0	no
chr1	12052597	12054624	1	1	1	chr2	3394525	3397986	1	0	0	no
chr1	12168870	12169807	1	1	1	chr2	3411129	3419445	3	1	1	yes
chr1	12191304	12192703	1	1	1	chr2	3424394	3427050	1	1	1	yes
chr1	12261591	12262599	1	1	1	chr2	3430114	3441575	4	3	3	yes
chr1	13115948	13117372	1	1	1	chr2	3441905	3444010	2	1	0	no
chr1	13220745	13222106	1	1	1	chr2	3444023	3451612	8	4	4	yes
chr1	14158347	14161554	1	1	1	chr2	3482944	3488687	3	2	2	yes
chr1	15607284	15608054	1	1	1	chr2	3488898	3497918	10	4	3	yes
chr1	15975960	15977772	2	2	1	chr2	3501705	3509598	5	2	2	yes
chr1	16127026	16129666	2	2	1	chr2	3605428	3608105	0	0	0	no
chr1	16131616	16132245	1	0	0	chr2	3614690	3628085	2	2	2	yes
chr1	16140616	16141637	1	1	1	chr2	3662707	3663476	0	0	0	no
chr1	16424503	16425239	1	1	1	chr2	3663741	3664670	0	0	0	no
chr1	16578829	16579592	1	1	0	chr2	3717905	3718679	0	0	0	no
chr1	16833458	16834077	1	1	0	chr2	4130079	4130809	1	0	0	no
chr1	16871513	16873076	1	1	1	chr2	4891950	4893506	2	1	1	yes
chr1	16887182	16889004	1	1	1	chr2	5198214	5205961	2	0	0	no
chr1	17179232	17180112	1	1	1	chr2	5576915	5578804	1	0	0	no
chr1	17252934	17253569	2	0	0	chr2	5694100	5695546	2	1	1	yes
chr1	17265763	17266831	2	1	1	chr2	5833015	5834792	1	1	1	yes
chr1	17284534	17285843	1	1	1	chr2	5837675	5839654	1	0	0	no
chr1	17399274	17400067	2	0	0	chr2	5844103	5845580	1	0	0	no
chr1	17450962	17452775	1	1	1	chr2	5858188	5859337	2	1	1	yes
chr1	17538924	17539575	2	1	1	chr2	6014487	6015230	2	0	0	no
chr1	17762538	17763622	0	0	0	chr2	6183679	6184998	1	1	1	yes
chr1	17769070	17769617	1	1	0	chr2	6275530	6276410	3	1	1	yes
chr1	17834964	17836005	1	1	1	chr2	6518590	6519400	1	1	1	yes
chr1	17863745	17864448	2	1	1	chr2	6558369	6558996	2	0	0	no
chr1	17874412	17875226	1	1	1	chr2	6565016	6565745	2	1	1	yes
chr1	17918254	17919883	1	1	1	chr2	6574773	6576176	1	0	0	no
chr1	18035716	18036504	2	2	1	chr2	6608553	6609482	2	1	1	yes
chr1	18121178	18122199	1	1	1	chr2	6664701	6665571	1	1	1	yes
chr1	18123400	18124412	1	1	1	chr2	6805956	6806598	2	1	1	yes
chr1	18198071	18199707	1	1	1	chr2	7002785	7003773	1	1	1	yes
chr1	18305318	18307181	2	1	1	chr2	7020591	7021829	2	1	1	yes
chr1	18317579	18318665	2	1	0	chr2	7058840	7059698	1	1	1	yes
chr1	18359613	18360478	1	1	1	chr2	7061692	7062426	2	1	1	yes
chr1	18375810	18376683	2	1	1	chr2	7078601	7079449	2	1	0	no
chr1	18377597	18379859	3	2	2	chr2	7181340	7182317	1	1	1	yes
chr1	18411284	18412880	1	1	1	chr2	7190630	7191800	1	1	1	yes
chr1	18451902	18452760	1	1	1	chr2	7316345	7318793	4	1	1	yes
chr1	18504787	18505570	2	1	1	chr2	7394865	7396002	1	1	1	yes
chr1	18543190	18543999	1	1	0	chr2	7771993	7772803	1	1	1	yes
chr1	18625048	18626444	1	1	1	chr2	7845752	7847035	1	1	1	yes
chr1	18771079	18771870	2	1	1	chr2	7877071	7877961	1	1	1	yes
chr1	18789032	18789876	2	1	1	chr2	8005077	8006046	2	1	0	no
chr1	19159934	19161646	1	1	1	chr2	8026829	8028146	1	1	1	yes
chr1	19174044	19174945	1	1	1	chr2	8044097	8045182	1	1	1	yes
chr1	19209979	19210745	1	1	1	chr2	8050517	8051199	1	1	1	yes
chr1	19310118	19310868	1	1	1	chr2	8147255	8148757	1	1	1	yes
chr1	19492191	19492923	2	1	1	chr2	8328464	8329786	1	1	1	yes
chr1	19515063	19515715	1	1	1	chr2	8474230	8475357	2	1	1	yes
chr1	19525915	19526651	2	1	1	chr2	8520394	8521555	1	1	1	yes
chr1	19600646	19601944	4	0	0	chr2	8678051	8678965	1	1	1	yes
chr1	19651290	19652945	1	1	1	chr2	8808555	8810088	1	1	1	yes
chr1	19778287	19778884	1	1	1	chr2	8838718	8841410	4	2	2	yes
chr1	19794688	19795624	2	2	1	chr2	8983013	8983776	2	1	1	yes
chr1	19821144	19822385	1	1	1	chr2	9050219	9050873	2	1	1	yes
chr1	19856138	19857007	2	1	1	chr2	9097397	9099062	2	1	1	yes
chr1	19902476	19904707	3	2	2	chr2	9230448	9231467	1	1	1	yes
chr1	19980080	19981595	6	3	2	chr2	9266896	9268510	3	1	1	yes
chr1	20048395	20050098	1	1	1	chr2	9359544	9360456	4	1	1	yes
chr1	20078246	20079100	3	2	1	chr2	9428427	9430007	2	1	1	yes
chr1	20101388	20102474	1	1	1	chr2	9596484	9597121	1	1	1	yes
chr1	20114836	20115546	1	1	1	chr2	9711328	9711886	1	0	0	no
chr1	20127352	20128191	1	1	1	chr2	9807733	9808636	2	1	1	yes
chr1	20169885	20171901	2	1	0	chr2	9862363	9862999	1	1	1	yes
chr1	20206688	20207660	1	1	1	chr2	9864398	9865585	1	1	1	yes
chr1	20227234	20228100	2	1	1	chr2	9865947	9866838	2	2	2	yes
chr1	20309827	20310858	2	1	1	chr2	9884328	9885142	2	1	1	yes
chr1	20439360	20440339	2	1	1	chr2	10328792	10329988	1	1	1	yes
chr1	20560382	20561187	2	1	0	chr2	10490613	10491773	2	0	0	no
chr1	20614437	20615363	2	1	1	chr2	10559263	10560103	1	1	1	yes
chr1	20692832	20694026	2	1	1	chr2	10573916	10575539	3	2	2	yes
chr1	20713503	20714753	1	1	1	chr2	10696412	10697208	1	1	1	yes
chr1	20801790	20803524	2	2	1	chr2	11014871	11015900	1	1	1	yes
chr1	20812058	20813113	1	1	1	chr2	11036986	11038193	2	1	1	yes
chr1	20835313	20836117	2	1	0	chr2	11038519	11038971	1	0	0	no
chr1	20860606	20861461	2	1	1	chr2	11170858	11172209	1	1	1	yes
chr1	20876603	20877817	1	1	1	chr2	11251322	11252471	1	1	1	yes
chr1	20895625	20896155	2	1	1	chr2	11659327	11660749	1	1	1	yes
chr1	20905958	20907208	2	1	1	chr2	11716443	11717632	1	1	1	yes
chr1	20912153	20913326	1	1	1	chr2	12157651	12158559	1	1	2	yes
chr1	20951922	20953425	1	1	1	chr2	12275793	12277247	1	1	1	yes
chr1	20992264	20994882	1	1	1	chr2	12322822	12323578	1	1	1	yes
chr1	21043196	21044883	1	1	1	chr2	12340024	12341374	2	1	0	no
chr1	21070913	21071877	1	1	1	chr2	12342388	12343487	1	1	1	yes
chr1	21079347	21080408	1	1	1	chr2	12383526	12385034	1	1	1	yes
chr1	21133905	21134420	0	0	0	chr2	12723455	12724741	2	1	1	yes
chr1	21676380	21677296	1	1	1	chr2	12887731	12889484	2	1	1	yes
chr1	21688917	21689650	1	1	1	chr2	12899821	12901909	1	1	1	yes
chr1	21770598	21771354	1	1	1	chr2	12940022	12942235	2	1	1	yes
chr1	21941122	21941833	1	1	1	chr2	12967408	12968260	2	1	1	yes
chr1	22072312	22074636	3	2	2	chr2	13277625	13278812	1	1	1	yes
chr1	22093548	22094760	2	1	1	chr2	13319520	13321578	2	2	2	yes
chr1	22246698	22249554	2	2	2	chr2	13404666	13406016	2	1	1	yes
chr1	22315184	22317138	2	1	1	chr2	13575808	13576858	2	1	1	yes
chr1	22549461	22550480	2	1	1	chr2	13734830	13735906	1	1	1	yes
chr1	22608931	22610329	1	1	1	chr2	14015156	14018160	2	2	2	yes
chr1	22650123	22651074	2	1	0	chr2	14028988	14031172	2	1	1	yes
chr1	22663183	22664006	1	1	1	chr2	14676614	14677427	1	1	1	yes
chr1	22700033	22701742	3	1	1	chr2	14745473	14746157	3	1	1	yes
chr1	22893041	22894019	1	1	1	chr2	15004921	15006085	1	1	1	yes
chr1	22937501	22939058	1	1	1	chr2	15108797	15109782	2	1	1	yes
chr1	23112845	23115373	1	1	0	chr2	15316670	15317728	2	0	0	no
chr1	23181956	23183223	2	2	2	chr2	15627527	15628111	1	0	0	no
chr1	23199680	23200464	1	1	1	chr2	15813364	15814351	1	1	1	yes
chr1	23260713	23262027	1	1	1	chr2	15837344	15838321	2	1	1	yes
chr1	23367408	23368544	1	1	1	chr2	15842372	15843775	1	1	1	yes
chr1	23377619	23378233	3	1	1	chr2	15845256	15846207	3	1	1	yes
chr1	23505793	23506991	4	2	2	chr2	15864264	15865298	2	1	0	no
chr1	23515396	23516631	1	1	1	chr2	15952623	15954113	1	1	0	no
chr1	23599576	23600503	1	1	1	chr2	16123798	16125497	2	1	1	yes
chr1	23683300	23684166	2	1	1	chr2	16128107	16129224	2	1	1	yes
chr1	23714953	23716171	2	1	1	chr2	16258349	16260186	2	1	0	no
chr1	23726670	23729205	3	1	1	chr2	16444590	16445376	1	1	1	yes
chr1	23785220	23786705	1	1	1	chr2	16452387	16453415	2	1	1	yes
chr1	23911072	23911850	1	1	1	chr2	16525134	16526987	2	1	1	yes
chr1	23952997	23954598	2	1	2	chr2	16544364	16545650	1	1	1	yes
chr1	24035721	24037426	2	1	1	chr2	16714343	16715205	1	1	1	yes
chr1	24044534	24048771	4	2	2	chr2	16723902	16725770	2	1	1	yes
chr1	24113045	24116307	2	2	2	chr2	16779540	16780671	2	1	1	yes
chr1	24127499	24128795	2	1	1	chr2	16819889	16821226	1	0	0	no
chr1	24135298	24136251	1	1	1	chr2	16916362	16917210	2	1	1	yes
chr1	24170178	24171666	1	1	1	chr2	16938629	16939665	2	1	1	yes
chr1	24298334	24299451	1	1	1	chr2	17169703	17170472	2	1	1	yes
chr1	24385748	24386540	2	1	1	chr2	17206306	17208022	2	1	1	yes
chr1	24432362	24433088	1	1	1	chr2	17208711	17211432	3	2	1	yes
chr1	24437204	24438586	2	1	1	chr2	17214169	17215083	2	1	0	no
chr1	24586193	24586823	2	1	1	chr2	17276284	17277636	2	1	1	yes
chr1	24652901	24654090	1	1	1	chr2	17289909	17291727	1	1	0	no
chr1	24655199	24657715	2	1	1	chr2	17370308	17371617	0	0	0	no
chr1	24677035	24678338	1	1	1	chr2	17436511	17438971	2	1	1	yes
chr1	24748412	24749107	1	1	1	chr2	17440016	17441126	2	1	1	yes
chr1	24845120	24846356	1	0	0	chr2	17522028	17522488	1	1	1	yes
chr1	24949959	24952252	1	1	0	chr2	17714926	17717456	2	2	1	yes
chr1	24957314	24958162	2	1	1	chr2	17747723	17748631	1	1	1	yes
chr1	24966618	24967684	1	1	1	chr2	18020424	18021680	3	2	3	yes
chr1	24973408	24974887	1	1	1	chr2	18076236	18077721	2	1	1	yes
chr1	25050898	25051986	2	0	0	chr2	18078550	18080065	2	1	1	yes
chr1	25118204	25118941	1	0	0	chr2	18081530	18082938	2	1	1	yes
chr1	25230014	25232159	1	1	1	chr2	18093834	18095188	2	1	1	yes
chr1	25254243	25256176	2	1	1	chr2	18166894	18168412	3	1	1	yes
chr1	25297322	25298215	2	1	0	chr2	18305072	18306305	2	1	1	yes
chr1	25333252	25334727	2	1	1	chr2	18333408	18334472	1	1	1	yes
chr1	25393544	25395232	2	2	1	chr2	18392157	18393194	2	1	1	yes
chr1	25432320	25433560	2	1	1	chr2	18406422	18407148	2	1	1	yes
chr1	25471271	25472564	2	1	1	chr2	18481234	18481942	0	0	0	no
chr1	25554759	25555496	2	1	1	chr2	18517581	18519733	2	1	1	yes
chr1	25621529	25622675	1	1	1	chr2	18572238	18572952	2	1	1	yes
chr1	25647429	25649153	1	1	1	chr2	18582571	18584060	1	1	1	yes
chr1	25668877	25670342	1	1	1	chr2	18709234	18710056	1	1	1	yes
chr1	25711868	25714940	3	2	2	chr2	18710809	18711497	1	1	1	yes
chr1	25736724	25738104	1	1	1	chr2	18712191	18713862	2	1	2	yes
chr1	25759717	25760556	2	1	1	chr2	18719809	18720665	1	1	0	no
chr1	25763421	25764257	2	1	1	chr2	18843911	18845167	1	1	0	no
chr1	25771519	25772495	1	1	1	chr2	19109476	19110338	1	1	1	yes
chr1	25888840	25889882	2	2	2	chr2	19180664	19181514	1	1	1	yes
chr1	25999924	26001624	1	1	1	chr2	19210071	19211028	1	1	1	yes
chr1	26039148	26040089	1	1	1	chr2	19250907	19252434	3	1	1	yes
chr1	26051104	26052017	2	1	1	chr2	19327981	19330419	2	1	1	yes
chr1	26119005	26119779	2	1	1	chr2	19331758	19332814	2	1	1	yes
chr1	26121823	26123775	2	1	1	chr2	19346424	19348210	2	2	2	yes
chr1	26161750	26163573	2	1	1	chr2	19349429	19353233	4	3	3	yes
chr1	26216110	26217769	1	1	1	chr2	19513102	19513724	1	0	0	no
chr1	26229076	26231508	2	1	1	chr2	19520503	19521315	2	0	0	no
chr1	26240024	26240924	1	1	1	chr2	19623768	19624884	3	1	1	yes
chr1	26258788	26260498	1	1	1	chr2	19666628	19667241	2	1	1	yes
chr1	26299614	26300531	1	1	1	chr3	222118	223130	2	2	2	yes
chr1	26315844	26316635	1	1	1	chr3	311519	313966	2	2	1	yes
chr1	26326492	26327934	2	1	1	chr3	332227	333213	2	2	1	yes
chr1	26329945	26331980	1	1	1	chr3	828261	830113	2	1	1	yes
chr1	26363801	26364810	2	1	1	chr3	885442	886410	1	1	1	yes
chr1	26413918	26415060	2	1	1	chr3	943526	944836	1	1	1	yes
chr1	26439545	26440663	2	2	2	chr3	1094627	1095775	2	1	1	yes
chr1	26444657	26445602	0	0	0	chr3	1097520	1098493	3	1	1	yes
chr1	26450335	26451948	2	1	1	chr3	1101609	1102997	2	1	1	yes
chr1	26456578	26460741	1	1	1	chr3	1143614	1144403	3	1	1	yes
chr1	26463848	26464880	1	1	1	chr3	1157096	1158443	3	1	1	yes
chr1	26480602	26481537	1	1	1	chr3	1231141	1232215	2	1	1	yes
chr1	26539724	26540784	2	1	1	chr3	1439739	1440895	2	1	1	yes
chr1	26545290	26546035	1	1	1	chr3	1696111	1696709	2	1	1	yes
chr1	26549925	26550806	2	1	1	chr3	1928801	1930077	2	1	1	yes
chr1	26604807	26605670	1	1	1	chr3	2093796	2094539	1	0	0	no
chr1	26621012	26622592	2	2	2	chr3	2156650	2157996	2	2	1	yes
chr1	26636039	26637878	3	1	1	chr3	2346723	2348822	1	1	1	yes
chr1	26705411	26706632	1	1	1	chr3	2499300	2500943	2	1	1	yes
chr1	26742958	26745221	1	1	1	chr3	2827425	2828738	2	1	0	no
chr1	26750650	26752101	2	0	1	chr3	2850868	2851497	2	1	1	yes
chr1	26789369	26790128	1	1	1	chr3	2868651	2870874	3	1	1	yes
chr1	26794239	26796521	2	1	1	chr3	2882456	2883663	1	0	0	no
chr1	26824610	26826517	2	1	1	chr3	2891194	2893865	2	1	1	yes
chr1	26840762	26842054	2	2	2	chr3	3123395	3124615	1	0	0	no
chr1	26929705	26931427	3	2	2	chr3	3157332	3158275	2	1	1	yes
chr1	26964098	26966908	2	2	2	chr3	3179251	3181729	3	2	2	yes
chr1	26987008	26987766	3	1	1	chr3	3203743	3204818	1	1	1	yes
chr1	27034077	27035195	1	1	1	chr3	3412942	3413957	3	2	2	yes
chr1	27054164	27055957	1	1	1	chr3	3479503	3480756	2	1	1	yes
chr1	27082623	27083560	2	1	0	chr3	3493761	3494868	2	1	1	yes
chr1	27089961	27091081	2	0	0	chr3	3561411	3563381	2	1	1	yes
chr1	27092898	27094108	1	1	1	chr3	3595541	3597847	1	1	1	yes
chr1	27107967	27108895	2	1	1	chr3	3772184	3773276	2	1	1	yes
chr1	27113543	27114448	2	1	1	chr3	3947965	3948840	2	1	1	yes
chr1	27126730	27128669	2	2	1	chr3	3949575	3950544	2	1	1	yes
chr1	27132160	27132712	3	1	1	chr3	3951243	3952400	2	1	1	yes
chr1	27148574	27149715	1	1	1	chr3	3953318	3954086	2	0	0	no
chr1	27154757	27155779	2	1	1	chr3	3954735	3955533	2	1	1	yes
chr1	27157824	27158513	1	1	1	chr3	3955964	3957204	4	1	1	yes
chr1	27170145	27171428	2	1	1	chr3	4095362	4096371	2	1	1	yes
chr1	27264851	27265642	2	1	1	chr3	4097843	4098635	1	0	0	no
chr1	27297760	27298831	1	1	1	chr3	4105511	4106439	1	1	1	yes
chr1	27347827	27349121	3	2	2	chr3	4141058	4142798	2	1	1	yes
chr1	27359781	27361023	3	1	1	chr3	4234948	4235947	2	1	1	yes
chr1	27394842	27396247	2	1	1	chr3	4295844	4298053	2	2	2	yes
chr1	27399407	27400794	1	1	1	chr3	4352254	4353374	2	1	1	yes
chr1	27452671	27453852	1	1	1	chr3	4500182	4500913	1	1	1	yes
chr1	27496370	27498107	3	2	2	chr3	4576202	4578561	1	1	1	yes
chr1	27566541	27567451	2	1	2	chr3	4648527	4650498	2	1	1	yes
chr1	27650021	27650668	3	1	1	chr3	4876980	4877686	1	1	1	yes
chr1	27706542	27707409	1	1	1	chr3	4901976	4902759	2	1	0	no
chr1	27718925	27721120	2	1	1	chr3	5006383	5008108	2	1	1	yes
chr1	27778780	27780636	3	1	1	chr3	5032204	5033203	1	1	1	yes
chr1	27784812	27787456	5	3	2	chr3	5108545	5111934	2	2	2	yes
chr1	27841279	27842048	2	1	1	chr3	5258374	5259385	2	1	1	yes
chr1	27909704	27910381	3	1	1	chr3	5325277	5327812	2	1	1	yes
chr1	27913606	27914509	2	1	1	chr3	5361231	5363590	2	2	2	yes
chr1	27991038	27992456	2	1	1	chr3	5381511	5383162	2	2	2	yes
chr1	28053165	28055443	1	1	1	chr3	5525413	5526397	2	1	1	yes
chr1	28075003	28076253	1	1	1	chr3	5588562	5589221	1	1	1	yes
chr1	28081771	28082747	1	1	1	chr3	5681667	5682297	2	1	1	yes
chr1	28130106	28131115	2	1	1	chr3	5822110	5823089	1	1	0	no
chr1	28155368	28156317	1	1	1	chr3	5869558	5872995	3	0	0	no
chr1	28163440	28164513	1	1	1	chr3	6032024	6033779	2	1	1	yes
chr1	28174391	28175800	2	1	1	chr3	6219285	6220003	2	1	0	no
chr1	28177248	28179266	2	1	1	chr3	6266920	6268639	2	2	2	yes
chr1	28180108	28181245	1	1	1	chr3	6357097	6358427	1	0	0	no
chr1	28189036	28189837	1	1	1	chr3	6638150	6639114	2	1	1	yes
chr1	28219173	28220145	2	1	1	chr3	6730093	6730550	2	1	1	yes
chr1	28223132	28223732	2	1	1	chr3	6846968	6848924	2	2	1	yes
chr1	28241399	28242598	1	1	1	chr3	6930317	6932072	1	1	1	yes
chr1	28251723	28252982	3	1	1	chr3	6946381	6947141	1	0	0	no
chr1	28274820	28275954	1	1	1	chr3	7038927	7040124	2	1	1	yes
chr1	28330244	28331501	1	1	1	chr3	7052352	7052880	2	1	1	yes
chr1	28338591	28340233	1	1	1	chr3	7140221	7141372	1	1	1	yes
chr1	28365795	28367670	1	1	1	chr3	7211983	7213111	1	1	1	yes
chr1	28405902	28407419	3	1	1	chr3	7438238	7441092	1	1	1	yes
chr1	28428617	28430030	1	1	1	chr3	7541290	7542423	1	1	1	yes
chr1	28430291	28431205	1	1	0	chr3	7653166	7654864	1	1	0	no
chr1	28441471	28442435	2	1	1	chr3	7723341	7724365	2	1	1	yes
chr1	28453112	28453981	1	1	1	chr3	7851978	7852713	1	0	0	no
chr1	28458786	28460452	3	1	1	chr3	7861059	7861702	1	0	0	no
chr1	28465834	28467015	1	1	1	chr3	8084384	8085689	2	1	1	yes
chr1	28472028	28473122	1	1	1	chr3	8287732	8288640	1	1	1	yes
chr1	28546490	28547420	3	1	1	chr3	8413391	8414611	2	1	0	no
chr1	28547866	28549555	1	1	1	chr3	8488735	8490710	1	1	1	yes
chr1	28550322	28551891	2	1	1	chr3	8610882	8611747	1	1	1	yes
chr1	28553856	28555047	2	2	1	chr3	8621971	8623438	2	1	1	yes
chr1	28556451	28557739	2	1	1	chr3	8761247	8762487	2	1	1	yes
chr1	28559686	28560580	2	1	1	chr3	8952069	8953663	2	2	2	yes
chr1	28602868	28604109	1	1	1	chr3	8992287	8994125	1	1	1	yes
chr1	28616166	28616779	1	1	1	chr3	9045327	9046046	1	0	0	no
chr1	28728084	28728938	3	1	1	chr3	9195461	9196571	1	1	1	yes
chr1	28740724	28741821	1	1	1	chr3	9241990	9243085	3	1	1	yes
chr1	28750732	28751976	1	1	1	chr3	9333649	9334510	2	1	1	yes
chr1	28776916	28777584	2	1	1	chr3	9441374	9441971	1	1	0	no
chr1	28823071	28823794	1	1	1	chr3	9589243	9591125	1	1	1	yes
chr1	28825433	28826130	1	0	0	chr3	9663163	9664047	2	2	1	yes
chr1	28873571	28875408	2	1	1	chr3	9685902	9686912	2	1	1	yes
chr1	28919014	28922098	4	3	3	chr3	9779544	9780512	2	1	0	no
chr1	29004235	29005415	2	1	1	chr3	9880955	9881891	1	1	1	yes
chr1	29033896	29034769	1	1	0	chr3	9887811	9889466	1	1	1	yes
chr1	29085671	29086594	3	1	1	chr3	10061137	10062642	1	1	1	yes
chr1	29086964	29087718	1	1	1	chr3	10173182	10174303	2	1	0	no
chr1	29121379	29122695	1	1	1	chr3	10179454	10180287	1	1	1	yes
chr1	29130251	29131225	1	1	1	chr3	10188300	10190334	2	1	1	yes
chr1	29202673	29203509	2	1	1	chr3	10487174	10488650	1	0	0	no
chr1	29220309	29222353	1	1	1	chr3	10580545	10582924	2	1	2	yes
chr1	29232789	29234430	1	0	0	chr3	10593989	10595467	1	1	0	no
chr1	29235405	29240712	1	1	1	chr3	10662821	10663786	1	0	0	no
chr1	29248509	29249667	2	1	1	chr3	10715438	10716583	2	1	1	yes
chr1	29333460	29334124	1	1	1	chr3	10800740	10801738	1	1	0	no
chr1	29338552	29339749	1	1	1	chr3	10937928	10938631	0	0	0	no
chr1	29351821	29353044	2	1	1	chr3	10966033	10966738	0	0	0	no
chr1	29359892	29360558	0	0	0	chr3	11087999	11088964	0	0	0	no
chr1	29423291	29424498	1	1	1	chr3	11108223	11109667	1	0	0	no
chr1	29430167	29431726	1	1	1	chr3	11215801	11217053	1	1	1	yes
chr1	29447058	29449638	2	1	1	chr3	11218327	11218934	1	0	0	no
chr1	29460203	29460877	2	0	0	chr3	11246730	11247790	2	1	1	yes
chr1	29463888	29465067	1	1	1	chr3	11304177	11305188	2	1	1	yes
chr1	29490782	29492809	1	1	1	chr3	11466059	11467248	1	1	1	yes
chr1	29508978	29511088	1	1	1	chr3	11468135	11469035	2	1	1	yes
chr1	29536723	29537433	1	1	1	chr3	12212070	12212642	2	0	0	no
chr1	29571485	29572228	1	1	1	chr3	12224191	12224873	1	0	0	no
chr1	29590905	29591786	2	1	1	chr3	12666145	12667431	3	1	2	yes
chr1	29632004	29632972	2	1	1	chr3	13047515	13049187	1	1	1	yes
chr1	29640480	29641184	2	1	1	chr3	13192966	13193813	2	0	0	no
chr1	29715269	29716421	3	2	1	chr3	13586710	13587955	0	0	0	no
chr1	29735789	29737058	2	2	1	chr3	13588620	13592878	0	0	0	no
chr1	29758912	29760692	1	1	1	chr3	13597156	13599041	0	0	0	no
chr1	29778556	29780934	3	1	1	chr3	13640846	13642245	2	0	0	no
chr1	29815799	29816938	1	1	1	chr3	13681583	13682422	0	0	0	no
chr1	29865435	29867756	2	1	1	chr3	13682637	13684635	0	0	0	no
chr1	29868174	29869782	2	1	1	chr3	13685642	13686586	0	0	0	no
chr1	29913781	29914960	2	1	1	chr3	13690004	13691238	0	0	0	no
chr1	29957568	29958311	2	1	0	chr3	13696864	13698219	0	0	0	no
chr1	30010523	30011522	2	1	1	chr3	13698401	13699148	0	0	0	no
chr1	30017435	30019427	3	2	2	chr3	13699381	13700932	0	0	0	no
chr1	30026498	30027566	1	1	1	chr3	13705017	13710855	0	0	0	no
chr1	30138857	30140144	1	1	1	chr3	13712868	13713735	0	0	0	no
chr1	30141060	30144703	3	2	2	chr3	13714298	13715309	0	0	0	no
chr1	30156764	30157791	3	1	1	chr3	13717978	13718980	0	0	0	no
chr1	30167698	30168645	2	1	1	chr3	13719892	13720641	0	0	0	no
chr1	30185252	30186682	2	1	1	chr3	13720909	13721849	0	0	0	no
chr1	30191688	30192964	2	1	1	chr3	13722971	13724306	0	0	0	no
chr1	30194831	30195678	2	1	1	chr3	13724649	13726009	0	0	0	no
chr1	30243990	30245020	1	1	1	chr3	13729907	13730740	0	0	0	no
chr1	30276220	30277134	1	1	1	chr3	13736620	13737248	0	0	0	no
chr1	30354134	30354905	2	0	0	chr3	13749845	13750868	0	0	0	no
chr1	30375057	30375919	2	1	1	chr3	13767284	13768204	0	0	0	no
chr1	30385765	30387561	2	1	1	chr3	13769241	13770991	0	0	0	no
chr1	30391923	30392832	1	1	1	chr3	13778379	13779522	0	0	0	no
chr2	74789	76290	3	2	2	chr3	13780926	13781983	0	0	0	no
chr2	77789	78855	3	2	1	chr3	13782555	13783053	0	0	0	no
chr2	100428	101581	2	1	1	chr3	13783464	13785486	0	0	0	no
chr2	148895	150303	2	2	1	chr3	13788713	13790773	0	0	0	no
chr2	175371	176401	2	2	1	chr3	13809274	13810677	0	0	0	no
chr2	180396	183523	2	1	1	chr3	13814234	13816639	0	0	0	no
chr2	224286	226330	1	1	1	chr3	13834962	13835877	1	0	0	no
chr2	228592	229634	1	1	1	chr3	13836336	13837088	0	0	0	no
chr2	262819	263787	0	0	0	chr3	13837961	13840103	0	0	0	no
chr2	266529	267739	3	1	1	chr3	13849113	13850896	0	0	0	no
chr2	332045	333674	3	3	2	chr3	13851804	13853241	0	0	0	no
chr2	475679	476776	1	1	1	chr3	13853504	13854309	0	0	0	no
chr2	520181	521515	2	1	1	chr3	13858935	13860097	0	0	0	no
chr2	641682	642388	0	0	0	chr3	13860866	13862298	0	0	0	no
chr2	647870	648686	1	1	1	chr3	13866462	13867201	0	0	0	no
chr2	660673	661503	1	1	1	chr3	13869554	13870751	1	0	0	no
chr2	854981	856554	1	1	1	chr3	14172364	14173536	2	0	0	no
chr2	1022520	1024048	2	1	1	chr3	14173792	14174890	1	0	0	no
chr2	1039241	1040099	4	1	1	chr3	14175245	14177838	0	0	0	no
chr2	1076744	1078187	2	1	1	chr3	14178277	14178879	0	0	0	no
chr2	1147877	1149249	1	1	1	chr3	14179851	14182164	0	0	0	no
chr2	1382645	1383601	2	0	0	chr3	14182265	14183159	0	0	0	no
chr2	1535083	1536147	2	2	2	chr3	14185028	14187449	0	0	0	no
chr2	1798102	1800595	2	2	2	chr3	14191477	14205413	4	1	1	yes
chr2	1823163	1824653	1	1	1	chr3	14206708	14208764	0	0	0	no
chr2	1933117	1934200	2	1	1	chr3	14212085	14213229	0	0	0	no
chr2	1960540	1961343	2	1	1	chr3	14213643	14216544	0	0	0	no
chr2	2199327	2201184	3	1	1	chr3	14217531	14219330	0	0	0	no
chr2	2216051	2217093	2	1	1	chr3	14221638	14225490	0	0	0	no
chr2	2901767	2902472	2	1	1	chr3	14751060	14751912	2	1	1	yes
chr2	3669027	3669865	1	0	0	chr3	14759897	14760675	1	1	1	yes
chr2	4743304	4743933	2	1	1	chr3	15516776	15517311	1	1	1	yes
chr2	5049666	5051897	2	2	2	chr3	15678836	15680588	3	1	1	yes
chr2	5508008	5508994	0	0	0	chr3	16327477	16329054	4	3	3	yes
chr2	5587318	5588368	3	1	1	chr3	16368674	16369489	1	1	1	yes
chr2	6213108	6215837	1	1	1	chr3	16391861	16392950	1	1	0	no
chr2	6388954	6389724	2	1	1	chr3	16715020	16715744	0	0	0	no
chr2	6666400	6667989	1	1	1	chr3	16948042	16948904	1	1	1	yes
chr2	6797558	6798525	1	1	1	chr3	16968230	16969174	1	0	0	no
chr2	6875527	6876513	1	0	0	chr3	17843869	17845045	1	0	0	no
chr2	6893541	6894667	1	1	1	chr3	17876341	17877376	2	1	1	yes
chr2	7044570	7045739	3	1	0	chr3	17885434	17886323	3	2	2	yes
chr2	7197516	7198681	2	2	2	chr3	18038623	18040141	3	1	1	yes
chr2	7219777	7221825	2	1	1	chr3	18046392	18046954	1	1	1	yes
chr2	7255832	7256758	1	1	1	chr3	18052682	18054531	1	1	1	yes
chr2	7275475	7276449	1	1	1	chr3	18115230	18116686	3	1	1	yes
chr2	7406991	7409559	2	2	2	chr3	18239104	18240156	2	1	0	no
chr2	7522269	7523202	1	1	1	chr3	18336010	18336800	1	1	1	yes
chr2	7606657	7607870	1	1	1	chr3	18365635	18366594	3	1	1	yes
chr2	7762050	7763178	2	1	1	chr3	18530305	18531011	2	1	1	yes
chr2	7766888	7767816	2	1	1	chr3	18590005	18591334	1	1	1	yes
chr2	7874036	7874963	1	0	0	chr3	18602500	18603771	2	1	1	yes
chr2	7898258	7899188	2	2	2	chr3	18605779	18607116	2	1	1	yes
chr2	7953007	7954786	2	1	1	chr3	18617553	18618773	3	1	1	yes
chr2	7993790	7994650	1	1	1	chr3	18628006	18628956	1	1	1	yes
chr2	7999720	8001917	2	2	2	chr3	18634466	18635357	2	1	1	yes
chr2	8059167	8060801	1	1	1	chr3	18910817	18912509	2	1	1	yes
chr2	8086923	8088281	1	1	1	chr3	18964124	18965309	2	1	1	yes
chr2	8108822	8109982	1	1	1	chr3	19039709	19040806	1	1	1	yes
chr2	8137366	8138093	2	1	1	chr3	19121696	19122604	2	1	0	no
chr2	8293595	8294798	2	1	1	chr3	19125384	19126353	2	1	1	yes
chr2	8369658	8371353	4	2	2	chr3	19173657	19174603	1	1	1	yes
chr2	8431469	8432131	1	1	1	chr3	19214491	19215649	2	1	1	yes
chr2	8493965	8496018	1	1	1	chr3	19457441	19458940	1	1	1	yes
chr2	8550178	8551601	1	1	1	chr3	19665387	19667068	1	1	1	yes
chr2	8855288	8857850	2	1	1	chr3	19677790	19678981	2	1	1	yes
chr2	8912000	8913678	1	1	1	chr3	19929270	19929890	2	1	1	yes
chr2	8920454	8921133	1	1	1	chr3	20013783	20015216	2	1	1	yes
chr2	8940838	8942758	1	1	1	chr3	20138005	20139101	2	1	1	yes
chr2	8966176	8967085	1	1	1	chr3	20179982	20181235	2	1	1	yes
chr2	8978597	8979430	2	1	1	chr3	20249625	20250522	2	1	1	yes
chr2	9004480	9005425	3	1	0	chr3	20354093	20355083	2	1	1	yes
chr2	9034514	9037912	2	2	2	chr3	20471729	20473041	2	1	1	yes
chr2	9055509	9056434	2	1	1	chr3	20609771	20610712	2	1	2	yes
chr2	9074610	9075637	4	1	1	chr3	20767774	20769392	1	1	1	yes
chr2	9079063	9079691	2	0	0	chr3	21029029	21029831	2	1	1	yes
chr2	9084144	9086255	2	2	3	chr3	21370821	21371696	1	1	1	yes
chr2	9141550	9142155	2	1	1	chr3	21462319	21463491	3	2	2	yes
chr2	9309175	9310085	1	1	1	chr3	21566512	21567746	2	1	1	yes
chr2	9315092	9316143	1	1	1	chr3	21696161	21697030	1	1	0	no
chr2	9403169	9403675	1	1	1	chr3	21818613	21819808	2	1	1	yes
chr2	9426814	9427861	3	1	1	chr3	21858390	21860348	1	1	1	yes
chr2	9443121	9444491	3	1	1	chr3	22178927	22179812	1	1	1	yes
chr2	9453348	9454364	2	2	2	chr3	22325096	22326431	0	0	0	no
chr2	9490127	9491250	2	1	0	chr3	22393706	22395031	1	1	1	yes
chr2	9513167	9514396	2	1	1	chr3	22493096	22494026	2	1	1	yes
chr2	9538082	9539100	1	1	1	chr3	22522802	22523756	2	1	1	yes
chr2	9592842	9594061	2	1	1	chr3	22555697	22556981	1	0	0	no
chr2	9728472	9729950	1	1	1	chr3	22697921	22699670	1	0	0	no
chr2	9742421	9743462	2	1	1	chr3	22802513	22804370	2	1	1	yes
chr2	9792168	9793119	1	1	1	chr3	22842844	22844481	3	1	1	yes
chr2	9840373	9841112	3	1	2	chr3	22846162	22846978	3	1	1	yes
chr2	9844040	9845181	1	1	1	chr3	22929447	22930658	1	1	1	yes
chr2	9857899	9858830	1	1	1	chr3	22995163	22996545	2	1	1	yes
chr2	9877048	9880331	2	2	2	chr3	23019848	23020708	3	1	1	yes
chr2	9914301	9916171	2	1	1	chr3	23096989	23097935	3	1	1	yes
chr2	9938042	9938761	1	1	1	chr3	23237158	23239987	3	2	1	yes
chr2	10045804	10046701	1	1	1	chr3	23266120	23266615	2	1	1	yes
chr2	10063136	10064483	5	1	1	chr3	23318143	23319565	1	1	1	yes
chr2	10071972	10073062	1	1	1	chr3	23398562	23402878	4	3	3	yes
chr2	10111867	10113165	1	1	1	chr3	23438358	23440646	2	1	1	yes
chr2	10120528	10122237	1	1	1	chr4	32469	34670	4	2	2	yes
chr2	10265730	10267976	2	1	1	chr4	40611	41466	2	0	0	no
chr2	10281615	10282871	1	1	1	chr4	126375	127270	2	1	1	yes
chr2	10294117	10295186	1	1	1	chr4	247833	248383	2	0	0	no
chr2	10310680	10311451	1	1	1	chr4	257073	257901	2	1	1	yes
chr2	10334290	10335188	1	1	0	chr4	285855	287434	2	2	1	yes
chr2	10438295	10439567	1	1	1	chr4	321015	321754	2	0	0	no
chr2	10583702	10585467	1	1	1	chr4	361930	363543	2	1	1	yes
chr2	10662174	10662965	3	1	1	chr4	502737	503663	1	1	1	yes
chr2	10757281	10757993	3	1	1	chr4	569263	571543	2	2	2	yes
chr2	10830149	10831732	1	1	1	chr4	844495	845683	2	1	0	no
chr2	10906377	10907352	3	1	1	chr4	846029	846843	1	1	1	yes
chr2	10933553	10934775	1	1	1	chr4	983846	984517	2	1	1	yes
chr2	11041683	11042971	1	1	1	chr4	994718	995614	2	1	1	yes
chr2	11247187	11248472	2	1	1	chr4	1316377	1317123	2	0	0	no
chr2	11280144	11280935	1	1	1	chr4	1339999	1341416	3	1	1	yes
chr2	11294187	11295825	2	1	1	chr4	1529992	1532703	2	1	1	yes
chr2	11393250	11394521	1	1	1	chr4	1538936	1540687	1	1	1	yes
chr2	11512759	11513680	2	1	1	chr4	1608355	1609367	2	2	2	yes
chr2	11523428	11524042	2	1	0	chr4	2233859	2234875	1	1	1	yes
chr2	11595111	11595897	1	1	1	chr4	2289970	2291136	2	1	1	yes
chr2	11620279	11620969	1	1	1	chr4	2555137	2555616	1	1	1	yes
chr2	11684191	11684916	1	1	1	chr4	2618568	2619508	1	1	1	yes
chr2	11721920	11724182	4	1	1	chr4	2764807	2765322	1	1	1	yes
chr2	11726154	11727804	2	1	1	chr4	2767345	2768085	2	1	1	yes
chr2	11758138	11759018	1	1	1	chr4	2920472	2923393	0	0	0	no
chr2	11799000	11801011	2	1	1	chr4	2923464	2924992	0	0	0	no
chr2	11833027	11834324	1	1	1	chr4	2928150	2931109	0	0	0	no
chr2	11856761	11858171	1	1	1	chr4	2931147	2935993	0	0	0	no
chr2	11962540	11963391	1	1	1	chr4	2937407	2939460	0	0	0	no
chr2	11974715	11975511	3	1	1	chr4	2939934	2944018	0	0	0	no
chr2	11985635	11987420	2	1	1	chr4	2944243	2947037	0	0	0	no
chr2	11995049	11996196	1	1	1	chr4	2947259	2953934	0	0	0	no
chr2	12004573	12005559	1	1	1	chr4	2954290	2956632	0	0	0	no
chr2	12227576	12229411	1	1	1	chr4	2961753	2965123	1	1	0	no
chr2	12326900	12327683	3	1	1	chr4	3054160	3061572	2	0	0	no
chr2	12407465	12408306	1	1	1	chr4	3210623	3211296	0	0	0	no
chr2	12428191	12428800	1	1	1	chr4	3213767	3214646	0	0	0	no
chr2	12542994	12543725	3	1	1	chr4	3250431	3251418	0	0	0	no
chr2	12562686	12564357	1	1	1	chr4	3736091	3736680	2	0	0	no
chr2	12582377	12583136	3	1	1	chr4	3747673	3748958	1	0	0	no
chr2	12585780	12587717	4	1	1	chr4	3838643	3840602	0	0	0	no
chr2	12590016	12591280	2	1	1	chr4	3849309	3850341	2	0	0	no
chr2	12596955	12597998	1	1	1	chr4	3850621	3852204	2	0	0	no
chr2	12600838	12602493	2	1	1	chr4	3950339	3956138	1	0	0	no
chr2	12603455	12604864	2	1	1	chr4	3965357	3987847	1	0	0	no
chr2	12624683	12625734	1	1	2	chr4	3992111	3993036	1	0	0	no
chr2	12633137	12633843	4	1	1	chr4	3997777	4011857	2	0	0	no
chr2	12683350	12684999	1	1	1	chr4	4070891	4072158	1	1	1	yes
chr2	12706608	12707696	1	1	1	chr4	5500196	5501562	1	1	1	yes
chr2	12709817	12711411	2	1	1	chr4	5578951	5580415	3	1	1	yes
chr2	12776468	12777490	1	1	1	chr4	6145633	6147177	3	1	1	yes
chr2	12783921	12785263	1	1	1	chr4	6163522	6164654	1	0	0	no
chr2	12789199	12792215	0	0	0	chr4	6203875	6204530	0	0	0	no
chr2	12839516	12840381	1	1	1	chr4	6391966	6393361	1	1	1	yes
chr2	12872035	12873128	2	1	1	chr4	6571883	6572546	1	1	1	yes
chr2	12874361	12875639	1	1	1	chr4	6668180	6669032	0	0	0	no
chr2	12896911	12897768	1	1	1	chr4	6745040	6746339	1	1	1	yes
chr2	12978170	12978774	1	1	1	chr4	7024863	7026204	2	1	1	yes
chr2	13025882	13026880	2	1	1	chr4	7239309	7240181	1	1	1	yes
chr2	13033582	13034608	1	1	1	chr4	7281268	7282104	1	1	1	yes
chr2	13138999	13140017	3	1	1	chr4	7283092	7283872	3	1	1	yes
chr2	13201375	13202541	2	2	2	chr4	7297384	7298960	1	1	1	yes
chr2	13220902	13222399	1	1	1	chr4	7645757	7648017	2	1	1	yes
chr2	13381776	13382676	1	1	1	chr4	7671078	7672139	2	1	0	no
chr2	13385475	13386364	1	1	1	chr4	7797037	7797795	2	1	0	no
chr2	13434702	13435229	2	1	1	chr4	8215599	8217965	4	1	1	yes
chr2	13518198	13518777	1	1	1	chr4	8240607	8242093	3	2	1	yes
chr2	13524229	13524750	2	1	1	chr4	8418191	8419387	2	1	1	yes
chr2	13631236	13631808	1	1	1	chr4	8541449	8544066	3	2	1	yes
chr2	13632597	13633386	3	1	1	chr4	8634512	8635538	2	1	1	yes
chr2	13647550	13649057	1	1	1	chr4	8719011	8720812	2	1	1	yes
chr2	13716040	13717026	1	1	1	chr4	8789096	8790038	1	1	1	yes
chr2	13768472	13769657	1	0	0	chr4	8812126	8813476	2	1	1	yes
chr2	13787301	13787904	1	1	1	chr4	8913776	8914325	1	1	1	yes
chr2	13798984	13800214	2	1	1	chr4	8944423	8944841	1	0	0	no
chr2	13824618	13826122	2	1	1	chr4	9156873	9159075	2	2	2	yes
chr2	13863618	13864795	4	1	1	chr4	9204188	9205674	3	1	1	yes
chr2	13927983	13929755	1	1	1	chr4	9323650	9325275	2	2	1	yes
chr2	13972083	13972771	1	1	0	chr4	9345084	9345781	1	1	1	yes
chr2	13987679	13988548	1	1	1	chr4	9384983	9385922	1	1	1	yes
chr2	14122966	14125240	2	1	1	chr4	9406859	9408661	1	1	1	yes
chr2	14145655	14146790	2	1	1	chr4	9410293	9411163	2	1	0	no
chr2	14180685	14182232	2	1	1	chr4	9895451	9896645	1	1	1	yes
chr2	14217204	14218243	2	1	1	chr4	9963182	9964211	3	1	1	yes
chr2	14290994	14291895	1	1	1	chr4	10183767	10184463	2	1	1	yes
chr2	14305010	14305994	2	1	1	chr4	10253405	10255062	1	1	1	yes
chr2	14328007	14328993	1	1	1	chr4	10263126	10264211	2	2	0	no
chr2	14368618	14369681	1	1	1	chr4	10272755	10274124	1	1	1	yes
chr2	14393175	14394297	2	2	2	chr4	10280787	10281951	2	1	1	yes
chr2	14458692	14459820	2	2	2	chr4	10282490	10283607	2	1	1	yes
chr2	14465145	14466071	1	1	1	chr4	10531068	10532049	3	1	1	yes
chr2	14488882	14489759	1	1	1	chr4	10535292	10536247	1	1	0	no
chr2	14524575	14525926	3	1	1	chr4	10554702	10555679	2	1	1	yes
chr2	14544226	14545584	1	1	0	chr4	10555998	10558384	2	1	0	no
chr2	14557195	14558254	2	1	1	chr4	10559195	10561421	1	1	1	yes
chr2	14642976	14644474	1	1	1	chr4	10571260	10572476	1	1	1	yes
chr2	14685262	14686956	1	1	1	chr4	10739107	10740006	1	1	1	yes
chr2	14729866	14731248	1	1	1	chr4	10745715	10747151	1	1	1	yes
chr2	14734047	14735185	1	1	1	chr4	10759924	10760466	0	0	0	no
chr2	14750010	14751436	2	1	1	chr4	10765058	10765936	1	1	1	yes
chr2	14751678	14753260	3	1	1	chr4	10850279	10851174	2	1	0	no
chr2	14777655	14778616	1	1	1	chr4	10890773	10891578	2	1	1	yes
chr2	14817384	14818251	1	1	1	chr4	11000839	11001907	1	1	0	no
chr2	14861590	14862409	2	1	2	chr4	11048557	11049016	1	1	1	yes
chr2	14883106	14884227	1	1	1	chr4	11051784	11053172	2	1	1	yes
chr2	15059565	15061284	2	1	1	chr4	11056999	11057517	2	1	0	no
chr2	15072977	15074097	3	1	1	chr4	11058288	11059143	1	1	1	yes
chr2	15083114	15084434	1	1	1	chr4	11064890	11065996	1	1	1	yes
chr2	15089100	15092012	2	1	1	chr4	11069238	11070512	2	1	0	no
chr2	15104489	15105943	2	1	1	chr4	11072917	11073823	2	1	0	no
chr2	15106577	15108134	2	1	1	chr4	11075331	11075759	1	1	1	yes
chr2	15135569	15136906	1	1	1	chr4	11076209	11076943	2	1	0	no
chr2	15158524	15160045	3	2	2	chr4	11078908	11080236	1	1	1	yes
chr2	15168272	15169541	5	2	1	chr4	11085974	11086497	1	1	1	yes
chr2	15229026	15229974	2	1	1	chr4	11086672	11088112	2	1	1	yes
chr2	15235565	15236230	2	1	1	chr4	11089133	11089713	1	1	1	yes
chr2	15271365	15272912	2	1	1	chr4	11090546	11091319	2	1	0	no
chr2	15285292	15287316	1	1	1	chr4	11097393	11100028	3	2	2	yes
chr2	15299217	15300774	2	1	1	chr4	11103432	11104248	2	0	0	no
chr2	15325063	15325703	3	1	1	chr4	11385537	11387682	1	0	0	no
chr2	15335315	15337961	2	1	2	chr4	11527160	11528172	2	1	1	yes
chr2	15367522	15368253	1	1	1	chr4	11705225	11706342	1	1	1	yes
chr2	15415099	15416977	2	1	1	chr4	11766694	11768589	2	2	2	yes
chr2	15420175	15422110	3	1	1	chr4	11929722	11931517	2	1	1	yes
chr2	15423315	15425296	2	1	1	chr4	11934916	11936447	2	1	1	yes
chr2	15445285	15446397	1	1	1	chr4	11984549	11985477	2	1	1	yes
chr2	15473868	15475268	1	1	1	chr4	12155721	12157081	1	1	1	yes
chr2	15528725	15530179	2	1	1	chr4	12185299	12186582	1	1	1	yes
chr2	15556208	15556886	1	1	1	chr4	12188269	12189063	1	1	0	no
chr2	15590810	15592229	3	1	1	chr4	12291611	12292276	1	1	1	yes
chr2	15613858	15615056	1	1	1	chr4	12899378	12901213	2	2	2	yes
chr2	15686624	15687857	1	1	1	chr4	12914934	12918006	4	2	2	yes
chr2	15689712	15690758	0	0	0	chr4	12934239	12935513	1	1	1	yes
chr2	15693988	15695190	1	1	1	chr4	12998011	13000493	1	1	1	yes
chr2	15706425	15707122	1	1	1	chr4	13021674	13022827	2	1	1	yes
chr2	15723619	15725018	1	1	1	chr4	13054753	13057302	2	2	2	yes
chr2	15764574	15765550	3	1	1	chr4	13116037	13117078	1	1	1	yes
chr2	15787881	15788647	1	1	0	chr4	13341889	13344519	2	1	1	yes
chr2	15788884	15790027	1	1	1	chr4	13349889	13351229	1	1	0	no
chr2	15819968	15821249	1	1	0	chr4	13411679	13413808	3	1	1	yes
chr2	15860427	15861316	1	1	1	chr4	13493493	13494156	2	1	1	yes
chr2	15869776	15870962	2	2	2	chr4	13494804	13496692	4	1	1	yes
chr2	15890995	15891727	2	1	1	chr4	13606845	13608182	3	1	1	yes
chr2	15925032	15925954	1	1	1	chr4	13608957	13610003	2	1	1	yes
chr2	15928440	15929543	1	1	1	chr4	13611267	13612710	2	1	1	yes
chr2	15935989	15937084	1	1	0	chr4	13613363	13614334	1	1	1	yes
chr2	15944685	15946009	1	1	1	chr4	13682540	13683890	2	1	1	yes
chr2	15975165	15977053	1	1	0	chr4	13818914	13820149	3	1	1	yes
chr2	16018372	16018853	1	1	1	chr4	13872941	13873805	3	2	1	yes
chr2	16032428	16033186	1	1	1	chr4	13918640	13921077	3	1	1	yes
chr2	16038298	16038980	1	1	1	chr4	13940301	13941475	2	1	1	yes
chr2	16041504	16042489	1	1	1	chr4	13985180	13987325	3	1	1	yes
chr2	16049934	16051130	2	1	1	chr4	13999301	14002253	3	1	1	yes
chr2	16083446	16084341	1	1	1	chr4	14032846	14034046	3	1	1	yes
chr2	16103333	16104281	1	1	1	chr4	14192444	14194127	1	1	1	yes
chr2	16106189	16107658	2	1	1	chr4	14304576	14306323	2	1	1	yes
chr2	16118503	16119244	1	1	1	chr4	14378750	14380567	2	1	1	yes
chr2	16214489	16215327	2	1	1	chr4	14388261	14389543	1	1	0	no
chr2	16216917	16217620	2	1	1	chr4	14478663	14480043	2	1	0	no
chr2	16273875	16274463	1	1	1	chr4	14510141	14511095	1	1	1	yes
chr2	16291235	16292924	1	1	1	chr4	14515480	14516704	3	1	1	yes
chr2	16330211	16330789	1	1	1	chr4	14526194	14526903	2	1	1	yes
chr2	16346185	16346744	1	1	1	chr4	15080933	15081771	1	1	1	yes
chr2	16366383	16368518	1	1	1	chr4	15181060	15181976	2	1	2	yes
chr2	16375266	16376919	1	1	1	chr4	15320844	15322367	1	1	1	yes
chr2	16388931	16391433	2	1	1	chr4	15326433	15327240	3	1	1	yes
chr2	16486138	16488799	3	1	1	chr4	15390676	15391406	2	1	0	no
chr2	16504974	16506221	2	1	1	chr4	15451866	15452986	2	1	1	yes
chr2	16556818	16557687	1	1	1	chr4	15462183	15464427	2	1	1	yes
chr2	16561769	16563524	1	1	1	chr4	15558604	15559659	2	1	1	yes
chr2	16571020	16572758	1	1	1	chr4	15634844	15635549	3	1	0	no
chr2	16600669	16603340	1	1	1	chr4	15667464	15668475	0	0	0	no
chr2	16643393	16644971	2	1	1	chr4	15702381	15703589	1	1	0	no
chr2	16648942	16649794	1	1	1	chr4	15719733	15720430	3	1	1	yes
chr2	16674985	16675604	1	1	1	chr4	15769480	15770249	1	1	0	no
chr2	16688300	16690119	2	1	2	chr4	15828146	15831273	1	1	1	yes
chr2	16745569	16747431	2	1	1	chr4	15856444	15857468	1	1	1	yes
chr2	16765034	16767736	1	1	1	chr4	15932301	15934908	3	1	1	yes
chr2	16803253	16804693	1	1	1	chr4	16068710	16071637	4	2	2	yes
chr2	16811431	16812155	2	1	1	chr4	16083910	16085445	1	1	1	yes
chr2	16906865	16908446	2	1	1	chr4	16180920	16181623	3	1	1	yes
chr2	16940851	16941604	2	1	1	chr4	16182688	16183549	2	1	1	yes
chr2	16996823	16997823	2	1	1	chr4	16412854	16413741	2	1	1	yes
chr2	17059730	17060684	1	1	1	chr4	16507735	16508561	1	1	1	yes
chr2	17133860	17135161	3	2	1	chr4	16612152	16613140	2	1	1	yes
chr2	17159499	17161536	2	1	1	chr4	16727734	16728385	2	1	1	yes
chr2	17164966	17166005	2	1	1	chr4	16824723	16825872	1	1	0	no
chr2	17227006	17228333	2	1	1	chr4	16829294	16830540	3	1	1	yes
chr2	17251725	17252966	1	1	1	chr4	16892902	16893572	2	2	2	yes
chr2	17259420	17259986	1	1	1	chr4	16930957	16931438	2	1	1	yes
chr2	17377707	17379175	1	1	1	chr4	17113398	17114146	2	2	2	yes
chr2	17421869	17422545	2	1	1	chr4	17137498	17139840	1	1	1	yes
chr2	17427851	17428615	2	1	1	chr4	17187225	17188612	2	2	1	yes
chr2	17460765	17461523	2	1	1	chr4	17263414	17265076	2	1	1	yes
chr2	17471052	17472808	3	1	1	chr4	17268813	17269822	2	1	1	yes
chr2	17506719	17510098	2	2	1	chr4	17306056	17307517	2	1	1	yes
chr2	17542710	17545459	2	1	1	chr4	17492288	17494231	2	2	2	yes
chr2	17572303	17574170	1	1	1	chr4	17494832	17497395	2	1	1	yes
chr2	17612532	17613760	1	1	1	chr4	17579569	17581913	1	1	1	yes
chr2	17639147	17639996	3	1	1	chr4	17590739	17591818	3	2	1	yes
chr2	17646950	17648997	3	1	1	chr4	17691736	17693580	2	1	1	yes
chr2	17709142	17710172	1	1	1	chr4	17752117	17753913	1	1	1	yes
chr2	17754929	17757238	1	1	1	chr4	17855566	17857072	2	1	1	yes
chr2	17796335	17797328	1	1	1	chr4	17858230	17859326	1	1	1	yes
chr2	17808086	17809822	1	1	1	chr4	17923121	17926097	4	2	2	yes
chr2	17836497	17837519	1	1	1	chr4	18127626	18128962	1	0	0	no
chr2	17920549	17921596	6	1	1	chr4	18170408	18171052	1	1	1	yes
chr2	17958212	17958774	2	1	1	chr4	18302757	18303694	5	1	1	yes
chr2	18005192	18005866	1	0	0	chr4	18410057	18411046	2	1	1	yes
chr2	18007629	18008285	1	1	1	chr4	18424203	18424929	1	1	1	yes
chr2	18034070	18035122	1	1	1	chr4	18437454	18439612	4	2	2	yes
chr2	18072326	18073710	2	2	2	chr5	130958	131690	1	1	1	yes
chr2	18119907	18120706	1	1	1	chr5	156953	157538	1	1	1	yes
chr2	18145421	18147085	1	1	1	chr5	195198	197062	2	1	1	yes
chr2	18147705	18148974	2	1	0	chr5	395493	396596	1	1	1	yes
chr2	18152048	18153792	1	1	1	chr5	487189	489361	2	1	1	yes
chr2	18183109	18184207	1	1	1	chr5	500337	502379	2	1	1	yes
chr2	18253563	18255736	2	2	1	chr5	1080157	1081174	3	1	1	yes
chr2	18321986	18323058	3	1	1	chr5	1212577	1214412	2	2	1	yes
chr2	18437518	18438794	2	2	2	chr5	1292211	1293802	2	1	1	yes
chr2	18478467	18480976	1	1	1	chr5	1349612	1350745	2	1	0	no
chr2	18495341	18496166	1	1	1	chr5	1568531	1570473	3	2	2	yes
chr2	18536916	18538257	1	1	1	chr5	1688910	1689637	1	1	1	yes
chr2	18603348	18604782	2	1	1	chr5	1834730	1836826	2	1	1	yes
chr2	18607248	18609075	4	2	2	chr5	1914794	1916584	1	0	0	no
chr2	18618249	18620203	2	1	1	chr5	2067258	2069385	1	1	1	yes
chr2	18626215	18627213	1	1	1	chr5	2087663	2090517	3	3	3	yes
chr2	18644302	18645067	1	1	0	chr5	2127133	2127803	1	1	0	no
chr2	18672570	18673497	1	1	1	chr5	2171548	2173014	1	1	1	yes
chr2	18682463	18683779	2	1	1	chr5	2174899	2176432	2	1	1	yes
chr2	18752833	18753772	2	2	2	chr5	2279109	2280215	2	1	0	no
chr2	18776403	18778533	2	1	1	chr5	2315733	2316921	2	1	1	yes
chr2	18789533	18790541	2	1	1	chr5	2380036	2380762	2	1	1	yes
chr2	18791335	18792372	2	1	1	chr5	2386135	2387617	2	1	1	yes
chr2	18795859	18797000	2	2	1	chr5	2404027	2405741	3	1	1	yes
chr2	18820718	18821779	2	1	1	chr5	2421426	2422170	2	1	1	yes
chr2	18833251	18834649	1	1	1	chr5	2732999	2735228	3	1	1	yes
chr2	18866083	18866635	2	1	1	chr5	2938045	2939435	2	1	1	yes
chr2	18875668	18876761	3	1	1	chr5	2967052	2967576	1	1	1	yes
chr2	18962911	18963981	2	1	1	chr5	3111596	3114166	1	1	1	yes
chr2	18977229	18979122	3	1	1	chr5	3157264	3158484	2	1	1	yes
chr2	18979416	18980578	2	1	1	chr5	3169292	3172162	3	2	2	yes
chr2	19007797	19009231	2	2	2	chr5	3252722	3253595	2	1	1	yes
chr2	19011390	19012551	2	1	1	chr5	3277613	3278477	2	1	1	yes
chr2	19061656	19063351	1	1	1	chr5	3315223	3317246	1	1	1	yes
chr2	19065616	19066914	1	1	1	chr5	3611373	3613822	1	1	1	yes
chr2	19165968	19166953	2	1	1	chr5	3703125	3705198	1	1	1	yes
chr2	19191691	19192837	1	1	1	chr5	3882328	3883149	2	1	1	yes
chr2	19317224	19319239	3	1	1	chr5	4290174	4292636	2	1	1	yes
chr2	19355181	19355887	0	0	0	chr5	4448950	4451096	2	1	1	yes
chr2	19360493	19361269	1	1	1	chr5	4612973	4614222	3	2	2	yes
chr2	19363988	19364817	1	0	0	chr5	4794661	4796311	2	0	0	no
chr2	19368956	19370787	1	1	1	chr5	4900009	4900510	1	1	0	no
chr2	19376225	19378666	3	2	2	chr5	5167859	5169631	2	1	1	yes
chr2	19417196	19418455	2	1	1	chr5	5252356	5253617	2	1	1	yes
chr2	19439346	19440455	2	1	1	chr5	5332078	5333482	4	2	2	yes
chr2	19469790	19471378	2	1	1	chr5	5377282	5378826	3	1	1	yes
chr2	19472583	19474552	2	1	1	chr5	5605589	5607179	2	1	1	yes
chr2	19478010	19479336	1	1	0	chr5	5867482	5869322	2	1	1	yes
chr2	19498138	19498954	2	2	1	chr5	5888783	5889413	1	1	1	yes
chr2	19502770	19503648	2	1	1	chr5	5893455	5894610	1	1	1	yes
chr2	19540275	19541543	2	1	1	chr5	6143068	6144062	2	1	1	yes
chr2	19555113	19556135	4	1	1	chr5	6298320	6298893	1	1	1	yes
chr2	19556397	19557353	4	2	2	chr5	6311881	6313549	1	1	1	yes
chr2	19594140	19595086	4	1	1	chr5	6408336	6409467	2	1	1	yes
chr2	19600049	19602224	2	1	1	chr5	6660863	6662526	1	1	1	yes
chr2	19607092	19609323	2	1	1	chr5	6692934	6694302	1	1	1	yes
chr2	19614223	19615658	3	1	1	chr5	6720590	6721605	1	1	1	yes
chr2	19616938	19617825	1	1	1	chr5	6875017	6875772	2	1	1	yes
chr2	19641334	19643437	3	1	1	chr5	6893111	6894153	3	1	1	yes
chr2	19644090	19645076	1	1	1	chr5	6920774	6922097	2	0	0	no
chr2	19649024	19650315	1	1	1	chr5	7191961	7193705	1	1	1	yes
chr3	25372	26994	2	1	1	chr5	7254958	7256122	1	1	1	yes
chr3	40969	42096	1	1	1	chr5	7378957	7381730	2	1	1	yes
chr3	149093	149877	2	1	1	chr5	7460134	7462245	1	1	1	yes
chr3	183270	184400	2	2	2	chr5	7491460	7492621	1	1	1	yes
chr3	190653	193590	2	2	1	chr5	7614193	7615105	0	0	0	no
chr3	195001	198841	3	2	1	chr5	7662977	7663959	2	1	1	yes
chr3	210248	211394	1	1	1	chr5	7703110	7703783	1	1	1	yes
chr3	237108	239085	3	1	1	chr5	7819572	7820866	1	1	1	yes
chr3	256475	258368	3	1	1	chr5	8077582	8079730	2	1	1	yes
chr3	258676	259820	3	2	1	chr5	8144477	8145338	1	1	1	yes
chr3	323968	325556	4	3	3	chr5	8167264	8167755	1	1	1	yes
chr3	348590	350106	3	2	1	chr5	8507834	8509327	1	1	1	yes
chr3	376012	377476	2	1	1	chr5	8523275	8524369	2	1	1	yes
chr3	385482	386518	1	1	1	chr5	8706559	8707840	1	1	1	yes
chr3	415395	416899	3	1	1	chr5	8876389	8878032	1	1	1	yes
chr3	536765	538011	2	1	1	chr5	9058336	9059233	1	1	1	yes
chr3	556115	557397	1	1	1	chr5	9625445	9626857	1	1	1	yes
chr3	560106	563046	2	2	2	chr5	9775810	9776651	1	1	1	yes
chr3	649771	650714	2	2	1	chr5	10113703	10114103	1	0	0	no
chr3	673391	673979	2	1	1	chr5	10129107	10131547	1	0	0	no
chr3	755134	756304	2	1	0	chr5	10132924	10133795	2	0	0	no
chr3	819413	821545	1	1	2	chr5	10137667	10138742	2	1	1	yes
chr3	824860	826552	2	1	1	chr5	10162741	10163437	1	1	1	yes
chr3	850316	851683	1	1	1	chr5	10316075	10316866	1	1	0	no
chr3	862685	864038	1	1	1	chr5	10318646	10319971	1	0	0	no
chr3	907395	908936	1	1	1	chr5	10331221	10332016	1	0	0	no
chr3	976731	977554	4	1	1	chr5	10335915	10337162	1	0	0	no
chr3	1038672	1039746	2	1	1	chr5	10339049	10339872	1	1	0	no
chr3	1050533	1051613	1	1	1	chr5	11184327	11189102	1	0	0	no
chr3	1054231	1055220	1	1	1	chr5	11232777	11233397	0	0	0	no
chr3	1073501	1074261	2	1	1	chr5	11243509	11244279	0	0	0	no
chr3	1077326	1078893	1	1	1	chr5	11253020	11253667	0	0	0	no
chr3	1086669	1090149	2	2	2	chr5	11321668	11322608	0	0	0	no
chr3	1105162	1108200	2	1	1	chr5	11327137	11329940	1	0	0	no
chr3	1108956	1112212	2	1	1	chr5	11330239	11331881	1	0	0	no
chr3	1112723	1113730	2	1	1	chr5	11650957	11651717	2	0	0	no
chr3	1181725	1182222	2	1	1	chr5	11660195	11661945	0	0	0	no
chr3	1285676	1286593	2	1	2	chr5	11667186	11670279	1	0	0	no
chr3	1477289	1478329	3	1	1	chr5	11670540	11671511	0	0	0	no
chr3	1497601	1498838	1	1	1	chr5	11674492	11675757	0	0	0	no
chr3	1507528	1509081	4	2	2	chr5	11678842	11680411	0	0	0	no
chr3	1641703	1643197	1	1	1	chr5	11681460	11683984	0	0	0	no
chr3	1646773	1648696	1	1	1	chr5	11686077	11688010	0	0	0	no
chr3	1649241	1652091	3	1	1	chr5	11689368	11690208	1	0	0	no
chr3	1678090	1678896	1	1	1	chr5	11691282	11693176	2	0	0	no
chr3	1727125	1728318	2	1	1	chr5	11695139	11697286	2	0	0	no
chr3	1734723	1735906	2	1	1	chr5	11701568	11712068	2	0	0	no
chr3	1766267	1768351	2	1	1	chr5	11717138	11718298	1	0	0	no
chr3	1773051	1774727	3	1	1	chr5	11723002	11725017	1	0	0	no
chr3	1775778	1776920	2	1	1	chr5	11725956	11736531	0	0	0	no
chr3	1795112	1796568	1	1	1	chr5	11736858	11738485	1	0	0	no
chr3	1818905	1819678	1	1	0	chr5	11753783	11757987	1	0	0	no
chr3	1852973	1855199	1	1	1	chr5	11758213	11759276	0	0	0	no
chr3	1859770	1860914	2	1	2	chr5	11762615	11763353	0	0	0	no
chr3	1865249	1866155	3	1	1	chr5	11786714	11789332	1	0	0	no
chr3	1871695	1872191	1	1	1	chr5	11790743	11791456	0	0	0	no
chr3	1981016	1985090	4	3	3	chr5	11794001	11794739	0	0	0	no
chr3	2019983	2020831	2	1	1	chr5	11795037	11797023	0	0	0	no
chr3	2054495	2055552	1	1	1	chr5	11808057	11808751	2	0	0	no
chr3	2167430	2169287	2	2	2	chr5	11810469	11812371	0	0	0	no
chr3	2209601	2211526	2	1	1	chr5	11815397	11817892	2	0	0	no
chr3	2254388	2257052	3	2	2	chr5	11818743	11821558	2	0	0	no
chr3	2306970	2311087	2	2	2	chr5	11821830	11822479	1	0	0	no
chr3	2332230	2334110	1	1	1	chr5	11822996	11824261	1	0	0	no
chr3	2342600	2343558	1	1	1	chr5	11830089	11834185	2	0	0	no
chr3	2376368	2376881	2	1	1	chr5	11840032	11843359	1	0	0	no
chr3	2393718	2394744	2	2	1	chr5	11849662	11851832	0	0	0	no
chr3	2406217	2407759	2	1	1	chr5	11853764	11860746	0	0	0	no
chr3	2510661	2512095	2	1	1	chr5	11863396	11868427	0	0	0	no
chr3	2563237	2565213	2	1	1	chr5	11868749	11871693	0	0	0	no
chr3	2600097	2600815	1	1	1	chr5	11871737	11874519	0	0	0	no
chr3	2622804	2623878	2	2	2	chr5	11874872	11877728	0	0	0	no
chr3	2630919	2633297	2	1	1	chr5	11877872	11878667	0	0	0	no
chr3	2697601	2699404	1	1	1	chr5	11878904	11883997	0	0	0	no
chr3	2701061	2702788	3	1	1	chr5	11884124	11888489	0	0	0	no
chr3	2717668	2719109	2	2	1	chr5	11888754	11892073	0	0	0	no
chr3	2757397	2758306	2	1	1	chr5	11892231	11895500	0	0	0	no
chr3	2769175	2771277	2	1	1	chr5	11895594	11898962	0	0	0	no
chr3	2926193	2928249	1	1	1	chr5	11902145	11903530	0	0	0	no
chr3	2944640	2947104	5	2	2	chr5	11914897	11916657	2	0	0	no
chr3	2983841	2984580	2	1	1	chr5	11929091	11931064	0	0	0	no
chr3	3061824	3062960	3	1	1	chr5	11935199	11938440	1	0	0	no
chr3	3091029	3092037	2	2	1	chr5	11940245	11941130	1	0	0	no
chr3	3101091	3102728	2	2	2	chr5	11941429	11942839	1	0	0	no
chr3	3130057	3130789	1	1	1	chr5	11944706	11945898	1	0	0	no
chr3	3132677	3134735	2	1	1	chr5	11947271	11948673	1	0	0	no
chr3	3145408	3146241	2	1	1	chr5	11949461	11952007	0	0	0	no
chr3	3277353	3277972	2	1	1	chr5	11952377	11954261	0	0	0	no
chr3	3280792	3282128	2	1	1	chr5	11955061	11957165	0	0	0	no
chr3	3299941	3303763	4	2	2	chr5	11957658	11959691	0	0	0	no
chr3	3313697	3315258	2	1	1	chr5	11959894	11961857	0	0	0	no
chr3	3316344	3317205	2	1	0	chr5	11962740	11964084	0	0	0	no
chr3	3352116	3354409	2	1	1	chr5	11965199	11966307	0	0	0	no
chr3	3425056	3426783	2	1	1	chr5	11966423	11968750	0	0	0	no
chr3	3474820	3475977	1	1	1	chr5	11969086	11971265	0	0	0	no
chr3	3512343	3513259	2	1	1	chr5	11971384	11972367	0	0	0	no
chr3	3533830	3534796	2	1	1	chr5	11974908	11975636	1	0	0	no
chr3	3549801	3551783	2	1	1	chr5	11989345	11991143	0	0	0	no
chr3	3554142	3554781	2	1	1	chr5	12025922	12027584	0	0	0	no
chr3	3607969	3609066	2	2	2	chr5	12027799	12029379	0	0	0	no
chr3	3650476	3651627	1	1	1	chr5	12043380	12048432	2	0	0	no
chr3	3674353	3675068	1	1	1	chr5	12053250	12054106	0	0	0	no
chr3	3678776	3679852	2	1	1	chr5	12054475	12055404	0	0	0	no
chr3	3695243	3696336	1	1	1	chr5	12055468	12057142	0	0	0	no
chr3	3737501	3738391	1	1	1	chr5	12058305	12059847	0	0	0	no
chr3	3857891	3859131	2	1	1	chr5	12060352	12061527	0	0	0	no
chr3	3861619	3863166	1	1	1	chr5	12062123	12063422	0	0	0	no
chr3	3898364	3898992	1	1	1	chr5	12064491	12065554	0	0	0	no
chr3	4019161	4019838	2	1	1	chr5	12592567	12593112	2	1	1	yes
chr3	4064118	4064787	3	1	1	chr5	12807620	12808297	0	0	0	no
chr3	4103946	4105265	1	1	1	chr5	12809094	12809846	0	0	0	no
chr3	4121522	4124128	1	1	1	chr5	12810627	12811366	0	0	0	no
chr3	4200559	4201560	1	1	1	chr5	12813934	12815562	0	0	0	no
chr3	4214701	4216233	2	1	1	chr5	12815912	12816491	0	0	0	no
chr3	4222359	4224245	2	1	1	chr5	12816544	12817647	0	0	0	no
chr3	4376262	4376908	2	1	2	chr5	12817917	12818525	0	0	0	no
chr3	4481997	4483868	3	1	1	chr5	12819902	12820487	0	0	0	no
chr3	4507015	4508028	0	0	0	chr5	12820633	12821633	0	0	0	no
chr3	4510636	4511633	1	1	1	chr5	12822806	12824663	0	0	0	no
chr3	4517481	4519952	2	2	2	chr5	12824764	12826067	0	0	0	no
chr3	4528985	4530901	1	1	1	chr5	12828356	12828950	0	0	0	no
chr3	4534210	4535240	1	1	1	chr5	12847202	12848755	0	0	0	no
chr3	4546348	4547472	1	1	0	chr5	12851072	12851823	0	0	0	no
chr3	4559706	4560789	4	1	1	chr5	12852507	12853290	0	0	0	no
chr3	4658434	4661727	3	2	1	chr5	12856639	12858282	0	0	0	no
chr3	4729730	4731849	2	1	1	chr5	12859255	12860793	0	0	0	no
chr3	4741601	4744157	1	1	1	chr5	12862485	12865205	0	0	0	no
chr3	4766991	4769462	1	1	1	chr5	12865355	12869579	0	0	0	no
chr3	4771764	4775344	2	1	1	chr5	12870081	12871612	0	0	0	no
chr3	4777465	4778429	1	1	1	chr5	12872916	12875274	0	0	0	no
chr3	4798065	4799621	1	1	1	chr5	12877273	12878922	0	0	0	no
chr3	4818352	4820750	3	1	1	chr5	12880405	12881037	0	0	0	no
chr3	4831460	4833686	1	1	1	chr5	12881150	12883323	0	0	0	no
chr3	4920818	4923028	3	2	2	chr5	12884454	12887386	1	0	0	no
chr3	4937183	4937996	1	1	1	chr5	12961605	12962057	1	1	0	no
chr3	4950584	4951597	2	1	1	chr5	13207941	13208887	1	0	0	no
chr3	4956130	4957189	2	1	1	chr5	13261124	13262259	2	0	0	no
chr3	4973297	4974510	1	1	1	chr5	13271005	13271724	2	0	0	no
chr3	5046854	5048745	3	1	1	chr5	13363703	13364655	1	1	1	yes
chr3	5061778	5064086	1	1	1	chr5	13852526	13854324	3	1	1	yes
chr3	5067337	5069018	4	1	1	chr5	14642663	14645686	3	1	1	yes
chr3	5081682	5084135	2	1	1	chr5	14739253	14739856	1	1	1	yes
chr3	5136327	5137382	3	2	2	chr5	14894528	14895205	1	1	1	yes
chr3	5186968	5187726	2	1	1	chr5	15073712	15074739	1	1	1	yes
chr3	5190536	5192045	2	1	1	chr5	15174887	15176775	2	1	1	yes
chr3	5234311	5235876	1	1	1	chr5	15416219	15417280	1	1	1	yes
chr3	5243348	5245218	1	1	1	chr5	15435603	15436697	1	1	1	yes
chr3	5295948	5297782	3	2	2	chr5	15501142	15502009	1	1	1	yes
chr3	5345046	5345805	1	1	1	chr5	15735887	15736581	1	1	1	yes
chr3	5350767	5351811	2	1	1	chr5	15858580	15859722	1	1	1	yes
chr3	5354399	5356280	1	1	1	chr5	15957224	15959162	1	1	1	yes
chr3	5444566	5445241	1	1	1	chr5	16053553	16054096	1	0	0	no
chr3	5470582	5473099	2	1	1	chr5	16119080	16120026	2	0	0	no
chr3	5480236	5481123	2	2	1	chr5	16244124	16244769	1	1	1	yes
chr3	5505270	5507015	2	2	1	chr5	16329916	16331350	1	1	1	yes
chr3	5518131	5519141	1	1	1	chr5	16334600	16335990	1	1	1	yes
chr3	5592891	5594471	1	1	1	chr5	16562165	16563761	2	1	1	yes
chr3	5613319	5614586	1	1	1	chr5	16722616	16724828	2	1	1	yes
chr3	5618977	5621056	2	1	1	chr5	16881728	16884197	2	1	1	yes
chr3	5644535	5645538	2	1	1	chr5	16942727	16943366	3	1	1	yes
chr3	5705551	5707044	2	1	1	chr5	17176146	17177409	2	1	1	yes
chr3	5837440	5838866	1	0	0	chr5	17257246	17258048	1	1	1	yes
chr3	5852028	5852768	1	1	1	chr5	17393585	17395375	1	1	1	yes
chr3	5861281	5862366	1	0	0	chr5	17416389	17417200	1	1	1	yes
chr3	5999348	6000657	2	1	1	chr5	17682048	17683720	2	1	1	yes
chr3	6097229	6098291	1	1	1	chr5	17756288	17758544	2	1	1	yes
chr3	6117215	6118253	2	0	0	chr5	17861815	17862871	3	1	1	yes
chr3	6146316	6147365	3	1	1	chr5	17899332	17899878	1	0	0	no
chr3	6165348	6166077	1	1	1	chr5	17906764	17908444	2	1	1	yes
chr3	6170159	6171662	2	1	1	chr5	18275820	18276697	1	1	1	yes
chr3	6251488	6252169	1	1	1	chr5	18295397	18296039	1	1	1	yes
chr3	6341881	6343313	1	1	1	chr5	18317374	18318366	1	1	0	no
chr3	6346870	6348054	0	0	0	chr5	18514212	18515882	1	1	0	no
chr3	6348859	6350824	2	1	1	chr5	18589975	18592387	2	1	1	yes
chr3	6373390	6374280	2	1	0	chr5	18603900	18604810	1	1	1	yes
chr3	6479592	6481438	2	2	1	chr5	18651097	18652190	1	1	1	yes
chr3	6490270	6491378	1	1	1	chr5	18655022	18656500	1	1	1	yes
chr3	6508620	6509380	3	1	1	chr5	19069200	19070388	3	1	1	yes
chr3	6524015	6525493	1	1	1	chr5	19196367	19197835	2	1	1	yes
chr3	6536634	6538522	1	1	1	chr5	19271561	19273203	2	1	1	yes
chr3	6559167	6560378	2	1	0	chr5	19397367	19398613	1	1	1	yes
chr3	6610267	6610991	1	1	1	chr5	19403309	19404242	1	1	1	yes
chr3	6613203	6614033	1	1	1	chr5	19602269	19604137	3	2	1	yes
chr3	6745774	6746813	2	1	0	chr5	19678764	19679366	1	1	1	yes
chr3	6752478	6753244	1	1	1	chr5	20015144	20017071	1	1	1	yes
chr3	6881392	6882208	2	1	1	chr5	20189825	20191652	2	1	1	yes
chr3	6897755	6898985	1	1	0	chr5	20348378	20349880	4	3	3	yes
chr3	6899785	6901337	1	1	1	chr5	20428053	20428510	1	1	1	yes
chr3	6935011	6935666	1	1	1	chr5	20567315	20568277	1	1	1	yes
chr3	6956844	6957364	2	1	0	chr5	20600805	20601472	1	1	1	yes
chr3	6978651	6980490	1	1	1	chr5	20666132	20666944	1	1	1	yes
chr3	7008727	7009628	2	1	1	chr5	20757650	20758221	1	1	0	no
chr3	7081152	7082074	1	1	1	chr5	20759212	20760389	1	1	0	no
chr3	7196587	7197443	1	1	1	chr5	20819694	20820830	1	1	1	yes
chr3	7280618	7282282	1	1	1	chr5	20913559	20915595	1	1	1	yes
chr3	7284951	7286439	1	1	1	chr5	20918884	20919826	2	1	1	yes
chr3	7375987	7378166	3	2	2	chr5	21055496	21056903	2	1	1	yes
chr3	7399021	7400054	1	1	1	chr5	21079042	21080021	1	1	1	yes
chr3	7412748	7413708	2	1	1	chr5	21145834	21146405	1	0	0	no
chr3	7450690	7452116	1	1	1	chr5	21410752	21412285	2	1	1	yes
chr3	7456140	7458014	2	2	1	chr5	21587509	21589154	2	1	1	yes
chr3	7473279	7473916	1	0	0	chr5	21604592	21607099	3	2	3	yes
chr3	7474619	7475797	1	1	1	chr5	21741191	21742182	2	1	0	no
chr3	7495543	7496524	2	1	1	chr5	21922019	21923656	2	1	1	yes
chr3	7501302	7501913	1	1	1	chr5	22029067	22030344	2	1	1	yes
chr3	7581924	7582593	1	1	1	chr5	22237975	22239418	2	1	1	yes
chr3	7595601	7597515	1	1	1	chr5	22261236	22263850	1	1	1	yes
chr3	7627038	7629182	2	1	1	chr5	22367548	22368443	2	1	1	yes
chr3	7633460	7634081	1	1	1	chr5	22460365	22461150	3	1	1	yes
chr3	7638439	7640156	1	1	1	chr5	22461623	22462468	1	0	0	no
chr3	7664309	7666142	3	1	1	chr5	22571605	22573683	1	1	1	yes
chr3	7666720	7668834	2	1	1	chr5	22581496	22583371	2	1	1	yes
chr3	7673894	7674765	2	1	1	chr5	22898516	22899364	2	0	0	no
chr3	7675002	7676597	2	1	1	chr5	22962887	22963880	2	1	1	yes
chr3	7676976	7679350	3	1	1	chr5	23145267	23146543	1	1	1	yes
chr3	7709022	7710061	1	1	1	chr5	23193432	23194543	1	1	1	yes
chr3	7789353	7790240	1	1	1	chr5	23255134	23256118	2	1	1	yes
chr3	7797923	7799373	2	0	0	chr5	23303179	23304345	3	1	1	yes
chr3	7817740	7819707	1	1	1	chr5	23337738	23338844	1	1	1	yes
chr3	7839616	7840255	2	1	0	chr5	23399709	23402164	3	3	4	yes
chr3	7906793	7907409	1	1	1	chr5	23632370	23635291	2	1	1	yes
chr3	8013217	8014132	2	1	1	chr5	23645339	23646280	1	1	1	yes
chr3	8072748	8074146	1	1	1	chr5	23702819	23703896	1	1	0	no
chr3	8107908	8109156	1	0	0	chr5	23791202	23792295	2	1	1	yes
chr3	8172475	8173912	2	1	1	chr5	23836611	23837279	1	1	1	yes
chr3	8180896	8181931	2	1	1	chr5	23928808	23929833	2	1	1	yes
chr3	8410246	8410872	2	1	1	chr5	24072529	24074091	2	2	2	yes
chr3	8550060	8550989	1	1	1	chr5	24096026	24098950	2	2	1	yes
chr3	8575059	8575844	2	1	1	chr5	24161381	24162717	2	1	1	yes
chr3	8603379	8605140	1	1	1	chr5	24248743	24249799	2	1	1	yes
chr3	8655545	8658364	3	2	2	chr5	24571140	24572054	2	1	0	no
chr3	8682745	8683368	2	1	1	chr5	24793842	24794931	2	1	1	yes
chr3	8862934	8865102	2	1	1	chr5	25031336	25032551	3	1	1	yes
chr3	8941240	8942686	2	1	1	chr5	25033323	25034661	1	1	1	yes
chr3	9118672	9119669	1	1	1	chr5	25088796	25089609	2	1	1	yes
chr3	9122004	9123483	2	1	1	chr5	25218430	25219766	3	1	1	yes
chr3	9253267	9255578	1	1	1	chr5	25341846	25343354	2	1	1	yes
chr3	9267741	9268975	1	1	1	chr5	25461399	25462427	2	1	1	yes
chr3	9358690	9360097	1	1	1	chr5	25659392	25661226	1	1	1	yes
chr3	9374868	9375824	2	1	1	chr5	25859062	25859692	1	0	0	no
chr3	9395896	9397593	3	1	1	chr5	25929488	25931462	3	1	1	yes
chr3	9407043	9408058	2	1	1	chr5	25940510	25941915	1	1	2	yes
chr3	9463624	9464132	1	1	1	chr5	26041033	26042383	1	1	1	yes
chr3	9496126	9497168	2	1	1	chr5	26330990	26332220	1	1	1	yes
chr3	9523919	9526234	3	2	1	chr5	26389763	26390556	2	1	1	yes
chr3	9541336	9542205	2	1	1	chr5	26505327	26506703	1	1	1	yes
chr3	9583411	9585687	1	1	1	chr5	26611269	26611845	2	1	0	no
chr3	9596290	9597864	2	1	1	chr5	26633956	26635041	2	1	1	yes
chr3	9598564	9600149	3	1	1	chr5	26728030	26729003	1	1	1	yes
chr3	9605505	9607180	1	1	1	chr5	26919036	26920037	2	1	1	yes
chr3	9640082	9641640	3	2	1	chr5	26947945	26949200	3	1	1	yes
chr3	9645234	9646248	1	1	1
chr3	9711555	9712784	2	1	2
chr3	9720996	9723971	2	1	1
chr3	9756256	9757607	2	1	1
chr3	9763787	9765474	1	1	1
chr3	10023818	10024849	1	1	1
chr3	10118958	10120859	2	1	1
chr3	10129297	10130101	2	2	1
chr3	10255761	10257001	2	1	1
chr3	10289759	10290852	2	1	1
chr3	10338372	10339211	2	1	1
chr3	10400272	10401103	2	0	0
chr3	10434950	10436213	1	1	1
chr3	10494143	10495689	1	0	0
chr3	10499842	10501118	1	1	0
chr3	10518120	10518842	2	1	1
chr3	10549410	10551700	1	1	1
chr3	10565961	10570268	1	1	1
chr3	10576862	10578290	2	1	1
chr3	10726592	10727441	3	0	0
chr3	10876688	10877539	1	1	1
chr3	10896897	10899042	1	1	1
chr3	10940426	10941612	1	1	1
chr3	11277925	11279235	2	1	1
chr3	11527707	11529289	1	1	1
chr3	11654649	11656453	1	0	0
chr3	12450343	12451411	1	1	1
chr3	15226277	15228629	2	0	0
chr3	15354694	15355505	1	1	2
chr3	15501957	15503368	1	1	1
chr3	15565234	15565997	2	1	1
chr3	15567016	15567683	1	1	1
chr3	15774451	15775944	2	1	1
chr3	15986773	15989129	1	1	1
chr3	16036149	16036938	2	1	1
chr3	16054921	16055876	3	0	0
chr3	16073974	16074869	2	1	1
chr3	16471632	16472517	2	1	1
chr3	16525212	16526816	1	1	1
chr3	16735284	16736236	1	1	1
chr3	16755387	16756282	3	0	0
chr3	16818250	16819450	1	1	0
chr3	16867187	16867739	2	1	1
chr3	16889420	16891190	4	1	1
chr3	16932149	16933160	2	1	1
chr3	16945209	16946418	2	1	1
chr3	16984291	16985226	1	1	1
chr3	17016012	17016643	1	1	1
chr3	17136457	17137954	3	1	1
chr3	17228428	17230178	1	1	1
chr3	17311679	17312533	2	1	1
chr3	17343355	17344912	2	1	1
chr3	17345271	17346195	2	1	1
chr3	17457496	17458599	2	1	1
chr3	17480430	17481645	2	1	1
chr3	17518104	17519272	2	1	1
chr3	17532531	17533530	1	1	1
chr3	17550560	17551215	1	1	0
chr3	17558878	17560595	1	1	1
chr3	17606423	17607096	1	1	1
chr3	17724530	17725258	2	1	1
chr3	17836514	17838243	2	1	1
chr3	17867208	17868263	2	1	1
chr3	17949461	17950201	2	1	1
chr3	17975312	17976790	2	1	1
chr3	18012953	18014144	3	1	1
chr3	18037087	18038367	1	1	1
chr3	18155059	18156634	2	1	1
chr3	18160019	18161342	2	1	1
chr3	18183982	18184943	1	1	1
chr3	18249634	18250988	1	1	1
chr3	18372504	18373204	1	1	1
chr3	18393732	18394503	1	1	1
chr3	18464733	18465311	1	0	0
chr3	18510039	18511024	1	1	1
chr3	18514310	18515422	1	1	1
chr3	18556502	18557350	1	1	1
chr3	18586107	18587319	3	1	1
chr3	18620284	18621504	2	1	1
chr3	18635733	18637189	2	1	1
chr3	18665645	18666829	1	1	1
chr3	18672853	18673882	2	1	1
chr3	18706638	18707632	0	0	0
chr3	18709385	18710734	1	1	1
chr3	18717613	18718637	1	1	1
chr3	18728957	18729604	1	1	1
chr3	18807117	18808231	2	1	1
chr3	18815878	18817441	1	1	1
chr3	18833071	18834942	3	2	2
chr3	18855155	18857074	1	1	1
chr3	18862021	18863319	3	1	1
chr3	18891049	18892592	2	1	1
chr3	18896284	18898497	3	1	1
chr3	18917836	18918604	2	1	1
chr3	19000768	19002460	1	1	1
chr3	19078414	19079188	1	1	1
chr3	19083934	19087222	4	2	2
chr3	19089033	19090311	2	1	1
chr3	19168759	19169941	1	1	1
chr3	19232406	19233161	1	1	1
chr3	19251553	19252904	2	1	0
chr3	19271423	19272440	2	1	1
chr3	19279588	19281481	1	1	1
chr3	19287924	19288933	2	1	1
chr3	19310917	19312114	3	1	1
chr3	19312746	19313429	4	1	1
chr3	19417353	19418678	1	1	1
chr3	19425661	19427111	3	1	1
chr3	19450422	19451590	1	1	1
chr3	19474899	19476953	1	1	1
chr3	19488157	19489654	2	1	1
chr3	19509780	19511232	4	1	1
chr3	19546152	19547181	3	1	1
chr3	19581087	19582019	1	1	1
chr3	19633585	19634090	3	0	0
chr3	19639664	19640261	2	1	1
chr3	19641236	19643428	2	1	1
chr3	19705774	19706566	3	1	1
chr3	19730886	19731605	1	1	1
chr3	19745396	19746878	1	1	1
chr3	19768052	19768588	1	1	1
chr3	19788066	19788912	1	1	1
chr3	19822513	19823561	3	1	1
chr3	19908724	19910113	1	1	1
chr3	19975437	19976679	2	1	1
chr3	19980183	19981140	1	1	1
chr3	19996575	19997353	1	1	1
chr3	20016671	20018070	2	1	1
chr3	20088650	20090113	3	1	1
chr3	20141794	20142886	2	1	1
chr3	20145758	20148263	2	2	2
chr3	20173511	20174197	2	1	1
chr3	20178331	20178946	2	1	1
chr3	20244443	20245252	2	1	1
chr3	20256559	20258314	2	1	1
chr3	20278713	20279429	1	1	1
chr3	20313733	20315177	1	1	1
chr3	20339634	20341229	2	1	1
chr3	20344966	20346500	2	1	1
chr3	20359796	20361224	1	1	1
chr3	20366026	20367011	1	1	1
chr3	20416326	20417587	2	1	1
chr3	20425512	20427167	1	1	1
chr3	20476484	20478227	2	0	0
chr3	20547744	20548706	1	1	1
chr3	20604692	20606459	1	1	1
chr3	20666812	20667674	2	1	1
chr3	20688349	20688892	0	0	0
chr3	20718041	20718900	1	1	1
chr3	20770821	20772062	1	0	0
chr3	20780267	20781293	1	1	1
chr3	20791184	20792473	2	1	1
chr3	20804843	20806116	1	1	1
chr3	20812186	20813168	1	1	1
chr3	20828689	20830161	2	2	1
chr3	20908745	20910553	1	1	1
chr3	20938678	20939848	2	1	1
chr3	21006901	21007686	1	1	1
chr3	21036695	21037613	2	1	0
chr3	21038284	21039056	1	1	1
chr3	21061635	21063946	1	1	2
chr3	21099781	21103446	2	2	2
chr3	21134823	21135349	2	1	1
chr3	21169324	21169972	1	1	1
chr3	21172935	21174032	2	1	1
chr3	21181843	21183204	1	1	1
chr3	21188640	21189900	1	1	1
chr3	21238267	21240009	1	1	1
chr3	21294226	21294901	1	0	0
chr3	21301256	21303213	2	1	1
chr3	21419539	21421234	3	1	1
chr3	21445299	21446171	1	1	1
chr3	21460282	21461209	2	1	1
chr3	21521352	21524057	1	1	1
chr3	21627948	21628523	3	1	1
chr3	21680262	21681228	1	1	1
chr3	21685103	21685970	1	1	1
chr3	21759380	21760249	2	1	1
chr3	21797342	21798421	3	1	1
chr3	21802993	21805230	1	1	1
chr3	21918474	21918930	1	1	1
chr3	21947823	21949851	3	2	1
chr3	22106338	22107330	3	1	1
chr3	22120853	22121760	1	1	1
chr3	22142835	22144748	2	2	1
chr3	22195757	22197386	2	1	0
chr3	22197868	22199025	1	1	1
chr3	22228381	22229569	1	1	1
chr3	22249163	22250423	2	1	1
chr3	22254576	22255985	2	1	1
chr3	22320456	22322865	2	1	1
chr3	22334363	22335094	1	1	1
chr3	22340916	22341758	1	1	1
chr3	22375158	22375776	1	1	1
chr3	22462445	22463457	3	1	1
chr3	22501547	22502542	2	1	1
chr3	22534599	22536870	2	1	1
chr3	22563048	22563528	1	0	0
chr3	22565473	22566759	1	1	1
chr3	22630502	22632035	1	1	1
chr3	22633097	22635665	2	1	0
chr3	22684394	22685019	1	1	1
chr3	22692113	22692632	2	1	1
chr3	22745486	22747062	1	1	1
chr3	22747819	22748721	1	0	0
chr3	22758249	22759115	1	1	1
chr3	22776206	22777254	2	1	1
chr3	22777681	22778702	1	1	1
chr3	22786097	22787645	2	1	1
chr3	22805070	22806340	2	1	1
chr3	22855808	22856841	1	1	1
chr3	22892372	22893301	2	1	1
chr3	22902575	22903575	2	1	1
chr3	22905911	22908134	1	1	1
chr3	22925759	22926441	1	1	1
chr3	22932316	22933475	2	1	1
chr3	22934799	22936271	3	1	1
chr3	22979812	22980791	1	1	1
chr3	22983557	22984845	2	1	1
chr3	23163679	23165433	1	1	1
chr3	23182558	23183894	1	1	1
chr3	23185799	23187584	1	1	1
chr3	23194565	23195999	1	1	1
chr3	23217245	23218452	1	1	1
chr3	23221887	23223154	3	2	1
chr3	23229593	23230555	2	1	1
chr3	23275508	23276474	1	1	1
chr3	23289523	23290959	1	1	1
chr3	23294098	23295968	2	2	2
chr3	23300485	23301935	3	1	1
chr3	23334444	23335303	3	1	1
chr3	23339323	23340483	1	1	1
chr3	23359531	23360276	2	1	1
chr3	23366771	23367580	1	1	1
chr3	23380653	23382294	2	2	1
chr3	23416040	23417523	2	2	2
chr3	23420138	23422378	2	1	1
chr3	23427048	23429314	2	1	1
chr3	23443590	23444816	2	2	2
chr3	23458789	23460016	2	1	1
chr4	13343	14395	3	2	2
chr4	39189	40103	1	1	1
chr4	57245	59430	1	1	1
chr4	69034	70133	1	1	1
chr4	133749	135336	1	1	1
chr4	148794	149755	1	1	1
chr4	161973	162834	1	1	0
chr4	186191	187770	2	1	1
chr4	287885	289579	2	1	0
chr4	299008	301620	2	1	0
chr4	302038	304447	1	1	1
chr4	309679	310464	1	1	1
chr4	314158	315249	1	1	1
chr4	348998	350018	3	1	1
chr4	405735	407217	2	1	1
chr4	438994	439659	2	1	1
chr4	461706	463551	1	1	1
chr4	480318	481326	1	1	1
chr4	553240	553935	2	1	1
chr4	577895	579038	2	1	1
chr4	711721	712732	1	1	2
chr4	945627	947164	1	1	1
chr4	957915	958650	2	1	1
chr4	1064299	1066634	1	1	1
chr4	1110445	1111736	1	1	1
chr4	1117317	1119432	1	1	2
chr4	1229051	1230073	2	1	1
chr4	1415695	1416713	2	1	1
chr4	1475698	1478802	4	2	2
chr4	1497652	1500025	3	1	1
chr4	1889299	1890422	1	1	1
chr4	3356641	3357935	2	1	1
chr4	4073816	4074802	2	1	1
chr4	4200409	4201103	2	1	1
chr4	5386240	5387195	1	1	1
chr4	5647293	5648739	1	1	1
chr4	5931281	5932335	1	1	1
chr4	5962865	5963903	2	1	1
chr4	6150575	6151578	1	1	1
chr4	6314006	6316569	2	1	1
chr4	6631583	6632587	1	1	1
chr4	6780301	6781087	1	1	1
chr4	6887147	6888129	1	1	1
chr4	6901571	6902571	1	1	1
chr4	6905841	6906689	3	1	1
chr4	7085884	7087003	1	1	1
chr4	7152375	7153673	1	1	1
chr4	7164638	7165830	2	1	1
chr4	7303782	7306826	1	1	1
chr4	7308221	7309794	1	1	1
chr4	7318844	7319819	1	1	1
chr4	7336404	7337411	2	1	1
chr4	7589843	7591278	1	1	1
chr4	7598165	7599336	2	1	1
chr4	7656053	7656783	1	1	1
chr4	7657319	7658338	2	1	1
chr4	7662445	7663416	2	1	1
chr4	7663818	7664612	1	0	0
chr4	7685372	7686989	1	1	1
chr4	7857948	7859946	3	1	1
chr4	8054732	8056730	1	1	1
chr4	8084194	8085297	1	1	1
chr4	8177666	8178888	3	2	2
chr4	8294081	8295009	1	1	1
chr4	8296118	8298959	2	1	1
chr4	8304739	8305711	2	1	1
chr4	8306513	8307855	3	1	1
chr4	8360814	8361959	2	1	1
chr4	8414897	8415738	1	1	1
chr4	8445456	8446140	0	0	0
chr4	8448233	8449519	1	1	1
chr4	8509412	8510118	2	1	1
chr4	8513791	8514560	3	1	1
chr4	8515951	8517421	3	3	2
chr4	8708606	8709525	2	1	1
chr4	8713609	8715335	2	1	1
chr4	8849672	8850787	1	1	1
chr4	8852679	8854637	1	1	1
chr4	8870214	8870967	1	1	1
chr4	8873037	8874286	2	1	1
chr4	8875793	8877384	1	1	1
chr4	8878017	8879450	1	1	1
chr4	9052149	9053174	1	1	1
chr4	9128484	9129816	1	1	1
chr4	9247585	9250681	1	1	1
chr4	9272228	9273151	2	1	1
chr4	9278548	9279832	2	1	1
chr4	9316001	9317312	1	1	1
chr4	9330196	9331741	2	1	1
chr4	9349757	9350539	1	1	1
chr4	9354405	9355418	1	1	1
chr4	9360697	9361559	1	0	0
chr4	9367294	9368626	2	1	1
chr4	9392504	9393718	3	1	1
chr4	9413020	9414453	1	1	0
chr4	9420613	9421878	2	1	1
chr4	9449103	9450714	1	1	1
chr4	9451820	9453295	1	1	1
chr4	9597365	9598279	1	1	1
chr4	9606696	9607420	2	1	1
chr4	9668737	9672374	4	2	2
chr4	9699107	9700538	3	1	1
chr4	9721071	9721706	1	1	0
chr4	9739745	9740839	2	1	1
chr4	9834047	9834625	1	1	1
chr4	9842764	9844114	1	1	1
chr4	9906740	9907688	1	1	1
chr4	9915826	9916661	1	1	1
chr4	9919499	9920462	1	1	1
chr4	9928669	9929540	1	1	1
chr4	9934322	9935736	2	1	1
chr4	9976778	9977840	1	1	0
chr4	10055619	10056289	1	1	1
chr4	10073736	10077476	3	2	2
chr4	10089095	10090245	1	1	0
chr4	10103995	10104533	1	1	1
chr4	10231135	10233485	1	1	1
chr4	10275726	10278611	1	1	1
chr4	10336856	10338308	2	1	1
chr4	10339469	10340392	1	1	1
chr4	10352462	10353148	1	1	1
chr4	10414511	10415219	2	1	1
chr4	10421592	10423864	1	1	1
chr4	10463084	10464266	1	1	1
chr4	10481611	10483974	1	1	1
chr4	10781634	10782607	2	1	1
chr4	10811134	10811846	1	0	0
chr4	10861194	10862113	2	1	1
chr4	10865143	10865794	1	1	1
chr4	10883895	10885158	1	1	1
chr4	10896656	10897817	1	1	1
chr4	10974545	10975453	1	1	1
chr4	11042538	11043501	2	0	0
chr4	11116602	11117666	0	0	0
chr4	11117935	11120776	1	0	0
chr4	11270030	11271120	1	1	1
chr4	11391688	11393280	1	1	1
chr4	11418432	11420651	2	1	1
chr4	11424642	11425480	2	1	1
chr4	11487730	11488908	2	0	0
chr4	11613373	11614310	2	1	1
chr4	11628681	11629548	1	1	0
chr4	11630276	11631222	1	1	1
chr4	11635842	11636795	1	1	1
chr4	11638968	11640480	3	2	2
chr4	11646293	11648703	1	1	1
chr4	11742109	11743451	1	1	1
chr4	11878361	11878913	3	1	1
chr4	11879994	11881294	2	1	1
chr4	11964081	11965636	1	1	1
chr4	11993149	11993760	3	1	1
chr4	12072827	12073461	1	1	1
chr4	12087084	12087971	1	1	1
chr4	12119082	12120213	2	1	1
chr4	12129695	12131309	1	1	1
chr4	12142403	12144046	1	1	1
chr4	12150454	12151574	1	1	1
chr4	12159364	12161042	2	2	2
chr4	12169262	12170338	2	1	1
chr4	12174583	12175839	2	1	1
chr4	12179839	12181062	2	1	1
chr4	12220694	12221296	2	1	1
chr4	12251568	12252572	1	1	0
chr4	12252926	12254292	1	1	1
chr4	12264448	12265288	1	1	1
chr4	12349407	12349869	1	0	0
chr4	12376068	12377752	1	1	1
chr4	12399289	12400365	2	2	2
chr4	12417962	12418824	3	1	1
chr4	12456281	12457393	1	1	1
chr4	12466147	12467250	1	1	1
chr4	12486225	12487115	4	2	2
chr4	12488091	12489817	3	1	1
chr4	12497009	12497964	1	1	1
chr4	12511073	12512275	2	1	1
chr4	12555174	12555922	1	1	1
chr4	12567886	12568954	2	2	2
chr4	12571737	12572844	1	1	1
chr4	12608397	12610004	2	2	2
chr4	12660708	12662504	1	1	1
chr4	12711955	12712710	2	1	1
chr4	12744690	12745467	1	1	1
chr4	12762973	12764017	1	1	1
chr4	12770576	12772598	1	1	1
chr4	12777377	12778206	1	1	1
chr4	12785427	12785939	1	1	1
chr4	12821830	12822516	3	1	0
chr4	12837278	12838814	1	1	1
chr4	12870088	12871282	2	1	1
chr4	12885743	12886775	1	1	1
chr4	12888716	12890308	3	1	1
chr4	12909463	12910796	1	1	1
chr4	12944559	12945844	2	2	2
chr4	12957610	12958693	1	1	1
chr4	12990880	12992618	1	1	1
chr4	13015313	13016325	2	1	1
chr4	13047391	13048934	2	2	2
chr4	13069953	13070675	1	0	0
chr4	13078023	13079597	2	1	1
chr4	13094905	13096041	1	1	1
chr4	13098481	13099737	3	1	1
chr4	13120906	13121675	2	1	1
chr4	13236110	13237028	1	1	1
chr4	13240118	13241484	1	1	1
chr4	13355177	13355761	1	1	1
chr4	13388303	13390165	2	1	1
chr4	13391123	13393182	1	1	1
chr4	13394871	13398238	2	1	1
chr4	13507965	13509429	1	1	1
chr4	13533507	13535313	2	1	1
chr4	13542786	13543573	1	1	1
chr4	13556863	13558061	2	2	2
chr4	13586238	13587263	3	1	1
chr4	13643535	13644600	1	1	1
chr4	13653330	13654936	1	1	1
chr4	13670903	13672510	1	1	1
chr4	13675593	13676808	1	1	1
chr4	13725380	13727061	1	1	1
chr4	13754117	13754780	2	1	1
chr4	13827009	13827811	2	1	1
chr4	13835832	13836733	1	1	1
chr4	13846963	13848218	3	1	1
chr4	13855049	13855974	2	1	1
chr4	13860009	13860782	1	1	1
chr4	13875593	13876604	2	1	0
chr4	13888498	13889204	1	0	0
chr4	13893477	13895035	1	1	1
chr4	13909670	13910921	1	1	1
chr4	13965903	13967067	2	1	1
chr4	13977810	13979207	3	1	1
chr4	13982759	13984010	5	3	2
chr4	13997554	13998455	2	1	1
chr4	14007629	14009171	2	1	1
chr4	14010929	14012719	4	2	2
chr4	14022230	14023161	2	1	1
chr4	14023920	14025550	3	1	1
chr4	14041377	14044695	4	2	2
chr4	14056819	14058587	3	2	1
chr4	14077720	14079144	2	1	1
chr4	14258988	14259614	2	0	0
chr4	14348652	14351604	2	2	2
chr4	14368817	14370675	1	1	1
chr4	14392007	14393540	1	1	1
chr4	14395729	14397390	0	0	0
chr4	14437735	14439728	2	1	1
chr4	14466139	14466944	2	1	1
chr4	14543645	14545316	2	1	1
chr4	14549834	14550587	0	0	0
chr4	14575785	14577600	1	1	1
chr4	14626702	14627829	1	1	1
chr4	14638348	14639051	0	0	0
chr4	14693515	14694725	3	1	1
chr4	14774933	14776263	1	1	1
chr4	14806143	14807360	2	1	1
chr4	14819373	14820804	2	1	1
chr4	14866988	14868087	1	1	1
chr4	14871047	14872264	1	1	1
chr4	14886026	14886750	1	1	1
chr4	14910267	14911476	1	1	1
chr4	14924500	14925013	2	1	0
chr4	14954207	14955048	2	1	1
chr4	14964275	14965159	1	1	1
chr4	15180021	15180646	3	1	0
chr4	15185688	15187310	4	2	2
chr4	15202415	15203695	2	1	1
chr4	15209897	15212086	1	0	0
chr4	15221793	15222535	2	1	1
chr4	15230060	15230631	1	1	1
chr4	15273578	15275335	1	1	1
chr4	15278224	15279392	2	1	0
chr4	15288658	15289444	1	0	0
chr4	15311865	15312945	1	1	1
chr4	15361027	15361870	2	1	1
chr4	15396032	15397458	1	0	0
chr4	15400473	15402522	3	2	2
chr4	15411700	15412452	1	1	1
chr4	15427335	15429361	2	1	1
chr4	15494044	15494940	2	1	1
chr4	15589524	15591292	2	1	1
chr4	15592887	15594140	2	1	1
chr4	15612996	15614499	1	1	1
chr4	15662893	15664364	1	1	1
chr4	15680815	15681754	2	1	1
chr4	15718129	15718912	1	1	1
chr4	15780063	15781238	1	1	1
chr4	15804847	15805668	1	1	1
chr4	15867988	15868716	1	1	1
chr4	15875304	15876787	1	1	1
chr4	15897123	15897683	3	1	1
chr4	15919879	15920870	2	1	1
chr4	15929320	15931541	1	1	1
chr4	15940552	15941482	1	1	1
chr4	15945510	15946694	2	1	1
chr4	15981403	15982420	2	1	1
chr4	15993848	15995370	1	1	1
chr4	16118798	16119535	1	1	1
chr4	16134428	16136062	3	2	2
chr4	16271902	16272554	1	1	1
chr4	16279592	16280789	1	1	0
chr4	16314323	16315041	1	1	1
chr4	16343795	16344861	1	1	1
chr4	16345258	16347169	2	1	1
chr4	16348220	16350153	3	1	1
chr4	16375836	16376835	1	1	1
chr4	16381499	16384421	2	1	1
chr4	16497350	16499119	2	2	2
chr4	16521907	16523154	2	2	2
chr4	16577365	16578156	2	1	1
chr4	16581894	16583133	1	1	1
chr4	16586132	16587442	0	0	0
chr4	16594436	16594888	3	1	1
chr4	16617486	16618295	1	1	1
chr4	16630375	16631988	2	2	2
chr4	16637436	16638243	2	1	1
chr4	16653568	16654660	2	1	1
chr4	16656841	16659390	1	1	1
chr4	16685576	16686642	2	1	1
chr4	16694210	16695556	1	1	1
chr4	16700868	16703414	1	1	1
chr4	16708346	16710052	1	1	1
chr4	16852043	16852972	1	1	1
chr4	16899260	16900312	2	1	1
chr4	16904022	16904898	1	1	1
chr4	16944694	16946026	2	1	1
chr4	16980991	16981666	3	1	1
chr4	17004643	17005258	1	1	1
chr4	17026919	17027857	2	0	0
chr4	17049069	17050434	3	1	1
chr4	17054515	17055900	2	2	2
chr4	17122671	17124082	2	2	2
chr4	17145108	17146254	1	1	1
chr4	17147156	17148490	2	1	1
chr4	17299869	17301569	1	1	1
chr4	17346718	17347736	2	1	1
chr4	17349176	17350323	2	1	1
chr4	17351530	17352411	1	1	1
chr4	17369018	17370592	1	1	1
chr4	17388693	17389883	1	1	1
chr4	17400875	17401559	1	1	1
chr4	17422961	17424060	2	1	1
chr4	17515977	17518574	4	3	3
chr4	17524360	17525141	1	1	1
chr4	17527801	17528963	1	1	0
chr4	17566075	17566898	2	1	1
chr4	17593309	17594712	2	1	1
chr4	17605951	17606936	2	1	1
chr4	17616845	17618670	3	1	1
chr4	17639393	17640919	1	1	1
chr4	17646228	17647219	2	1	1
chr4	17710334	17711104	2	1	1
chr4	17726873	17727833	1	1	1
chr4	17768014	17769383	1	1	1
chr4	17776599	17777838	1	1	1
chr4	17805126	17806818	1	1	1
chr4	17812786	17815214	2	1	1
chr4	17852523	17854440	2	1	1
chr4	17880614	17881303	2	1	0
chr4	17944447	17945456	1	1	1
chr4	17994764	17995955	1	1	1
chr4	18034456	18035816	3	1	1
chr4	18053602	18055109	1	1	1
chr4	18055603	18056197	0	0	0
chr4	18069656	18071419	2	1	1
chr4	18071685	18073088	2	1	1
chr4	18074570	18075913	2	1	1
chr4	18083254	18084492	2	1	1
chr4	18110392	18111807	3	3	3
chr4	18123988	18125751	3	2	1
chr4	18129943	18131366	1	1	1
chr4	18146482	18147667	3	2	2
chr4	18178307	18179297	1	1	1
chr4	18190015	18190561	1	1	1
chr4	18215765	18217488	1	1	1
chr4	18266808	18267852	2	1	1
chr4	18289034	18290077	2	1	1
chr4	18369054	18370674	2	1	1
chr4	18385842	18386930	2	1	1
chr4	18466380	18467139	2	1	1
chr4	18519596	18521142	3	1	1
chr4	18574752	18575765	3	0	0
chr4	18576500	18577441	3	1	1
chr4	18579177	18580423	2	1	1
chr4	18580797	18581756	3	1	1
chr5	9891	10503	2	1	1
chr5	58110	59947	2	1	1
chr5	76814	78262	1	1	1
chr5	84349	86211	2	1	1
chr5	97790	99244	1	1	1
chr5	100120	101776	1	1	0
chr5	102555	103603	2	1	1
chr5	121587	122525	1	1	1
chr5	125131	126071	1	1	1
chr5	143467	144909	1	1	1
chr5	208935	210277	2	1	1
chr5	218113	219463	3	1	0
chr5	251558	252427	1	1	1
chr5	287271	288218	2	0	0
chr5	289816	291083	2	1	1
chr5	291656	292375	1	1	1
chr5	301249	302104	1	1	1
chr5	310644	311454	1	1	0
chr5	313474	315071	1	1	1
chr5	320708	323155	2	1	1
chr5	324317	325589	1	1	1
chr5	338253	339741	2	1	1
chr5	351278	352139	1	1	1
chr5	434950	436750	2	1	1
chr5	463069	464947	1	1	1
chr5	523165	523937	1	1	1
chr5	612497	613219	3	1	1
chr5	624914	626918	1	1	1
chr5	629441	630244	2	0	0
chr5	642489	643201	3	1	2
chr5	769609	770136	2	1	1
chr5	771713	772642	2	1	1
chr5	947023	948220	2	1	1
chr5	1074218	1075366	3	1	1
chr5	1129815	1130920	2	1	1
chr5	1145512	1146230	2	1	1
chr5	1150852	1152548	3	1	1
chr5	1266577	1267604	1	1	1
chr5	1335808	1336853	1	1	1
chr5	1345870	1347540	1	1	0
chr5	1354175	1355213	2	1	0
chr5	1378959	1380450	1	1	1
chr5	1381462	1382572	2	1	0
chr5	1434532	1435625	3	2	1
chr5	1457652	1458841	2	1	1
chr5	1503262	1504536	1	1	1
chr5	1578899	1580764	2	1	1
chr5	1592082	1593256	3	1	1
chr5	1615385	1616266	1	1	1
chr5	1623458	1625597	2	2	2
chr5	1639881	1640775	2	1	1
chr5	1746581	1747779	2	1	1
chr5	1759263	1760726	1	1	1
chr5	1763965	1764841	2	1	1
chr5	1765306	1767145	3	1	1
chr5	1772178	1773588	2	1	1
chr5	1892398	1894482	1	1	1
chr5	1984660	1985943	1	1	1
chr5	1992599	1993061	1	1	0
chr5	1993865	1994993	1	1	1
chr5	2097872	2099009	2	1	1
chr5	2138803	2140228	3	1	1
chr5	2183360	2185676	2	1	1
chr5	2206118	2206737	1	1	1
chr5	2265837	2266989	1	1	1
chr5	2271742	2272613	2	1	2
chr5	2317194	2317920	1	1	1
chr5	2329548	2330278	2	1	1
chr5	2368739	2369518	2	1	0
chr5	2399551	2401240	1	1	1
chr5	2408260	2409194	3	1	1
chr5	2474482	2475717	1	1	1
chr5	2556331	2558268	1	0	0
chr5	2562185	2563090	2	1	0
chr5	2578303	2579234	5	1	1
chr5	2651786	2652508	2	1	1
chr5	2656989	2657923	2	1	1
chr5	2906401	2907492	2	1	0
chr5	2944499	2946763	4	4	4
chr5	2949052	2950590	1	1	1
chr5	2988156	2989027	2	1	1
chr5	3014705	3016851	2	1	0
chr5	3032242	3033846	2	1	1
chr5	3040479	3041122	3	1	1
chr5	3043853	3044443	1	1	1
chr5	3047090	3047669	1	1	1
chr5	3178751	3179626	1	1	1
chr5	3182101	3184030	2	1	1
[truncated: 436 more rows]
