# Supplementary material for: Removal of H2Aub1 by ubiquitin-specific proteases 12 and 13 is required for stable Polycomb-mediated gene repression in Arabidopsis
Source: Genome Biol. 2020 Jun 16;21:144. doi: 10.1186/s13059-020-02062-8 (PMC7296913; doi:10.1186/s13059-020-02062-8)
Supplement: Supplementary file 5 — Additional file 5: Table S4. UBP12/13 target genes. [file 13059_2020_2062_MOESM5_ESM.xlsx]

## Sheet: Sheet1
Table S4. UBP12/13 target genes
Note: UBP12/13 targets are defined as protein-coding genes gaining H2Aub1 and not losing H2Aub1 in the first 1kb of the gene body. Non-targets are all other protein-coding genes.
UBP12/13 targets (960)		non-targets (26246)
Gene ID	Alias	Gene ID	Alias
AT1G01110	IQD18__IQ-domain 18	AT1G01010	ANAC001_NAC001_NTL10__NAC domain containing protein 1
AT1G01250	Integrase-type DNA-binding superfamily protein	AT1G01020	ARV1__Arv1-like protein
AT1G01355	Putative endonuclease or glycosyl hydrolase	AT1G01030	NGA3__AP2/B3-like transcriptional factor family protein
AT1G01453		AT1G01040	ASU1_ATDCL1_CAF_DCL1_EMB60_EMB76_SIN1_SUS1__dicer-like 1
AT1G02030	C2H2-like zinc finger protein	AT1G01050	AtPPa1_PPa1__pyrophosphorylase 1
AT1G02040	C2H2-type zinc finger family protein	AT1G01060	LHY_LHY1__Homeodomain-like superfamily protein
AT1G02050	LAP6_PKSA__Chalcone and stilbene synthase family protein	AT1G01070	UMAMIT28__nodulin MtN21 /EamA-like transporter family protein
AT1G02065	SPL8__squamosa promoter binding protein-like 8	AT1G01073
AT1G02070		AT1G01080	RNA-binding (RRM/RBD/RNP motifs) family protein
AT1G02335	GL22_PDGLP2__germin-like protein subfamily 2 member 2 precursor	AT1G01090	PDH-E1 ALPHA__pyruvate dehydrogenase E1 alpha
AT1G02390	ATGPAT2_GPAT2__glycerol-3-phosphate acyltransferase 2	AT1G01100	60S acidic ribosomal protein family
AT1G02770	Protein of unknown function (DUF626)	AT1G01115
AT1G02850	BGLU11__beta glucosidase 11	AT1G01120	KCS1__3-ketoacyl-CoA synthase 1
AT1G03490	ANAC006_NAC006__NAC domain containing protein 6	AT1G01130
AT1G04020	ATBARD1_BARD1_ROW1__breast cancer associated RING 1	AT1G01140	CIPK9_PKS6_SnRK3.12__CBL-interacting protein kinase 9
AT1G04150	MCTP10__C2 calcium/lipid-binding plant phosphoribosyltransferase family protein	AT1G01150	Homeodomain-like protein with RING/FYVE/PHD-type zinc finger domain
AT1G04220	KCS2__3-ketoacyl-CoA synthase 2	AT1G01160	GIF2__GRF1-interacting factor 2
AT1G04330	PH2	AT1G01170	Protein of unknown function (DUF1138)
AT1G04370	ATERF14_ERF14_ERF97__Ethylene-responsive element binding factor 14	AT1G01180	S-adenosyl-L-methionine-dependent methyltransferases superfamily protein
AT1G04610	YUC3__YUCCA 3	AT1G01190	CYP78A8__cytochrome P450, family 78, subfamily A, polypeptide 8
AT1G05085		AT1G01200	ATRAB-A3_ATRABA3_RABA3__RAB GTPase homolog A3
AT1G05240	PR9__Peroxidase superfamily protein	AT1G01210	DNA-directed RNA polymerase, subunit M, archaeal
AT1G05250	AtPRX1_PRX2__Peroxidase superfamily protein	AT1G01220	AtFKGP_FKGP__L-fucokinase/GDP-L-fucose pyrophosphorylase
AT1G05370	Sec14p-like phosphatidylinositol transfer family protein	AT1G01225	NC domain-containing protein-related
AT1G05510	OBAP1a__Protein of unknown function (DUF1264)	AT1G01230	AtORM1__ORMDL family protein
AT1G05530	UGT2_UGT75B2__UDP-glucosyl transferase 75B2	AT1G01240
AT1G05580	ATCHX23_CHX23__cation/H+ exchanger 23	AT1G01260	bHLH013_bHLH13_JAM2__basic helix-loop-helix (bHLH) DNA-binding superfamily protein
AT1G05675	UDP-Glycosyltransferase superfamily protein	AT1G01280	CYP703_CYP703A2__cytochrome P450, family 703, subfamily A, polypeptide 2
AT1G05680	UGT74E2__Uridine diphosphate glycosyltransferase 74E2	AT1G01290	CNX3__cofactor of nitrate reductase and xanthine dehydrogenase 3
AT1G05710	basic helix-loop-helix (bHLH) DNA-binding superfamily protein	AT1G01300	Eukaryotic aspartyl protease family protein
AT1G06320		AT1G01305
AT1G06330	Heavy metal transport/detoxification superfamily protein	AT1G01310	CAP (Cysteine-rich secretory proteins, Antigen 5, and Pathogenesis-related 1 protein) superfamily protein
AT1G06360	Fatty acid desaturase family protein	AT1G01320	REC1__Tetratricopeptide repeat (TPR)-like superfamily protein
AT1G06980		AT1G01340	ACBK1_ATCNGC10_CNGC10__cyclic nucleotide gated channel 10
AT1G07720	KCS3__3-ketoacyl-CoA synthase 3	AT1G01350	Zinc finger (CCCH-type/C3HC4-type RING finger) family protein
AT1G07980	NF-YC10__nuclear factor Y, subunit C10	AT1G01360	PYL9_RCAR1__regulatory component of ABA receptor 1
AT1G07985	Expressed protein	AT1G01370	CENH3_HTR12__Histone superfamily protein
AT1G08090	ACH1_ATNRT2.1_ATNRT2:1_LIN1_NRT2_NRT2.1_NRT2:1_NRT2;1AT__nitrate transporter 2:1	AT1G01380	ETC1__Homeodomain-like superfamily protein
AT1G08100	ACH2_ATNRT2.2_NRT2.2_NRT2;2AT__nitrate transporter 2.2	AT1G01390	UDP-Glycosyltransferase superfamily protein
AT1G08340	Rho GTPase activating protein with PAK-box/P21-Rho-binding domain	AT1G01400
AT1G08990	GUX5_PGSIP5__plant glycogenin-like starch initiation protein 5	AT1G01410	APUM22_PUM22__pumilio 22
AT1G09240	ATNAS3_NAS3__nicotianamine synthase 3	AT1G01420	UGT72B3__UDP-glucosyl transferase 72B3
AT1G10060	ATBCAT-1_BCAT-1_BCAT1__branched-chain amino acid transaminase 1	AT1G01430	TBL25__TRICHOME BIREFRINGENCE-LIKE 25
AT1G10385	Vps51/Vps67 family (components of vesicular transport) protein	AT1G01440	Protein of unknown function (DUF3133)
AT1G10400	UDP-Glycosyltransferase superfamily protein	AT1G01450	Protein kinase superfamily protein
AT1G10480	ZFP5__zinc finger protein 5	AT1G01460	ATPIPK11_PIPK11__Phosphatidylinositol-4-phosphate 5-kinase, core
AT1G10560	ATPUB18_PUB18__plant U-box 18	AT1G01470	AtLEA14_LEA1_LEA14_LSR3__Late embryogenesis abundant protein
AT1G10750	Protein of Unknown Function (DUF239)	AT1G01471
AT1G10790		AT1G01480	ACS2_AT-ACC2__1-amino-cyclopropane-1-carboxylate synthase 2
AT1G11040	HSP40/DnaJ peptide-binding protein	AT1G01490	Heavy metal transport/detoxification superfamily protein
AT1G11080	scpl31__serine carboxypeptidase-like 31	AT1G01500	Erythronate-4-phosphate dehydrogenase family protein
AT1G11230	Protein of unknown function (DUF761)	AT1G01510	AN_DOQ__NAD(P)-binding Rossmann-fold superfamily protein
AT1G11370	Pectin lyase-like superfamily protein	AT1G01520	ASG4_REV3__Homeodomain-like superfamily protein
AT1G11510	DNA-binding storekeeper protein-related transcriptional regulator	AT1G01530	AGL28__AGAMOUS-like 28
AT1G11520	pliceosome associated protein-related	AT1G01540	Protein kinase superfamily protein
AT1G11580	ATPMEPCRA_PMEPCRA__methylesterase PCR A	AT1G01550	BPS1__Protein of unknown function (DUF793)
AT1G11600	CYP77B1__cytochrome P450, family 77, subfamily B, polypeptide 1	AT1G01560	ATMPK11_MPK11__MAP kinase 11
AT1G11770	AtBBE2__FAD-binding Berberine family protein	AT1G01570	Protein of unknown function (DUF604)
AT1G12030	Protein of unknown function (DUF506)	AT1G01580	ATFRO2_FRD1_FRO2__ferric reduction oxidase 2
AT1G12200	FMO__Flavin-binding monooxygenase family protein	AT1G01590	ATFRO1_FRO1__ferric reduction oxidase 1
AT1G12320	Protein of unknown function (DUF1442)	AT1G01600	CYP86A4__cytochrome P450, family 86, subfamily A, polypeptide 4
AT1G12610	ATDDF1_DDF1__Integrase-type DNA-binding superfamily protein	AT1G01610	ATGPAT4_GPAT4__glycerol-3-phosphate acyltransferase 4
AT1G12630	Integrase-type DNA-binding superfamily protein	AT1G01620	PIP1;3_PIP1C_TMP-B__plasma membrane intrinsic protein 1C
AT1G12950	AtDTX31_RHS2__root hair specific 2	AT1G01630	Sec14p-like phosphatidylinositol transfer family protein
AT1G12980	DRN_ESR1__Integrase-type DNA-binding superfamily protein	AT1G01640	BTB/POZ domain-containing protein
AT1G13710	CYP78A5_KLU__cytochrome P450, family 78, subfamily A, polypeptide 5	AT1G01650	ATSPPL4_SPPL4__SIGNAL PEPTIDE PEPTIDASE-LIKE 4
AT1G15210	ABCG35_ATPDR7_PDR7__pleiotropic drug resistance 7	AT1G01660	RING/U-box superfamily protein
AT1G15640		AT1G01670	RING/U-box superfamily protein
AT1G16760	Protein kinase protein with adenine nucleotide alpha hydrolases-like domain	AT1G01680	ATPUB54_PUB54__plant U-box 54
AT1G17150	Pectin lyase-like superfamily protein	AT1G01690	ATPRD3_PRD3__putative recombination initiation defects 3
AT1G18100	E12A11_MFT__PEBP (phosphatidylethanolamine-binding protein) family protein	AT1G01695	TRM33__Phosphatidylinositol N-acetyglucosaminlytransferase subunit P-related
AT1G18570	AtMYB51_BW51A_BW51B_HIG1_MYB51__myb domain protein 51	AT1G01700	ATROPGEF2_ROPGEF2__RHO guanyl-nucleotide exchange factor 2
AT1G18970	GLP4__germin-like protein 4	AT1G01710	Acyl-CoA thioesterase family protein
AT1G19060	Protein of unknown function (DUF626)	AT1G01720	ANAC002_ANAC2_ATAF1__NAC (No Apical Meristem) domain transcriptional regulator superfamily protein
AT1G19900	glyoxal oxidase-related protein	AT1G01725
AT1G20065		AT1G01730
AT1G20070		AT1G01740	BSK4__Protein kinase protein with tetratricopeptide repeat domain
AT1G20790	F-box family protein	AT1G01750	ADF11__actin depolymerizing factor 11
AT1G20860	PHT1;8__phosphate transporter 1;8	AT1G01760	AtTAD1_TAD1__adenosine deaminases;RNA binding;RNA binding;adenosine deaminases
AT1G20990	Cysteine/Histidine-rich C1 domain family protein	AT1G01770
AT1G21100	IGMT1__O-methyltransferase family protein	AT1G01780	PLIM2b__GATA type zinc finger transcription factor family protein
AT1G21140	AtVTL1_VTL1__Vacuolar iron transporter (VIT) family protein	AT1G01790	ATKEA1_KEA1__K+ efflux antiporter 1
AT1G21326	VQ motif-containing protein	AT1G01800	NAD(P)-binding Rossmann-fold superfamily protein
AT1G21470		AT1G01810
AT1G21475	Protein of unknown function (DUF506)	AT1G01820	PEX11C__peroxin 11c
AT1G21520		AT1G01830	ARM repeat superfamily protein
AT1G21530	AMP-dependent synthetase and ligase family protein	AT1G01840
AT1G21850	sks8__SKU5 similar 8	AT1G01860	PFC1__Ribosomal RNA adenine dimethylase family protein
AT1G21970	AtLEC1_EMB 212_EMB212_LEC1_NF-YB9__Histone superfamily protein	AT1G01880	AtGEN1_GEN1__5'-3' exonuclease family protein
AT1G22990	HIPP22__Heavy metal transport/detoxification superfamily protein	AT1G01900	ATSBT1.1_SBTI1.1__subtilase family protein
AT1G23201		AT1G01910	AtGET3a_GET3a__P-loop containing nucleoside triphosphate hydrolases superfamily protein
AT1G23240	Caleosin-related family protein	AT1G01920	SET domain-containing protein
AT1G23300	MATE efflux family protein	AT1G01930	zinc finger protein-related
AT1G23320	TAR1__tryptophan aminotransferase related 1	AT1G01940	Cyclophilin-like peptidyl-prolyl cis-trans isomerase family protein
AT1G23760	JP630_PG3__BURP domain-containing protein	AT1G01950	ARK2_AtKINUb__armadillo repeat kinesin 2
AT1G23810	Paired amphipathic helix (PAH2) superfamily protein	AT1G01960	BIG3_EDA10__SEC7-like guanine nucleotide exchange family protein
AT1G24110	Peroxidase superfamily protein	AT1G01970	Tetratricopeptide repeat (TPR)-like superfamily protein
AT1G24130	Transducin/WD40 repeat-like superfamily protein	AT1G01980	AtBBE1__FAD-binding Berberine family protein
AT1G24140	AT3-MMP__Matrixin family protein	AT1G01990
AT1G24250	Paired amphipathic helix (PAH2) superfamily protein	AT1G02000	GAE2__UDP-D-glucuronate 4-epimerase 2
AT1G25145	AtLpxC4_LpxC4__UDP-3-O-acyl N-acetylglycosamine deacetylase family protein	AT1G02010	SEC1A__secretory 1A
AT1G25250	AtIDD16_IDD16__indeterminate(ID)-domain 16	AT1G02020	nitroreductase family protein
AT1G25400		AT1G02060	Tetratricopeptide repeat (TPR)-like superfamily protein
AT1G25530	Transmembrane amino acid transporter family protein	AT1G02074
AT1G26380	AtBBE3_FOX_FOX1__FAD-binding Berberine family protein	AT1G02080	transcription regulators
AT1G26410	AtBBE6__FAD-binding Berberine family protein	AT1G02090	ATCSN7_COP15_CSN7_FUS5__Proteasome component (PCI) domain protein
AT1G27135	Maternally expressed gene (MEG) family protein	AT1G02100	LCMT1_SBI1__Leucine carboxyl methyltransferase
AT1G27140	ATGSTU14_GST13_GSTU14__glutathione S-transferase tau 14	AT1G02110	Protein of unknown function (DUF630 and DUF632)
AT1G27150	Tetratricopeptide repeat (TPR)-like superfamily protein	AT1G02120	VAD1__GRAM domain family protein
AT1G27160	valyl-tRNA synthetase / valine--tRNA ligase-related	AT1G02130	ARA-5_ARA5_ATRAB1B_ATRABD2A_RA-5_RABD2A__RAS 5
AT1G27170	transmembrane receptors;ATP binding	AT1G02140	HAP1_MAGO_MEE63__mago nashi family protein
AT1G27461		AT1G02145	ALG12_EBS4__homolog of asparagine-linked glycosylation 12
AT1G27550	F-box family protein	AT1G02150	Tetratricopeptide repeat (TPR)-like superfamily protein
AT1G27620	HXXXD-type acyl-transferase family protein	AT1G02160	Cox19 family protein (CHCH motif)
AT1G28007		AT1G02170	ATMC1_AtMCP1b_ATMCPB1_LOL3_MC1_MCP1b__metacaspase 1
AT1G28010	ABCB14_ATABCB14_MDR12_PGP14__P-glycoprotein 14	AT1G02180	ferredoxin-related
AT1G28360	ATERF12_ERF12__ERF domain protein 12	AT1G02190	Fatty acid hydroxylase superfamily
AT1G28400		AT1G02205	CER1_CER22__Fatty acid hydroxylase superfamily
AT1G29020	Calcium-binding EF-hand family protein	AT1G02210	NAC (No Apical Meristem) domain transcriptional regulator superfamily protein
AT1G29050	TBL38__TRICHOME BIREFRINGENCE-LIKE 38	AT1G02220	ANAC003_NAC003__NAC domain containing protein 3
AT1G29160	COG1__Dof-type zinc finger DNA-binding family protein	AT1G02230	ANAC004_NAC004__NAC domain containing protein 4
AT1G29195		AT1G02250	anac005_NAC005__NAC domain containing protein 5
AT1G31310	hydroxyproline-rich glycoprotein family protein	AT1G02260	Divalent ion symporter
AT1G32100	ATPRR1_PRR1__pinoresinol reductase 1	AT1G02270	Calcium-binding endonuclease/exonuclease/phosphatase family
AT1G33760	ERF022__Integrase-type DNA-binding superfamily protein	AT1G02280	ATTOC33_PPI1_TOC33__translocon at the outer envelope membrane of chloroplasts 33
AT1G34050	Ankyrin repeat family protein	AT1G02290
AT1G34315		AT1G02300	AtcathB1__Cysteine proteinases superfamily protein
AT1G34510	Peroxidase superfamily protein	AT1G02305	AtcathB2__Cysteine proteinases superfamily protein
AT1G34540	CYP94D1__cytochrome P450, family 94, subfamily D, polypeptide 1	AT1G02310	MAN1__Glycosyl hydrolase superfamily protein
AT1G34575	AtBBE14__FAD-binding Berberine family protein	AT1G02320
AT1G35140	EXL1_PHI-1__Phosphate-responsive 1 family protein	AT1G02330	CSU2
AT1G35180	TRAM, LAG1 and CLN8 (TLC) lipid-sensing domain containing protein	AT1G02340	FBI1_HFR1_REP1_RSF1__basic helix-loop-helix (bHLH) DNA-binding superfamily protein
AT1G35750	APUM10_PUM10__pumilio 10	AT1G02350	protoporphyrinogen oxidase-related
AT1G35830	VQ motif-containing protein	AT1G02360	Chitinase family protein
AT1G35910	AtTPPD_TPPD__Haloacid dehalogenase-like hydrolase (HAD) superfamily protein	AT1G02370	Tetratricopeptide repeat (TPR)-like superfamily protein
AT1G36060	TG_WIND3__Integrase-type DNA-binding superfamily protein	AT1G02380
AT1G40104		AT1G02391
AT1G42560	ATMLO9_MLO9__Seven transmembrane MLO family protein	AT1G02400	ATGA2OX4_ATGA2OX6_DTA1_GA2OX6__gibberellin 2-oxidase 6
AT1G44050	Cysteine/Histidine-rich C1 domain family protein	AT1G02405	proline-rich family protein
AT1G44478	Cyclophilin	AT1G02410	COX11__cytochrome c oxidase assembly protein CtaG / Cox11 family
AT1G45100	RNA-binding (RRM/RBD/RNP motifs) family protein	AT1G02420	Pentatricopeptide repeat (PPR) superfamily protein
AT1G45207	Remorin family protein	AT1G02430	ARFD1B_ATARFD1B__ADP-ribosylation factor D1B
AT1G46264	AT-HSFB4_HSFB4_SCZ__heat shock transcription factor B4	AT1G02440	ARFD1A_ATARFD1A__ADP-ribosylation factor D1A
AT1G47610	Transducin/WD40 repeat-like superfamily protein	AT1G02450	NIMIN-1_NIMIN1__NIM1-interacting 1
AT1G47655	Dof-type zinc finger DNA-binding family protein	AT1G02460	Pectin lyase-like superfamily protein
AT1G48405	Kinase interacting (KIP1-like) family protein	AT1G02470	Polyketide cyclase/dehydrase and lipid transport superfamily protein
AT1G48580		AT1G02475	Polyketide cyclase/dehydrase and lipid transport superfamily protein
AT1G50820	Aminotransferase-like, plant mobile domain family protein	AT1G02490
AT1G50990	BSK11__Protein kinase protein with tetratricopeptide repeat domain	AT1G02500	AtSAM1_MAT1_METK1_SAM-1_SAM1__S-adenosylmethionine synthetase 1
AT1G51210	UDP-Glycosyltransferase superfamily protein	AT1G02510	ATKCO4_ATTPK4_KCO4_TPK4__Outward rectifying potassium channel protein
AT1G52140		AT1G02520	ABCB11_MDR8_PGP11__P-glycoprotein 11
AT1G53163		AT1G02530	ABCB12_PGP12__P-glycoprotein 12
AT1G53830	ATPME2_PME2__pectin methylesterase 2	AT1G02540
AT1G53870	Protein of unknown function (DUF567)	AT1G02550	Plant invertase/pectin methylesterase inhibitor superfamily protein
AT1G54200	BG3	AT1G02560	CLPP5_NCLPP1_NCLPP5__nuclear encoded CLP protease 5
AT1G54890	Late embryogenesis abundant (LEA) protein-related	AT1G02570
AT1G55210	Disease resistance-responsive (dirigent-like protein) family protein	AT1G02575
AT1G55570	sks12__SKU5 similar 12	AT1G02580	EMB173_FIS1_MEA_SDG5__SET domain-containing protein
AT1G55580	LAS_SCL18__GRAS family transcription factor	AT1G02590	Aldehyde oxidase/xanthine dehydrogenase, molybdopterin binding protein
AT1G56040	HEAT/U-box domain-containing protein	AT1G02610	RING/FYVE/PHD zinc finger superfamily protein
AT1G56045	Ribosomal protein L41 family	AT1G02620	Ras-related small GTP-binding family protein
AT1G56150	SAUR71__SAUR-like auxin-responsive protein family	AT1G02630	Nucleoside transporter family protein
AT1G56430	ATNAS4_NAS4__nicotianamine synthase 4	AT1G02640	ATBXL2_BXL2__beta-xylosidase 2
AT1G56600	AtGolS2_GolS2__galactinol synthase 2	AT1G02650	Tetratricopeptide repeat (TPR)-like superfamily protein
AT1G57980	Nucleotide-sugar transporter family protein	AT1G02660	alpha/beta-Hydrolases superfamily protein
AT1G58270	ZW9__TRAF-like family protein	AT1G02670	P-loop containing nucleoside triphosphate hydrolases superfamily protein
AT1G59312	Inositol-pentakisphosphate 2-kinase family protein	AT1G02680	TAF13__TBP-associated factor 13
AT1G59630	F-box associated ubiquitination effector family protein	AT1G02690	IMPA-6__importin alpha isoform 6
AT1G59810	AGL50__AGAMOUS-like 50	AT1G02700
AT1G60040	AGL49__AGAMOUS-like 49	AT1G02710	glycine-rich protein
AT1G60090	BGLU4__beta glucosidase 4	AT1G02720	AtGATL5_GATL5__galacturonosyltransferase 5
AT1G60240	NAC (No Apical Meristem) domain transcriptional regulator superfamily protein	AT1G02730	ATCSLD5_CSLD5_CSLD5_SOS6__cellulose synthase-like D5
AT1G60830	RNA-binding (RRM/RBD/RNP motifs) family protein	AT1G02740	MRG2__MRG family protein
AT1G61095		AT1G02750	Drought-responsive family protein
AT1G61540	Galactose oxidase/kelch repeat superfamily protein	AT1G02780	emb2386__Ribosomal protein L19e family protein
AT1G61840	Cysteine/Histidine-rich C1 domain family protein	AT1G02790	PGA4__polygalacturonase 4
AT1G62490	Mitochondrial transcription termination factor family protein	AT1G02800	ATCEL2_CEL2_CEL2__cellulase 2
AT1G62500	Bifunctional inhibitor/lipid-transfer protein/seed storage 2S albumin superfamily protein	AT1G02810	Plant invertase/pectin methylesterase inhibitor superfamily
AT1G62540	FMO GS-OX2__flavin-monooxygenase glucosinolate S-oxygenase 2	AT1G02813	Protein of unknown function, DUF538
AT1G62981	Protein of unknown function (DUF1191)	AT1G02816	Protein of unknown function, DUF538
AT1G63910	AtMYB103_MYB103__myb domain protein 103	AT1G02820	AtLEA3_LEA3__Late embryogenesis abundant 3 (LEA3) family protein
AT1G64620	DOF1.8__Dof-type zinc finger DNA-binding family protein	AT1G02830	Ribosomal L22e protein family
AT1G64660	ATMGL_MGL__methionine gamma-lyase	AT1G02840	At-SR34_ATSRP34_SR1_SR34_SRP34__RNA-binding (RRM/RBD/RNP motifs) family protein
AT1G65310	ATXTH17_XTH17__xyloglucan endotransglucosylase/hydrolase 17	AT1G02860	BAH1_NLA__SPX (SYG1/Pho81/XPR1) domain-containing protein
AT1G65570	RCPG__Pectin lyase-like superfamily protein	AT1G02870
AT1G65850	Disease resistance protein (TIR-NBS-LRR class) family	AT1G02880	TPK1__thiamin pyrophosphokinase1
AT1G65890	AAE12__acyl activating enzyme 12	AT1G02890	AAA-type ATPase family protein
AT1G66110	Family of unknown function (DUF577)	AT1G02900	ATRALF1_RALF1_RALFL1__rapid alkalinization factor 1
AT1G66120	AAE11_AtAAE11__AMP-dependent synthetase and ligase family protein	AT1G02910	LPA1__tetratricopeptide repeat (TPR)-containing protein
AT1G66130	NAD(P)-binding Rossmann-fold superfamily protein	AT1G02920	ATGST11_ATGSTF7_ATGSTF8_GST11_GSTF7__glutathione S-transferase 7
AT1G66690	S-adenosyl-L-methionine-dependent methyltransferases superfamily protein	AT1G02930	ATGST1_ATGSTF3_ATGSTF6_ERD11_GST1_GSTF6__glutathione S-transferase 6
AT1G67030	ZFP6__zinc finger protein 6	AT1G02940	ATGSTF5_GSTF5__glutathione S-transferase (class phi) 5
AT1G67100	LBD40__LOB domain-containing protein 40	AT1G02950	ATGSTF4_GST31_GSTF4__glutathione S-transferase F4
AT1G67290	GLOX1__glyoxal oxidase-related protein	AT1G02960
AT1G67750	Pectate lyase family protein	AT1G02965
AT1G68380	Core-2/I-branching beta-1,6-N-acetylglucosaminyltransferase family protein	AT1G02970	ATWEE1_WEE1__WEE1 kinase homolog
AT1G68390	Core-2/I-branching beta-1,6-N-acetylglucosaminyltransferase family protein	AT1G02980	ATCUL2_CUL2__cullin 2
AT1G68510	LBD42__LOB domain-containing protein 42	AT1G02990
AT1G68520	BBX14__B-box type zinc finger protein with CCT domain	AT1G03000	PEX6__peroxin 6
AT1G68780	RNI-like superfamily protein	AT1G03010	Phototropic-responsive NPH3 family protein
AT1G68875		AT1G03020	GRXS1__Thioredoxin superfamily protein
AT1G68880	AtbZIP_bZIP__basic leucine-zipper 8	AT1G03022
AT1G69600	ATHB29_ZFHD1_ZHD11__zinc finger homeodomain 1	AT1G03030	P-loop containing nucleoside triphosphate hydrolases superfamily protein
AT1G69890	Protein of unknown function (DUF569)	AT1G03040	basic helix-loop-helix (bHLH) DNA-binding superfamily protein
AT1G69930	ATGSTU11_GSTU11__glutathione S-transferase TAU 11	AT1G03050	ENTH/ANTH/VHS superfamily protein
AT1G70540	EDA24__Plant invertase/pectin methylesterase inhibitor superfamily protein	AT1G03055	AtD27_D27
AT1G70890	MLP43_MLP43__MLP-like protein 43	AT1G03060	BCHA1_SPI__Beige/BEACH domain ;WD domain, G-beta repeat protein
AT1G71160	KCS7__3-ketoacyl-CoA synthase 7	AT1G03070	AtLFG4_LFG4__Bax inhibitor-1 family protein
AT1G71170	6-phosphogluconate dehydrogenase family protein	AT1G03080	NET1D__kinase interacting (KIP1-like) family protein
AT1G71370	DEA(D/H)-box RNA helicase family protein	AT1G03090	MCCA__methylcrotonyl-CoA carboxylase alpha chain, mitochondrial / 3-methylcrotonyl-CoA carboxylase 1 (MCCA)
AT1G71690	Protein of unknown function (DUF579)	AT1G03100	Pentatricopeptide repeat (PPR) superfamily protein
AT1G72210	bHLH096_bHLH96__basic helix-loop-helix (bHLH) DNA-binding superfamily protein	AT1G03103	Bifunctional inhibitor/lipid-transfer protein/seed storage 2S albumin superfamily protein
AT1G72490	AtNGR2_DRO1_LAZY4	AT1G03106
AT1G72910	Toll-Interleukin-Resistance (TIR) domain-containing protein	AT1G03110	AtTRM82_TRM82__Transducin/WD40 repeat-like superfamily protein
AT1G73160	UDP-Glycosyltransferase superfamily protein	AT1G03120
AT1G73260	ATKTI1_KTI1__kunitz trypsin inhibitor 1	AT1G03130	PSAD-2__photosystem I subunit D-2
AT1G73620	Pathogenesis-related thaumatin superfamily protein	AT1G03140	splicing factor Prp18 family protein
AT1G74140	Rhomboid-related intramembrane serine protease family protein	AT1G03150	Acyl-CoA N-acyltransferases (NAT) superfamily protein
AT1G75260	oxidoreductases, acting on NADH or NADPH	AT1G03160	FZL__FZO-like
AT1G75870		AT1G03170	FAF2_FTM5__Protein of unknown function (DUF3049)
AT1G75880	SGNH hydrolase-type esterase superfamily protein	AT1G03180
AT1G76500	AHL29_SOB3__Predicted AT-hook DNA-binding family protein	AT1G03190	ATXPD_UVH6__RAD3-like DNA-binding helicase protein
AT1G76550	Phosphofructokinase family protein	AT1G03200
AT1G76800	AtVTL2_VTL2__Vacuolar iron transporter (VIT) family protein	AT1G03210	Phenazine biosynthesis PhzC/PhzF protein
AT1G77110	PIN6__Auxin efflux carrier family protein	AT1G03220	Eukaryotic aspartyl protease family protein
AT1G77640	Integrase-type DNA-binding superfamily protein	AT1G03230	Eukaryotic aspartyl protease family protein
AT1G78500	PEN6__Terpenoid cyclases family protein	AT1G03240
AT1G78950	AtBAS_AtLUP4_BAS__Terpenoid cyclases family protein	AT1G03250
AT1G79170		AT1G03260	SNARE associated Golgi protein family
AT1G79420	Protein of unknown function (DUF620)	AT1G03270	CBS domain-containing protein with a domain of unknown function (DUF21)
AT1G79430	APL_WDY__Homeodomain-like superfamily protein	AT1G03280	Transcription factor TFIIE, alpha subunit
AT1G79680	ATWAKL10_WAKL10__WALL ASSOCIATED KINASE (WAK)-LIKE 10	AT1G03290
AT1G79760	DTA4__downstream target of AGL15-4	AT1G03300	ATDUF1_DUF1__DOMAIN OF UNKNOWN FUNCTION 724 1
AT1G79770	Protein of unknown function (DUF1677)	AT1G03310	AtBE2_ATISA2_BE2_DBE1_ISA2__debranching enzyme 1
AT1G80050	APT2_ATAPT2_PHT1.1__adenine phosphoribosyl transferase 2	AT1G03320
AT1G80240	DGR1__Protein of unknown function, DUF642	AT1G03330	LSM2__Small nuclear ribonucleoprotein family protein
AT1G80540		AT1G03340
AT1G80730	ATZFP1_ZFP1__zinc-finger protein 1	AT1G03350	BSD domain-containing protein
AT1G80760	NIP6_NIP6;1_NLM7__NOD26-like intrinsic protein 6;1	AT1G03360	ATRRP4_RRP4_SOP2__ribosomal RNA processing 4
AT1G80820	ATCCR2_CCR2__cinnamoyl coa reductase	AT1G03365	RING/U-box superfamily protein
AT2G01008		AT1G03370	C2 calcium/lipid-binding and GRAM domain containing protein
AT2G01021		AT1G03380	ATATG18G_ATG18G__homolog of yeast autophagy 18 (ATG18) G
AT2G01023		AT1G03390	HXXXD-type acyl-transferase family protein
AT2G01340	At17.1	AT1G03400	2-oxoglutarate (2OG) and Fe(II)-dependent oxygenase superfamily protein
AT2G01770	ATVIT1_VIT1__vacuolar iron transporter 1	AT1G03410	2A6__2-oxoglutarate (2OG) and Fe(II)-dependent oxygenase superfamily protein
AT2G01960	TET14__tetraspanin14	AT1G03430	AHP5__histidine-containing phosphotransfer factor 5
AT2G02610	Cysteine/Histidine-rich C1 domain family protein	AT1G03440	Leucine-rich repeat (LRR) family protein
AT2G02620	Cysteine/Histidine-rich C1 domain family protein	AT1G03445	BSU1__Serine/threonine protein phosphatase family protein
AT2G02640	Cysteine/Histidine-rich C1 domain family protein	AT1G03457	AtBRN2_BRN2__RNA-binding (RRM/RBD/RNP motifs) family protein
AT2G02650	Ribonuclease H-like superfamily protein	AT1G03470	NET3A__Kinase interacting (KIP1-like) family protein
AT2G03000	RING/U-box superfamily protein	AT1G03475	ATCPO-I_HEMF1_LIN2__Coproporphyrinogen III oxidase
AT2G03030	Toll-Interleukin-Resistance (TIR) domain family protein	AT1G03495	HXXXD-type acyl-transferase family protein
AT2G03290	emp24/gp25L/p24 family/GOLD family protein	AT1G03510	Tetratricopeptide repeat (TPR)-like superfamily protein
AT2G03300	ATTX12__Toll-Interleukin-Resistance (TIR) domain family protein	AT1G03520	Core-2/I-branching beta-1,6-N-acetylglucosaminyltransferase family protein
AT2G03505	Carbohydrate-binding X8 domain superfamily protein	AT1G03530	ATNAF1_NAF1__nuclear assembly factor 1
AT2G04100	MATE efflux family protein	AT1G03540	Pentatricopeptide repeat (PPR-like) superfamily protein
AT2G04160	AIR3__Subtilisin-like serine endopeptidase family protein	AT1G03550	AtSCAMP4_SCAMP4__Secretory carrier membrane protein (SCAMP) family protein
AT2G05380	GRP3S__glycine-rich protein 3 short isoform	AT1G03560	Pentatricopeptide repeat (PPR-like) superfamily protein
AT2G05520	ATGRP-3_ATGRP3_GRP-3_GRP3__glycine-rich protein 3	AT1G03590	Protein phosphatase 2C family protein
AT2G05580	Glycine-rich protein family	AT1G03600	PSB27__photosystem II family protein
AT2G07669		AT1G03610	Protein of unknown function (DUF789)
AT2G07678		AT1G03620	ELMO/CED-12 family protein
AT2G07684		AT1G03630	POR C_PORC__protochlorophyllide oxidoreductase C
AT2G07691		AT1G03650	Acyl-CoA N-acyltransferases (NAT) superfamily protein
AT2G07692		AT1G03660	Ankyrin-repeat containing protein
AT2G07698	ATPase, F1 complex, alpha subunit protein	AT1G03670	ankyrin repeat family protein
AT2G07701		AT1G03680	ATHM1_ATM1_THM1_TRX-M1__thioredoxin M-type 1
AT2G07702		AT1G03687	DTW domain-containing protein
AT2G07705		AT1G03700	CASPL1C2__Uncharacterised protein family (UPF0497)
AT2G07715	Nucleic acid-binding, OB-fold-like protein	AT1G03710	Cystatin/monellin superfamily protein
AT2G07718	Cytochrome b/b6 protein	AT1G03720	Cysteine proteinases superfamily protein
AT2G07719	Putative membrane lipoprotein	AT1G03730
AT2G07721		AT1G03740	Protein kinase superfamily protein
AT2G07722		AT1G03750	CHR9__switch 2
AT2G07724		AT1G03760	Prefoldin chaperone subunit family protein
AT2G07725	Ribosomal L5P family protein	AT1G03770	ATRING1B_RING1B__RING 1B
AT2G07727	Di-haem cytochrome, transmembrane;Cytochrome b/b6, C-terminal	AT1G03780	AtTPX2_TPX2__targeting protein for XKLP2
AT2G07738		AT1G03790	AtTZF4_SOM_TZF4__Zinc finger C-x8-C-x5-C-x3-H type family protein
AT2G07739	Ycf1 protein	AT1G03800	ATERF10_ERF10__ERF domain protein 10
AT2G07741	ATPase, F0 complex, subunit A protein	AT1G03810	Nucleic acid-binding, OB-fold-like protein
AT2G07768	Cytochrome C assembly protein	AT1G03820
AT2G07771	ABCI5__Cytochrome C assembly protein	AT1G03830	guanylate-binding family protein
AT2G07772		AT1G03840	IDD3_MGP__C2H2 and C2HC zinc fingers superfamily protein
AT2G07773		AT1G03850	ATGRXS13_GRXS13__Glutaredoxin family protein
AT2G07774		AT1G03860	ATPHB2_PHB2__prohibitin 2
AT2G07775		AT1G03870	FLA9__FASCICLIN-like arabinoogalactan 9
AT2G07795		AT1G03880	CRB_CRU2__cruciferin 2
AT2G07798		AT1G03890	RmlC-like cupins superfamily protein
AT2G07806		AT1G03900	ABCI18_ATNAP4_NAP4__non-intrinsic ABC protein 4
AT2G07815		AT1G03905	ABCI19_ATNAP4__P-loop containing nucleoside triphosphate hydrolases superfamily protein
AT2G07835		AT1G03910	CTN
AT2G07981		AT1G03920	Protein kinase family protein
AT2G08986		AT1G03930	ADK1_CKL9ALPHA_CKL9BETA__dual specificity kinase 1
AT2G12190	Cytochrome P450 superfamily protein	AT1G03940	HXXXD-type acyl-transferase family protein
AT2G13680	ATGSL02_CALS5_GLS2__callose synthase 5	AT1G03950	VPS2.3__vacuolar protein sorting-associated protein 2.3
AT2G13900	Cysteine/Histidine-rich C1 domain family protein	AT1G03960	Calcium-binding EF hand family protein
AT2G13950	Cysteine/Histidine-rich C1 domain family protein	AT1G03970	GBF4__G-box binding factor 4
AT2G14520	CBS domain-containing protein with a domain of unknown function (DUF21)	AT1G03980	ATPCS2_PCS2__phytochelatin synthase 2
AT2G14670	ATSUC8_SUC8__sucrose-proton symporter 8	AT1G03982	PAK-box/P21-Rho-binding family protein
AT2G15050	LTP_LTP7__lipid transfer protein	AT1G03990	Long-chain fatty alcohol dehydrogenase family protein
AT2G15130	Plant basic secretory protein (BSP) family protein	AT1G04000
AT2G15220	Plant basic secretory protein (BSP) family protein	AT1G04010	ATPSAT1_ERP1_PSAT1__phospholipid sterol acyl transferase 1
AT2G15318		AT1G04030
AT2G15610	Protein of unknown function (DUF1685)	AT1G04040	HAD superfamily, subfamily IIIB acid phosphatase
AT2G16130	ATPMT2_PMT2__polyol/monosaccharide transporter 2	AT1G04050	SDG13_SUVR1__homolog of SU(var)3-9 1
AT2G16190		AT1G04070	ATTOM22-I_TOM22-I__translocase of outer membrane 22-I
AT2G16290	F-box family protein with a domain of unknown function (DUF295)	AT1G04080	PRP39_PRP39a__Tetratricopeptide repeat (TPR)-like superfamily protein
AT2G16300	F-box family protein	AT1G04090	Plant protein of unknown function (DUF946)
AT2G16570	ASE1_ATASE_ATASE1__GLN phosphoribosyl pyrophosphate amidotransferase 1	AT1G04100	IAA10__indoleacetic acid-induced protein 10
AT2G16586		AT1G04110	AtSDD1_SDD1__Subtilase family protein
AT2G16890	UDP-Glycosyltransferase superfamily protein	AT1G04120	ABCC5_ATABCC5_ATMRP5_MRP5_MRP5__multidrug resistance-associated protein 5
AT2G17010	MSL8__Mechanosensitive ion channel family protein	AT1G04130	AtTPR2_TPR2__Tetratricopeptide repeat (TPR)-like superfamily protein
AT2G17890	AtCDPK16_CDPK16_CPK16__calcium-dependent protein kinase 16	AT1G04140	Transducin family protein / WD-40 repeat family protein
AT2G18050	HIS1-3__histone H1-3	AT1G04160	ATXIB_XI-8_XI-B_XIB__myosin XI B
AT2G18120	SRS4__SHI-related sequence 4	AT1G04170	EIF2 GAMMA__eukaryotic translation initiation factor 2 gamma subunit
AT2G18500	ATOFP7_OFP7__ovate family protein 7	AT1G04171
AT2G18540	RmlC-like cupins superfamily protein	AT1G04180	YUC9__YUCCA 9
AT2G18550	ATHB21_HB-2_HB21__homeobox protein 21	AT1G04190	TPR3__Tetratricopeptide repeat (TPR)-like superfamily protein
AT2G18810	Domain of unknown function (DUF313)	AT1G04200
AT2G19190	FRK1_SIRK__FLG22-induced receptor-like kinase 1	AT1G04210	Leucine-rich repeat protein kinase family protein
AT2G19580	TET2__tetraspanin2	AT1G04230	Protein of unknown function (DUF2361)
AT2G19770	PRF5__profilin 5	AT1G04240	IAA3_SHY2__AUX/IAA transcriptional regulator family protein
AT2G20100	basic helix-loop-helix (bHLH) DNA-binding superfamily protein	AT1G04250	AtIAA17_AXR3_IAA17__AUX/IAA transcriptional regulator family protein
AT2G20430	RIC6__ROP-interactive CRIB motif-containing protein 6	AT1G04260	MPI7_MPIP7_PRA1.D__CAMV movement protein interacting protein 7
AT2G20515		AT1G04270	RPS15__cytosolic ribosomal protein S15
AT2G20520	FLA6__FASCICLIN-like arabinogalactan 6	AT1G04280	P-loop containing nucleoside triphosphate hydrolases superfamily protein
AT2G20875	atEPF1_EPF1__epidermal patterning factor 1	AT1G04290	Thioesterase superfamily protein
AT2G21110	Disease resistance-responsive (dirigent-like protein) family protein	AT1G04300	MUSE13_TRAF1b__TRAF-like superfamily protein
AT2G21235	Basic-leucine zipper (bZIP) transcription factor family protein	AT1G04310	ERS2__ethylene response sensor 2
AT2G21560		AT1G04340	HR-like lesion-inducing protein-related
AT2G21680	Galactose oxidase/kelch repeat superfamily protein	AT1G04350	2-oxoglutarate (2OG) and Fe(II)-dependent oxygenase superfamily protein
AT2G21990	Protein of unknown function, DUF617	AT1G04360	ATL1__RING/U-box superfamily protein
AT2G22180	hydroxyproline-rich glycoprotein family protein	AT1G04380	2-oxoglutarate (2OG) and Fe(II)-dependent oxygenase superfamily protein
AT2G22600	RNA-binding KH domain-containing protein	AT1G04390	BTB/POZ domain-containing protein
AT2G23040		AT1G04400	AT-PHH1_ATCRY2_CRY2_FHA_PHH1__cryptochrome 2
AT2G23160	F-box family protein	AT1G04410	c-NAD-MDH1__Lactate/malate dehydrogenase family protein
AT2G23170	GH3.3__Auxin-responsive GH3 family protein	AT1G04420	NAD(P)-linked oxidoreductase superfamily protein
AT2G23171		AT1G04430	S-adenosyl-L-methionine-dependent methyltransferases superfamily protein
AT2G23220	CYP81D6__cytochrome P450, family 81, subfamily D, polypeptide 6	AT1G04440	CKL13__casein kinase like 13
AT2G24270	ALDH11A3__aldehyde dehydrogenase 11A3	AT1G04445	C2H2-like zinc finger protein
AT2G24762	AtGDU4_GDU4__glutamine dumper 4	AT1G04450	RIC3__ROP-interactive CRIB motif-containing protein 3
AT2G24810	Pathogenesis-related thaumatin superfamily protein	AT1G04470	Protein of unknown function (DUF810)
AT2G24820	AtTic55_Tic55_TIC55-II__translocon at the inner envelope membrane of chloroplasts 55-II	AT1G04480	Ribosomal protein L14p/L23e family protein
AT2G25130	ARM repeat superfamily protein	AT1G04490	Protein of unknown function (DUF3527)
AT2G25820	ESE2__Integrase-type DNA-binding superfamily protein	AT1G04500	CCT motif family protein
AT2G25890	Oleosin family protein	AT1G04501
AT2G26250	FDH_KCS10__3-ketoacyl-CoA synthase 10	AT1G04510	MAC3A__MOS4-associated complex 3A
AT2G26450	Plant invertase/pectin methylesterase inhibitor superfamily	AT1G04520	PDLP2__plasmodesmata-located protein 2
AT2G27240	Aluminium activated malate transporter family protein	AT1G04530	TPR4__Tetratricopeptide repeat (TPR)-like superfamily protein
AT2G27385	Pollen Ole e 1 allergen and extensin family protein	AT1G04540	Calcium-dependent lipid-binding (CaLB domain) family protein
AT2G28420	GLYI8__Lactoylglutathione lyase / glyoxalase I family protein	AT1G04550	BDL_IAA12__AUX/IAA transcriptional regulator family protein
AT2G28426		AT1G04555
AT2G28630	KCS12__3-ketoacyl-CoA synthase 12	AT1G04560	AWPM-19-like family protein
AT2G28710	C2H2-type zinc finger family protein	AT1G04570	Major facilitator superfamily protein
AT2G28780		AT1G04580	AAO4_AO4_ATAO-4_ATAO2__aldehyde oxidase 4
AT2G28850	CYP710A3__cytochrome P450, family 710, subfamily A, polypeptide 3	AT1G04590
AT2G29800	Galactose oxidase/kelch repeat superfamily protein	AT1G04600	ATXIA_XIA__myosin XI A
AT2G30210	LAC3__laccase 3	AT1G04620	HCAR__coenzyme F420 hydrogenase family / dehydrogenase, beta subunit family
AT2G30240	ATCHX13_CHX13__Cation/hydrogen exchanger family protein	AT1G04625	Polynucleotidyl transferase, ribonuclease H-like superfamily protein
AT2G30370	AtEPFL6_CHAL_EPFL6__allergen-related	AT1G04630	MEE4__GRIM-19 protein
AT2G30430		AT1G04635	AtPOP5_EMB1687_POP5__ribonuclease P family protein / Rpp14 family protein
AT2G31160	LSH3_OBO1__Protein of unknown function (DUF640)	AT1G04640	LIP2__lipoyltransferase 2
AT2G31240	Tetratricopeptide repeat (TPR)-like superfamily protein	AT1G04645	Plant self-incompatibility protein S1 family
AT2G31250	HEMA3__Glutamyl-tRNA reductase family protein	AT1G04650
AT2G31460	Domain of unknown function (DUF313)	AT1G04660	glycine-rich protein
AT2G31920	CORD7__Plant protein of unknown function (DUF936)	AT1G04670
AT2G32350	Ubiquitin-like superfamily protein	AT1G04680	Pectin lyase-like superfamily protein
AT2G33020	AtRLP24_RLP24__receptor like protein 24	AT1G04684
AT2G33030	AtRLP25_RLP25__receptor like protein 25	AT1G04690	KAB1_KV-BETA1__potassium channel beta subunit 1
AT2G33070	ATNSP2_NSP2__nitrile specifier protein 2	AT1G04700	PB1 domain-containing protein tyrosine kinase
AT2G34790	AtBBE-like 15_EDA28_MEE23__FAD-binding Berberine family protein	AT1G04710	KAT1_PKT4__peroxisomal 3-ketoacyl-CoA thiolase 4
AT2G34960	CAT5__cationic amino acid transporter 5	AT1G04730	CTF18__P-loop containing nucleoside triphosphate hydrolases superfamily protein
AT2G35700	ATERF38_ERF38__ERF family protein 38	AT1G04750	AT VAMP7B_ATVAMP721_VAMP721_VAMP7B__vesicle-associated membrane protein 721
AT2G35970	Late embryogenesis abundant (LEA) hydroxyproline-rich glycoprotein family	AT1G04760	ATVAMP726_VAMP726__vesicle-associated membrane protein 726
AT2G37700	Fatty acid hydroxylase superfamily	AT1G04770	SD!2__Tetratricopeptide repeat (TPR)-like superfamily protein
AT2G37780	Cysteine/Histidine-rich C1 domain family protein	AT1G04778
AT2G37800	Cysteine/Histidine-rich C1 domain family protein	AT1G04780	Ankyrin repeat family protein
AT2G37810	Cysteine/Histidine-rich C1 domain family protein	AT1G04790	RING/U-box superfamily protein
AT2G38510	MATE efflux family protein	AT1G04800	glycine-rich protein
AT2G38530	AtLtpI-5_cdf3_LP2_LTP2__lipid transfer protein 2	AT1G04810	26S proteasome regulatory complex, non-ATPase subcomplex, Rpn2/Psmd1 subunit
AT2G39370	MAKR4	AT1G04820	TOR2_TUA4__tubulin alpha-4 chain
AT2G39400	MAGL6__alpha/beta-Hydrolases superfamily protein	AT1G04830	Ypt/Rab-GAP domain of gyp1p superfamily protein
AT2G39640	glycosyl hydrolase family 17 protein	AT1G04840	Tetratricopeptide repeat (TPR)-like superfamily protein
AT2G39700	ATEXP4_ATEXPA4_ATHEXP ALPHA 1.6_EXPA4__expansin A4	AT1G04850	ubiquitin-associated (UBA)/TS-N domain-containing protein
AT2G40030	ATNRPD1B_DMS5_DRD3_NRPD1B_NRPE1__nuclear RNA polymerase D1B	AT1G04860	ATUBP2_UBP2__ubiquitin-specific protease 2
AT2G40050	Cysteine/Histidine-rich C1 domain family protein	AT1G04870	ATPRMT10_PRMT10__protein arginine methyltransferase 10
AT2G40170	ATEM6_EM6_GEA6__Stress induced protein	AT1G04880	AtHMGB15_HMGBD15__HMG (high mobility group) box protein with ARID/BRIGHT DNA-binding domain
AT2G40500	Protein kinase superfamily protein	AT1G04890	Protein of unknown function, DUF593
AT2G40560	Protein kinase superfamily protein	AT1G04900	Protein of unknown function (DUF185)
AT2G41190	Transmembrane amino acid transporter family protein	AT1G04910	O-fucosyltransferase family protein
AT2G41260	ATM17_M17__glycine-rich protein / late embryogenesis abundant protein (M17)	AT1G04920	ATSPS3F_SPS3F__sucrose phosphate synthase 3F
AT2G41280	ATM10_M10__late embryogenesis abundant protein (M10) / LEA protein M10	AT1G04930	hydroxyproline-rich glycoprotein family protein
AT2G41445		AT1G04940	atTIC20_AtTic20-I_TIC20_Tic20-I__translocon at the inner envelope membrane of chloroplasts 20
AT2G41800	TEB__Protein of unknown function, DUF642	AT1G04945	HIT-type Zinc finger family protein
AT2G41810	Protein of unknown function, DUF642	AT1G04950	ATTAF6_EMB2781_TAF6_TAFII59__TATA BOX ASSOCIATED FACTOR II 59
AT2G41970	MRI__Protein kinase superfamily protein	AT1G04960	Protein of unknown function (DUF1664)
AT2G42560	LEA25__late embryogenesis abundant domain-containing protein / LEA domain-containing protein	AT1G04970	LBR-1__lipid-binding serum glycoprotein family protein
AT2G42610	LSH10__Protein of unknown function (DUF640)	AT1G04980	ATPDI10_ATPDIL2-2_PDI10_PDIL2-2__PDI-like 2-2
AT2G43386		AT1G04985
AT2G43390		AT1G04990	Zinc finger C-x8-C-x5-C-x3-H type family protein
AT2G43400	ETFQO__electron-transfer flavoprotein:ubiquinone oxidoreductase	AT1G05000	AtPFA-DSP1_PFA-DSP1__Phosphotyrosine protein phosphatases superfamily protein
AT2G43570	CHI__chitinase, putative	AT1G05010	ACO4_EAT1_EFE__ethylene-forming enzyme
AT2G43580	Chitinase family protein	AT1G05020	ENTH/ANTH/VHS superfamily protein
AT2G43590	Chitinase family protein	AT1G05030	Major facilitator superfamily protein
AT2G43620	Chitinase family protein	AT1G05040
AT2G43870	Pectin lyase-like superfamily protein	AT1G05055	ATGTF2H2_GTF2H2__general transcription factor II H2
AT2G44290	Bifunctional inhibitor/lipid-transfer protein/seed storage 2S albumin superfamily protein	AT1G05060
AT2G44430	DNA-binding bromodomain-containing protein	AT1G05065	CLE20__CLAVATA3/ESR-RELATED 20
AT2G44560	AtGH9B11_GH9B11__glycosyl hydrolase 9B11	AT1G05070	Protein of unknown function (DUF1068)
AT2G44590	ADL1D_DL1D__DYNAMIN-like 1D	AT1G05080	F-box/RNI-like/FBD-like domains-containing protein
AT2G44910	ATHB-4_ATHB4_HB4__homeobox-leucine zipper protein 4	AT1G05090	dentin sialophosphoprotein-related
AT2G45030	Translation elongation factor EFG/EF2 protein	AT1G05100	MAPKKK18__mitogen-activated protein kinase kinase kinase 18
AT2G45050	GATA2__GATA transcription factor 2	AT1G05120	Helicase protein with RING/U-box domain
AT2G45403		AT1G05136
AT2G45406	Galactose oxidase/kelch repeat superfamily protein	AT1G05140	Peptidase M50 family protein
AT2G45410	LBD19__LOB domain-containing protein 19	AT1G05150	Calcium-binding tetratricopeptide family protein
AT2G45412		AT1G05160	ATKAO1_CYP88A3_KAO1__cytochrome P450, family 88, subfamily A, polypeptide 3
AT2G46535		AT1G05170	Galactosyltransferase family protein
AT2G46690	SAUR32__SAUR-like auxin-responsive protein family	AT1G05180	AXR1__NAD(P)-binding Rossmann-fold superfamily protein
AT2G46750	AtGulLO2_GulLO2__D-arabinono-1,4-lactone oxidase family protein	AT1G05190	EMB2394_RPL6__Ribosomal protein L6 family
AT2G46850	Protein kinase superfamily protein	AT1G05200	ATGLR3.4_GLR3.4_GLUR3__glutamate receptor 3.4
AT2G47040	VGD1__Plant invertase/pectin methylesterase inhibitor superfamily	AT1G05205
AT2G47050	Plant invertase/pectin methylesterase inhibitor superfamily protein	AT1G05210	Transmembrane protein 97, predicted
AT2G47115		AT1G05220	Transmembrane protein 97, predicted
AT2G47120	NAD(P)-binding Rossmann-fold superfamily protein	AT1G05230	HDG2__homeodomain GLABROUS 2
AT2G47130	AtSDR3_SDR3__NAD(P)-binding Rossmann-fold superfamily protein	AT1G05260	RCI3_RCI3A__Peroxidase superfamily protein
AT2G47140	AtSDR5_SDR5__NAD(P)-binding Rossmann-fold superfamily protein	AT1G05270	TraB family protein
AT2G47150	NAD(P)-binding Rossmann-fold superfamily protein	AT1G05280	Protein of unknown function (DUF604)
AT2G47950		AT1G05290	CCT motif family protein
AT2G48080	ALKBH10A__oxidoreductase, 2OG-Fe(II) oxygenase family protein	AT1G05291	Protein of unknown function (DUF1218)
AT3G01570	Oleosin family protein	AT1G05300	ZIP5__zinc transporter 5 precursor
AT3G01572		AT1G05310	Pectin lyase-like superfamily protein
AT3G01900	CYP94B2__cytochrome P450, family 94, subfamily B, polypeptide 2	AT1G05320
AT3G02000	ROXY1__Thioredoxin superfamily protein	AT1G05330
AT3G03480	CHAT__acetyl CoA:(Z)-3-hexen-1-ol acetyltransferase	AT1G05340	AthCYSTM1
AT3G03650	EDA5__Exostosin family protein	AT1G05350	NAD(P)-binding Rossmann-fold superfamily protein
AT3G03760	LBD20__LOB domain-containing protein 20	AT1G05360	KMS2
AT3G04170	RmlC-like cupins superfamily protein	AT1G05380	Acyl-CoA N-acyltransferase with RING/FYVE/PHD-type zinc finger protein
AT3G04180	RmlC-like cupins superfamily protein	AT1G05385	LPA19_Psb27-H1__photosystem II 11 kDa protein-related
AT3G04190	RmlC-like cupins superfamily protein	AT1G05400
AT3G04320	Kunitz family trypsin and protease inhibitor protein	AT1G05410	Protein of unknown function (DUF1423)
AT3G04360	Calcium-dependent lipid-binding (CaLB domain) family protein	AT1G05420	ATOFP12_OFP12__ovate family protein 12
AT3G04570	AHL19__AT-hook motif nuclear-localized protein 19	AT1G05430
AT3G05150	Major facilitator superfamily protein	AT1G05440	C-8 sterol isomerases
AT3G05730		AT1G05450	Bifunctional inhibitor/lipid-transfer protein/seed storage 2S albumin superfamily protein
AT3G06360	AGP27_ATAGP27__arabinogalactan protein 27	AT1G05460	SDE3__P-loop containing nucleoside triphosphate hydrolases superfamily protein
AT3G06840		AT1G05470	CVP2__DNAse I-like superfamily protein
AT3G07350	Protein of unknown function (DUF506)	AT1G05490	chr31__chromatin remodeling 31
AT3G07830	PGA3__Pectin lyase-like superfamily protein	AT1G05500	ATSYTE_NTMC2T2.1_NTMC2TYPE2.1_SYT5_SYTE__Calcium-dependent lipid-binding (CaLB domain) family protein
AT3G09280		AT1G05520	Sec23/Sec24 protein transport family protein
AT3G09340	Transmembrane amino acid transporter family protein	AT1G05540	Protein of unknown function (DUF295)
AT3G09400	PLL3__pol-like 3	AT1G05550	Protein of unknown function (DUF295)
AT3G10200	S-adenosyl-L-methionine-dependent methyltransferases superfamily protein	AT1G05560	UGT1_UGT75B1__UDP-glucosyltransferase 75B1
AT3G10270	GYRB1__DNA GYRASE B1	AT1G05570	ATGSL06_ATGSL6_CALS1_GSL06_GSL6__callose synthase 1
AT3G10280	KCS14__3-ketoacyl-CoA synthase 14	AT1G05575
AT3G10340	PAL4__phenylalanine ammonia-lyase 4	AT1G05577	Domain of unknown function (DUF966)
AT3G10910	DAFL1__RING/U-box superfamily protein	AT1G05590	ATHEX3_HEXO2__beta-hexosaminidase 2
AT3G10912		AT1G05600	EMB3101__Tetratricopeptide repeat (TPR)-like superfamily protein
AT3G11110	RING/U-box superfamily protein	AT1G05610	APS2__ADP-glucose pyrophosphorylase small subunit 2
AT3G11150	2-oxoglutarate (2OG) and Fe(II)-dependent oxygenase superfamily protein	AT1G05615	Domain of unknown function (DUF313)
AT3G11370	Cysteine/Histidine-rich C1 domain family protein	AT1G05620	NSH2_URH2__uridine-ribohydrolase 2
AT3G11430	ATGPAT5_GPAT5__glycerol-3-phosphate acyltransferase 5	AT1G05630	5PTASE13_AT5PTASE13__Endonuclease/exonuclease/phosphatase family protein
AT3G11920	glutaredoxin-related	AT1G05640	Ankyrin repeat family protein
AT3G12420	Polynucleotidyl transferase, ribonuclease H-like superfamily protein	AT1G05650	Pectin lyase-like superfamily protein
AT3G12430	Polynucleotidyl transferase, ribonuclease H-like superfamily protein	AT1G05660	Pectin lyase-like superfamily protein
AT3G12440	Polynucleotidyl transferase, ribonuclease H-like superfamily protein	AT1G05670	Pentatricopeptide repeat (PPR-like) superfamily protein
AT3G12460	Polynucleotidyl transferase, ribonuclease H-like superfamily protein	AT1G05690	BT3__BTB and TAZ domain protein 3
AT3G12470	Polynucleotidyl transferase, ribonuclease H-like superfamily protein	AT1G05700	Leucine-rich repeat transmembrane protein kinase protein
AT3G12880	Plant invertase/pectin methylesterase inhibitor superfamily protein	AT1G05720	selenoprotein family protein
AT3G12970		AT1G05730	Eukaryotic protein of unknown function (DUF842)
AT3G13175	PRCE1	AT1G05740	Eukaryotic protein of unknown function (DUF842)
AT3G13280	Putative endonuclease or glycosyl hydrolase	AT1G05750	CLB19_PDE247__Tetratricopeptide repeat (TPR)-like superfamily protein
AT3G13290	VCR__varicose-related	AT1G05760	RTM1__Mannose-binding lectin superfamily protein
AT3G13390	sks11__SKU5 similar 11	AT1G05770	Mannose-binding lectin superfamily protein
AT3G13730	CYP90D1__cytochrome P450, family 90, subfamily D, polypeptide 1	AT1G05780	Vacuolar ATPase assembly integral membrane protein VMA21-like domain
AT3G13890	ATMYB26_MS35_MYB26__myb domain protein 26	AT1G05785	Got1/Sft2-like vescicle transport protein family
AT3G14040	Pectin lyase-like superfamily protein	AT1G05790	lipase class 3 family protein
AT3G14520	AtsesterTPS1_AtTPS18_TPS18__Terpenoid cyclases/Protein prenyltransferases superfamily protein	AT1G05800	DGL__alpha/beta-Hydrolases superfamily protein
AT3G14880		AT1G05805	AKS2__basic helix-loop-helix (bHLH) DNA-binding superfamily protein
AT3G14950	TTL2__tetratricopetide-repeat thioredoxin-like 2	AT1G05810	ARA_ARA-1_ATRAB11D_ATRABA5E_RABA5E__RAB GTPase homolog A5E
AT3G15170	ANAC054_ATNAC1_CUC1__NAC (No Apical Meristem) domain transcriptional regulator superfamily protein	AT1G05820	ATSPPL5_SPPL5__SIGNAL PEPTIDE PEPTIDASE-LIKE 5
AT3G15180	ARM repeat superfamily protein	AT1G05830	ATX2_SDG30__trithorax-like protein 2
AT3G15534		AT1G05835	PHD finger protein
AT3G15720	Pectin lyase-like superfamily protein	AT1G05840	Eukaryotic aspartyl protease family protein
AT3G15860		AT1G05850	ATCTL1_CTL1_ELP_ELP1_ERH2_HOT2_POM1__Chitinase family protein
AT3G15870	Fatty acid desaturase family protein	AT1G05860
AT3G15909		AT1G05870	Protein of unknown function (DUF1685)
AT3G15910		AT1G05880	ARI12_ATARI12__RING/U-box superfamily protein
AT3G16300	CASPL3A1__Uncharacterised protein family (UPF0497)	AT1G05890	ARI5_ATARI5__RING/U-box superfamily protein
AT3G16450	JAL33__Mannose-binding lectin superfamily protein	AT1G05894
AT3G16670	Pollen Ole e 1 allergen and extensin family protein	AT1G05900	ATNTH2_NTH2__endonuclease III 2
AT3G17640	Leucine-rich repeat (LRR) family protein	AT1G05910	BRAT1__cell division cycle protein 48-related / CDC48-related
AT3G18280	AtTED4_TED4__Bifunctional inhibitor/lipid-transfer protein/seed storage 2S albumin superfamily protein	AT1G05920	Domain of unknown function (DUF313)
AT3G18282		AT1G05925
AT3G19184	AP2/B3-like transcriptional factor family protein	AT1G05930	Domain of unknown function (DUF313)
AT3G19410	F-box and associated interaction domains-containing protein	AT1G05940	CAT9__cationic amino acid transporter 9
AT3G19710	BCAT4__branched-chain aminotransferase4	AT1G05950
AT3G19920		AT1G05960	ARM repeat superfamily protein
AT3G20160	PPPS2__Terpenoid synthases superfamily protein	AT1G05970	AIPP1__RNA-binding (RRM/RBD/RNP motifs) family protein
AT3G20210	AEP4_DELTA-VPE_DELTAVPE__delta vacuolar processing enzyme	AT1G05990	RHS1__EF hand calcium-binding protein family
AT3G20470	ATGRP-5_ATGRP5_GRP-5_GRP5__glycine-rich protein 5	AT1G06000	UGT89C1__UDP-Glycosyltransferase superfamily protein
AT3G20640	basic helix-loop-helix (bHLH) DNA-binding superfamily protein	AT1G06010
AT3G21210	zinc ion binding	AT1G06020	FRK3_FRK5__pfkB-like carbohydrate kinase family protein
AT3G21420	LBO1__2-oxoglutarate (2OG) and Fe(II)-dependent oxygenase superfamily protein	AT1G06030	FRK2_FRK6__pfkB-like carbohydrate kinase family protein
AT3G21930	Domain of unknown function (DUF26)	AT1G06040	BBX24_STO__B-box zinc finger family protein
AT3G22840	ELIP_ELIP1__Chlorophyll A-B binding family protein	AT1G06050	Protein of unknown function (DUF1336)
AT3G23220	ERF95_ESE1__Integrase-type DNA-binding superfamily protein	AT1G06060	LisH and RanBPM domains containing protein
AT3G23630	ATIPT7_IPT7__isopentenyltransferase 7	AT1G06070	bZIP69__Basic-leucine zipper (bZIP) transcription factor family protein
AT3G23840	AtPNP-R1_CER26-LIKE__HXXXD-type acyl-transferase family protein	AT1G06080	ADS1_AtADS1__delta 9 desaturase 1
AT3G23880	F-box and associated interaction domains-containing protein	AT1G06090	Fatty acid desaturase family protein
AT3G24220	ATNCED6_NCED6__nine-cis-epoxycarotenoid dioxygenase 6	AT1G06100	Fatty acid desaturase family protein
AT3G24535		AT1G06110	SKIP16__SKP1/ASK-interacting protein 16
AT3G24540	AtPERK3_PERK3__Protein kinase superfamily protein	AT1G06120	Fatty acid desaturase family protein
AT3G24640	lyases	AT1G06130	GLX2-4__glyoxalase 2-4
AT3G25250	AGC2_AGC2-1_AtOXI1_OXI1__AGC (cAMP-dependent, cGMP-dependent and protein kinase C) kinase family protein	AT1G06135
AT3G25490	Protein kinase family protein	AT1G06137
AT3G25640	Protein of unknown function, DUF617	AT1G06140	MEF3__Pentatricopeptide repeat (PPR) superfamily protein
AT3G26200	CYP71B22__cytochrome P450, family 71, subfamily B, polypeptide 22	AT1G06148
AT3G26390		AT1G06149
AT3G26470	Powdery mildew resistance protein, RPW8 domain	AT1G06150	EMB1444_LHL1__basic helix-loop-helix (bHLH) DNA-binding superfamily protein
AT3G26820	Esterase/lipase/thioesterase family protein	AT1G06160	ERF59_ORA59__octadecanoid-responsive Arabidopsis AP2/ERF 59
AT3G26830	CYP71B15_PAD3__Cytochrome P450 superfamily protein	AT1G06170	bHLH089__basic helix-loop-helix (bHLH) DNA-binding superfamily protein
AT3G27250	AITR1	AT1G06180	ATMYB13_ATMYBLFGN_MYB13__myb domain protein 13
AT3G27490	GSR1__Cysteine/Histidine-rich C1 domain family protein	AT1G06190	RHON1__Rho termination factor
AT3G27510	Cysteine/Histidine-rich C1 domain family protein	AT1G06200	Peptidase S24/S26A/S26B/S26C family protein
AT3G28320	Protein of unknown function (DUF677)	AT1G06210	ENTH/VHS/GAT family protein
AT3G28321		AT1G06220	CLO_GFA1_MEE5__Ribosomal protein S5/Elongation factor G/III/V family protein
AT3G28580	P-loop containing nucleoside triphosphate hydrolases superfamily protein	AT1G06225	CLE3__CLAVATA3/ESR-RELATED 3
AT3G29260	NAD(P)-binding Rossmann-fold superfamily protein	AT1G06230	GTE4__global transcription factor group E4
AT3G29300		AT1G06240	Protein of unknown function DUF455
AT3G29410	TPS25__Terpenoid cyclases/Protein prenyltransferases superfamily protein	AT1G06250	alpha/beta-Hydrolases superfamily protein
AT3G29635	HXXXD-type acyl-transferase family protein	AT1G06260	Cysteine proteinases superfamily protein
AT3G29636	transferase-related	AT1G06270	Pentatricopeptide repeat (PPR) superfamily protein
AT3G31051		AT1G06280	LBD2__LOB domain-containing protein 2
AT3G31068		AT1G06290	ACX3_ATACX3__acyl-CoA oxidase 3
AT3G32040	Terpenoid synthases superfamily protein	AT1G06310	ACX6__acyl-CoA oxidase 6
AT3G41762		AT1G06340	Plant Tudor-like protein
AT3G42660	EOL1__transducin family protein / WD-40 repeat family protein	AT1G06350	ADS4_AtADS4__Fatty acid desaturase family protein
AT3G42670	CHR38_CLSY_CLSY1__chromatin remodeling 38	AT1G06380	Ribosomal protein L1p/L10e family
AT3G43600	AAO2_AO3_AOgamma_atAO-2_AtAO3__aldehyde oxidase 2	AT1G06390	ATGSK1_ATSK2-3_ATSK22_BIL2_GSK1_SK22__GSK3/SHAGGY-like protein kinase 1
AT3G43829		AT1G06400	ARA-2_ARA2_ATRAB11E_ATRABA1A__Ras-related small GTP-binding family protein
AT3G44784		AT1G06410	ATTPS7_ATTPSA_TPS7_TPS7__trehalose-phosphatase/synthase 7
AT3G44785	Zinc finger C-x8-C-x5-C-x3-H type family protein	AT1G06420
AT3G44790	TRAF-like family protein	AT1G06430	FTSH8__FTSH protease 8
AT3G44830	Lecithin:cholesterol acyltransferase family protein	AT1G06440	Ubiquitin carboxyl-terminal hydrolase family protein
AT3G46140	Protein kinase superfamily protein	AT1G06450	Polynucleotidyl transferase, ribonuclease H-like superfamily protein
AT3G48270	CYP71A26__cytochrome P450, family 71, subfamily A, polypeptide 26	AT1G06460	ACD31.2_ACD32.1__alpha-crystallin domain 32.1
AT3G48298		AT1G06470	Nucleotide/sugar transporter family protein
AT3G48300	CYP71A23__cytochrome P450, family 71, subfamily A, polypeptide 23	AT1G06475
AT3G48700	ATCXE13_CXE13__carboxyesterase 13	AT1G06490	ATGSL07_atgsl7_CalS7_gsl07_GSL07_GSL7__glucan synthase-like 7
AT3G48720	DCF__HXXXD-type acyl-transferase family protein	AT1G06500
AT3G48740	AtSWEET11_SWEET11__Nodulin MtN3 family protein	AT1G06510
AT3G48850	MPT2_PHT3;2__phosphate transporter 3;2	AT1G06515	ssSPTa__Protein of unknown function (DUF3317)
AT3G49440	F-box associated ubiquitination effector family protein	AT1G06520	ATGPAT1_GPAT1_sn-2-GPAT1__glycerol-3-phosphate acyltransferase 1
AT3G49540		AT1G06530	PMD2__Tropomyosin-related
AT3G49980	F-box and associated interaction domains-containing protein	AT1G06540
AT3G50130	Plant protein of unknown function (DUF247)	AT1G06550	ATP-dependent caseinolytic (Clp) protease/crotonase family protein
AT3G50170	Plant protein of unknown function (DUF247)	AT1G06560	AtTRM4f_NOP2C_TRM4f__NOL1/NOP2/sun family protein
AT3G50180	Plant protein of unknown function (DUF247)	AT1G06570	HPD_HPPD_PDS1__phytoene desaturation 1
AT3G50220	IRX15__Protein of unknown function (DUF579)	AT1G06580	PPR1__Pentatricopeptide repeat (PPR) superfamily protein
AT3G50240	KICP-02__ATP binding microtubule motor family protein	AT1G06590
AT3G50260	ATERF#011_CEJ1_DEAR1__cooperatively regulated by ethylene and jasmonate 1	AT1G06620	2-oxoglutarate (2OG) and Fe(II)-dependent oxygenase superfamily protein
AT3G50870	AtGATA18_GATA18_HAN_MNP__GATA type zinc finger transcription factor family protein	AT1G06630	F-box/RNI-like superfamily protein
AT3G51060	AtSTY1_SRS1_STY1__Lateral root primordium (LRP) protein-related	AT1G06640	2-oxoglutarate (2OG) and Fe(II)-dependent oxygenase superfamily protein
AT3G51290	APSR1__Protein of unknown function (DUF630) ;Protein of unknown function (DUF632)	AT1G06645	2-oxoglutarate (2OG) and Fe(II)-dependent oxygenase superfamily protein
AT3G51560	Disease resistance protein (TIR-NBS-LRR class) family	AT1G06650	2-oxoglutarate (2OG) and Fe(II)-dependent oxygenase superfamily protein
AT3G51680	AtSDR2_SDR2__NAD(P)-binding Rossmann-fold superfamily protein	AT1G06660	JASON
AT3G51810	AT3_ATEM1_EM1_GEA1__Stress induced protein	AT1G06670	NIH__nuclear DEIH-boxhelicase
AT3G52490	SMXL3__Double Clp-N motif-containing P-loop nucleoside triphosphate hydrolases superfamily protein	AT1G06680	OE23_OEE2_PSBP-1_PSII-P__photosystem II subunit P-1
AT3G53040	late embryogenesis abundant protein, putative / LEA protein, putative	AT1G06690	NAD(P)-linked oxidoreductase superfamily protein
AT3G53080	D-galactoside/L-rhamnose binding SUEL lectin protein	AT1G06700	Protein kinase superfamily protein
AT3G53790	TRFL4__TRF-like 4	AT1G06710	MTSF1_MTSF2__Tetratricopeptide repeat (TPR)-like superfamily protein
AT3G54040	PAR1 protein	AT1G06720	P-loop containing nucleoside triphosphate hydrolases superfamily protein
AT3G54390	sequence-specific DNA binding transcription factors	AT1G06730	pfkB-like carbohydrate kinase family protein
AT3G54510	Early-responsive to dehydration stress protein (ERD4)	AT1G06750	P-loop containing nucleoside triphosphate hydrolases superfamily protein
AT3G54700	PHT1;7__phosphate transporter 1;7	AT1G06760	H1.1__winged-helix DNA-binding transcription factor family protein
AT3G54940	Papain family cysteine protease	AT1G06770	ATDRIP1_AtRING1B_DRIP1__DREB2A-interacting protein 1
AT3G55230	Disease resistance-responsive (dirigent-like protein) family protein	AT1G06780	GAUT6__galacturonosyltransferase 6
AT3G55570		AT1G06790	NRPC7__RNA polymerase Rpb7 N-terminal domain-containing protein
AT3G55573		AT1G06800	DALL4_PLA-I{gamma}1__alpha/beta-Hydrolases superfamily protein
AT3G55970	ATJRG21_JAO3_JOX3_JRG21__jasmonate-regulated gene 21	AT1G06810
AT3G56770	basic helix-loop-helix (bHLH) DNA-binding superfamily protein	AT1G06820	CCR2_CRTISO__carotenoid isomerase
AT3G57670	NTT_WIP2__C2H2-type zinc finger family protein	AT1G06830	CEPD1__Glutaredoxin family protein
AT3G57958		AT1G06840	Leucine-rich repeat protein kinase family protein
AT3G57960	Emsy N Terminus (ENT) domain-containing protein	AT1G06850	AtbZIP52_bZIP52__basic leucine-zipper 52
AT3G58230	Ubiquitin-specific protease family C19-related protein	AT1G06870	Plsp2A__Peptidase S24/S26A/S26B/S26C family protein
AT3G59030	ATTT12_TT12__MATE efflux family protein	AT1G06890	UXT3__nodulin MtN21 /EamA-like transporter family protein
AT3G59120	Cysteine/Histidine-rich C1 domain family protein	AT1G06900	Insulinase (Peptidase family M16) family protein
AT3G60040	F-box family protein	AT1G06910	TRFL7__TRF-like 7
AT3G60580	C2H2-like zinc finger protein	AT1G06920	ATOFP4_OFP4__ovate family protein 4
AT3G60870	AHL18__AT-hook motif nuclear-localized protein 18	AT1G06923
AT3G60940	Putative endonuclease or glycosyl hydrolase	AT1G06925
AT3G61620	RRP41__3'-5'-exoribonuclease family protein	AT1G06930
AT3G61720	MCTP12__Ca2+dependent plant phosphoribosyltransferase family protein	AT1G06950	ATTIC110_TIC110__translocon at the inner envelope membrane of chloroplasts 110
AT3G61723	PHD finger protein	AT1G06960	RNA-binding (RRM/RBD/RNP motifs) family protein
AT3G61910	ANAC066_NAC066_NST2__NAC domain protein 66	AT1G06970	ATCHX14_CHX14__cation/hydrogen exchanger 14
AT3G62100	IAA30__indole-3-acetic acid inducible 30	AT1G06990	GDSL-like Lipase/Acylhydrolase superfamily protein
AT3G62180	Plant invertase/pectin methylesterase inhibitor superfamily protein	AT1G07000	ATEXO70B2_EXO70B2__exocyst subunit exo70 family protein B2
AT3G62440	SAF1__F-box/RNI-like superfamily protein	AT1G07010	AtSLP1_SLP1__Calcineurin-like metallo-phosphoesterase superfamily protein
AT3G62850	zinc finger protein-related	AT1G07020
AT3G62950	GRXC11__Thioredoxin superfamily protein	AT1G07025	Mitochondrial substrate carrier family protein
AT3G63110	ATIPT3_IPT3__isopentenyltransferase 3	AT1G07030	Mitochondrial substrate carrier family protein
AT3G63350	AT-HSFA7B_HSFA7B__winged-helix DNA-binding transcription factor family protein	AT1G07040
AT3G63360	defensin-related	AT1G07050	CCT motif family protein
AT3G63370	OTP86__Tetratricopeptide repeat (TPR)-like superfamily protein	AT1G07060	ATDFO_DFO
AT3G63470	scpl40__serine carboxypeptidase-like 40	AT1G07070	Ribosomal protein L35Ae family protein
AT4G00080	UNE11__Plant invertase/pectin methylesterase inhibitor superfamily protein	AT1G07080	Thioredoxin superfamily protein
AT4G00090	Transducin/WD40 repeat-like superfamily protein	AT1G07090	LSH6__Protein of unknown function (DUF640)
AT4G00300	fringe-related protein	AT1G07110	ATF2KP_F2KP_FKFBP__fructose-2,6-bisphosphatase
AT4G00610	DNA-binding storekeeper protein-related transcriptional regulator	AT1G07120
AT4G00700	MCTP9__C2 calcium/lipid-binding plant phosphoribosyltransferase family protein	AT1G07130	ATSTN1_STN1__Nucleic acid-binding, OB-fold-like protein
AT4G00870	bHLH014_bHLH14__basic helix-loop-helix (bHLH) DNA-binding superfamily protein	AT1G07135	glycine-rich protein
AT4G01180	XH/XS domain-containing protein	AT1G07140	SIRANBP__Pleckstrin homology (PH) domain superfamily protein
AT4G01380	plastocyanin-like domain-containing protein	AT1G07150	MAPKKK13__mitogen-activated protein kinase kinase kinase 13
AT4G01390	TRAF-like family protein	AT1G07160	Protein phosphatase 2C family protein
AT4G01950	ATGPAT3_GPAT3__glycerol-3-phosphate acyltransferase 3	AT1G07170	PHF5-like protein
AT4G02250	Plant invertase/pectin methylesterase inhibitor superfamily protein	AT1G07175
AT4G02280	ATSUS3_SUS3__sucrose synthase 3	AT1G07180	ATNDI1_NDA1__alternative NAD(P)H dehydrogenase 1
AT4G03040		AT1G07190
AT4G03450	Ankyrin repeat family protein	AT1G07200	SMXL6__Double Clp-N motif-containing P-loop nucleoside triphosphate hydrolases superfamily protein
AT4G03460	Ankyrin repeat family protein	AT1G07210	Ribosomal protein S18
AT4G03620	myosin heavy chain-related	AT1G07220	Arabidopsis thaliana protein of unknown function (DUF821)
AT4G03630	RNI-like superfamily protein	AT1G07230	NPC1__non-specific phospholipase C1
AT4G04490	CRK36__cysteine-rich RLK (RECEPTOR-like protein kinase) 36	AT1G07240	UGT71C5__UDP-glucosyl transferase 71C5
AT4G04570	CRK40__cysteine-rich RLK (RECEPTOR-like protein kinase) 40	AT1G07250	UGT71C4__UDP-glucosyl transferase 71C4
AT4G04990	Protein of unknown function (DUF761)	AT1G07260	UGT71C3__UDP-glucosyl transferase 71C3
AT4G05100	AtMYB74_MYB74__myb domain protein 74	AT1G07270	Cell division control, Cdc6
AT4G05470	RNI-like superfamily protein	AT1G07280	Tetratricopeptide repeat (TPR)-like superfamily protein
AT4G05475	RNI-like superfamily protein	AT1G07290	GONST2__golgi nucleotide sugar transporter 2
AT4G06744	Leucine-rich repeat (LRR) family protein	AT1G07300	josephin protein-related
AT4G08620	SULTR1;1__sulphate transporter 1;1	AT1G07310	Calcium-dependent lipid-binding (CaLB domain) family protein
AT4G08740		AT1G07320	EMB2784_PRPL4_RPL4__ribosomal protein L4
AT4G09750	NAD(P)-binding Rossmann-fold superfamily protein	AT1G07330
AT4G10310	ATHKT1_HKT1_HKT1;1__high-affinity K+ transporter 1	AT1G07340	ATSTP2_STP2__sugar transporter 2
AT4G10640	IQD16__IQ-domain 16	AT1G07350	SR45a__RNA-binding (RRM/RBD/RNP motifs) family protein
AT4G11040	DOG18_RDO5__Protein phosphatase 2C family protein	AT1G07360	MAC5A__CCCH-type zinc fingerfamily protein with RNA-binding domain
AT4G11650	ATOSM34_OSM34__osmotin 34	AT1G07370	ATPCNA1_PCNA1__proliferating cellular nuclear antigen 1
AT4G12080	AHL1_ATAHL1__AT-hook motif nuclear-localized protein 1	AT1G07380	AtNCER1__Neutral/alkaline non-lysosomal ceramidase
AT4G12210	RING/U-box superfamily protein	AT1G07390	AtRLP1_RLP1__receptor like protein 1
AT4G12220		AT1G07400	HSP20-like chaperones superfamily protein
AT4G12270	Copper amine oxidase family protein	AT1G07410	ATRAB-A2B_ATRABA2B_RAB-A2B_RABA2b__RAB GTPase homolog A2B
AT4G13130	Cysteine/Histidine-rich C1 domain family protein	AT1G07420	ATSMO1_SMO2-1__sterol 4-alpha-methyl-oxidase 2-1
AT4G14260	Protein of unknown function (DUF295)	AT1G07430	AIP1_AtAIP1_HAI2_HON__highly ABA-induced PP2C gene 2
AT4G14315		AT1G07440	NAD(P)-binding Rossmann-fold superfamily protein
AT4G14690	ELIP2__Chlorophyll A-B binding family protein	AT1G07450	NAD(P)-binding Rossmann-fold superfamily protein
AT4G14940	AO1_ATAO1__amine oxidase 1	AT1G07460	Concanavalin A-like lectin family protein
AT4G15120	VQ motif-containing protein	AT1G07470	Transcription factor IIA, alpha/beta subunit
AT4G15280	UGT71B5__UDP-glucosyl transferase 71B5	AT1G07473
AT4G15380	CYP705A4__cytochrome P450, family 705, subfamily A, polypeptide 4	AT1G07476
AT4G15400	ABS1_BIA1__HXXXD-type acyl-transferase family protein	AT1G07480	Transcription factor IIA, alpha/beta subunit
AT4G15620	CASPL1E2__Uncharacterised protein family (UPF0497)	AT1G07485
AT4G16155	dihydrolipoyl dehydrogenases	AT1G07490	DVL9_RTFL3__ROTUNDIFOLIA like 3
AT4G16160	ATOEP16-2_ATOEP16-S__Mitochondrial import inner membrane translocase subunit Tim17/Tim22/Tim23 family protein	AT1G07500	SMR5
AT4G16270	Peroxidase superfamily protein	AT1G07510	ftsh10__FTSH protease 10
AT4G16550	HSP20-like chaperone	AT1G07520	GRAS family transcription factor
AT4G16590	ATCSLA01_ATCSLA1_CSLA01_CSLA01__cellulose synthase-like A01	AT1G07530	ATGRAS2_GRAS2_SCL14__SCARECROW-like 14
AT4G16670	Plant protein of unknown function (DUF828) with plant pleckstrin homology-like region	AT1G07540	TRFL2__TRF-like 2
AT4G16740	ATTPS03_TPS03__terpene synthase 03	AT1G07550	Leucine-rich repeat protein kinase family protein
AT4G17800	AHL23__Predicted AT-hook DNA-binding family protein	AT1G07560	Leucine-rich repeat protein kinase family protein
AT4G17920	RING/U-box superfamily protein	AT1G07570	APK1_APK1A__Protein kinase superfamily protein
AT4G18430	AtRABA1e_RABA1e__RAB GTPase homolog A1E	AT1G07590	Tetratricopeptide repeat (TPR)-like superfamily protein
AT4G18620	PYL13_RCAR7__PYR1-like 13	AT1G07600	ATMT-2_ATMT-Q_ATMT1_LSR4_MT-Q_MT1_MT1A__metallothionein 1A
AT4G18660		AT1G07610	MT1C__metallothionein 1C
AT4G18680		AT1G07615	Obg A-1__GTP-binding protein Obg/CgtA
AT4G18690		AT1G07620	ATOBGM_TRM32__GTP-binding protein Obg/CgtA
AT4G19250	Galactose oxidase/kelch repeat superfamily protein	AT1G07630	PLL5__pol-like 5
AT4G19330	CTG10__Galactose oxidase/kelch repeat superfamily protein	AT1G07640	OBP2_URP3__Dof-type zinc finger DNA-binding family protein
AT4G19340	SCD6 protein-related	AT1G07645	ATDSI-1VOC_DSI-1VOC__dessication-induced 1VOC superfamily protein
AT4G19380	Long-chain fatty alcohol dehydrogenase family protein	AT1G07650	Leucine-rich repeat transmembrane protein kinase
AT4G19740	Glycosyl hydrolase superfamily protein	AT1G07660	Histone superfamily protein
AT4G19750	Glycosyl hydrolase family protein with chitinase insertion domain	AT1G07670	ATECA4_ECA4__endomembrane-type CA-ATPase 4
AT4G19810	ChiC__Glycosyl hydrolase family protein with chitinase insertion domain	AT1G07680
AT4G20160		AT1G07690
AT4G20530	Protein with domains of unknown function (DUF26 and DUF1204)	AT1G07700	Thioredoxin superfamily protein
AT4G20540	Protein with domains of unknown function (DUF26 and DUF1204)	AT1G07705	NOT2a__NOT2 / NOT3 / NOT5 family
AT4G20560	Protein with domains of unknown function (DUF26 and DUF1204)	AT1G07710	Ankyrin repeat family protein
AT4G20580	Protein with domains of unknown function (DUF26 and DUF1204)	AT1G07725	ATEXO70H6_EXO70H6__exocyst subunit exo70 family protein H6
AT4G20610	Protein with domains of unknown function (DUF26 and DUF1204)	AT1G07730	Disease resistance-responsive (dirigent-like protein) family protein
AT4G20620	Protein with domains of unknown function (DUF26 and DUF1204)	AT1G07740	Tetratricopeptide repeat (TPR)-like superfamily protein
AT4G20640	Protein with domains of unknown function (DUF26 and DUF1204)	AT1G07745	ATRAD51D_RAD51D_SSN1__homolog of RAD51 D
AT4G20650	receptor-like protein kinase-related	AT1G07747	Bifunctional inhibitor/lipid-transfer protein/seed storage 2S albumin superfamily protein
AT4G20690		AT1G07750	RmlC-like cupins superfamily protein
AT4G20700	Protein of unknown function (DUF1204)	AT1G07770	RPS15A__ribosomal protein S15A
AT4G21690	ATGA3OX3_GA3OX3__gibberellin 3-oxidase 3	AT1G07780	PAI1_TRP6__phosphoribosylanthranilate isomerase 1
AT4G22090	Pectin lyase-like superfamily protein	AT1G07790	HTB1__Histone superfamily protein
AT4G22240	FBN1b__Plastid-lipid associated protein PAP / fibrillin family protein	AT1G07795
AT4G22250	RING/U-box superfamily protein	AT1G07810	ACA3_ATECA1_ECA1__ER-type Ca2+-ATPase 1
AT4G22690	CYP706A1__cytochrome P450, family 706, subfamily A, polypeptide 1	AT1G07820	Histone superfamily protein
AT4G22710	CYP706A2__cytochrome P450, family 706, subfamily A, polypeptide 2	AT1G07830	ribosomal protein L29 family protein
AT4G22810	AHL24__Predicted AT-hook DNA-binding family protein	AT1G07840	Sas10/Utp3/C1D family
AT4G23220	CRK14__cysteine-rich RLK (RECEPTOR-like protein kinase) 14	AT1G07850	Protein of unknown function (DUF604)
AT4G23310	CRK23__cysteine-rich RLK (RECEPTOR-like protein kinase) 23	AT1G07860
AT4G23550	ATWRKY29_WRKY29__WRKY family transcription factor	AT1G07870	Protein kinase superfamily protein
AT4G25130	MSRA4_PMSR4__peptide met sulfoxide reductase 4	AT1G07880	ATMPK13__Protein kinase superfamily protein
AT4G25140	OLE1_OLEO1__oleosin 1	AT1G07885
AT4G25190	QWRF7__Family of unknown function (DUF566)	AT1G07890	APX1_ATAPX01_ATAPX1_CS1_MEE6__ascorbate peroxidase 1
AT4G25200	ATHSP23.6-MITO_HSP23.6-MITO__mitochondrion-localized small heat shock protein 23.6	AT1G07900	LBD1__LOB domain-containing protein 1
AT4G25250	PMEI4__Plant invertase/pectin methylesterase inhibitor superfamily protein	AT1G07901
AT4G25430	TRM23	AT1G07910	AtRLG1_ATRNL_RNL_ZYG3__RNAligase
AT4G25490	ATCBF1_CBF1_DREB1B__C-repeat/DRE binding factor 1	AT1G07920	GTP binding Elongation factor Tu family protein
AT4G25570	ACYB-2__Cytochrome b561/ferric reductase transmembrane protein family	AT1G07930	GTP binding Elongation factor Tu family protein
AT4G25580	CAP160 protein	AT1G07940	GTP binding Elongation factor Tu family protein
AT4G25760	ATGDU2_GDU2__glutamine dumper 2	AT1G07950	MED22B__Surfeit locus protein 5 subunit 22 of Mediator complex
AT4G26390	Pyruvate kinase family protein	AT1G07960	ATPDIL5-1_PDIL5-1__PDI-like 5-1
AT4G26580	RING/U-box superfamily protein	AT1G07970
AT4G26820		AT1G07990	SIT4 phosphatase-associated family protein
AT4G26830	O-Glycosyl hydrolases family 17 protein	AT1G08000	GATA10__GATA transcription factor 10
AT4G27140	AT2S1_SESA1__seed storage albumin 1	AT1G08005
AT4G27150	AT2S2_SESA2__seed storage albumin 2	AT1G08010	GATA11__GATA transcription factor 11
AT4G27160	AT2S3_SESA3__seed storage albumin 3	AT1G08030	AQC1_HPS7_TPST__tyrosylprotein sulfotransferase
AT4G27170	AT2S4_SESA4__seed storage albumin 4	AT1G08032
AT4G27330	NZZ_SPL__sporocyteless (SPL)	AT1G08035
AT4G27670	HSP21__heat shock protein 21	AT1G08040	Protein of unknown function (DUF707)
AT4G27860	MEB1__vacuolar iron transporter (VIT) family protein	AT1G08050	Zinc finger (C3HC4-type RING finger) family protein
AT4G27970	SLAH2__SLAC1 homologue 2	AT1G08060	MOM_MOM_MOM1__ATP-dependent helicase family protein
AT4G28040	UMAMIT33__nodulin MtN21 /EamA-like transporter family protein	AT1G08065	ACA5_ATACA5__alpha carbonic anhydrase 5
AT4G28190	ULT_ULT1__Developmental regulator, ULTRAPETALA	AT1G08070	EMB3102_OTP82__Tetratricopeptide repeat (TPR)-like superfamily protein
AT4G28250	ATEXPB3_ATHEXP BETA 1.6_EXPB3__expansin B3	AT1G08080	ACA7_ATACA7__alpha carbonic anhydrase 7
AT4G28365	AtENODL3_ENODL3__early nodulin-like protein 3	AT1G08110	AtGLYI2__lactoylglutathione lyase family protein / glyoxalase I family protein
AT4G28720	CKRC2_YUC8__Flavin-binding monooxygenase family protein	AT1G08120
AT4G29020	glycine-rich protein	AT1G08125	S-adenosyl-L-methionine-dependent methyltransferases superfamily protein
AT4G29150	IQD25__IQ-domain 25	AT1G08130	ATLIG1_LIG1__DNA ligase 1
AT4G29580	Cytidine/deoxycytidylate deaminase family protein	AT1G08135	ATCHX6B_CHX6B__cation/H+ exchanger 6B
AT4G29600	Cytidine/deoxycytidylate deaminase family protein	AT1G08140	ATCHX6A_CHX6A__cation/H+ exchanger 6A
AT4G29640	Cytidine/deoxycytidylate deaminase family protein	AT1G08150	ATCHX5_CHX5__Cation/hydrogen exchanger family protein
AT4G30980	DROP2_LRL2__LJRHL1-like 2	AT1G08160	Late embryogenesis abundant (LEA) hydroxyproline-rich glycoprotein family
AT4G31250	PRK7__Leucine-rich repeat protein kinase family protein	AT1G08165
AT4G31260		AT1G08170	Histone superfamily protein
AT4G31615	REM35__Transcriptional factor B3 family protein	AT1G08180	SMR2
AT4G31630	Transcriptional factor B3 family protein	AT1G08190	ATVAM2_ATVPS41_VAM2_VPS41_ZIP2__vacuolar protein sorting 41
AT4G31940	CYP82C4__cytochrome P450, family 82, subfamily C, polypeptide 4	AT1G08200	AXS2__UDP-D-apiose/UDP-D-xylose synthase 2
AT4G31970	CYP82C2__cytochrome P450, family 82, subfamily C, polypeptide 2	AT1G08210	Eukaryotic aspartyl protease family protein
AT4G32208	heat shock protein 70 (Hsp 70) family protein	AT1G08220
AT4G32580	Thioredoxin superfamily protein	AT1G08230	Transmembrane amino acid transporter family protein
AT4G32810	ATCCD8_CCD8_MAX4__carotenoid cleavage dioxygenase 8	AT1G08250	ADT6_AtADT6__arogenate dehydratase 6
AT4G32860		AT1G08260	ABO4_EMB142_EMB2284_EMB529_ESD7_POL2A_TIL1__DNA polymerase epsilon catalytic subunit
AT4G33020	ATZIP9_ZIP9__ZIP metal ion transporter family	AT1G08270
AT4G33360	FLDH__NAD(P)-binding Rossmann-fold superfamily protein	AT1G08280	GALT29A__Glycosyltransferase family 29 (sialyltransferase) family protein
AT4G33370	DEA(D/H)-box RNA helicase family protein	AT1G08290	WIP3__WIP domain protein 3
AT4G33420	Prx47__Peroxidase superfamily protein	AT1G08300	NVL__no vein-like
AT4G33710	CAP (Cysteine-rich secretory proteins, Antigen 5, and Pathogenesis-related 1 protein) superfamily protein	AT1G08310	alpha/beta-Hydrolases superfamily protein
AT4G33720	AtCAPE3__CAP (Cysteine-rich secretory proteins, Antigen 5, and Pathogenesis-related 1 protein) superfamily protein	AT1G08315	ARM repeat superfamily protein
AT4G34300	Cupredoxin superfamily protein	AT1G08320	bZIP21_TGA9__bZIP transcription factor family protein
AT4G34560		AT1G08350	Endomembrane protein 70 protein family
AT4G34860	A/N-InvB__Plant neutral invertase family protein	AT1G08360	Ribosomal protein L1p/L10e family
AT4G35150	O-methyltransferase family protein	AT1G08370	ATDCP1_DCP1__decapping 1
AT4G35390	AGF1_AHL25__AT-hook protein of GA feedback 1	AT1G08380	PSAO__photosystem I subunit O
AT4G35589		AT1G08390	RMI2
AT4G35590	RKD5__RWP-RK domain-containing protein	AT1G08400	RINT-1 / TIP-1 family
AT4G35730	ISTL3__Regulator of Vps4 activity in the MVB pathway protein	AT1G08410	DIG6_LSG1-2__P-loop containing nucleoside triphosphate hydrolases superfamily protein
AT4G36160	ANAC076_NAC076_VND2__NAC domain containing protein 76	AT1G08420	BSL2__BRI1 suppressor 1 (BSU1)-like 2
AT4G36170		AT1G08430	ALMT1_ATALMT1__aluminum-activated malate transporter 1
AT4G36220	CYP84A1_FAH1__ferulic acid 5-hydroxylase 1	AT1G08440	Aluminium activated malate transporter family protein
AT4G36370		AT1G08450	AtCRT3_CRT3_EBS2_PSL1__calreticulin 3
AT4G36600	Late embryogenesis abundant (LEA) protein	AT1G08460	ATHDA8_HDA08_HDA8__histone deacetylase 8
AT4G36620	GATA19_HANL2__GATA transcription factor 19	AT1G08465	YAB2__Plant-specific transcription factor YABBY family protein
AT4G36710	AtHAM4_HAM4_SCL15__GRAS family transcription factor	AT1G08470	SSL3__strictosidine synthase-like 3
AT4G37140	ATMES20_MEE69_MES20__alpha/beta-Hydrolases superfamily protein	AT1G08480	SDH6__Encode subunit 6 of mitochondrial complex II and participates in the respiratory chain. It contributes to anchoring succinate dehydrogenase to the inner mitochondrial membrane. The mRNA is cell-to-cell mobile.
AT4G37150	ATMES9_MES9__methyl esterase 9	AT1G08490	ATCPNIFS_ATNFS2_ATSUFS_CPNIFS_SUFS__chloroplastic NIFS-like cysteine desulfurase
AT4G37160	sks15__SKU5 similar 15	AT1G08500	AtENODL18_ENODL18__early nodulin-like protein 18
AT4G37390	AUR3_BRU6_GH3-2_GH3.2_YDK1__Auxin-responsive GH3 family protein	AT1G08510	FATB__fatty acyl-ACP thioesterases B
AT4G37410	CYP81F4__cytochrome P450, family 81, subfamily F, polypeptide 4	AT1G08520	ALB-1V_ALB1_CHLD_PDE166_V157__ALBINA 1
AT4G37650	SGR7_SHR__GRAS family transcription factor	AT1G08530
AT4G37770	ACS8__1-amino-cyclopropane-1-carboxylate synthase 8	AT1G08540	ABC1_ATSIG1_ATSIG2_SIG1_SIG2_SIGA_SIGB__RNApolymerase sigma subunit 2
AT4G37990	ATCAD8_CAD-B2_ELI3_ELI3-2__elicitor-activated gene 3-2	AT1G08550	AVDE1_NPQ1__non-photochemical quenching 1
AT4G38000	DOF4.7__DNA binding with one finger 4.7	AT1G08560	ATSYP111_KN_SYP111__syntaxin of plants 111
AT4G38210	ATEXP20_ATEXPA20_ATHEXP ALPHA 1.23_EXP20_EXPA20__expansin A20	AT1G08570	ACHT4__atypical CYS HIS rich thioredoxin 4
AT4G38220	AQI__Peptidase M20/M25/M40 family protein	AT1G08580
AT4G38990	AtGH9B16_GH9B16__glycosyl hydrolase 9B16	AT1G08590	ATPXL1_PXL1__Leucine-rich receptor-like protein kinase family protein
AT4G39360		AT1G08600	ATRX_CHR20__P-loop containing nucleoside triphosphate hydrolases superfamily protein
AT4G39670	Glycolipid transfer protein (GLTP) family protein	AT1G08610	Pentatricopeptide repeat (PPR) superfamily protein
AT4G39700	Heavy metal transport/detoxification superfamily protein	AT1G08620	PKDM7D__Transcription factor jumonji (jmj) family protein / zinc finger (C5HC2 type) family protein
AT4G39745	hydroxyproline-rich glycoprotein family protein	AT1G08630	THA1__threonine aldolase 1
AT4G39750	F-box family protein-related	AT1G08640	CJD1__Chloroplast J-like domain 1
AT5G01320	Thiamine pyrophosphate dependent pyruvate decarboxylase family protein	AT1G08650	ATPPCK1_PPCK1__phosphoenolpyruvate carboxylase kinase 1
AT5G01380	Homeodomain-like superfamily protein	AT1G08660	MGP2_SIA1__MALE GAMETOPHYTE DEFECTIVE 2
AT5G01490	ATCAX4_CAX4__cation exchanger 4	AT1G08670	ENTH/VHS family protein
AT5G02030	BLH9_BLR_HB-6_LSN_PNY_RPL_VAN__POX (plant homeobox) family protein	AT1G08680	AGD14_ZIGA4__ARF GAP-like zinc finger-containing protein ZIGA4
AT5G02330	Cysteine/Histidine-rich C1 domain family protein	AT1G08695	SCRL3__SCR-like 3
AT5G02360	DC1 domain-containing protein	AT1G08700	PS1__Presenilin-1
AT5G04010	F-box family protein	AT1G08710	F-box family protein
AT5G04330	CYP84A4__Cytochrome P450 superfamily protein	AT1G08720	ATEDR1_EDR1__Protein kinase superfamily protein
AT5G04530	KCS19__3-ketoacyl-CoA synthase 19	AT1G08730	ATXIC_XIC__Myosin family protein with Dil domain
AT5G05290	ATEXP2_ATEXPA2_ATHEXP ALPHA 1.12_EXP2_EXPA2__expansin A2	AT1G08750	ATGPI8_GPI8__Peptidase C13 family
AT5G05300	IDL6	AT1G08760	CORD2__Plant protein of unknown function (DUF936)
AT5G05657		AT1G08770	PRA1.E__prenylated RAB acceptor 1.E
AT5G06090	ATGPAT7_GPAT7__glycerol-3-phosphate acyltransferase 7	AT1G08780	AIP3_PFD4__ABI3-interacting protein 3
AT5G06710	HAT14__homeobox from Arabidopsis thaliana	AT1G08790	Protein of unknown function (DUF1685)
AT5G06750	APD8__Protein phosphatase 2C family protein	AT1G08800	MyoB1__Protein of unknown function, DUF593
AT5G06755		AT1G08810	AtMYB60_MYB60__myb domain protein 60
AT5G06760	AtLEA4-5_LEA4-5__Late Embryogenesis Abundant 4-5	AT1G08820	VAP27-2__vamp/synaptobrevin-associated protein 27-2
AT5G07000	ATST2B_ST2B__sulfotransferase 2B	AT1G08830	AtSOD1_CSD1_SOD1__copper/zinc superoxide dismutase 1
AT5G07010	ATST2A_ST2A__sulfotransferase 2A	AT1G08840	emb2411_JHS1__DNA replication helicase, putative
AT5G07330		AT1G08845	HES__Ribosomal L18p/L5e family protein
AT5G07520	ATGRP-8_ATGRP18_GRP18__glycine-rich protein 18	AT1G08860	BON3__Calcium-dependent phospholipid-binding Copine family protein
AT5G07540	ATGRP-6_ATGRP16_GRP16__glycine-rich protein 16	AT1G08880	G-H2AX_GAMMA-H2AX_H2AXA_HTA5__Histone superfamily protein
AT5G07600	Oleosin family protein	AT1G08890	Major facilitator superfamily protein
AT5G07650	Actin-binding FH2 protein	AT1G08900	Major facilitator superfamily protein
AT5G08460	GDSL-like Lipase/Acylhydrolase superfamily protein	AT1G08910	PIAL1__zinc ion binding;zinc ion binding
AT5G09440	EXL4__EXORDIUM like 4	AT1G08920	ESL1__ERD (early response to dehydration) six-like 1
AT5G09560	RNA-binding KH domain-containing protein	AT1G08930	ERD6__Major facilitator superfamily protein
AT5G09970	CYP78A7__cytochrome P450, family 78, subfamily A, polypeptide 7	AT1G08940	Phosphoglycerate mutase family protein
AT5G10100	TPPI__Haloacid dehalogenase-like hydrolase (HAD) superfamily protein	AT1G08960	ATCAX11_AtCXX5_CAX11_CCX5__cation exchanger 11
AT5G10120	Ethylene insensitive 3 family protein	AT1G08970	HAP5C_NF-YC9__nuclear factor Y, subunit C9
AT5G10130	Pollen Ole e 1 allergen and extensin family protein	AT1G08980	AMI1_ATAMI1_ATTOC64-I_TOC64-I__amidase 1
AT5G10340	F-box family protein	AT1G08985	AP2/B3-like transcriptional factor family protein
AT5G10430	AGP4_ATAGP4_JAGGER__arabinogalactan protein 4	AT1G09000	ANP1_MAPKKK1_NP1__NPK1-related protein kinase 1
AT5G10510	AIL6_PLT3__AINTEGUMENTA-like 6	AT1G09010	glycoside hydrolase family 2 protein
AT5G11320	AtYUC4_YUC4__Flavin-binding monooxygenase family protein	AT1G09020	ATSNF4_KIN_SNF4__homolog of yeast sucrose nonfermenting 4
AT5G11540	AtGulLO3_GulLO3__D-arabinono-1,4-lactone oxidase family protein	AT1G09026
AT5G12020	HSP17.6II__17.6 kDa class II heat shock protein	AT1G09030	NF-YB4__nuclear factor Y, subunit B4
AT5G13380	Auxin-responsive GH3 family protein	AT1G09040
AT5G13790	AGL15__AGAMOUS-like 15	AT1G09050
AT5G14290	Mitochondrial ribosomal protein L37	AT1G09060	JMJ24__Zinc finger, RING-type;Transcription factor jumonji/aspartyl beta-hydroxylase
AT5G14300	ATPHB5_PHB5__prohibitin 5	AT1G09070	(AT)SRC2_AtSRC2_SRC2__soybean gene regulated by cold-2
AT5G15830	AtbZIP3_bZIP3__basic leucine-zipper 3	AT1G09080	BIP3__Heat shock protein 70 (Hsp 70) family protein
AT5G16080	AtCXE17_CXE17__carboxyesterase 17	AT1G09090	ATRBOHB_ATRBOHB-BETA_RBOHB__respiratory burst oxidase homolog B
AT5G16285	F-box family protein	AT1G09100	RPT5B__26S proteasome AAA-ATPase subunit RPT5B
AT5G16286		AT1G09130	ATP-dependent caseinolytic (Clp) protease/crotonase family protein
AT5G16460	SEIPIN1__Putative adipose-regulatory protein (Seipin)	AT1G09140	At-SR30_ATSRP30_ATSRP30.1_ATSRP30.2_SR30__SERINE-ARGININE PROTEIN 30
AT5G17040	UDP-Glycosyltransferase superfamily protein	AT1G09150	pseudouridine synthase and archaeosine transglycosylase (PUA) domain-containing protein
AT5G17780	alpha/beta-Hydrolases superfamily protein	AT1G09155	AtPP2-B15_PP2-B15__phloem protein 2-B15
AT5G17820	PER57__Peroxidase superfamily protein	AT1G09157	DMP8__Protein of unknown function (DUF679)
AT5G17830	Plasma-membrane choline transporter family protein	AT1G09160	Protein phosphatase 2C family protein
AT5G18510	Aminotransferase-like, plant mobile domain family protein	AT1G09170	P-loop nucleoside triphosphate hydrolases superfamily protein with CH (Calponin Homology) domain
AT5G18870	NSH5__Inosine-uridine preferring nucleoside hydrolase family protein	AT1G09176
AT5G18930	BUD2_SAMDC4__Adenosylmethionine decarboxylase family protein	AT1G09180	ATSAR1_ATSARA1A_SARA1A__secretion-associated RAS super family 1
AT5G19100	Eukaryotic aspartyl protease family protein	AT1G09190	Tetratricopeptide repeat (TPR)-like superfamily protein
AT5G19700	ELS1__MATE efflux family protein	AT1G09195
AT5G19810	Proline-rich extensin-like family protein	AT1G09200	H3.1__Histone superfamily protein
AT5G19880	Peroxidase superfamily protein	AT1G09210	AtCRT1b_CRT1b__calreticulin 1b
AT5G20340	BG5__beta-1,3-glucanase 5	AT1G09220	Pentatricopeptide repeat (PPR) superfamily protein
AT5G20390	Glycosyl hydrolase superfamily protein	AT1G09230	U11/U12-65K__RNA-binding (RRM/RBD/RNP motifs) family protein
AT5G21150	AGO9__Argonaute family protein	AT1G09245	Plant self-incompatibility protein S1 family
AT5G21950	alpha/beta-Hydrolases superfamily protein	AT1G09250	AIF4__basic helix-loop-helix (bHLH) DNA-binding superfamily protein
AT5G22300	AtNIT4_NIT4__nitrilase 4	AT1G09260	Chaperone DnaJ-domain superfamily protein
AT5G22490	O-acyltransferase (WSD1-like) family protein	AT1G09270	IMPA-4__importin alpha isoform 4
AT5G22560	Plant protein of unknown function (DUF247)	AT1G09280
AT5G22910	ATCHX9_CHX9__cation/H+ exchanger 9	AT1G09290
AT5G23010	GSM1_IMS3_MAM1__methylthioalkylmalate synthase 1	AT1G09300	AtICP55__Metallopeptidase M24 family protein
AT5G23220	NIC3__nicotinamidase 3	AT1G09310	Protein of unknown function, DUF538
AT5G23940	DCR_EMB3009_PEL3__HXXXD-type acyl-transferase family protein	AT1G09320	agenet domain-containing protein
AT5G24090	ATCHIA_CHIA_LYS1__chitinase A	AT1G09330	ECH
AT5G24140	SQP2__squalene monooxygenase 2	AT1G09340	CRB_CSP41B_HIP1.3__chloroplast RNA binding
AT5G24780	ATVSP1_VSP1__vegetative storage protein 1	AT1G09350	AtGolS3_GolS3__galactinol synthase 3
AT5G24820	Eukaryotic aspartyl protease family protein	AT1G09360	Plant invertase/pectin methylesterase inhibitor superfamily protein
AT5G25190	ESE3__Integrase-type DNA-binding superfamily protein	AT1G09370	Plant invertase/pectin methylesterase inhibitor superfamily protein
AT5G25490	Ran BP2/NZF zinc finger-like superfamily protein	AT1G09380	UMAMIT25__nodulin MtN21 /EamA-like transporter family protein
AT5G25950	Protein of Unknown Function (DUF239)	AT1G09390	GDSL-like Lipase/Acylhydrolase superfamily protein
AT5G27310	Transcription factor IIS family protein	AT1G09400	FMN-linked oxidoreductases superfamily protein
AT5G27630	ACBP5_AtACBP5__acyl-CoA binding protein 5	AT1G09410	pentatricopeptide (PPR) repeat-containing protein
AT5G28160	Galactose oxidase/kelch repeat superfamily protein	AT1G09415	NIMIN-3__NIM1-interacting 3
AT5G28180	Galactose oxidase/kelch repeat superfamily protein	AT1G09420	G6PD4__glucose-6-phosphate dehydrogenase 4
AT5G33330	Polynucleotidyl transferase, ribonuclease H-like superfamily protein	AT1G09430	ACLA-3__ATP-citrate lyase A-3
AT5G35110		AT1G09440	Protein kinase superfamily protein
AT5G35660	Glycine-rich protein family	AT1G09450	AtHaspin_Haspin__Protein kinase superfamily protein
AT5G37060	ATCHX24_CHX24__cation/H+ exchanger 24	AT1G09460	Carbohydrate-binding X8 domain superfamily protein
AT5G37240		AT1G09470	AtNEAP3
AT5G37500	GORK__gated outwardly-rectifying K+ channel	AT1G09480	NAD(P)-binding Rossmann-fold superfamily protein
AT5G37870	Protein with RING/U-box and TRAF-like domains	AT1G09483	AtNEAP4
AT5G38030	MATE efflux family protein	AT1G09490	NAD(P)-binding Rossmann-fold superfamily protein
AT5G38500	Domain of unknown function (DUF313)	AT1G09500	NAD(P)-binding Rossmann-fold superfamily protein
AT5G38550	Mannose-binding lectin superfamily protein	AT1G09510	NAD(P)-binding Rossmann-fold superfamily protein
AT5G38710	PDH2__Methylenetetrahydrofolate reductase family protein	AT1G09520
AT5G39290	ATEXP26_ATHEXP ALPHA 1.16_EXP26_EXP26__expansin A26	AT1G09530	PAP3_PIF3_POC1__phytochrome interacting factor 3
AT5G39610	ANAC092_ATNAC2_ATNAC6_NAC2_NAC6_ORE1__NAC domain containing protein 6	AT1G09540	ATMYB61_MYB61__myb domain protein 61
AT5G39860	BHLH136_BNQ1_PRE1__basic helix-loop-helix (bHLH) DNA-binding family protein	AT1G09550	AtPAE1__Pectinacetylesterase family protein
AT5G40560	DEG13_DegP13__DegP protease 13	AT1G09560	GLP5_PDGLP1__germin-like protein 5
AT5G40790	AITR3	AT1G09570	FHY2_FRE1_HY8_PHYA__phytochrome A
AT5G40800	AITR4	AT1G09575	MCU1__Protein of unknown function (DUF607)
AT5G41380	CCT motif family protein	AT1G09580	emp24/gp25L/p24 family/GOLD family protein
AT5G41780	myosin heavy chain-related	AT1G09590	Translation protein SH3-like family protein
AT5G42230	scpl41__serine carboxypeptidase-like 41	AT1G09600	Protein kinase superfamily protein
AT5G42380	AtCML37_CML37__calmodulin like 37	AT1G09610	GXM3__Protein of unknown function (DUF579)
AT5G42830	HXXXD-type acyl-transferase family protein	AT1G09620	ATP binding;leucine-tRNA ligases;aminoacyl-tRNA ligases;nucleotide binding;ATP binding;aminoacyl-tRNA ligases
AT5G43020	Leucine-rich repeat protein kinase family protein	AT1G09625
AT5G43340	PHT1;6_PHT6__phosphate transporter 1;6	AT1G09630	ATRAB-A2A_ATRAB11C_ATRABA2A_RAB-A2A_RAB11c__RAB GTPase 11C
AT5G43370	APT1_PHT1;2_PHT2__phosphate transporter 2	AT1G09640	Translation elongation factor EF1B, gamma chain
AT5G43935	ATFLS6_FLS6__flavonol synthase 6	AT1G09645
AT5G44120	ATCRA1_CRA1_CRU1__RmlC-like cupins superfamily protein	AT1G09650	F-box and associated interaction domains-containing protein
AT5G44345	F-box associated ubiquitination effector family protein	AT1G09660	RNA-binding KH domain-containing protein
AT5G44420	LCR77_PDF1.2_PDF1.2A__plant defensin 1.2	AT1G09665	Toll-Interleukin-Resistance (TIR) domain family protein
AT5G45180	Flavin-binding monooxygenase family protein	AT1G09680	Pentatricopeptide repeat (PPR) superfamily protein
AT5G45210	Disease resistance protein (TIR-NBS-LRR class) family	AT1G09690	Translation protein SH3-like family protein
AT5G45830	ATDOG1_DOG1_GAAS5_GSQ5__delay of germination 1	AT1G09700	AtDRB1_DRB1_HYL1__dsRNA-binding domain-like superfamily protein
AT5G45860	PYL11_RCAR5__PYR1-like 11	AT1G09710	Homeodomain-like superfamily protein
AT5G45990	crooked neck protein, putative / cell cycle protein, putative	AT1G09720	NET2B__Kinase interacting (KIP1-like) family protein
AT5G46000	Mannose-binding lectin superfamily protein	AT1G09730	ASP1_SPF1__Cysteine proteinases superfamily protein
AT5G47000	Peroxidase superfamily protein	AT1G09740	Adenine nucleotide alpha hydrolases-like superfamily protein
AT5G47290	myb family transcription factor	AT1G09750	Eukaryotic aspartyl protease family protein
AT5G47500	PME5__Pectin lyase-like superfamily protein	AT1G09760	U2A'__U2 small nuclear ribonucleoprotein A
AT5G47910	ATRBOHD_RBOHD__respiratory burst oxidase homologue D	AT1G09770	ATCDC5_ATMYBCDC5_CDC5__cell division cycle 5
AT5G47920		AT1G09780	iPGAM1__Phosphoglycerate mutase, 2,3-bisphosphoglycerate-independent
AT5G48375	BGLU39_TGG3__thioglucoside glucosidase 3	AT1G09790	COBL6__COBRA-like protein 6 precursor
AT5G48550	F-box associated ubiquitination effector family protein	AT1G09794	Cox19 family protein (CHCH motif)
AT5G49360	ATBXL1_BXL1__beta-xylosidase 1	AT1G09795	ATATP-PRT2_ATP-PRT2_HISN1B__ATP phosphoribosyl transferase 2
AT5G49690	UDP-Glycosyltransferase superfamily protein	AT1G09800	Pseudouridine synthase family protein
AT5G50010	SACL2__sequence-specific DNA binding transcription factors;transcription regulators	AT1G09810	ECT11__evolutionarily conserved C-terminal region 11
AT5G50011		AT1G09812
AT5G50012		AT1G09815	POLD4__polymerase delta 4
AT5G50175		AT1G09820	Pentatricopeptide repeat (PPR-like) superfamily protein
AT5G50510	Molecular chaperone Hsp40/DnaJ family protein	AT1G09830	PUR2__Glycinamide ribonucleotide (GAR) synthetase
AT5G50620	Molecular chaperone Hsp40/DnaJ family protein	AT1G09840	AtHIR1_ATSK41_SK41__shaggy-like protein kinase 41
AT5G50800	AtSWEET13_RPG2_SWEET13__Nodulin MtN3 family protein	AT1G09850	XBCP3__xylem bark cysteine peptidase 3
AT5G51210	OLEO3__oleosin3	AT1G09860	ATPUP16_PUP16__purine permease 16
AT5G51490	Plant invertase/pectin methylesterase inhibitor superfamily	AT1G09870	histidine acid phosphatase family protein
AT5G51500	Plant invertase/pectin methylesterase inhibitor superfamily	AT1G09880	Rhamnogalacturonate lyase family protein
AT5G51810	AT2353_ATGA20OX2_GA20OX2__gibberellin 20 oxidase 2	AT1G09890	Rhamnogalacturonate lyase family protein
AT5G51850	TRM24	AT1G09900	Pentatricopeptide repeat (PPR-like) superfamily protein
AT5G52830	ATWRKY27_WRKY27__WRKY DNA-binding protein 27	AT1G09910	Rhamnogalacturonate lyase family protein
AT5G53210	SPCH__basic helix-loop-helix (bHLH) DNA-binding superfamily protein	AT1G09920	TRAF-type zinc finger-related
AT5G53250	AGP22_ATAGP22__arabinogalactan protein 22	AT1G09930	ATOPT2_OPT2__oligopeptide transporter 2
AT5G53260	Seed maturation protein	AT1G09932	Phosphoglycerate mutase family protein
AT5G53270	Seed maturation protein	AT1G09935	Phosphoglycerate mutase family protein
AT5G54020	Cysteine/Histidine-rich C1 domain family protein	AT1G09940	HEMA2__Glutamyl-tRNA reductase family protein
AT5G54250	ATCNGC4_CNGC4_DND2_HLM1__cyclic nucleotide-gated cation channel 4	AT1G09950	RAS1__RESPONSE TO ABA AND SALT 1
AT5G54740	SESA5__seed storage albumin 5	AT1G09960	ATSUC4_ATSUT4_SUC4_SUT4__sucrose transporter 4
AT5G54800	ATGPT1_GPT1__glucose 6-phosphate/phosphate translocator 1	AT1G09970	LRR XI-23_RLK7__Leucine-rich receptor-like protein kinase family protein
AT5G55110	Stigma-specific Stig1 family protein	AT1G09980	Putative serine esterase family protein
AT5G55410	Bifunctional inhibitor/lipid-transfer protein/seed storage 2S albumin superfamily protein	AT1G09995	DNA repair DEAD helicase RAD3/XP-D subfamily protein
AT5G55770	Cysteine/Histidine-rich C1 domain family protein	AT1G10000	Ribonuclease H-like superfamily protein
AT5G55800	Cysteine/Histidine-rich C1 domain family protein	AT1G10010	AAP8_ATAAP8__amino acid permease 8
AT5G56770		AT1G10020	Protein of unknown function (DUF1005)
AT5G57130	SMXL5__Clp amino terminal domain-containing protein	AT1G10030	ERG28__homolog of yeast ergosterol28
AT5G57240	ORP4C__OSBP(oxysterol binding protein)-related protein 4C	AT1G10040	alpha/beta-Hydrolases superfamily protein
AT5G57390	AIL5_CHO1_EMK_PLT5__AINTEGUMENTA-like 5	AT1G10050	glycosyl hydrolase family 10 protein / carbohydrate-binding domain-containing protein
AT5G57540	AtXTH13_XTH13__xyloglucan endotransglucosylase/hydrolase 13	AT1G10070	ATBCAT-2_BCAT-2_BCAT2__branched-chain amino acid transaminase 2
AT5G57625	AtCAPE5__CAP (Cysteine-rich secretory proteins, Antigen 5, and Pathogenesis-related 1 protein) superfamily protein	AT1G10090	Early-responsive to dehydration stress protein (ERD4)
AT5G57747		AT1G10095	Protein prenylyltransferase superfamily protein
AT5G57750	RING/U-box superfamily protein	AT1G10100
AT5G57760		AT1G10110	F-box family protein
AT5G57770	Plant protein of unknown function (DUF828) with plant pleckstrin homology-like region	AT1G10120	CIB4__basic helix-loop-helix (bHLH) DNA-binding superfamily protein
AT5G58460	ATCHX25_CHX25__cation/H+ exchanger 25	AT1G10130	ATECA3_ECA3__endoplasmic reticulum-type calcium-transporting ATPase 3
AT5G58500	LSH5__Protein of unknown function (DUF640)	AT1G10140	Uncharacterised conserved protein UCP031279
AT5G59040	COPT3__copper transporter 3	AT1G10150	Carbohydrate-binding protein
AT5G59320	LTP3__lipid transfer protein 3	AT1G10155	ATPP2-A10_PP2-A10__phloem protein 2-A10
AT5G59740	UDP-N-acetylglucosamine (UAA) transporter family	AT1G10170	ATNFXL1_NFXL1__NF-X-like 1
AT5G59750	AtRIBA3_RIBA3__DHBP synthase RibB-like alpha/beta domain;GTP cyclohydrolase II	AT1G10180	EXO84C
AT5G59800	ATMBD7_MBD7__methyl-CPG-binding domain 7	AT1G10190	Protein of Unknown Function (DUF239)
AT5G60010	RbohH__ferric reductase-like transmembrane component family protein	AT1G10200	AtWLIM1_WLIM1__GATA type zinc finger transcription factor family protein
AT5G60220	TET4__tetraspanin4	AT1G10210	ATMPK1_MPK1__mitogen-activated protein kinase 1
AT5G61700	ABCA12_ATATH16_ATH16__ABC2 homolog 16	AT1G10220
AT5G62330		AT1G10230	ASK18_SK18__SKP1-like 18
AT5G62340	Plant invertase/pectin methylesterase inhibitor superfamily protein	AT1G10240	FRS11__FAR1-related sequence 11
AT5G62480	ATGSTU9_GST14_GST14B_GSTU9__glutathione S-transferase tau 9	AT1G10250
AT5G62800	Protein with RING/U-box and TRAF-like domains	AT1G10270	GRP23__glutamine-rich protein 23
AT5G63180	Pectin lyase-like superfamily protein	AT1G10280	Core-2/I-branching beta-1,6-N-acetylglucosaminyltransferase family protein
AT5G63600	ATFLS5_FLS5__flavonol synthase 5	AT1G10290	ADL6_DRP2A__dynamin-like protein 6
AT5G64120	AtPRX71_PRX71__Peroxidase superfamily protein	AT1G10300	Nog1-2__Nucleolar GTP-binding protein
AT5G64870	SPFH/Band 7/PHB domain-containing membrane-associated protein family	AT1G10310	NAD(P)-binding Rossmann-fold superfamily protein
AT5G64905	PROPEP3__elicitor peptide 3 precursor	AT1G10320	Zinc finger C-x8-C-x5-C-x3-H type family protein
AT5G64910		AT1G10330	Tetratricopeptide repeat (TPR)-like superfamily protein
AT5G65170	VQ motif-containing protein	AT1G10340	Ankyrin repeat family protein
AT5G65800	ACS5_ATACS5_CIN5_ETO2__ACC synthase 5	AT1G10350	DNAJ heat shock family protein
AT5G65970	ATMLO10_MLO10__Seven transmembrane MLO family protein	AT1G10360	ATGSTU18_GST29_GSTU18__glutathione S-transferase TAU 18
AT5G66350	SHI__Lateral root primordium (LRP) protein-related	AT1G10370	ATGSTU17_ERD9_GST30_GST30B_GSTU17__Glutathione S-transferase family protein
AT5G66700	ATHB53_HB-8_HB53__homeobox 53	AT1G10380	Putative membrane lipoprotein
AT5G66940	ATDOF5.8__Dof-type zinc finger DNA-binding family protein	AT1G10390	DRA2__Nucleoporin autopeptidase
AT5G67450	AZF1_ZF1__zinc-finger protein 1	AT1G10410	Protein of unknown function (DUF1336)
AT5G67550		AT1G10417
		AT1G10430	PP2A-2__protein phosphatase 2A-2
		AT1G10450	SNL6__SIN3-like 6
		AT1G10455
		AT1G10460	GLP7__germin-like protein 7
		AT1G10470	ARR4_ATRR1_IBC7_MEE7__response regulator 4
		AT1G10490	Domain of unknown function (DUF1726) ;Putative ATPase (DUF699)
		AT1G10500	ATCPISCA_CPISCA__chloroplast-localized ISCA-like protein
		AT1G10510	emb2004__RNI-like superfamily protein
		AT1G10520	AtPol{lambda}_Pol{lambda}__DNA polymerase lambda (POLL)
		AT1G10522	PRIN2
		AT1G10530
		AT1G10540	ATNAT8_NAT8__nucleobase-ascorbate transporter 8
		AT1G10550	XET_XTH33__xyloglucan:xyloglucosyl transferase 33
		AT1G10570	OTS2_ULP1C__Cysteine proteinases superfamily protein
		AT1G10580	Transducin/WD40 repeat-like superfamily protein
		AT1G10585	basic helix-loop-helix (bHLH) DNA-binding superfamily protein
		AT1G10586	basic helix-loop-helix (bHLH) DNA-binding superfamily protein
		AT1G10588	Gibberellin-regulated family protein
		AT1G10590	Nucleic acid-binding, OB-fold-like protein
		AT1G10600	AMSH2__associated molecule with the SH3 domain of STAM 2
		AT1G10610	basic helix-loop-helix (bHLH) DNA-binding superfamily protein
		AT1G10620	AtPERK11_PERK11__Protein kinase superfamily protein
		AT1G10630	ARFA1F_ATARFA1F__ADP-ribosylation factor A1F
		AT1G10640	Pectin lyase-like superfamily protein
		AT1G10650	SBP (S-ribonuclease binding protein) family protein
		AT1G10652
		AT1G10657	Plant protein 1589 of unknown function
		AT1G10660
		AT1G10670	ACLA-1__ATP-citrate lyase A-1
		AT1G10680	ABCB10_PGP10__P-glycoprotein 10
		AT1G10690	SMR8
		AT1G10700	PRS3__phosphoribosyl pyrophosphate (PRPP) synthase 3
		AT1G10710	PHS1__poor homologous synapsis 1
		AT1G10717	ESF1.3
		AT1G10720	BSD domain-containing protein
		AT1G10730	AP1M1__Clathrin adaptor complexes medium subunit family protein
		AT1G10740	alpha/beta-Hydrolases superfamily protein
		AT1G10745	ESF1.2__Maternally expressed gene (MEG) family protein
		AT1G10747	ESF1.1__Maternally expressed gene (MEG) family protein
		AT1G10760	GWD_GWD1_SEX1_SOP_SOP1__Pyruvate phosphate dikinase, PEP/pyruvate binding domain
		AT1G10770	Plant invertase/pectin methylesterase inhibitor superfamily protein
		AT1G10780	F-box/RNI-like superfamily protein
		AT1G10800
		AT1G10810	NAD(P)-linked oxidoreductase superfamily protein
		AT1G10820	Protein of unknown function (DUF3755)
		AT1G10830	Z-ISO_Z-ISO1.1_Z-ISO1.2__15-cis-zeta-carotene isomerase
		AT1G10840	TIF3H1__translation initiation factor 3 subunit H1
		AT1G10850	Leucine-rich repeat protein kinase family protein
		AT1G10865
		AT1G10870	AGD4__ARF-GAP domain 4
		AT1G10880	Core-2/I-branching beta-1,6-N-acetylglucosaminyltransferase family protein
		AT1G10890
		AT1G10900	Phosphatidylinositol-4-phosphate 5-kinase family protein
		AT1G10910	EMB3103_PDM2__Pentatricopeptide repeat (PPR) superfamily protein
		AT1G10920	LOV1__NB-ARC domain-containing disease resistance protein
		AT1G10930	ATRECQ4A_ATSGS1_RECQ4A__DNA helicase (RECQl4A)
		AT1G10940	ASK1_SNRK2-4_SNRK2.4_SRK2A__Protein kinase superfamily protein
		AT1G10950	AtTMN1_EMP12_TMN1__transmembrane nine 1
		AT1G10960	ATFD1_FD1__ferredoxin 1
		AT1G10970	ATZIP4_ZIP4__zinc transporter 4 precursor
		AT1G10980	Lung seven transmembrane receptor family protein
		AT1G10990
		AT1G11000	ATMLO4_MLO4__Seven transmembrane MLO family protein
		AT1G11020	RING/FYVE/PHD zinc finger superfamily protein
		AT1G11050	Protein kinase superfamily protein
		AT1G11060	AtWAPL1_WAPL1__WAPL (Wings apart-like protein regulation of heterochromatin) protein
		AT1G11070
		AT1G11090	MAGL1__alpha/beta-Hydrolases superfamily protein
		AT1G11100	FRG5__SNF2 domain-containing protein / helicase domain-containing protein / zinc finger protein-related
		AT1G11110	LisH and RanBPM domains containing protein
		AT1G11112
		AT1G11120
		AT1G11125
		AT1G11130	SCM_SRF9_SUB__Leucine-rich repeat protein kinase family protein
		AT1G11145	Protein of unknown function (DUF674)
		AT1G11160	KTN80.1__Transducin/WD40 repeat-like superfamily protein
		AT1G11170	Protein of unknown function (DUF707)
		AT1G11180	AtSCAMP2_SCAMP2__Secretory carrier membrane protein (SCAMP) family protein
		AT1G11190	BFN1_ENDO1__bifunctional nuclease i
		AT1G11200	Protein of unknown function (DUF300)
		AT1G11210	Protein of unknown function (DUF761)
		AT1G11220	Protein of unknown function (DUF761)
		AT1G11240
		AT1G11250	ATSYP125_SYP125__syntaxin of plants 125
		AT1G11260	ATSTP1_STP1__sugar transporter 1
		AT1G11270	F-box and associated interaction domains-containing protein
		AT1G11280	S-locus lectin protein kinase family protein
		AT1G11290	CRR22__Pentatricopeptide repeat (PPR) superfamily protein
		AT1G11300	EGM1__protein serine/threonine kinases;protein kinases;ATP binding;sugar binding;kinases;carbohydrate binding
		AT1G11310	ATMLO2_MLO2_PMR2__Seven transmembrane MLO family protein
		AT1G11320
		AT1G11330	S-locus lectin protein kinase family protein
		AT1G11340	S-locus lectin protein kinase family protein
		AT1G11350	CBRLK1_RKS2_SD1-13__S-domain-1 13
		AT1G11360	Adenine nucleotide alpha hydrolases-like superfamily protein
		AT1G11362	Plant invertase/pectin methylesterase inhibitor superfamily protein
		AT1G11380	PLAC8 family protein
		AT1G11390	Protein kinase superfamily protein
		AT1G11400	PYM__partner of Y14-MAGO
		AT1G11410	S-locus lectin protein kinase family protein
		AT1G11420	ATDUF2_DUF2__DOMAIN OF UNKNOWN FUNCTION 724 2
		AT1G11430	MORF9_RIP9__plastid developmental protein DAG, putative
		AT1G11440
		AT1G11450	UMAMIT27__nodulin MtN21 /EamA-like transporter family protein
		AT1G11460	UMAMIT26__nodulin MtN21 /EamA-like transporter family protein
		AT1G11470	Pentatricopeptide repeat (PPR) superfamily protein
		AT1G11475	NRPB10_NRPD10_NRPE10__RNA polymerases N / 8 kDa subunit
		AT1G11480	eukaryotic translation initiation factor-related
		AT1G11490	zinc finger (C2H2 type) family protein
		AT1G11500	DEAL3__Protein of unknown function (DUF1218)
		AT1G11530	ATCXXS1_CXXS1__C-terminal cysteine residue is changed to a serine 1
		AT1G11540	Sulfite exporter TauE/SafE family protein
		AT1G11545	XTH8__xyloglucan endotransglucosylase/hydrolase 8
		AT1G11560	Oligosaccharyltransferase complex/magnesium transporter family protein
		AT1G11570	NTL__NTF2-like
		AT1G11572	Plant thionin family protein
		AT1G11590	PME19__Plant invertase/pectin methylesterase inhibitor superfamily
		AT1G11593	Plant invertase/pectin methylesterase inhibitor superfamily protein
		AT1G11608	F-box associated ubiquitination effector family protein
		AT1G11610	CYP71A18__cytochrome P450, family 71, subfamily A, polypeptide 18
		AT1G11620	F-box and associated interaction domains-containing protein
		AT1G11630	Tetratricopeptide repeat (TPR)-like superfamily protein
		AT1G11650	ATRBP45B_RBP45B__RNA-binding (RRM/RBD/RNP motifs) family protein
		AT1G11655
		AT1G11660	heat shock protein 70 (Hsp 70) family protein
		AT1G11670	MATE efflux family protein
		AT1G11680	atCYP51_CYP51_CYP51A2_CYP51G1_EMB1738__CYTOCHROME P450 51G1
		AT1G11684
		AT1G11690
		AT1G11700	Protein of unknown function, DUF584
		AT1G11710	Pentatricopeptide repeat (PPR) superfamily protein
		AT1G11720	ATSS3_SS3__starch synthase 3
		AT1G11730	Galactosyltransferase family protein
		AT1G11740	ankyrin repeat family protein
		AT1G11750	CLPP6_NCLPP1_NCLPP6__CLP protease proteolytic subunit 6
		AT1G11755	LEW1__Undecaprenyl pyrophosphate synthetase family protein
		AT1G11760	MED32
		AT1G11765	Plant self-incompatibility protein S1 family
		AT1G11780	oxidoreductase, 2OG-Fe(II) oxygenase family protein
		AT1G11785
		AT1G11790	ADT1_AtADT1__arogenate dehydratase 1
		AT1G11800	endonuclease/exonuclease/phosphatase family protein
		AT1G11810	F-box associated ubiquitination effector family protein
		AT1G11820	O-Glycosyl hydrolases family 17 protein
		AT1G11840	ATGLX1_AtGLYI3_GLX1__glyoxalase I homolog
		AT1G11850
		AT1G11860	Glycine cleavage T-protein family
		AT1G11870	ATSRS_OVA7_SRS__Seryl-tRNA synthetase
		AT1G11880	transferases, transferring hexosyl groups
		AT1G11890	ATSEC22_SEC22__Synaptobrevin family protein
		AT1G11900	Tetratricopeptide repeat (TPR)-like superfamily protein
		AT1G11905	B-cell receptor-associated protein 31-like
		AT1G11910	APA1_ATAPA1_AtPaspA1_PaspA1__aspartic proteinase A1
		AT1G11915
		AT1G11920	Pectin lyase-like superfamily protein
		AT1G11925	Stigma-specific Stig1 family protein
		AT1G11930	Predicted pyridoxal phosphate-dependent enzyme, YBL036C type
		AT1G11940	Core-2/I-branching beta-1,6-N-acetylglucosaminyltransferase family protein
		AT1G11950	Transcription factor jumonji (jmjC) domain-containing protein
		AT1G11960	ERD (early-responsive to dehydration stress) family protein
		AT1G11970	Ubiquitin-like superfamily protein
		AT1G11980	RUB3__ubiquitin-related protein 3
		AT1G11990	O-fucosyltransferase family protein
		AT1G12000	Phosphofructokinase family protein
		AT1G12010	2-oxoglutarate (2OG) and Fe(II)-dependent oxygenase superfamily protein
		AT1G12020
		AT1G12040	LRX1__leucine-rich repeat/extensin 1
		AT1G12050	AtFAH_FAH_SSCD1__fumarylacetoacetase, putative
		AT1G12060	ATBAG5_BAG5__BCL-2-associated athanogene 5
		AT1G12064
		AT1G12070	Immunoglobulin E-set superfamily protein
		AT1G12080	Vacuolar calcium-binding protein-related
		AT1G12090	ELP__extensin-like protein
		AT1G12100	Bifunctional inhibitor/lipid-transfer protein/seed storage 2S albumin superfamily protein
		AT1G12110	AtNPF6.3_ATNRT1_B-1_CHL1_CHL1-1_NPF6.3_NRT1_NRT1.1__nitrate transporter 1.1
		AT1G12120	Plant protein of unknown function (DUF863)
		AT1G12130	FMOGS-OX6__Flavin-binding monooxygenase family protein
		AT1G12140	FMO GS-OX5__flavin-monooxygenase glucosinolate S-oxygenase 5
		AT1G12150	Plant protein of unknown function (DUF827)
		AT1G12160	FMOGS-OX7__Flavin-binding monooxygenase family protein
		AT1G12170	F-box family protein
		AT1G12180
		AT1G12190	F-box and associated interaction domains-containing protein
		AT1G12210	RFL1__RPS5-like 1
		AT1G12211
		AT1G12220	RPS5__Disease resistance protein (CC-NBS-LRR class) family
		AT1G12230	Aldolase superfamily protein
		AT1G12240	ATBETAFRUCT4_AtFRUCT4_AtVI2_FRUCT4_VAC-INV_VI2__Glycosyl hydrolases family 32 protein
		AT1G12244	Polynucleotidyl transferase, ribonuclease H-like superfamily protein
		AT1G12250	TL20.3__Pentapeptide repeat-containing protein
		AT1G12260	ANAC007_EMB2749_NAC007_VND4__NAC 007
		AT1G12270	Hop1__stress-inducible protein, putative
		AT1G12280	SUMM2__LRR and NB-ARC domains-containing disease resistance protein
		AT1G12290	Disease resistance protein (CC-NBS-LRR class) family
		AT1G12300	RFL2__Tetratricopeptide repeat (TPR)-like superfamily protein
		AT1G12310	Calcium-binding EF-hand family protein
		AT1G12330
		AT1G12340	Cornichon family protein
		AT1G12350	ATCOAB_COAB__4-phospho-panto-thenoylcysteine synthetase
		AT1G12360	KEU_SEC11__Sec1/munc18-like (SM) proteins superfamily
		AT1G12370	PHR1_UVR2__photolyase 1
		AT1G12380
		AT1G12390	Cornichon family protein
		AT1G12400	Nucleotide excision repair, TFIIH, subunit TTDA
		AT1G12410	CLP2_CLPR2_EMB3146_NCLPP2__CLP protease proteolytic subunit 2
		AT1G12411
		AT1G12420	ACR8__ACT domain repeat 8
		AT1G12423
		AT1G12430	ARK3_AtKINUa_PAK__armadillo repeat kinesin 3
		AT1G12440	A20/AN1-like zinc finger family protein
		AT1G12450	SNARE associated Golgi protein family
		AT1G12451
		AT1G12460	Leucine-rich repeat protein kinase family protein
		AT1G12470	zinc ion binding
		AT1G12480	CDI3_OZS1_RCD3_SLAC1__C4-dicarboxylate transporter/malic acid transport protein
		AT1G12490	F-box associated ubiquitination effector family protein
		AT1G12500	Nucleotide-sugar transporter family protein
		AT1G12520	ATCCS_CCS__copper chaperone for SOD1
		AT1G12530	MOS9
		AT1G12540	basic helix-loop-helix (bHLH) DNA-binding superfamily protein
		AT1G12550	HPR3__D-isomer specific 2-hydroxyacid dehydrogenase family protein
		AT1G12560	ATEXP7_ATEXPA7_ATHEXP ALPHA 1.26_EXP7_EXPA7__expansin A7
		AT1G12570	Glucose-methanol-choline (GMC) oxidoreductase family protein
		AT1G12580	PEPKR1__phosphoenolpyruvate carboxylase-related kinase 1
		AT1G12600	UDP-N-acetylglucosamine (UAA) transporter family
		AT1G12620	Pentatricopeptide repeat (PPR) superfamily protein
		AT1G12640	AtLPLAT1_LPCAT1_LPLAT1__MBOAT (membrane bound O-acyl transferase) family protein
		AT1G12650
		AT1G12660
		AT1G12663
		AT1G12665
		AT1G12672
		AT1G12680	PEPKR2__phosphoenolpyruvate carboxylase-related kinase 2
		AT1G12700	RPF1__ATP binding;nucleic acid binding;helicases
		AT1G12710	AtPP2-A12_PP2-A12__phloem protein 2-A12
		AT1G12730	GPI transamidase subunit PIG-U
		AT1G12740	CYP87A2__cytochrome P450, family 87, subfamily A, polypeptide 2
		AT1G12750	ATRBL6_RBL6__RHOMBOID-like protein 6
		AT1G12760	Zinc finger, C3HC4 type (RING finger) family protein
		AT1G12770	EMB1586_ISE1__P-loop containing nucleoside triphosphate hydrolases superfamily protein
		AT1G12775	Pentatricopeptide repeat (PPR) superfamily protein
		AT1G12780	ATUGE1_UGE1__UDP-D-glucose/UDP-D-galactose 4-epimerase 1
		AT1G12790
		AT1G12800	SDP__Nucleic acid-binding, OB-fold-like protein
		AT1G12805	nucleotide binding
		AT1G12810	proline-rich family protein
		AT1G12820	AFB3__auxin signaling F-box 3
		AT1G12830
		AT1G12840	ATVHA-C_DET3__vacuolar ATP synthase subunit C (VATC) / V-ATPase C subunit / vacuolar proton pump C subunit (DET3)
		AT1G12845
		AT1G12850	Phosphoglycerate mutase family protein
		AT1G12855	F-box family protein
		AT1G12860	ICE2_SCRM2__basic helix-loop-helix (bHLH) DNA-binding superfamily protein
		AT1G12870	F-box and associated interaction domains-containing protein
		AT1G12880	atnudt12_NUDT12__nudix hydrolase homolog 12
		AT1G12890	Integrase-type DNA-binding superfamily protein
		AT1G12900	GAPA-2__glyceraldehyde 3-phosphate dehydrogenase A subunit 2
		AT1G12910	ATAN11_LWD1__Transducin/WD40 repeat-like superfamily protein
		AT1G12920	ERF1-2__eukaryotic release factor 1-2
		AT1G12930	ARM repeat superfamily protein
		AT1G12938
		AT1G12940	ATNRT2.5_NRT2.5__nitrate transporter2.5
		AT1G12960	Ribosomal protein L18e/L15 superfamily protein
		AT1G12970	PIRL3__plant intracellular ras group-related LRR 3
		AT1G12990	beta-1,4-N-acetylglucosaminyltransferase family protein
		AT1G13000	Protein of unknown function (DUF707)
		AT1G13020	EIF4B2__eukaryotic initiation factor 4B2
		AT1G13030	Atcoilin_COILIN__sphere organelles protein-related
		AT1G13040	Pentatricopeptide repeat (PPR-like) superfamily protein
		AT1G13050
		AT1G13060	PBE1__20S proteasome beta subunit E1
		AT1G13080	CYP71B2__cytochrome P450, family 71, subfamily B, polypeptide 2
		AT1G13090	CYP71B28__cytochrome P450, family 71, subfamily B, polypeptide 28
		AT1G13100	CYP71B29__cytochrome P450, family 71, subfamily B, polypeptide 29
		AT1G13110	CYP71B7__cytochrome P450, family 71 subfamily B, polypeptide 7
		AT1G13120	AtGLE1_GLE1
		AT1G13130	Cellulase (glycosyl hydrolase family 5) protein
		AT1G13140	CYP86C3__cytochrome P450, family 86, subfamily C, polypeptide 3
		AT1G13150	CYP86C4__cytochrome P450, family 86, subfamily C, polypeptide 4
		AT1G13160	ARM repeat superfamily protein
		AT1G13170	ORP1D__OSBP(oxysterol binding protein)-related protein 1D
		AT1G13180	ARP3_ATARP3_DIS1__Actin-like ATPase superfamily protein
		AT1G13190	RNA-binding (RRM/RBD/RNP motifs) family protein
		AT1G13195	RING/U-box superfamily protein
		AT1G13200	F-box and associated interaction domains-containing protein
		AT1G13210	ACA.l__autoinhibited Ca2+/ATPase II
		AT1G13220	CRWN2_LINC2__nuclear matrix constituent protein-related
		AT1G13230	Leucine-rich repeat (LRR) family protein
		AT1G13245	DVL4_RTFL17__ROTUNDIFOLIA like 17
		AT1G13250	GATL3__galacturonosyltransferase-like 3
		AT1G13260	AtRAV1_EDF4_RAV1__related to ABI3/VP1 1
		AT1G13270	MAP1B_MAP1C__methionine aminopeptidase 1B
		AT1G13280	AOC4__allene oxide cyclase 4
		AT1G13290	DOT5_WIP6__C2H2-like zinc finger protein
		AT1G13300	AtNIGT1_HRS1__myb-like transcription factor family protein
		AT1G13310	Endosomal targeting BRO1-like domain-containing protein
		AT1G13320	PP2AA3__protein phosphatase 2A subunit A3
		AT1G13330	AHP2_HOP2__Arabidopsis Hop2 homolog
		AT1G13340	ISTL6__Regulator of Vps4 activity in the MVB pathway protein
		AT1G13350	Protein kinase superfamily protein
		AT1G13360
		AT1G13370	Histone superfamily protein
		AT1G13380	Protein of unknown function (DUF1218)
		AT1G13390
		AT1G13400	JGL_NUB__C2H2 and C2HC zinc fingers superfamily protein
		AT1G13410	Tetratricopeptide repeat (TPR)-like superfamily protein
		AT1G13420	ATST4B_ST4B__sulfotransferase 4B
		AT1G13430	ATST4C_ST4C__sulfotransferase 4C
		AT1G13440	GAPC-2_GAPC2__glyceraldehyde-3-phosphate dehydrogenase C2
		AT1G13450	GT-1__Homeodomain-like superfamily protein
		AT1G13460	Protein phosphatase 2A regulatory B subunit family protein
		AT1G13470	Protein of unknown function (DUF1262)
		AT1G13480	Protein of unknown function (DUF1262)
		AT1G13485
		AT1G13490	Protein of unknown function (DUF1262)
		AT1G13500	Protein of unknown function (DUF1262)
		AT1G13510	Protein of unknown function (DUF1262)
		AT1G13520	Protein of unknown function (DUF1262)
		AT1G13530	Protein of unknown function (DUF1262)
		AT1G13540	Protein of unknown function (DUF1262)
		AT1G13550	Protein of unknown function (DUF1262)
		AT1G13560	AAPT1_ATAAPT1__aminoalcoholphosphotransferase 1
		AT1G13570	F-box/RNI-like superfamily protein
		AT1G13580	LAG13_LOH3__LAG1 longevity assurance homolog 3
		AT1G13590	ATPSK1_PSK1__phytosulfokine 1 precursor
		AT1G13600	AtbZIP58_bZIP58__basic leucine-zipper 58
		AT1G13605
		AT1G13607	Defensin-like (DEFL) family protein
		AT1G13608	Defensin-like (DEFL) family protein
		AT1G13609	Defensin-like (DEFL) family protein
		AT1G13610	alpha/beta-Hydrolases superfamily protein
		AT1G13620	GLV5_RGF2
		AT1G13630	Tetratricopeptide repeat (TPR)-like superfamily protein
		AT1G13635	DNA glycosylase superfamily protein
		AT1G13640	Phosphatidylinositol 3- and 4-kinase family protein
		AT1G13650
		AT1G13670	BGL2
		AT1G13680	PLC-like phosphodiesterases superfamily protein
		AT1G13690	ATE1__ATPase E1
		AT1G13700	PGL1__6-phosphogluconolactonase 1
		AT1G13730	Nuclear transport factor 2 (NTF2) family protein with RNA binding (RRM-RBD-RNP motifs) domain
		AT1G13740	AFP2__ABI five binding protein 2
		AT1G13750	ATPAP1_PAP1__Purple acid phosphatases superfamily protein
		AT1G13755	Defensin-like (DEFL) family protein
		AT1G13760
		AT1G13770	RUS3__Protein of unknown function, DUF647
		AT1G13780	F-box/RNI-like/FBD-like domains-containing protein
		AT1G13790	FDM4__XH/XS domain-containing protein
		AT1G13800	FAC19__Tetratricopeptide repeat (TPR)-like superfamily protein
		AT1G13810	Restriction endonuclease, type II-like superfamily protein
		AT1G13820	alpha/beta-Hydrolases superfamily protein
		AT1G13830	Carbohydrate-binding X8 domain superfamily protein
		AT1G13860	QUL1__QUASIMODO2 LIKE 1
		AT1G13870	AtKTI12_DRL1__calmodulin binding;purine nucleotide binding
		AT1G13880	ELM2__ELM2 domain-containing protein
		AT1G13890	ATSNAP30_SNAP30__soluble N-ethylmaleimide-sensitive factor adaptor protein 30
		AT1G13900	PAP2__Purple acid phosphatases superfamily protein
		AT1G13910	Leucine-rich repeat (LRR) family protein
		AT1G13920	Remorin family protein
		AT1G13930
		AT1G13940	Plant protein of unknown function (DUF863)
		AT1G13950	ATELF5A-1_EIF-5A_EIF5A_ELF5A-1__eukaryotic elongation factor 5A-1
		AT1G13960	WRKY4__WRKY DNA-binding protein 4
		AT1G13970	Protein of unknown function (DUF1336)
		AT1G13980	EMB30_GN_VAN7__sec7 domain-containing protein
		AT1G13990
		AT1G14000	VIK__VH1-interacting kinase
		AT1G14010	emp24/gp25L/p24 family/GOLD family protein
		AT1G14020	O-fucosyltransferase family protein
		AT1G14030	LSMT-L__Rubisco methyltransferase family protein
		AT1G14040	PHO1;H3__EXS (ERD1/XPR1/SYG1) family protein
		AT1G14048	GCK domain-containing protein
		AT1G14060	GCK domain-containing protein
		AT1G14070
		AT1G14080	ATFUT6_FUT6__fucosyltransferase 6
		AT1G14100	FUT8__fucosyltransferase 8
		AT1G14110	ATFUT9_FUT9__fucosyltransferase 9
		AT1G14120	AtDAO2__2-oxoglutarate (2OG) and Fe(II)-dependent oxygenase superfamily protein
		AT1G14130	AtDAO_DAO1__2-oxoglutarate (2OG) and Fe(II)-dependent oxygenase superfamily protein
		AT1G14140	UCP3__Mitochondrial substrate carrier family protein
		AT1G14150	PnsL2_PQL1_PQL2__PsbQ-like 2
		AT1G14160	CASPL1A1__Uncharacterised protein family (UPF0497)
		AT1G14170	RNA-binding KH domain-containing protein
		AT1G14180	RING/U-box superfamily protein
		AT1G14185	Glucose-methanol-choline (GMC) oxidoreductase family protein
		AT1G14190	Glucose-methanol-choline (GMC) oxidoreductase family protein
		AT1G14200	RING/U-box superfamily protein
		AT1G14205	Ribosomal L18p/L5e family protein
		AT1G14210	Ribonuclease T2 family protein
		AT1G14220	Ribonuclease T2 family protein
		AT1G14225
		AT1G14230	GDA1/CD39 nucleoside phosphatase family protein
		AT1G14240	APY3__GDA1/CD39 nucleoside phosphatase family protein
		AT1G14250	GDA1/CD39 nucleoside phosphatase family protein
		AT1G14260	RING/FYVE/PHD zinc finger superfamily protein
		AT1G14270	CAAX amino terminal protease family protein
		AT1G14280	PKS2__phytochrome kinase substrate 2
		AT1G14290	AtSBH2_SBH2__sphingoid base hydroxylase 2
		AT1G14300	ARM repeat superfamily protein
		AT1G14310	Haloacid dehalogenase-like hydrolase (HAD) superfamily protein
		AT1G14315	F-box and associated interaction domains-containing protein
		AT1G14320	RPL10_RPL10A_SAC52__Ribosomal protein L16p/L10e family protein
		AT1G14330	Galactose oxidase/kelch repeat superfamily protein
		AT1G14340	RNA-binding (RRM/RBD/RNP motifs) family protein
		AT1G14345	NAD(P)-linked oxidoreductase superfamily protein
		AT1G14350	AtMYB124_FLP_MYB124__Duplicated homeodomain-like superfamily protein
		AT1G14360	ATUTR3_UTR3__UDP-galactose transporter 3
		AT1G14370	APK2A_Kin1_PBL2__protein kinase 2A
		AT1G14380	IQD28__IQ-domain 28
		AT1G14390	Leucine-rich repeat protein kinase family protein
		AT1G14400	ATUBC1_UBC1_UBC1__ubiquitin carrier protein 1
		AT1G14410	ATWHY1_PTAC1_WHY1__ssDNA-binding transcriptional regulator
		AT1G14420	AT59__Pectate lyase family protein
		AT1G14430	glyoxal oxidase-related protein
		AT1G14440	AtHB31_FTM2_HB31_ZHD4__homeobox protein 31
		AT1G14450	NADH dehydrogenase (ubiquinone)s
		AT1G14455
		AT1G14460	AAA-type ATPase family protein
		AT1G14470	Pentatricopeptide repeat (PPR) superfamily protein
		AT1G14480	Ankyrin repeat family protein
		AT1G14490	AHL28__Predicted AT-hook DNA-binding family protein
		AT1G14500	Ankyrin repeat family protein
		AT1G14510	AL7_AtAL7__alfin-like 7
		AT1G14520	MIOX1__myo-inositol oxygenase 1
		AT1G14530	THH1__Protein of unknown function (DUF1084)
		AT1G14540	PER4_PRX4__Peroxidase superfamily protein
		AT1G14549
		AT1G14550	Peroxidase superfamily protein
		AT1G14560	CoAc1__Mitochondrial substrate carrier family protein
		AT1G14570	AtPUX7_PUX7__UBX domain-containing protein
		AT1G14580	BLJ__C2H2-like zinc finger protein
		AT1G14590	Nucleotide-diphospho-sugar transferase family protein
		AT1G14600	Homeodomain-like superfamily protein
		AT1G14610	TWN2_VALRS__valyl-tRNA synthetase / valine--tRNA ligase (VALRS)
		AT1G14620	DECOY__decoy
		AT1G14630
		AT1G14640	SWAP (Suppressor-of-White-APricot)/surp domain-containing protein
		AT1G14642
		AT1G14650	SWAP (Suppressor-of-White-APricot)/surp domain-containing protein / ubiquitin family protein
		AT1G14660	ATNHX8_NHX8_NHX8__Na+/H+ exchanger 8
		AT1G14670	Endomembrane protein 70 protein family
		AT1G14680
		AT1G14685	ATBPC2_BBR/BPC2_BPC2__basic pentacysteine 2
		AT1G14686	ENTH/ANTH/VHS superfamily protein
		AT1G14687	AtHB32_HB32_ZHD14__homeobox protein 32
		AT1G14688
		AT1G14690	MAP65-7__microtubule-associated protein 65-7
		AT1G14700	ATPAP3_PAP3__purple acid phosphatase 3
		AT1G14710	hydroxyproline-rich glycoprotein family protein
		AT1G14720	ATXTH28_EXGT-A2_XTH28_XTR2__xyloglucan endotransglucosylase/hydrolase 28
		AT1G14730	Cytochrome b561/ferric reductase transmembrane protein family
		AT1G14740	OBE3_TTA1__Protein of unknown function (DUF1423)
		AT1G14750	SDS__Cyclin family protein
		AT1G14755	S locus-related glycoprotein 1 (SLR1) binding pollen coat protein family
		AT1G14760	KNATM__KNOX Arabidopsis thaliana meinox
		AT1G14770	RING/FYVE/PHD zinc finger superfamily protein
		AT1G14780	MAC/Perforin domain-containing protein
		AT1G14790	AtRDR1_ATRDRP1_RDR1__RNA-dependent RNA polymerase 1
		AT1G14800	Nucleic acid-binding, OB-fold-like protein
		AT1G14810	semialdehyde dehydrogenase family protein
		AT1G14820	Sec14p-like phosphatidylinositol transfer family protein
		AT1G14830	ADL1C_ADL5_DL1C_DRP1C__DYNAMIN-like 1C
		AT1G14840	ATMAP70-4_MAP70-4__microtubule-associated proteins 70-4
		AT1G14850	NUP155__nucleoporin 155
		AT1G14860	atnudt18_NUDT18__nudix hydrolase homolog 18
		AT1G14870	AtPCR2_PCR2__PLANT CADMIUM RESISTANCE 2
		AT1G14880	AtPCR1_PCR1__PLANT CADMIUM RESISTANCE 1
		AT1G14890	Plant invertase/pectin methylesterase inhibitor superfamily protein
		AT1G14900	HMGA__high mobility group A
		AT1G14910	ENTH/ANTH/VHS superfamily protein
		AT1G14920	GAI_RGA2__GRAS family transcription factor family protein
		AT1G14930	Polyketide cyclase/dehydrase and lipid transport superfamily protein
		AT1G14940	Polyketide cyclase/dehydrase and lipid transport superfamily protein
		AT1G14950	Polyketide cyclase/dehydrase and lipid transport superfamily protein
		AT1G14960	Polyketide cyclase/dehydrase and lipid transport superfamily protein
		AT1G14970	O-fucosyltransferase family protein
		AT1G14980	CPN10__chaperonin 10
		AT1G14990
		AT1G15000	scpl50__serine carboxypeptidase-like 50
		AT1G15010
		AT1G15015	F-box family protein
		AT1G15020	ATQSOX1_QSO2_QSOX1__quiescin-sulfhydryl oxidase 1
		AT1G15030	Protein of unknown function (DUF789)
		AT1G15040	GAT_GAT1_2.1__Class I glutamine amidotransferase-like superfamily protein
		AT1G15045
		AT1G15050	IAA34__indole-3-acetic acid inducible 34
		AT1G15060	Uncharacterised conserved protein UCP031088, alpha/beta hydrolase
		AT1G15080	ATLPP2_ATPAP2_LPP2__lipid phosphate phosphatase 2
		AT1G15100	RHA2A__RING-H2 finger A2A
		AT1G15110	AtPSS1_PSS1__phosphatidyl serine synthase family protein
		AT1G15120	Ubiquinol-cytochrome C reductase hinge protein
		AT1G15125	S-adenosyl-L-methionine-dependent methyltransferases superfamily protein
		AT1G15130	Endosomal targeting BRO1-like domain-containing protein
		AT1G15140	FNRL__FAD/NAD(P)-binding oxidoreductase
		AT1G15150	MATE efflux family protein
		AT1G15160	MATE efflux family protein
		AT1G15165	RING/FYVE/PHD zinc finger superfamily protein
		AT1G15170	MATE efflux family protein
		AT1G15180	MATE efflux family protein
		AT1G15190	Fasciclin-like arabinogalactan family protein
		AT1G15200	protein-protein interaction regulator family protein
		AT1G15215	DTF1_SHH1
		AT1G15220	ATCCMH_CCMH__cytochrome c biogenesis protein family
		AT1G15230
		AT1G15240	Phox-associated domain;Phox-like;Sorting nexin, C-terminal
		AT1G15250	Zinc-binding ribosomal protein family protein
		AT1G15260
		AT1G15270	Translation machinery associated TMA7
		AT1G15280	CASC3/Barentsz eIF4AIII binding
		AT1G15290	REC3__Tetratricopeptide repeat (TPR)-like superfamily protein
		AT1G15310	ATHSRP54A_SRP54-1__signal recognition particle 54 kDa subunit
		AT1G15320
		AT1G15330	Cystathionine beta-synthase (CBS) protein
		AT1G15340	MBD10__methyl-CPG-binding domain 10
		AT1G15350
		AT1G15360	AtSHN1_SHN1_WIN1__Integrase-type DNA-binding superfamily protein
		AT1G15370	SNARE-like superfamily protein
		AT1G15380	GLYI4__Lactoylglutathione lyase / glyoxalase I family protein
		AT1G15385
		AT1G15390	ATDEF1_PDF1A__peptide deformylase 1A
		AT1G15400
		AT1G15410	aspartate-glutamate racemase family
		AT1G15415
		AT1G15420	PCP1
		AT1G15430	Protein of unknown function (DUF1644)
		AT1G15440	ATPWP2_PWP2__periodic tryptophan protein 2
		AT1G15460	ATBOR4_BOR4__HCO3- transporter family
		AT1G15470	Transducin/WD40 repeat-like superfamily protein
		AT1G15480	Tetratricopeptide repeat (TPR)-like superfamily protein
		AT1G15490	alpha/beta-Hydrolases superfamily protein
		AT1G15500	ATNTT2__TLC ATP/ADP transporter
		AT1G15510	ATECB2_ECB2_VAC1__Tetratricopeptide repeat (TPR)-like superfamily protein
		AT1G15520	ABCG40_ATABCG40_ATPDR12_PDR12__pleiotropic drug resistance 12
		AT1G15530	LecRK-S.1__Concanavalin A-like lectin protein kinase family protein
		AT1G15540	2-oxoglutarate (2OG) and Fe(II)-dependent oxygenase superfamily protein
		AT1G15550	ATGA3OX1_GA3OX1_GA4__gibberellin 3-oxidase 1
		AT1G15570	CYCA2;3__CYCLIN A2;3
		AT1G15580	ATAUX2-27_AUX2-27_IAA5__indole-3-acetic acid inducible 5
		AT1G15590
		AT1G15600
		AT1G15610
		AT1G15620
		AT1G15630
		AT1G15660	CENP-C_CENP-C__centromere protein C
		AT1G15670	KFB01_KMD2__Galactose oxidase/kelch repeat superfamily protein
		AT1G15680	F-box family protein
		AT1G15690	AtAVP1_ATAVP3_AtVHP1;1_AVP-3_AVP1_FUGU5_VHP1__Inorganic H pyrophosphatase family protein
		AT1G15700	ATPC2__ATPase, F1 complex, gamma subunit protein
		AT1G15710	prephenate dehydrogenase family protein
		AT1G15720	TRFL5__TRF-like 5
		AT1G15730	Cobalamin biosynthesis CobW-like protein
		AT1G15740	Leucine-rich repeat family protein
		AT1G15750	TPL_WSIP1__Transducin family protein / WD-40 repeat family protein
		AT1G15757	Molecular chaperone Hsp40/DnaJ family protein
		AT1G15760	Sterile alpha motif (SAM) domain-containing protein
		AT1G15770
		AT1G15772
		AT1G15780	MED15_1_NRB4
		AT1G15790
		AT1G15800
		AT1G15810	S15/NS1, RNA-binding protein
		AT1G15820	CP24_LHCB6__light harvesting complex photosystem II subunit 6
		AT1G15825	hydroxyproline-rich glycoprotein family protein
		AT1G15830
		AT1G15840
		AT1G15850	Transducin/WD40 repeat-like superfamily protein
		AT1G15860	Domain of unknown function (DUF298)
		AT1G15870	Mitochondrial glycoprotein family protein
		AT1G15880	atgos11_GOS11__golgi snare 11
		AT1G15885
		AT1G15890	Disease resistance protein (CC-NBS-LRR class) family
		AT1G15900
		AT1G15910	FDM1_IDNL1_IDP1__XH/XS domain-containing protein
		AT1G15920	Polynucleotidyl transferase, ribonuclease H-like superfamily protein
		AT1G15930	Ribosomal protein L7Ae/L30e/S12e/Gadd45 family protein
		AT1G15940	AtPDS5E_PDS5E__Tudor/PWWP/MBT superfamily protein
		AT1G15950	ATCCR1_CCR1_IRX4__cinnamoyl coa reductase 1
		AT1G15960	ATNRAMP6_NRAMP6__NRAMP metal ion transporter 6
		AT1G15970	DNA glycosylase superfamily protein
		AT1G15980	NDF1_NDH48_PnsB1__NDH-dependent cyclic electron flow 1
		AT1G15990	ATCNGC7_CNGC7__cyclic nucleotide gated channel 7
		AT1G16000
		AT1G16010	AtMGT2_AtMRS2-1_MGT2_MRS2-1__magnesium transporter 2
		AT1G16020	CCZ1a__Protein of unknown function (DUF1712)
		AT1G16022
		AT1G16025
		AT1G16030	Hsp70b__heat shock protein 70B
		AT1G16040
		AT1G16060	ADAP_WRI3__ARIA-interacting double AP2 domain protein
		AT1G16070	AtTLP8_TLP8__tubby like protein 8
		AT1G16080
		AT1G16090	WAKL7__wall associated kinase-like 7
		AT1G16110	WAKL6__wall associated kinase-like 6
		AT1G16120	WAKL1__wall associated kinase-like 1
		AT1G16130	WAKL2__wall associated kinase-like 2
		AT1G16150	WAKL4__wall associated kinase-like 4
		AT1G16160	WAKL5__wall associated kinase-like 5
		AT1G16170
		AT1G16180	Serinc-domain containing serine and sphingolipid biosynthesis protein
		AT1G16190	RAD23A__Rad23 UV excision repair protein family
		AT1G16210
		AT1G16220	Protein phosphatase 2C family protein
		AT1G16225	Target SNARE coiled-coil domain protein
		AT1G16230	Target SNARE coiled-coil domain protein
		AT1G16240	ATSYP51_SYP51__syntaxin of plants 51
		AT1G16250	Galactose oxidase/kelch repeat superfamily protein
		AT1G16260	Wall-associated kinase family protein
		AT1G16270	Protein kinase superfamily protein with octicosapeptide/Phox/Bem1p domain
		AT1G16280	AtRH36_RH36_SWA3__RNA helicase 36
		AT1G16290
		AT1G16300	GAPCP-2__glyceraldehyde-3-phosphate dehydrogenase of plastid 2
		AT1G16310	Cation efflux family protein
		AT1G16320	Uncharacterized conserved protein (DUF2358)
		AT1G16330	CYCB3;1__cyclin b3;1
		AT1G16340	AtKDO8PS_ATKDSA2_ATKSDA__Aldolase superfamily protein
		AT1G16350	Aldolase-type TIM barrel family protein
		AT1G16360	LEM3 (ligand-effect modulator 3) family protein / CDC50 family protein
		AT1G16370	ATOCT6_OCT6__organic cation/carnitine transporter 6
		AT1G16380	ATCHX1_CHX1__Cation/hydrogen exchanger family protein
		AT1G16390	ATOCT3_OCT3__organic cation/carnitine transporter 3
		AT1G16400	CYP79F2__cytochrome P450, family 79, subfamily F, polypeptide 2
		AT1G16410	BUS1_CYP79F1_SPS1__cytochrome p450 79f1
		AT1G16420	ATMC8_AtMCP2e_MC8_MCP2e__metacaspase 8
		AT1G16430	Surfeit locus protein 5 subunit 22 of Mediator complex
		AT1G16440	RSH3__root hair specific 3
		AT1G16445	S-adenosyl-L-methionine-dependent methyltransferases superfamily protein
		AT1G16460	ATMST2_ATRDH2_MST2_RDH2_ST2_STR2__rhodanese homologue 2
		AT1G16470	PAB1__proteasome subunit PAB1
		AT1G16480	Tetratricopeptide repeat (TPR)-like superfamily protein
		AT1G16490	ATMYB58_MYB58__myb domain protein 58
		AT1G16500
		AT1G16510	SAUR41__SAUR-like auxin-responsive protein family
		AT1G16515
		AT1G16520
		AT1G16530	ASL9_LBD3__ASYMMETRIC LEAVES 2-like 9
		AT1G16540	ABA3_ACI2_ATABA3_AtLOS5_LOS5_SIR3__molybdenum cofactor sulfurase (LOS5) (ABA3)
		AT1G16560	Per1-like family protein
		AT1G16570	TUN__UDP-Glycosyltransferase superfamily protein
		AT1G16590	ATREV7_REV7__DNA-binding HORMA family protein
		AT1G16610	AtSR45_RNPS1_SR45__arginine/serine-rich 45
		AT1G16630
		AT1G16640	AP2/B3-like transcriptional factor family protein
		AT1G16650	S-adenosyl-L-methionine-dependent methyltransferases superfamily protein
		AT1G16670	CRPK1__Protein kinase superfamily protein
		AT1G16680	Chaperone DnaJ-domain superfamily protein
		AT1G16690	Enhancer of polycomb-like transcription factor protein
		AT1G16700	Alpha-helical ferredoxin
		AT1G16705	p300/CBP acetyltransferase-related protein-related
		AT1G16710	HAC12__histone acetyltransferase of the CBP family 12
		AT1G16720	HCF173__high chlorophyll fluorescence phenotype 173
		AT1G16730	UP6__unknown protein 6
		AT1G16740	Ribosomal protein L20
		AT1G16750	Protein of unknown function, DUF547
		AT1G16770
		AT1G16780	AtVHP2;2_VHP2;2__Inorganic H pyrophosphatase family protein
		AT1G16790	ribosomal protein-related
		AT1G16800	P-loop containing nucleoside triphosphate hydrolases superfamily protein
		AT1G16810
		AT1G16820	vacuolar ATP synthase catalytic subunit-related / V-ATPase-related / vacuolar proton pump-related
		AT1G16825	Reticulon family protein
		AT1G16830	Pentatricopeptide repeat (PPR) superfamily protein
		AT1G16840
		AT1G16850
		AT1G16858
		AT1G16860	Ubiquitin-specific protease family C19-related protein
		AT1G16870	mitochondrial 28S ribosomal protein S29-related
		AT1G16880	ACR11__uridylyltransferase-related
		AT1G16890	AtUBC36_UBC13B_UBC36__ubiquitin-conjugating enzyme 36
		AT1G16900	EBS3__Alg9-like mannosyltransferase family
		AT1G16905	Curculin-like (mannose-binding) lectin family protein
		AT1G16910	LSH8__Protein of unknown function (DUF640)
		AT1G16916
		AT1G16920	ATRABA1B_BEX5_RAB11_RABA1b__RAB GTPase homolog A1B
		AT1G16930	F-box/RNI-like/FBD-like domains-containing protein
		AT1G16940	F-box/RNI-like/FBD-like domains-containing protein
		AT1G16950
		AT1G16960	Ubiquitin domain-containing protein
		AT1G16970	ATKU70_KU70__KU70 homolog
		AT1G16980	ATTPS2_TPS2_TPS2__trehalose-phosphatase/synthase 2
		AT1G17000	ATTPS3_TPS3_TPS3__trehalose-phosphatase/synthase 3
		AT1G17010	2-oxoglutarate (2OG) and Fe(II)-dependent oxygenase superfamily protein
		AT1G17020	ATSRG1_SRG1__senescence-related gene 1
		AT1G17030
		AT1G17040	ATSHA_SHA_STATLA__SH2 domain protein A
		AT1G17050	AtSPS2_SPS2__solanesyl diphosphate synthase 2
		AT1G17060	CHI2_CYP72C1_SHK1_SOB7__cytochrome p450 72c1
		AT1G17070	NTR1_STIPL1__GC-rich sequence DNA-binding factor-like protein with Tuftelin interacting domain
		AT1G17080	Ribosomal protein L18ae family
		AT1G17090
		AT1G17100	AtHBP1_HBP1__SOUL heme-binding family protein
		AT1G17110	UBP15__ubiquitin-specific protease 15
		AT1G17120	CAT8__cationic amino acid transporter 8
		AT1G17130	CWC16b__Family of unknown function (DUF572)
		AT1G17140	ICR1_RIP1__interactor of constitutive active rops 1
		AT1G17145	RING/U-box superfamily protein
		AT1G17147	VQ motif-containing protein
		AT1G17160	RBSK__pfkB-like carbohydrate kinase family protein
		AT1G17170	ATGSTU24_GST_GSTU24__glutathione S-transferase TAU 24
		AT1G17180	ATGSTU25_GSTU25__glutathione S-transferase TAU 25
		AT1G17190	ATGSTU26_GSTU26__glutathione S-transferase tau 26
		AT1G17200	CASPL2A1__Uncharacterised protein family (UPF0497)
		AT1G17210	ATILP1_ILP1__IAP-like protein 1
		AT1G17220	FUG1__Translation initiation factor 2, small GTP-binding protein
		AT1G17230	Leucine-rich receptor-like protein kinase family protein
		AT1G17235	RTFL11__ROTUNDIFOLIA like 11
		AT1G17240	AtRLP2_RLP2__receptor like protein 2
		AT1G17250	AtRLP3_RFO2_RLP3__receptor like protein 3
		AT1G17260	AHA10_TT13__autoinhibited H(+)-ATPase isoform 10
		AT1G17270	O-fucosyltransferase family protein
		AT1G17280	UBC34__ubiquitin-conjugating enzyme 34
		AT1G17285
		AT1G17290	AlaAT1__alanine aminotransferas
		AT1G17300
		AT1G17310	MADS-box transcription factor family protein
		AT1G17330	Metal-dependent phosphohydrolase
		AT1G17340	SAC5__Phosphoinositide phosphatase family protein
		AT1G17345	SAUR77__SAUR-like auxin-responsive protein family
		AT1G17350	NADH:ubiquinone oxidoreductase intermediate-associated protein 30
		AT1G17360
		AT1G17370	UBP1B__oligouridylate binding protein 1B
		AT1G17380	JAZ5_TIFY11A__jasmonate-zim-domain protein 5
		AT1G17400	AtLAZY2_AtNGR1_DRO3_LAZY2
		AT1G17410	Nucleoside diphosphate kinase family protein
		AT1G17420	ATLOX3_LOX3__lipoxygenase 3
		AT1G17430	alpha/beta-Hydrolases superfamily protein
		AT1G17440	CKH1_EER4_TAF12B__Transcription initiation factor TFIID subunit A
		AT1G17450	B-block binding subunit of TFIIIC
		AT1G17455	ELF4-L4__ELF4-like 4
		AT1G17460	TRFL3__TRF-like 3
		AT1G17470	ATDRG_ATDRG1_DRG1_Drg1-2__developmentally regulated G-protein 1
		AT1G17480	IQD7__IQ-domain 7
		AT1G17490
		AT1G17500	ATPase E1-E2 type family protein / haloacid dehalogenase-like hydrolase family protein
		AT1G17510
		AT1G17520	Homeodomain-like/winged-helix DNA-binding family protein
		AT1G17530	ATTIM23-1_TIM23-1__translocase of inner mitochondrial membrane 23
		AT1G17540	Protein kinase protein with adenine nucleotide alpha hydrolases-like domain
		AT1G17545	Protein phosphatase 2C family protein
		AT1G17550	AtHAB2_HAB2__homology to ABI2
		AT1G17560	HLL__Ribosomal protein L14p/L23e family protein
		AT1G17580	ATMYA1_MYA1_XI-1__myosin 1
		AT1G17590	NF-YA8__nuclear factor Y, subunit A8
		AT1G17600	SOC3__Disease resistance protein (TIR-NBS-LRR class) family
		AT1G17610	CHS1__Disease resistance protein (TIR-NBS class)
		AT1G17615	TN2__Disease resistance protein (TIR-NBS class)
		AT1G17620	Late embryogenesis abundant (LEA) hydroxyproline-rich glycoprotein family
		AT1G17630	CWM1__Pentatricopeptide repeat (PPR-like) superfamily protein
		AT1G17640	RBGD1__RNA-binding (RRM/RBD/RNP motifs) family protein
		AT1G17650	AtGLYR2_GLYR2_GR2__glyoxylate reductase 2
		AT1G17665
		AT1G17680	tetratricopeptide repeat (TPR)-containing protein
		AT1G17690	NOF1
		AT1G17700	PRA1.F1__prenylated RAB acceptor 1.F1
		AT1G17710	AtPEPC1_PEPC1__Pyridoxal phosphate phosphatase-related protein
		AT1G17720	ATB BETA__Protein phosphatase 2A, regulatory subunit PR55
		AT1G17730	CHMP1B_VPS46.1__vacuolar protein sorting 46.1
		AT1G17744
		AT1G17745	PGDH_PGDH2__D-3-phosphoglycerate dehydrogenase
		AT1G17750	AtPEPR2_PEPR2__PEP1 receptor 2
		AT1G17760	ATCSTF77_CSTF77__Tetratricopeptide repeat (TPR)-like superfamily protein
		AT1G17770	SDG17_SUVH7__SU(VAR)3-9 homolog 7
		AT1G17780
		AT1G17790	DNA-binding bromodomain-containing protein
		AT1G17800	AtENODL22_ENODL22__early nodulin-like protein 22
		AT1G17810	BETA-TIP_TIP3.2_TIP3;2__beta-tonoplast intrinsic protein
		AT1G17820	Putative integral membrane protein conserved region (DUF2404)
		AT1G17830	Protein of unknown function (DUF789)
		AT1G17840	ABCG11_AtABCG11_ATWBC11_COF1_DSO_WBC11__white-brown complex homolog protein 11
		AT1G17850	Rhodanese/Cell cycle control phosphatase superfamily protein
		AT1G17860	Kunitz family trypsin and protease inhibitor protein
		AT1G17870	ATEGY3_EGY3__ethylene-dependent gravitropism-deficient and yellow-green-like 3
		AT1G17880	ATBTF3_BTF3__basic transcription factor 3
		AT1G17890	GER2__NAD(P)-binding Rossmann-fold superfamily protein
		AT1G17910	Wall-associated kinase family protein
		AT1G17920	HDG12__homeodomain GLABROUS 12
		AT1G17930	MAIN__Aminotransferase-like, plant mobile domain family protein
		AT1G17940	Endosomal targeting BRO1-like domain-containing protein
		AT1G17950	ATMYB52_BW52_MYB52__myb domain protein 52
		AT1G17960	Threonyl-tRNA synthetase
		AT1G17970	RING/U-box superfamily protein
		AT1G17980	PAPS1__poly(A) polymerase 1
		AT1G17990	FMN-linked oxidoreductases superfamily protein
		AT1G18000	Major facilitator superfamily protein
		AT1G18010	Major facilitator superfamily protein
		AT1G18020	FMN-linked oxidoreductases superfamily protein
		AT1G18030	Protein phosphatase 2C family protein
		AT1G18040	AT;CDCKD;3_CAK2AT_CDKD1;3__cyclin-dependent kinase D1;3
		AT1G18050	SWAP (Suppressor-of-White-APricot)/surp RNA-binding domain-containing protein
		AT1G18060
		AT1G18070	Translation elongation factor EF1A/initiation factor IF2gamma family protein
		AT1G18080	ATARCA_AtRACK1_RACK1A_RACK1A_AT_SAC53__Transducin/WD40 repeat-like superfamily protein
		AT1G18090	5'-3' exonuclease family protein
		AT1G18130	Class II aaRS and biotin synthetases superfamily protein
		AT1G18140	ATLAC1_LAC1__laccase 1
		AT1G18150	ATMPK8_MPK8__Protein kinase superfamily protein
		AT1G18160	Protein kinase superfamily protein
		AT1G18170	FKBP-like peptidyl-prolyl cis-trans isomerase family protein
		AT1G18180	Protein of unknown function (DUF1295)
		AT1G18190	GC2__golgin candidate 2
		AT1G18200	AtRABA6b_RABA6b__RAB GTPase homolog A6B
		AT1G18210	Calcium-binding EF-hand family protein
		AT1G18220	ATPUP9_PUP9__purine permease 9
		AT1G18250	ATLP-1__Pathogenesis-related thaumatin superfamily protein
		AT1G18260	EBS5_HRD3A__HCP-like superfamily protein
		AT1G18265	Protein of unknown function, DUF593
		AT1G18270	ketose-bisphosphate aldolase class-II family protein
		AT1G18280	LTPG3__Bifunctional inhibitor/lipid-transfer protein/seed storage 2S albumin superfamily protein
		AT1G18290
		AT1G18300	atnudt4_NUDT4__nudix hydrolase homolog 4
		AT1G18310	glycosyl hydrolase family 81 protein
		AT1G18320	Mitochondrial import inner membrane translocase subunit Tim17/Tim22/Tim23 family protein
		AT1G18330	EPR1_RVE7__Homeodomain-like superfamily protein
		AT1G18335	Acyl-CoA N-acyltransferases (NAT) superfamily protein
		AT1G18340	basal transcription factor complex subunit-related
		AT1G18350	ATMKK7_BUD1_MKK7_MKK7__MAP kinase kinase 7
		AT1G18360	MAGL2__alpha/beta-Hydrolases superfamily protein
		AT1G18370	ATNACK1_HIK_NACK1__ATP binding microtubule motor family protein
		AT1G18390	LRK10L1.1_LRK10L1.2__Protein kinase superfamily protein
		AT1G18400	BEE1__BR enhanced expression 1
		AT1G18410	P-loop containing nucleoside triphosphate hydrolases superfamily protein
		AT1G18420	Aluminium activated malate transporter family protein
		AT1G18440	Peptidyl-tRNA hydrolase family protein
		AT1G18450	ARP4_ATARP4__actin-related protein 4
		AT1G18460	alpha/beta-Hydrolases superfamily protein
		AT1G18470	Transmembrane Fragile-X-F-associated protein
		AT1G18480	AtSLP2_SLP2__Calcineurin-like metallo-phosphoesterase superfamily protein
		AT1G18485	Pentatricopeptide repeat (PPR) superfamily protein
		AT1G18486
		AT1G18490	PCO3__Protein of unknown function (DUF1637)
		AT1G18500	IPMS1_MAML-4__methylthioalkylmalate synthase-like 4
		AT1G18510	TET16__tetraspanin 16
		AT1G18520	TET11__tetraspanin11
		AT1G18530	EF hand calcium-binding protein family
		AT1G18540	Ribosomal protein L6 family protein
		AT1G18550	ATP binding microtubule motor family protein
		AT1G18560	BED zinc finger ;hAT family dimerisation domain
		AT1G18580	GAUT11__galacturonosyltransferase 11
		AT1G18590	ATSOT17_ATST5C_SOT17__sulfotransferase 17
		AT1G18600	AtPARL_ATRBL12_PARL_RBL12__RHOMBOID-like protein 12
		AT1G18610	Galactose oxidase/kelch repeat superfamily protein
		AT1G18620	TRM3
		AT1G18630	GR-RBP6_RBGA1__glycine-rich RNA-binding protein 6
		AT1G18640	PSP_PSP1__3-phosphoserine phosphatase
		AT1G18650	PDCB3__plasmodesmata callose-binding protein 3
		AT1G18660	zinc finger (C3HC4-type RING finger) family protein
		AT1G18670	IBS1__Protein kinase superfamily protein
		AT1G18680	HNH endonuclease domain-containing protein
		AT1G18690	XXT4__Galactosyl transferase GMA12/MNN10 family protein
		AT1G18700	DNAJ heat shock N-terminal domain-containing protein
		AT1G18710	AtMYB47_MYB47__myb domain protein 47
		AT1G18720	Protein of unknown function (DUF962)
		AT1G18730	NDF6_PnsB4__NDH dependent flow 6
		AT1G18740	Protein of unknown function (DUF793)
		AT1G18750	AGL65__AGAMOUS-like 65
		AT1G18760	Zinc finger, C3HC4 type (RING finger) family protein
		AT1G18770	RING/U-box superfamily protein
		AT1G18773
		AT1G18780	RING/U-box superfamily protein
		AT1G18790	AtRKD1_RKD1_URP5__RWP-RK domain-containing protein
		AT1G18800	NRP2__NAP1-related protein 2
		AT1G18810	phytochrome kinase substrate-related
		AT1G18830	SEC31A__Transducin/WD40 repeat-like superfamily protein
		AT1G18835	MIF3__mini zinc finger
		AT1G18840	IQD30__IQ-domain 30
		AT1G18850	PCP2
		AT1G18860	ATWRKY61_WRKY61__WRKY DNA-binding protein 61
		AT1G18870	ATICS2_ICS2__isochorismate synthase 2
		AT1G18871
		AT1G18880	AtNPF2.9_NPF2.9_NRT1.9__Major facilitator superfamily protein
		AT1G18890	ATCDPK1_AtCPK10_CDPK1_CPK10__calcium-dependent protein kinase 1
		AT1G18900	Pentatricopeptide repeat (PPR) superfamily protein
		AT1G18910	BTSL2__zinc ion binding;zinc ion binding
		AT1G18940	Nodulin-like / Major Facilitator Superfamily protein
		AT1G18950	DDT domain superfamily
		AT1G18960	myb-like HTH transcriptional regulator family protein
		AT1G18980	RmlC-like cupins superfamily protein
		AT1G18990	Protein of unknown function, DUF593
		AT1G19000	Homeodomain-like superfamily protein
		AT1G19010
		AT1G19020
		AT1G19025	DNA repair metallo-beta-lactamase family protein
		AT1G19040	NAC (No Apical Meristem) domain transcriptional regulator superfamily protein
		AT1G19050	ARR7__response regulator 7
		AT1G19070	F-box family protein
		AT1G19080	PSF3_TTN10__GINS complex protein
		AT1G19086
		AT1G19090	CRK1_RKF2__receptor-like serine/threonine kinase 2
		AT1G19100	AtMORC6_DMS11_MORC6__Histidine kinase-, DNA gyrase B-, and HSP90-like ATPase family protein
		AT1G19110	inter-alpha-trypsin inhibitor heavy chain-related
		AT1G19115	AtNGR3_DRO2_LAZY3
		AT1G19120	LSM1A__Small nuclear ribonucleoprotein family protein
		AT1G19130
		AT1G19140
		AT1G19150	LHCA2*1_Lhca6__photosystem I light harvesting complex gene 6
		AT1G19160	F-box family protein
		AT1G19170	Pectin lyase-like superfamily protein
		AT1G19180	AtJAZ1_JAZ1_TIFY10A__jasmonate-zim-domain protein 1
		AT1G19190	alpha/beta-Hydrolases superfamily protein
		AT1G19200	Protein of unknown function (DUF581)
		AT1G19210	ERF017_ERF17__Integrase-type DNA-binding superfamily protein
		AT1G19220	ARF11_ARF19_IAA22__auxin response factor 19
		AT1G19230	Riboflavin synthase-like superfamily protein
		AT1G19240
		AT1G19250	FMO1__flavin-dependent monooxygenase 1
		AT1G19260	LOH3__TTF-type zinc finger protein with HAT dimerisation domain
		AT1G19270	DA1__DA1
		AT1G19290	TANG2__Pentatricopeptide repeat (PPR) superfamily protein
		AT1G19300	ATGATL1_GATL1_GLZ1_PARVUS__Nucleotide-diphospho-sugar transferases superfamily protein
		AT1G19310	RING/U-box superfamily protein
		AT1G19320	Pathogenesis-related thaumatin superfamily protein
		AT1G19330
		AT1G19340	Methyltransferase MT-A70 family protein
		AT1G19350	BES1_BZR2__Brassinosteroid signalling positive regulator (BZR1) family protein
		AT1G19360	RRA3__Nucleotide-diphospho-sugar transferase family protein
		AT1G19370
		AT1G19380	Protein of unknown function (DUF1195)
		AT1G19390	Wall-associated kinase family protein
		AT1G19394
		AT1G19396
		AT1G19397
		AT1G19400	Erythronate-4-phosphate dehydrogenase family protein
		AT1G19410	FBD / Leucine Rich Repeat domains containing protein
		AT1G19430	S-adenosyl-L-methionine-dependent methyltransferases superfamily protein
		AT1G19440	KCS4__3-ketoacyl-CoA synthase 4
		AT1G19450	Major facilitator superfamily protein
		AT1G19460	Galactose oxidase/kelch repeat superfamily protein
		AT1G19470	Galactose oxidase/kelch repeat superfamily protein
		AT1G19480	DNA glycosylase superfamily protein
		AT1G19485	Transducin/WD40 repeat-like superfamily protein
		AT1G19490	Basic-leucine zipper (bZIP) transcription factor family protein
		AT1G19500
		AT1G19510	ATRL5_RL5_RSM4__RAD-like 5
		AT1G19520	NFD5__pentatricopeptide (PPR) repeat-containing protein
		AT1G19530
		AT1G19540	NmrA-like negative transcriptional regulator family protein
		AT1G19550	DHAR__Glutathione S-transferase family protein
		AT1G19570	ATDHAR1_DHAR1_DHAR5__dehydroascorbate reductase
		AT1G19580	GAMMA CA1__gamma carbonic anhydrase 1
		AT1G19600	pfkB-like carbohydrate kinase family protein
		AT1G19610	LCR78_PDF1.4__Arabidopsis defensin-like protein
		AT1G19620
		AT1G19630	CYP722A1__cytochrome P450, family 722, subfamily A, polypeptide 1
		AT1G19640	JMT__jasmonic acid carboxyl methyltransferase
		AT1G19650	Sec14p-like phosphatidylinositol transfer family protein
		AT1G19660	AtBBD2_BBD2__Wound-responsive family protein
		AT1G19670	ATCLH1_ATHCOR1_CLH1_CORI1__chlorophyllase 1
		AT1G19680	RING/U-box superfamily protein
		AT1G19690	NAD(P)-binding Rossmann-fold superfamily protein
		AT1G19700	BEL10_BLH10__BEL1-like homeodomain 10
		AT1G19710	UDP-Glycosyltransferase superfamily protein
		AT1G19715	Mannose-binding lectin superfamily protein
		AT1G19720	Pentatricopeptide repeat (PPR-like) superfamily protein
		AT1G19730	ATH4_ATTRX4__Thioredoxin superfamily protein
		AT1G19740	ATP-dependent protease La (LON) domain protein
		AT1G19750	Transducin/WD40 repeat-like superfamily protein
		AT1G19770	ATPUP14_PUP14__purine permease 14
		AT1G19780	ATCNGC8_CNGC8__cyclic nucleotide gated channel 8
		AT1G19790	SRS7__SHI-related sequence 7
		AT1G19800	ABCI14_TGD1__trigalactosyldiacylglycerol 1
		AT1G19830	SAUR54__SAUR-like auxin-responsive protein family
		AT1G19835	TCS1__Plant protein of unknown function (DUF869)
		AT1G19840	SAUR53__SAUR-like auxin-responsive protein family
		AT1G19850	ARF5_IAA24_MP__Transcriptional factor B3 family protein / auxin-responsive factor AUX/IAA-related
		AT1G19860	Zinc finger C-x8-C-x5-C-x3-H type family protein
		AT1G19870	IQD32__IQ-domain 32
		AT1G19880	Regulator of chromosome condensation (RCC1) family protein
		AT1G19890	ATMGH3_MGH3__male-gamete-specific histone H3
		AT1G19910	ATVHA-C2_AVA-2PE_AVA-P2__ATPase, F0/V0 complex, subunit C protein
		AT1G19920	APS2_ASA1_ATPS2__Pseudouridine synthase/archaeosine transglycosylase-like family protein
		AT1G19930	Galactose oxidase/kelch repeat superfamily protein
		AT1G19940	AtGH9B5_GH9B5__glycosyl hydrolase 9B5
		AT1G19950	HVA22H__HVA22-like protein H (ATHVA22H)
		AT1G19960
		AT1G19970	ER lumen protein retaining receptor family protein
		AT1G19980	cytomatrix protein-related
		AT1G19990
		AT1G20000	TAF11b__TBP-associated factor 11B
		AT1G20010	TUB5__tubulin beta-5 chain
		AT1G20020	ATLFNR2_FNR2_LFNR2__ferredoxin-NADP(+)-oxidoreductase 2
		AT1G20030	Pathogenesis-related thaumatin superfamily protein
		AT1G20050	HYD1_MAD4__C-8,7 sterol isomerase
		AT1G20060	ATP binding microtubule motor family protein
		AT1G20080	ATSYTB_NTMC2T1.2_NTMC2TYPE1.2_SYT2_SYTB__Calcium-dependent lipid-binding (CaLB domain) family protein
		AT1G20090	ARAC4_ATRAC4_ATROP2_ROP2__RHO-related protein from plants 2
		AT1G20100
		AT1G20110	FREE1_FYVE1__RING/FYVE/PHD zinc finger superfamily protein
		AT1G20120	GDSL-like Lipase/Acylhydrolase superfamily protein
		AT1G20130	GDSL-like Lipase/Acylhydrolase superfamily protein
		AT1G20132	GDSL-like Lipase/Acylhydrolase superfamily protein
		AT1G20135	GDSL-like Lipase/Acylhydrolase family protein
		AT1G20140	ASK4_SK4__SKP1-like 4
		AT1G20150	Subtilisin-like serine endopeptidase family protein
		AT1G20160	ATSBT5.2_CRSP_SBT5.2(a)_SBT5.2(b)__Subtilisin-like serine endopeptidase family protein
		AT1G20180	Protein of unknown function (DUF677)
		AT1G20190	ATEXP11_ATEXPA11_ATHEXP ALPHA 1.14_EXP11_EXPA11__expansin 11
		AT1G20200	EMB2719_HAP15__PAM domain (PCI/PINT associated module) protein
		AT1G20220	Alba DNA/RNA-binding protein
		AT1G20225	Thioredoxin superfamily protein
		AT1G20230	Pentatricopeptide repeat (PPR) superfamily protein
		AT1G20240	SWI-SNF-related chromatin binding protein
		AT1G20260	AtVAB3_VAB3__ATPase, V1 complex, subunit B protein
		AT1G20270	2-oxoglutarate (2OG) and Fe(II)-dependent oxygenase superfamily protein
		AT1G20280	homeobox-leucine zipper protein-related
		AT1G20290	SWI-SNF-related chromatin binding protein
		AT1G20300	Pentatricopeptide repeat (PPR) superfamily protein
		AT1G20310
		AT1G20320	Haloacid dehalogenase-like hydrolase (HAD) superfamily protein
		AT1G20330	CVP1_FRL1_SMT2__sterol methyltransferase 2
		AT1G20340	DRT112_PETE2__Cupredoxin superfamily protein
		AT1G20350	ATTIM17-1_TIM17-1__translocase inner membrane subunit 17-1
		AT1G20360	F-box family protein
		AT1G20370	Pseudouridine synthase family protein
		AT1G20380	POQR__Prolyl oligopeptidase family protein
		AT1G20400	Protein of unknown function (DUF1204)
		AT1G20405
		AT1G20410	Pseudouridine synthase family protein
		AT1G20430
		AT1G20440	AtCOR47_COR47_RD17__cold-regulated 47
		AT1G20450	ERD10_LTI29_LTI45__Dehydrin family protein
		AT1G20460
		AT1G20470	SAUR60__SAUR-like auxin-responsive protein family
		AT1G20480	AMP-dependent synthetase and ligase family protein
		AT1G20490	AMP-dependent synthetase and ligase family protein
		AT1G20500	AMP-dependent synthetase and ligase family protein
		AT1G20510	OPCL1__OPC-8:0 CoA ligase1
		AT1G20520	Arabidopsis protein of unknown function (DUF241)
		AT1G20530	Protein of unknown function (DUF630 and DUF632)
		AT1G20540	Transducin/WD40 repeat-like superfamily protein
		AT1G20550	O-fucosyltransferase family protein
		AT1G20560	AAE1__acyl activating enzyme 1
		AT1G20570	Spc97 / Spc98 family of spindle pole body (SBP) component
		AT1G20575	DPMS1__Nucleotide-diphospho-sugar transferases superfamily protein
		AT1G20580	Small nuclear ribonucleoprotein family protein
		AT1G20590	Cyclin family protein
		AT1G20600	AP2/B3-like transcriptional factor family protein
		AT1G20610	CYCB2;3__Cyclin B2;3
[truncated: 24,250 more rows]
