# Supplementary material for: Removal of H2Aub1 by ubiquitin-specific proteases 12 and 13 is required for stable Polycomb-mediated gene repression in Arabidopsis
Source: Genome Biol. 2020 Jun 16;21:144. doi: 10.1186/s13059-020-02062-8 (PMC7296913; doi:10.1186/s13059-020-02062-8)
Supplement: Supplementary file 6 — Additional file 6: Table S5. Gene groups defined by presence of H2Aub1 and H3K27me3 in wt. [file 13059_2020_2062_MOESM6_ESM.xlsx]

## Sheet: Sheet1
Table S5. Gene groups defined by presence of H2Aub1 and H3K27me3 in wt.
Not marked (17572)		H2Aub1 only (2783)		H2Aub1 & H3K27me3 (1845)		H3K27me3 only (5006)
AT1G01010	ANAC001_NAC001_NTL10__NAC domain containing protein 1	AT1G01090	PDH-E1 ALPHA__pyruvate dehydrogenase E1 alpha	AT1G01190	CYP78A8__cytochrome P450, family 78, subfamily A, polypeptide 8	AT1G01030	NGA3__AP2/B3-like transcriptional factor family protein
AT1G01020	ARV1__Arv1-like protein	AT1G01110	IQD18__IQ-domain 18	AT1G01200	ATRAB-A3_ATRABA3_RABA3__RAB GTPase homolog A3	AT1G01070	UMAMIT28__nodulin MtN21 /EamA-like transporter family protein
AT1G01040	ASU1_ATDCL1_CAF_DCL1_EMB60_EMB76_SIN1_SUS1__dicer-like 1	AT1G01180	S-adenosyl-L-methionine-dependent methyltransferases superfamily protein	AT1G01250	Integrase-type DNA-binding superfamily protein	AT1G01073
AT1G01050	AtPPa1_PPa1__pyrophosphorylase 1	AT1G01300	Eukaryotic aspartyl protease family protein	AT1G01355	Putative endonuclease or glycosyl hydrolase	AT1G01120	KCS1__3-ketoacyl-CoA synthase 1
AT1G01060	LHY_LHY1__Homeodomain-like superfamily protein	AT1G01470	AtLEA14_LEA1_LEA14_LSR3__Late embryogenesis abundant protein	AT1G01390	UDP-Glycosyltransferase superfamily protein	AT1G01280	CYP703_CYP703A2__cytochrome P450, family 703, subfamily A, polypeptide 2
AT1G01080	RNA-binding (RRM/RBD/RNP motifs) family protein	AT1G01480	ACS2_AT-ACC2__1-amino-cyclopropane-1-carboxylate synthase 2	AT1G01400		AT1G01410	APUM22_PUM22__pumilio 22
AT1G01100	60S acidic ribosomal protein family	AT1G01520	ASG4_REV3__Homeodomain-like superfamily protein	AT1G01420	UGT72B3__UDP-glucosyl transferase 72B3	AT1G01590	ATFRO1_FRO1__ferric reduction oxidase 1
AT1G01115		AT1G01560	ATMPK11_MPK11__MAP kinase 11	AT1G01453		AT1G01670	RING/U-box superfamily protein
AT1G01130		AT1G01570	Protein of unknown function (DUF604)	AT1G01580	ATFRO2_FRD1_FRO2__ferric reduction oxidase 2	AT1G02074
AT1G01140	CIPK9_PKS6_SnRK3.12__CBL-interacting protein kinase 9	AT1G01600	CYP86A4__cytochrome P450, family 86, subfamily A, polypeptide 4	AT1G01900	ATSBT1.1_SBTI1.1__subtilase family protein	AT1G02310	MAN1__Glycosyl hydrolase superfamily protein
AT1G01150	Homeodomain-like protein with RING/FYVE/PHD-type zinc finger domain	AT1G01620	PIP1;3_PIP1C_TMP-B__plasma membrane intrinsic protein 1C	AT1G02040	C2H2-type zinc finger family protein	AT1G02335	GL22_PDGLP2__germin-like protein subfamily 2 member 2 precursor
AT1G01160	GIF2__GRF1-interacting factor 2	AT1G01760	AtTAD1_TAD1__adenosine deaminases;RNA binding;RNA binding;adenosine deaminases	AT1G02065	SPL8__squamosa promoter binding protein-like 8	AT1G02340	FBI1_HFR1_REP1_RSF1__basic helix-loop-helix (bHLH) DNA-binding superfamily protein
AT1G01170	Protein of unknown function (DUF1138)	AT1G01770		AT1G02070		AT1G02400	ATGA2OX4_ATGA2OX6_DTA1_GA2OX6__gibberellin 2-oxidase 6
AT1G01210	DNA-directed RNA polymerase, subunit M, archaeal	AT1G01980	AtBBE1__FAD-binding Berberine family protein	AT1G02190	Fatty acid hydroxylase superfamily	AT1G02405	proline-rich family protein
AT1G01220	AtFKGP_FKGP__L-fucokinase/GDP-L-fucose pyrophosphorylase	AT1G02000	GAE2__UDP-D-glucuronate 4-epimerase 2	AT1G02205	CER1_CER22__Fatty acid hydroxylase superfamily	AT1G02460	Pectin lyase-like superfamily protein
AT1G01225	NC domain-containing protein-related	AT1G02020	nitroreductase family protein	AT1G02360	Chitinase family protein	AT1G02575
AT1G01230	AtORM1__ORMDL family protein	AT1G02030	C2H2-like zinc finger protein	AT1G02390	ATGPAT2_GPAT2__glycerol-3-phosphate acyltransferase 2	AT1G02580	EMB173_FIS1_MEA_SDG5__SET domain-containing protein
AT1G01240		AT1G02050	LAP6_PKSA__Chalcone and stilbene synthase family protein	AT1G02391		AT1G02620	Ras-related small GTP-binding family protein
AT1G01260	bHLH013_bHLH13_JAM2__basic helix-loop-helix (bHLH) DNA-binding superfamily protein	AT1G02060	Tetratricopeptide repeat (TPR)-like superfamily protein	AT1G02550	Plant invertase/pectin methylesterase inhibitor superfamily protein	AT1G02770	Protein of unknown function (DUF626)
AT1G01290	CNX3__cofactor of nitrate reductase and xanthine dehydrogenase 3	AT1G02110	Protein of unknown function (DUF630 and DUF632)	AT1G02810	Plant invertase/pectin methylesterase inhibitor superfamily	AT1G02790	PGA4__polygalacturonase 4
AT1G01305		AT1G02120	VAD1__GRAM domain family protein	AT1G02813	Protein of unknown function, DUF538	AT1G02940	ATGSTF5_GSTF5__glutathione S-transferase (class phi) 5
AT1G01310	CAP (Cysteine-rich secretory proteins, Antigen 5, and Pathogenesis-related 1 protein) superfamily protein	AT1G02150	Tetratricopeptide repeat (TPR)-like superfamily protein	AT1G03103	Bifunctional inhibitor/lipid-transfer protein/seed storage 2S albumin superfamily protein	AT1G02950	ATGSTF4_GST31_GSTF4__glutathione S-transferase F4
AT1G01320	REC1__Tetratricopeptide repeat (TPR)-like superfamily protein	AT1G02170	ATMC1_AtMCP1b_ATMCPB1_LOL3_MC1_MCP1b__metacaspase 1	AT1G03106		AT1G02980	ATCUL2_CUL2__cullin 2
AT1G01340	ACBK1_ATCNGC10_CNGC10__cyclic nucleotide gated channel 10	AT1G02220	ANAC003_NAC003__NAC domain containing protein 3	AT1G03490	ANAC006_NAC006__NAC domain containing protein 6	AT1G03020	GRXS1__Thioredoxin superfamily protein
AT1G01350	Zinc finger (CCCH-type/C3HC4-type RING finger) family protein	AT1G02450	NIMIN-1_NIMIN1__NIM1-interacting 1	AT1G03800	ATERF10_ERF10__ERF domain protein 10	AT1G03022
AT1G01360	PYL9_RCAR1__regulatory component of ABA receptor 1	AT1G02510	ATKCO4_ATTPK4_KCO4_TPK4__Outward rectifying potassium channel protein	AT1G03980	ATPCS2_PCS2__phytochelatin synthase 2	AT1G03340
AT1G01370	CENH3_HTR12__Histone superfamily protein	AT1G02640	ATBXL2_BXL2__beta-xylosidase 2	AT1G03982	PAK-box/P21-Rho-binding family protein	AT1G03445	BSU1__Serine/threonine protein phosphatase family protein
AT1G01380	ETC1__Homeodomain-like superfamily protein	AT1G02650	Tetratricopeptide repeat (TPR)-like superfamily protein	AT1G04150	MCTP10__C2 calcium/lipid-binding plant phosphoribosyltransferase family protein	AT1G03495	HXXXD-type acyl-transferase family protein
AT1G01430	TBL25__TRICHOME BIREFRINGENCE-LIKE 25	AT1G02730	ATCSLD5_CSLD5_CSLD5_SOS6__cellulose synthase-like D5	AT1G04180	YUC9__YUCCA 9	AT1G03700	CASPL1C2__Uncharacterised protein family (UPF0497)
AT1G01440	Protein of unknown function (DUF3133)	AT1G02800	ATCEL2_CEL2_CEL2__cellulase 2	AT1G04220	KCS2__3-ketoacyl-CoA synthase 2	AT1G03710	Cystatin/monellin superfamily protein
AT1G01450	Protein kinase superfamily protein	AT1G02820	AtLEA3_LEA3__Late embryogenesis abundant 3 (LEA3) family protein	AT1G04250	AtIAA17_AXR3_IAA17__AUX/IAA transcriptional regulator family protein	AT1G03720	Cysteine proteinases superfamily protein
AT1G01460	ATPIPK11_PIPK11__Phosphatidylinositol-4-phosphate 5-kinase, core	AT1G02830	Ribosomal L22e protein family	AT1G04330	PH2	AT1G03790	AtTZF4_SOM_TZF4__Zinc finger C-x8-C-x5-C-x3-H type family protein
AT1G01471		AT1G02850	BGLU11__beta glucosidase 11	AT1G04370	ATERF14_ERF14_ERF97__Ethylene-responsive element binding factor 14	AT1G03810	Nucleic acid-binding, OB-fold-like protein
AT1G01490	Heavy metal transport/detoxification superfamily protein	AT1G03040	basic helix-loop-helix (bHLH) DNA-binding superfamily protein	AT1G04445	C2H2-like zinc finger protein	AT1G03820
AT1G01500	Erythronate-4-phosphate dehydrogenase family protein	AT1G03090	MCCA__methylcrotonyl-CoA carboxylase alpha chain, mitochondrial / 3-methylcrotonyl-CoA carboxylase 1 (MCCA)	AT1G04540	Calcium-dependent lipid-binding (CaLB domain) family protein	AT1G03840	IDD3_MGP__C2H2 and C2HC zinc fingers superfamily protein
AT1G01510	AN_DOQ__NAD(P)-binding Rossmann-fold superfamily protein	AT1G03120		AT1G04660	glycine-rich protein	AT1G03850	ATGRXS13_GRXS13__Glutaredoxin family protein
AT1G01530	AGL28__AGAMOUS-like 28	AT1G03130	PSAD-2__photosystem I subunit D-2	AT1G05085		AT1G03880	CRB_CRU2__cruciferin 2
AT1G01540	Protein kinase superfamily protein	AT1G03170	FAF2_FTM5__Protein of unknown function (DUF3049)	AT1G05136		AT1G03890	RmlC-like cupins superfamily protein
AT1G01550	BPS1__Protein of unknown function (DUF793)	AT1G03220	Eukaryotic aspartyl protease family protein	AT1G05240	PR9__Peroxidase superfamily protein	AT1G03920	Protein kinase family protein
AT1G01610	ATGPAT4_GPAT4__glycerol-3-phosphate acyltransferase 4	AT1G03230	Eukaryotic aspartyl protease family protein	AT1G05250	AtPRX1_PRX2__Peroxidase superfamily protein	AT1G04280	P-loop containing nucleoside triphosphate hydrolases superfamily protein
AT1G01630	Sec14p-like phosphatidylinositol transfer family protein	AT1G03270	CBS domain-containing protein with a domain of unknown function (DUF21)	AT1G05300	ZIP5__zinc transporter 5 precursor	AT1G04450	RIC3__ROP-interactive CRIB motif-containing protein 3
AT1G01640	BTB/POZ domain-containing protein	AT1G03400	2-oxoglutarate (2OG) and Fe(II)-dependent oxygenase superfamily protein	AT1G05370	Sec14p-like phosphatidylinositol transfer family protein	AT1G04500	CCT motif family protein
AT1G01650	ATSPPL4_SPPL4__SIGNAL PEPTIDE PEPTIDASE-LIKE 4	AT1G03410	2A6__2-oxoglutarate (2OG) and Fe(II)-dependent oxygenase superfamily protein	AT1G05400		AT1G04501
AT1G01660	RING/U-box superfamily protein	AT1G03440	Leucine-rich repeat (LRR) family protein	AT1G05420	ATOFP12_OFP12__ovate family protein 12	AT1G04560	AWPM-19-like family protein
AT1G01680	ATPUB54_PUB54__plant U-box 54	AT1G03540	Pentatricopeptide repeat (PPR-like) superfamily protein	AT1G05510	OBAP1a__Protein of unknown function (DUF1264)	AT1G04625	Polynucleotidyl transferase, ribonuclease H-like superfamily protein
AT1G01690	ATPRD3_PRD3__putative recombination initiation defects 3	AT1G03600	PSB27__photosystem II family protein	AT1G05550	Protein of unknown function (DUF295)	AT1G04670
AT1G01695	TRM33__Phosphatidylinositol N-acetyglucosaminlytransferase subunit P-related	AT1G03680	ATHM1_ATM1_THM1_TRX-M1__thioredoxin M-type 1	AT1G05580	ATCHX23_CHX23__cation/H+ exchanger 23	AT1G04684
AT1G01700	ATROPGEF2_ROPGEF2__RHO guanyl-nucleotide exchange factor 2	AT1G03770	ATRING1B_RING1B__RING 1B	AT1G05800	DGL__alpha/beta-Hydrolases superfamily protein	AT1G04880	AtHMGB15_HMGBD15__HMG (high mobility group) box protein with ARID/BRIGHT DNA-binding domain
AT1G01710	Acyl-CoA thioesterase family protein	AT1G03870	FLA9__FASCICLIN-like arabinoogalactan 9	AT1G06135		AT1G05080	F-box/RNI-like/FBD-like domains-containing protein
AT1G01720	ANAC002_ANAC2_ATAF1__NAC (No Apical Meristem) domain transcriptional regulator superfamily protein	AT1G04040	HAD superfamily, subfamily IIIB acid phosphatase	AT1G06137		AT1G05230	HDG2__homeodomain GLABROUS 2
AT1G01725		AT1G04110	AtSDD1_SDD1__Subtilase family protein	AT1G06280	LBD2__LOB domain-containing protein 2	AT1G05260	RCI3_RCI3A__Peroxidase superfamily protein
AT1G01730		AT1G04120	ABCC5_ATABCC5_ATMRP5_MRP5_MRP5__multidrug resistance-associated protein 5	AT1G06320		AT1G05280	Protein of unknown function (DUF604)
AT1G01740	BSK4__Protein kinase protein with tetratricopeptide repeat domain	AT1G04240	IAA3_SHY2__AUX/IAA transcriptional regulator family protein	AT1G06330	Heavy metal transport/detoxification superfamily protein	AT1G05290	CCT motif family protein
AT1G01750	ADF11__actin depolymerizing factor 11	AT1G04610	YUC3__YUCCA 3	AT1G06340	Plant Tudor-like protein	AT1G05291	Protein of unknown function (DUF1218)
AT1G01780	PLIM2b__GATA type zinc finger transcription factor family protein	AT1G04680	Pectin lyase-like superfamily protein	AT1G06360	Fatty acid desaturase family protein	AT1G05310	Pectin lyase-like superfamily protein
AT1G01790	ATKEA1_KEA1__K+ efflux antiporter 1	AT1G04920	ATSPS3F_SPS3F__sucrose phosphate synthase 3F	AT1G06800	DALL4_PLA-I{gamma}1__alpha/beta-Hydrolases superfamily protein	AT1G05320
AT1G01800	NAD(P)-binding Rossmann-fold superfamily protein	AT1G05000	AtPFA-DSP1_PFA-DSP1__Phosphotyrosine protein phosphatases superfamily protein	AT1G06810		AT1G05450	Bifunctional inhibitor/lipid-transfer protein/seed storage 2S albumin superfamily protein
AT1G01810		AT1G05010	ACO4_EAT1_EFE__ethylene-forming enzyme	AT1G06980		AT1G05650	Pectin lyase-like superfamily protein
AT1G01820	PEX11C__peroxin 11c	AT1G05020	ENTH/ANTH/VHS superfamily protein	AT1G06990	GDSL-like Lipase/Acylhydrolase superfamily protein	AT1G05660	Pectin lyase-like superfamily protein
AT1G01830	ARM repeat superfamily protein	AT1G05065	CLE20__CLAVATA3/ESR-RELATED 20	AT1G07090	LSH6__Protein of unknown function (DUF640)	AT1G05880	ARI12_ATARI12__RING/U-box superfamily protein
AT1G01840		AT1G05100	MAPKKK18__mitogen-activated protein kinase kinase kinase 18	AT1G07430	AIP1_AtAIP1_HAI2_HON__highly ABA-induced PP2C gene 2	AT1G06080	ADS1_AtADS1__delta 9 desaturase 1
AT1G01860	PFC1__Ribosomal RNA adenine dimethylase family protein	AT1G05530	UGT2_UGT75B2__UDP-glucosyl transferase 75B2	AT1G07645	ATDSI-1VOC_DSI-1VOC__dessication-induced 1VOC superfamily protein	AT1G06090	Fatty acid desaturase family protein
AT1G01880	AtGEN1_GEN1__5'-3' exonuclease family protein	AT1G05560	UGT1_UGT75B1__UDP-glucosyltransferase 75B1	AT1G07680		AT1G06100	Fatty acid desaturase family protein
AT1G01910	AtGET3a_GET3a__P-loop containing nucleoside triphosphate hydrolases superfamily protein	AT1G05577	Domain of unknown function (DUF966)	AT1G07720	KCS3__3-ketoacyl-CoA synthase 3	AT1G06120	Fatty acid desaturase family protein
AT1G01920	SET domain-containing protein	AT1G05675	UDP-Glycosyltransferase superfamily protein	AT1G07985	Expressed protein	AT1G06225	CLE3__CLAVATA3/ESR-RELATED 3
AT1G01930	zinc finger protein-related	AT1G05680	UGT74E2__Uridine diphosphate glycosyltransferase 74E2	AT1G08090	ACH1_ATNRT2.1_ATNRT2:1_LIN1_NRT2_NRT2.1_NRT2:1_NRT2;1AT__nitrate transporter 2:1	AT1G06270	Pentatricopeptide repeat (PPR) superfamily protein
AT1G01940	Cyclophilin-like peptidyl-prolyl cis-trans isomerase family protein	AT1G05710	basic helix-loop-helix (bHLH) DNA-binding superfamily protein	AT1G08100	ACH2_ATNRT2.2_NRT2.2_NRT2;2AT__nitrate transporter 2.2	AT1G06310	ACX6__acyl-CoA oxidase 6
AT1G01950	ARK2_AtKINUb__armadillo repeat kinesin 2	AT1G05805	AKS2__basic helix-loop-helix (bHLH) DNA-binding superfamily protein	AT1G08170	Histone superfamily protein	AT1G06350	ADS4_AtADS4__Fatty acid desaturase family protein
AT1G01960	BIG3_EDA10__SEC7-like guanine nucleotide exchange family protein	AT1G05810	ARA_ARA-1_ATRAB11D_ATRABA5E_RABA5E__RAB GTPase homolog A5E	AT1G08340	Rho GTPase activating protein with PAK-box/P21-Rho-binding domain	AT1G06620	2-oxoglutarate (2OG) and Fe(II)-dependent oxygenase superfamily protein
AT1G01970	Tetratricopeptide repeat (TPR)-like superfamily protein	AT1G05870	Protein of unknown function (DUF1685)	AT1G08990	GUX5_PGSIP5__plant glycogenin-like starch initiation protein 5	AT1G07175
AT1G01990		AT1G06000	UGT89C1__UDP-Glycosyltransferase superfamily protein	AT1G09240	ATNAS3_NAS3__nicotianamine synthase 3	AT1G07550	Leucine-rich repeat protein kinase family protein
AT1G02010	SEC1A__secretory 1A	AT1G06020	FRK3_FRK5__pfkB-like carbohydrate kinase family protein	AT1G09350	AtGolS3_GolS3__galactinol synthase 3	AT1G07640	OBP2_URP3__Dof-type zinc finger DNA-binding family protein
AT1G02080	transcription regulators	AT1G06040	BBX24_STO__B-box zinc finger family protein	AT1G09470	AtNEAP3	AT1G07850	Protein of unknown function (DUF604)
AT1G02090	ATCSN7_COP15_CSN7_FUS5__Proteasome component (PCI) domain protein	AT1G06160	ERF59_ORA59__octadecanoid-responsive Arabidopsis AP2/ERF 59	AT1G09480	NAD(P)-binding Rossmann-fold superfamily protein	AT1G07860
AT1G02100	LCMT1_SBI1__Leucine carboxyl methyltransferase	AT1G06240	Protein of unknown function DUF455	AT1G09960	ATSUC4_ATSUT4_SUC4_SUT4__sucrose transporter 4	AT1G08065	ACA5_ATACA5__alpha carbonic anhydrase 5
AT1G02130	ARA-5_ARA5_ATRAB1B_ATRABD2A_RA-5_RABD2A__RAS 5	AT1G06520	ATGPAT1_GPAT1_sn-2-GPAT1__glycerol-3-phosphate acyltransferase 1	AT1G10060	ATBCAT-1_BCAT-1_BCAT1__branched-chain amino acid transaminase 1	AT1G08080	ACA7_ATACA7__alpha carbonic anhydrase 7
AT1G02140	HAP1_MAGO_MEE63__mago nashi family protein	AT1G06570	HPD_HPPD_PDS1__phytoene desaturation 1	AT1G10380	Putative membrane lipoprotein	AT1G08140	ATCHX6A_CHX6A__cation/H+ exchanger 6A
AT1G02145	ALG12_EBS4__homolog of asparagine-linked glycosylation 12	AT1G06645	2-oxoglutarate (2OG) and Fe(II)-dependent oxygenase superfamily protein	AT1G10480	ZFP5__zinc finger protein 5	AT1G08150	ATCHX5_CHX5__Cation/hydrogen exchanger family protein
AT1G02160	Cox19 family protein (CHCH motif)	AT1G06650	2-oxoglutarate (2OG) and Fe(II)-dependent oxygenase superfamily protein	AT1G10585	basic helix-loop-helix (bHLH) DNA-binding superfamily protein	AT1G08160	Late embryogenesis abundant (LEA) hydroxyproline-rich glycoprotein family
AT1G02180	ferredoxin-related	AT1G06680	OE23_OEE2_PSBP-1_PSII-P__photosystem II subunit P-1	AT1G10657	Plant protein 1589 of unknown function	AT1G08290	WIP3__WIP domain protein 3
AT1G02210	NAC (No Apical Meristem) domain transcriptional regulator superfamily protein	AT1G06770	ATDRIP1_AtRING1B_DRIP1__DREB2A-interacting protein 1	AT1G10880	Core-2/I-branching beta-1,6-N-acetylglucosaminyltransferase family protein	AT1G08320	bZIP21_TGA9__bZIP transcription factor family protein
AT1G02230	ANAC004_NAC004__NAC domain containing protein 4	AT1G06840	Leucine-rich repeat protein kinase family protein	AT1G11080	scpl31__serine carboxypeptidase-like 31	AT1G08430	ALMT1_ATALMT1__aluminum-activated malate transporter 1
AT1G02250	anac005_NAC005__NAC domain containing protein 5	AT1G07040		AT1G11125		AT1G08440	Aluminium activated malate transporter family protein
AT1G02260	Divalent ion symporter	AT1G07050	CCT motif family protein	AT1G11210	Protein of unknown function (DUF761)	AT1G08465	YAB2__Plant-specific transcription factor YABBY family protein
AT1G02270	Calcium-binding endonuclease/exonuclease/phosphatase family	AT1G07130	ATSTN1_STN1__Nucleic acid-binding, OB-fold-like protein	AT1G11220	Protein of unknown function (DUF761)	AT1G08670	ENTH/VHS family protein
AT1G02280	ATTOC33_PPI1_TOC33__translocon at the outer envelope membrane of chloroplasts 33	AT1G07150	MAPKKK13__mitogen-activated protein kinase kinase kinase 13	AT1G11230	Protein of unknown function (DUF761)	AT1G08860	BON3__Calcium-dependent phospholipid-binding Copine family protein
AT1G02290		AT1G07160	Protein phosphatase 2C family protein	AT1G11370	Pectin lyase-like superfamily protein	AT1G08985	AP2/B3-like transcriptional factor family protein
AT1G02300	AtcathB1__Cysteine proteinases superfamily protein	AT1G07180	ATNDI1_NDA1__alternative NAD(P)H dehydrogenase 1	AT1G11470	Pentatricopeptide repeat (PPR) superfamily protein	AT1G09026
AT1G02305	AtcathB2__Cysteine proteinases superfamily protein	AT1G07200	SMXL6__Double Clp-N motif-containing P-loop nucleoside triphosphate hydrolases superfamily protein	AT1G11510	DNA-binding storekeeper protein-related transcriptional regulator	AT1G09030	NF-YB4__nuclear factor Y, subunit B4
AT1G02320		AT1G07240	UGT71C5__UDP-glucosyl transferase 71C5	AT1G11520	pliceosome associated protein-related	AT1G09080	BIP3__Heat shock protein 70 (Hsp 70) family protein
AT1G02330	CSU2	AT1G07250	UGT71C4__UDP-glucosyl transferase 71C4	AT1G11572	Plant thionin family protein	AT1G09090	ATRBOHB_ATRBOHB-BETA_RBOHB__respiratory burst oxidase homolog B
AT1G02350	protoporphyrinogen oxidase-related	AT1G07260	UGT71C3__UDP-glucosyl transferase 71C3	AT1G11580	ATPMEPCRA_PMEPCRA__methylesterase PCR A	AT1G09260	Chaperone DnaJ-domain superfamily protein
AT1G02370	Tetratricopeptide repeat (TPR)-like superfamily protein	AT1G07280	Tetratricopeptide repeat (TPR)-like superfamily protein	AT1G11600	CYP77B1__cytochrome P450, family 77, subfamily B, polypeptide 1	AT1G09360	Plant invertase/pectin methylesterase inhibitor superfamily protein
AT1G02380		AT1G07310	Calcium-dependent lipid-binding (CaLB domain) family protein	AT1G11670	MATE efflux family protein	AT1G09380	UMAMIT25__nodulin MtN21 /EamA-like transporter family protein
AT1G02410	COX11__cytochrome c oxidase assembly protein CtaG / Cox11 family	AT1G07320	EMB2784_PRPL4_RPL4__ribosomal protein L4	AT1G11740	ankyrin repeat family protein	AT1G09483	AtNEAP4
AT1G02420	Pentatricopeptide repeat (PPR) superfamily protein	AT1G07390	AtRLP1_RLP1__receptor like protein 1	AT1G11770	AtBBE2__FAD-binding Berberine family protein	AT1G09500	NAD(P)-binding Rossmann-fold superfamily protein
AT1G02430	ARFD1B_ATARFD1B__ADP-ribosylation factor D1B	AT1G07485		AT1G12060	ATBAG5_BAG5__BCL-2-associated athanogene 5	AT1G09510	NAD(P)-binding Rossmann-fold superfamily protein
AT1G02440	ARFD1A_ATARFD1A__ADP-ribosylation factor D1A	AT1G07490	DVL9_RTFL3__ROTUNDIFOLIA like 3	AT1G12070	Immunoglobulin E-set superfamily protein	AT1G09550	AtPAE1__Pectinacetylesterase family protein
AT1G02470	Polyketide cyclase/dehydrase and lipid transport superfamily protein	AT1G07500	SMR5	AT1G12080	Vacuolar calcium-binding protein-related	AT1G09625
AT1G02475	Polyketide cyclase/dehydrase and lipid transport superfamily protein	AT1G07570	APK1_APK1A__Protein kinase superfamily protein	AT1G12090	ELP__extensin-like protein	AT1G09665	Toll-Interleukin-Resistance (TIR) domain family protein
AT1G02490		AT1G07740	Tetratricopeptide repeat (TPR)-like superfamily protein	AT1G12110	AtNPF6.3_ATNRT1_B-1_CHL1_CHL1-1_NPF6.3_NRT1_NRT1.1__nitrate transporter 1.1	AT1G09790	COBL6__COBRA-like protein 6 precursor
AT1G02500	AtSAM1_MAT1_METK1_SAM-1_SAM1__S-adenosylmethionine synthetase 1	AT1G07790	HTB1__Histone superfamily protein	AT1G12130	FMOGS-OX6__Flavin-binding monooxygenase family protein	AT1G09890	Rhamnogalacturonate lyase family protein
AT1G02520	ABCB11_MDR8_PGP11__P-glycoprotein 11	AT1G07890	APX1_ATAPX01_ATAPX1_CS1_MEE6__ascorbate peroxidase 1	AT1G12200	FMO__Flavin-binding monooxygenase family protein	AT1G09930	ATOPT2_OPT2__oligopeptide transporter 2
AT1G02530	ABCB12_PGP12__P-glycoprotein 12	AT1G07900	LBD1__LOB domain-containing protein 1	AT1G12805	nucleotide binding	AT1G09932	Phosphoglycerate mutase family protein
AT1G02540		AT1G07901		AT1G12940	ATNRT2.5_NRT2.5__nitrate transporter2.5	AT1G09935	Phosphoglycerate mutase family protein
AT1G02560	CLPP5_NCLPP1_NCLPP5__nuclear encoded CLP protease 5	AT1G07970		AT1G12980	DRN_ESR1__Integrase-type DNA-binding superfamily protein	AT1G10010	AAP8_ATAAP8__amino acid permease 8
AT1G02570		AT1G07980	NF-YC10__nuclear factor Y, subunit C10	AT1G13710	CYP78A5_KLU__cytochrome P450, family 78, subfamily A, polypeptide 5	AT1G10250
AT1G02590	Aldehyde oxidase/xanthine dehydrogenase, molybdopterin binding protein	AT1G08030	AQC1_HPS7_TPST__tyrosylprotein sulfotransferase	AT1G14040	PHO1;H3__EXS (ERD1/XPR1/SYG1) family protein	AT1G10385	Vps51/Vps67 family (components of vesicular transport) protein
AT1G02610	RING/FYVE/PHD zinc finger superfamily protein	AT1G08165		AT1G14580	BLJ__C2H2-like zinc finger protein	AT1G10400	UDP-Glycosyltransferase superfamily protein
AT1G02630	Nucleoside transporter family protein	AT1G08180	SMR2	AT1G14700	ATPAP3_PAP3__purple acid phosphatase 3	AT1G10586	basic helix-loop-helix (bHLH) DNA-binding superfamily protein
AT1G02660	alpha/beta-Hydrolases superfamily protein	AT1G08230	Transmembrane amino acid transporter family protein	AT1G14860	atnudt18_NUDT18__nudix hydrolase homolog 18	AT1G10588	Gibberellin-regulated family protein
AT1G02670	P-loop containing nucleoside triphosphate hydrolases superfamily protein	AT1G08250	ADT6_AtADT6__arogenate dehydratase 6	AT1G14890	Plant invertase/pectin methylesterase inhibitor superfamily protein	AT1G10620	AtPERK11_PERK11__Protein kinase superfamily protein
AT1G02680	TAF13__TBP-associated factor 13	AT1G08460	ATHDA8_HDA08_HDA8__histone deacetylase 8	AT1G15210	ABCG35_ATPDR7_PDR7__pleiotropic drug resistance 7	AT1G10680	ABCB10_PGP10__P-glycoprotein 10
AT1G02690	IMPA-6__importin alpha isoform 6	AT1G08650	ATPPCK1_PPCK1__phosphoenolpyruvate carboxylase kinase 1	AT1G15320		AT1G10745	ESF1.2__Maternally expressed gene (MEG) family protein
AT1G02700		AT1G08820	VAP27-2__vamp/synaptobrevin-associated protein 27-2	AT1G15330	Cystathionine beta-synthase (CBS) protein	AT1G10747	ESF1.1__Maternally expressed gene (MEG) family protein
AT1G02710	glycine-rich protein	AT1G08940	Phosphoglycerate mutase family protein	AT1G15540	2-oxoglutarate (2OG) and Fe(II)-dependent oxygenase superfamily protein	AT1G11070
AT1G02720	AtGATL5_GATL5__galacturonosyltransferase 5	AT1G09040		AT1G15550	ATGA3OX1_GA3OX1_GA4__gibberellin 3-oxidase 1	AT1G11190	BFN1_ENDO1__bifunctional nuclease i
AT1G02740	MRG2__MRG family protein	AT1G09155	AtPP2-B15_PP2-B15__phloem protein 2-B15	AT1G15580	ATAUX2-27_AUX2-27_IAA5__indole-3-acetic acid inducible 5	AT1G11250	ATSYP125_SYP125__syntaxin of plants 125
AT1G02750	Drought-responsive family protein	AT1G09157	DMP8__Protein of unknown function (DUF679)	AT1G15590		AT1G11420	ATDUF2_DUF2__DOMAIN OF UNKNOWN FUNCTION 724 2
AT1G02780	emb2386__Ribosomal protein L19e family protein	AT1G09176		AT1G15840		AT1G11450	UMAMIT27__nodulin MtN21 /EamA-like transporter family protein
AT1G02816	Protein of unknown function, DUF538	AT1G09180	ATSAR1_ATSARA1A_SARA1A__secretion-associated RAS super family 1	AT1G16905	Curculin-like (mannose-binding) lectin family protein	AT1G11460	UMAMIT26__nodulin MtN21 /EamA-like transporter family protein
AT1G02840	At-SR34_ATSRP34_SR1_SR34_SRP34__RNA-binding (RRM/RBD/RNP motifs) family protein	AT1G09250	AIF4__basic helix-loop-helix (bHLH) DNA-binding superfamily protein	AT1G16910	LSH8__Protein of unknown function (DUF640)	AT1G11500	DEAL3__Protein of unknown function (DUF1218)
AT1G02860	BAH1_NLA__SPX (SYG1/Pho81/XPR1) domain-containing protein	AT1G09390	GDSL-like Lipase/Acylhydrolase superfamily protein	AT1G17310	MADS-box transcription factor family protein	AT1G11560	Oligosaccharyltransferase complex/magnesium transporter family protein
AT1G02870		AT1G09415	NIMIN-3__NIM1-interacting 3	AT1G17345	SAUR77__SAUR-like auxin-responsive protein family	AT1G11608	F-box associated ubiquitination effector family protein
AT1G02880	TPK1__thiamin pyrophosphokinase1	AT1G09420	G6PD4__glucose-6-phosphate dehydrogenase 4	AT1G17770	SDG17_SUVH7__SU(VAR)3-9 homolog 7	AT1G11610	CYP71A18__cytochrome P450, family 71, subfamily A, polypeptide 18
AT1G02890	AAA-type ATPase family protein	AT1G09430	ACLA-3__ATP-citrate lyase A-3	AT1G18100	E12A11_MFT__PEBP (phosphatidylethanolamine-binding protein) family protein	AT1G11620	F-box and associated interaction domains-containing protein
AT1G02900	ATRALF1_RALF1_RALFL1__rapid alkalinization factor 1	AT1G09520		AT1G18250	ATLP-1__Pathogenesis-related thaumatin superfamily protein	AT1G11655
AT1G02910	LPA1__tetratricopeptide repeat (TPR)-containing protein	AT1G09540	ATMYB61_MYB61__myb domain protein 61	AT1G18280	LTPG3__Bifunctional inhibitor/lipid-transfer protein/seed storage 2S albumin superfamily protein	AT1G11765	Plant self-incompatibility protein S1 family
AT1G02920	ATGST11_ATGSTF7_ATGSTF8_GST11_GSTF7__glutathione S-transferase 7	AT1G09710	Homeodomain-like superfamily protein	AT1G18310	glycosyl hydrolase family 81 protein	AT1G11810	F-box associated ubiquitination effector family protein
AT1G02930	ATGST1_ATGSTF3_ATGSTF6_ERD11_GST1_GSTF6__glutathione S-transferase 6	AT1G09750	Eukaryotic aspartyl protease family protein	AT1G18350	ATMKK7_BUD1_MKK7_MKK7__MAP kinase kinase 7	AT1G11850
AT1G02960		AT1G09810	ECT11__evolutionarily conserved C-terminal region 11	AT1G18810	phytochrome kinase substrate-related	AT1G11915
AT1G02965		AT1G09812		AT1G18835	MIF3__mini zinc finger	AT1G11920	Pectin lyase-like superfamily protein
AT1G02970	ATWEE1_WEE1__WEE1 kinase homolog	AT1G09950	RAS1__RESPONSE TO ABA AND SALT 1	AT1G18970	GLP4__germin-like protein 4	AT1G11925	Stigma-specific Stig1 family protein
AT1G02990		AT1G10140	Uncharacterised conserved protein UCP031279	AT1G19160	F-box family protein	AT1G11970	Ubiquitin-like superfamily protein
AT1G03000	PEX6__peroxin 6	AT1G10230	ASK18_SK18__SKP1-like 18	AT1G19230	Riboflavin synthase-like superfamily protein	AT1G11980	RUB3__ubiquitin-related protein 3
AT1G03010	Phototropic-responsive NPH3 family protein	AT1G10270	GRP23__glutamine-rich protein 23	AT1G19250	FMO1__flavin-dependent monooxygenase 1	AT1G11990	O-fucosyltransferase family protein
AT1G03030	P-loop containing nucleoside triphosphate hydrolases superfamily protein	AT1G10360	ATGSTU18_GST29_GSTU18__glutathione S-transferase TAU 18	AT1G19320	Pathogenesis-related thaumatin superfamily protein	AT1G12010	2-oxoglutarate (2OG) and Fe(II)-dependent oxygenase superfamily protein
AT1G03050	ENTH/ANTH/VHS superfamily protein	AT1G10370	ATGSTU17_ERD9_GST30_GST30B_GSTU17__Glutathione S-transferase family protein	AT1G19460	Galactose oxidase/kelch repeat superfamily protein	AT1G12030	Protein of unknown function (DUF506)
AT1G03055	AtD27_D27	AT1G10455		AT1G19540	NmrA-like negative transcriptional regulator family protein	AT1G12064
AT1G03060	BCHA1_SPI__Beige/BEACH domain ;WD domain, G-beta repeat protein	AT1G10460	GLP7__germin-like protein 7	AT1G19620		AT1G12100	Bifunctional inhibitor/lipid-transfer protein/seed storage 2S albumin superfamily protein
AT1G03070	AtLFG4_LFG4__Bax inhibitor-1 family protein	AT1G10530		AT1G19630	CYP722A1__cytochrome P450, family 722, subfamily A, polypeptide 1	AT1G12160	FMOGS-OX7__Flavin-binding monooxygenase family protein
AT1G03080	NET1D__kinase interacting (KIP1-like) family protein	AT1G10550	XET_XTH33__xyloglucan:xyloglucosyl transferase 33	AT1G19640	JMT__jasmonic acid carboxyl methyltransferase	AT1G12170	F-box family protein
AT1G03100	Pentatricopeptide repeat (PPR) superfamily protein	AT1G10560	ATPUB18_PUB18__plant U-box 18	AT1G19670	ATCLH1_ATHCOR1_CLH1_CORI1__chlorophyllase 1	AT1G12180
AT1G03110	AtTRM82_TRM82__Transducin/WD40 repeat-like superfamily protein	AT1G10690	SMR8	AT1G19780	ATCNGC8_CNGC8__cyclic nucleotide gated channel 8	AT1G12190	F-box and associated interaction domains-containing protein
AT1G03140	splicing factor Prp18 family protein	AT1G10750	Protein of Unknown Function (DUF239)	AT1G19900	glyoxal oxidase-related protein	AT1G12260	ANAC007_EMB2749_NAC007_VND4__NAC 007
AT1G03150	Acyl-CoA N-acyltransferases (NAT) superfamily protein	AT1G10850	Leucine-rich repeat protein kinase family protein	AT1G20070		AT1G12490	F-box associated ubiquitination effector family protein
AT1G03160	FZL__FZO-like	AT1G10960	ATFD1_FD1__ferredoxin 1	AT1G20380	POQR__Prolyl oligopeptidase family protein	AT1G12540	basic helix-loop-helix (bHLH) DNA-binding superfamily protein
AT1G03180		AT1G10990		AT1G20500	AMP-dependent synthetase and ligase family protein	AT1G12550	HPR3__D-isomer specific 2-hydroxyacid dehydrogenase family protein
AT1G03190	ATXPD_UVH6__RAD3-like DNA-binding helicase protein	AT1G11040	HSP40/DnaJ peptide-binding protein	AT1G20790	F-box family protein	AT1G12560	ATEXP7_ATEXPA7_ATHEXP ALPHA 1.26_EXP7_EXPA7__expansin A7
AT1G03200		AT1G11120		AT1G21050	Protein of unknown function, DUF617	AT1G12570	Glucose-methanol-choline (GMC) oxidoreductase family protein
AT1G03210	Phenazine biosynthesis PhzC/PhzF protein	AT1G11260	ATSTP1_STP1__sugar transporter 1	AT1G21110	IGMT3__O-methyltransferase family protein	AT1G12600	UDP-N-acetylglucosamine (UAA) transporter family
AT1G03240		AT1G11290	CRR22__Pentatricopeptide repeat (PPR) superfamily protein	AT1G21120	IGMT2__O-methyltransferase family protein	AT1G12630	Integrase-type DNA-binding superfamily protein
AT1G03250		AT1G11300	EGM1__protein serine/threonine kinases;protein kinases;ATP binding;sugar binding;kinases;carbohydrate binding	AT1G21140	AtVTL1_VTL1__Vacuolar iron transporter (VIT) family protein	AT1G12660
AT1G03260	SNARE associated Golgi protein family	AT1G11320		AT1G21310	ATEXT3_EXT3_RSH__extensin 3	AT1G12663
AT1G03280	Transcription factor TFIIE, alpha subunit	AT1G11330	S-locus lectin protein kinase family protein	AT1G21326	VQ motif-containing protein	AT1G12665
AT1G03290		AT1G11350	CBRLK1_RKS2_SD1-13__S-domain-1 13	AT1G21475	Protein of unknown function (DUF506)	AT1G12672
AT1G03300	ATDUF1_DUF1__DOMAIN OF UNKNOWN FUNCTION 724 1	AT1G11360	Adenine nucleotide alpha hydrolases-like superfamily protein	AT1G21540	AMP-dependent synthetase and ligase family protein	AT1G12740	CYP87A2__cytochrome P450, family 87, subfamily A, polypeptide 2
AT1G03310	AtBE2_ATISA2_BE2_DBE1_ISA2__debranching enzyme 1	AT1G11545	XTH8__xyloglucan endotransglucosylase/hydrolase 8	AT1G21850	sks8__SKU5 similar 8	AT1G12950	AtDTX31_RHS2__root hair specific 2
AT1G03320		AT1G11570	NTL__NTF2-like	AT1G21910	DREB26__Integrase-type DNA-binding superfamily protein	AT1G12960	Ribosomal protein L18e/L15 superfamily protein
AT1G03330	LSM2__Small nuclear ribonucleoprotein family protein	AT1G11700	Protein of unknown function, DUF584	AT1G21950		AT1G13130	Cellulase (glycosyl hydrolase family 5) protein
AT1G03350	BSD domain-containing protein	AT1G12020		AT1G21970	AtLEC1_EMB 212_EMB212_LEC1_NF-YB9__Histone superfamily protein	AT1G13200	F-box and associated interaction domains-containing protein
AT1G03360	ATRRP4_RRP4_SOP2__ribosomal RNA processing 4	AT1G12040	LRX1__leucine-rich repeat/extensin 1	AT1G22110	structural constituent of ribosome	AT1G13290	DOT5_WIP6__C2H2-like zinc finger protein
AT1G03365	RING/U-box superfamily protein	AT1G12140	FMO GS-OX5__flavin-monooxygenase glucosinolate S-oxygenase 5	AT1G22220	AUF2__F-box family protein	AT1G13300	AtNIGT1_HRS1__myb-like transcription factor family protein
AT1G03370	C2 calcium/lipid-binding and GRAM domain containing protein	AT1G12240	ATBETAFRUCT4_AtFRUCT4_AtVI2_FRUCT4_VAC-INV_VI2__Glycosyl hydrolases family 32 protein	AT1G22340	AtUGT85A7_UGT85A7__UDP-glucosyl transferase 85A7	AT1G13370	Histone superfamily protein
AT1G03380	ATATG18G_ATG18G__homolog of yeast autophagy 18 (ATG18) G	AT1G12320	Protein of unknown function (DUF1442)	AT1G22370	AtUGT85A5_UGT85A5__UDP-glucosyl transferase 85A5	AT1G13400	JGL_NUB__C2H2 and C2HC zinc fingers superfamily protein
AT1G03390	HXXXD-type acyl-transferase family protein	AT1G12330		AT1G22380	AtUGT85A3_UGT85A3__UDP-glucosyl transferase 85A3	AT1G13420	ATST4B_ST4B__sulfotransferase 4B
AT1G03430	AHP5__histidine-containing phosphotransfer factor 5	AT1G12380		AT1G22400	ATUGT85A1_UGT85A1__UDP-Glycosyltransferase superfamily protein	AT1G13430	ATST4C_ST4C__sulfotransferase 4C
AT1G03457	AtBRN2_BRN2__RNA-binding (RRM/RBD/RNP motifs) family protein	AT1G12610	ATDDF1_DDF1__Integrase-type DNA-binding superfamily protein	AT1G22420	hydroxyproline-rich glycoprotein family protein	AT1G13590	ATPSK1_PSK1__phytosulfokine 1 precursor
AT1G03470	NET3A__Kinase interacting (KIP1-like) family protein	AT1G12640	AtLPLAT1_LPCAT1_LPLAT1__MBOAT (membrane bound O-acyl transferase) family protein	AT1G22440	Zinc-binding alcohol dehydrogenase family protein	AT1G13600	AtbZIP58_bZIP58__basic leucine-zipper 58
AT1G03475	ATCPO-I_HEMF1_LIN2__Coproporphyrinogen III oxidase	AT1G12650		AT1G22480	Cupredoxin superfamily protein	AT1G13605
AT1G03510	Tetratricopeptide repeat (TPR)-like superfamily protein	AT1G12810	proline-rich family protein	AT1G22490	bHLH094_bHLH94__basic helix-loop-helix (bHLH) DNA-binding superfamily protein	AT1G13607	Defensin-like (DEFL) family protein
AT1G03520	Core-2/I-branching beta-1,6-N-acetylglucosaminyltransferase family protein	AT1G12845		AT1G22500	AtATL15_ATL15__RING/U-box superfamily protein	AT1G13608	Defensin-like (DEFL) family protein
AT1G03530	ATNAF1_NAF1__nuclear assembly factor 1	AT1G12900	GAPA-2__glyceraldehyde 3-phosphate dehydrogenase A subunit 2	AT1G22570	Major facilitator superfamily protein	AT1G13609	Defensin-like (DEFL) family protein
AT1G03550	AtSCAMP4_SCAMP4__Secretory carrier membrane protein (SCAMP) family protein	AT1G13080	CYP71B2__cytochrome P450, family 71, subfamily B, polypeptide 2	AT1G22600	Late embryogenesis abundant protein (LEA) family protein	AT1G13610	alpha/beta-Hydrolases superfamily protein
AT1G03560	Pentatricopeptide repeat (PPR-like) superfamily protein	AT1G13090	CYP71B28__cytochrome P450, family 71, subfamily B, polypeptide 28	AT1G22710	ATSUC2_SUC2_SUT1__sucrose-proton symporter 2	AT1G13620	GLV5_RGF2
AT1G03590	Protein phosphatase 2C family protein	AT1G13100	CYP71B29__cytochrome P450, family 71, subfamily B, polypeptide 29	AT1G22890		AT1G13635	DNA glycosylase superfamily protein
AT1G03610	Protein of unknown function (DUF789)	AT1G13110	CYP71B7__cytochrome P450, family 71 subfamily B, polypeptide 7	AT1G22900	Disease resistance-responsive (dirigent-like protein) family protein	AT1G13670	BGL2
AT1G03620	ELMO/CED-12 family protein	AT1G13250	GATL3__galacturonosyltransferase-like 3	AT1G22990	HIPP22__Heavy metal transport/detoxification superfamily protein	AT1G13680	PLC-like phosphodiesterases superfamily protein
AT1G03630	POR C_PORC__protochlorophyllide oxidoreductase C	AT1G13260	AtRAV1_EDF4_RAV1__related to ABI3/VP1 1	AT1G23010	LPR1__Cupredoxin superfamily protein	AT1G14100	FUT8__fucosyltransferase 8
AT1G03650	Acyl-CoA N-acyltransferases (NAT) superfamily protein	AT1G13280	AOC4__allene oxide cyclase 4	AT1G23200	HMS_PME6__Plant invertase/pectin methylesterase inhibitor superfamily	AT1G14110	ATFUT9_FUT9__fucosyltransferase 9
AT1G03660	Ankyrin-repeat containing protein	AT1G13830	Carbohydrate-binding X8 domain superfamily protein	AT1G23201		AT1G14120	AtDAO2__2-oxoglutarate (2OG) and Fe(II)-dependent oxygenase superfamily protein
AT1G03670	ankyrin repeat family protein	AT1G13920	Remorin family protein	AT1G23205	Plant invertase/pectin methylesterase inhibitor superfamily protein	AT1G14220	Ribonuclease T2 family protein
AT1G03687	DTW domain-containing protein	AT1G13930		AT1G23300	MATE efflux family protein	AT1G14225
AT1G03730		AT1G14140	UCP3__Mitochondrial substrate carrier family protein	AT1G23410	Ribosomal protein S27a / Ubiquitin family protein	AT1G14240	APY3__GDA1/CD39 nucleoside phosphatase family protein
AT1G03740	Protein kinase superfamily protein	AT1G14150	PnsL2_PQL1_PQL2__PsbQ-like 2	AT1G23540	AtPERK12_IGI1_PERK12__Protein kinase superfamily protein	AT1G14250	GDA1/CD39 nucleoside phosphatase family protein
AT1G03750	CHR9__switch 2	AT1G14200	RING/U-box superfamily protein	AT1G23760	JP630_PG3__BURP domain-containing protein	AT1G14440	AtHB31_FTM2_HB31_ZHD4__homeobox protein 31
AT1G03760	Prefoldin chaperone subunit family protein	AT1G14280	PKS2__phytochrome kinase substrate 2	AT1G23965		AT1G14540	PER4_PRX4__Peroxidase superfamily protein
AT1G03780	AtTPX2_TPX2__targeting protein for XKLP2	AT1G14430	glyoxal oxidase-related protein	AT1G24070	ATCSLA10_CSLA10_CSLA10__cellulose synthase-like A10	AT1G14549
AT1G03830	guanylate-binding family protein	AT1G14460	AAA-type ATPase family protein	AT1G24110	Peroxidase superfamily protein	AT1G14550	Peroxidase superfamily protein
AT1G03860	ATPHB2_PHB2__prohibitin 2	AT1G14490	AHL28__Predicted AT-hook DNA-binding family protein	AT1G24130	Transducin/WD40 repeat-like superfamily protein	AT1G14560	CoAc1__Mitochondrial substrate carrier family protein
AT1G03900	ABCI18_ATNAP4_NAP4__non-intrinsic ABC protein 4	AT1G14687	AtHB32_HB32_ZHD14__homeobox protein 32	AT1G24148		AT1G14600	Homeodomain-like superfamily protein
AT1G03905	ABCI19_ATNAP4__P-loop containing nucleoside triphosphate hydrolases superfamily protein	AT1G14690	MAP65-7__microtubule-associated protein 65-7	AT1G24400	AATL2_ATLHT2_LHT2__lysine histidine transporter 2	AT1G14630
AT1G03910	CTN	AT1G14720	ATXTH28_EXGT-A2_XTH28_XTR2__xyloglucan endotransglucosylase/hydrolase 28	AT1G24470	ATKCR2_KCR2__beta-ketoacyl reductase 2	AT1G14730	Cytochrome b561/ferric reductase transmembrane protein family
AT1G03930	ADK1_CKL9ALPHA_CKL9BETA__dual specificity kinase 1	AT1G14780	MAC/Perforin domain-containing protein	AT1G24520	BCP1__homolog of Brassica campestris pollen protein 1	AT1G14755	S locus-related glycoprotein 1 (SLR1) binding pollen coat protein family
AT1G03940	HXXXD-type acyl-transferase family protein	AT1G14900	HMGA__high mobility group A	AT1G24530	Transducin/WD40 repeat-like superfamily protein	AT1G14760	KNATM__KNOX Arabidopsis thaliana meinox
AT1G03950	VPS2.3__vacuolar protein sorting-associated protein 2.3	AT1G14920	GAI_RGA2__GRAS family transcription factor family protein	AT1G24590	DRN-LIKE_DRNL_ESR2_SOB2__DORNROSCHEN-like	AT1G14870	AtPCR2_PCR2__PLANT CADMIUM RESISTANCE 2
AT1G03960	Calcium-binding EF hand family protein	AT1G15000	scpl50__serine carboxypeptidase-like 50	AT1G25230	Calcineurin-like metallo-phosphoesterase superfamily protein	AT1G14880	AtPCR1_PCR1__PLANT CADMIUM RESISTANCE 1
AT1G03970	GBF4__G-box binding factor 4	AT1G15040	GAT_GAT1_2.1__Class I glutamine amidotransferase-like superfamily protein	AT1G25410	ATIPT6_IPT6__isopentenyltransferase 6	AT1G14930	Polyketide cyclase/dehydrase and lipid transport superfamily protein
AT1G03990	Long-chain fatty alcohol dehydrogenase family protein	AT1G15045		AT1G25422		AT1G14940	Polyketide cyclase/dehydrase and lipid transport superfamily protein
AT1G04000		AT1G15060	Uncharacterised conserved protein UCP031088, alpha/beta hydrolase	AT1G25450	CER60_KCS5__3-ketoacyl-CoA synthase 5	AT1G14950	Polyketide cyclase/dehydrase and lipid transport superfamily protein
AT1G04010	ATPSAT1_ERP1_PSAT1__phospholipid sterol acyl transferase 1	AT1G15110	AtPSS1_PSS1__phosphatidyl serine synthase family protein	AT1G25510	Eukaryotic aspartyl protease family protein	AT1G14960	Polyketide cyclase/dehydrase and lipid transport superfamily protein
AT1G04020	ATBARD1_BARD1_ROW1__breast cancer associated RING 1	AT1G15125	S-adenosyl-L-methionine-dependent methyltransferases superfamily protein	AT1G25530	Transmembrane amino acid transporter family protein	AT1G15010
AT1G04030		AT1G15140	FNRL__FAD/NAD(P)-binding oxidoreductase	AT1G26380	AtBBE3_FOX_FOX1__FAD-binding Berberine family protein	AT1G15360	AtSHN1_SHN1_WIN1__Integrase-type DNA-binding superfamily protein
AT1G04050	SDG13_SUVR1__homolog of SU(var)3-9 1	AT1G15150	MATE efflux family protein	AT1G26420	AtBBE7__FAD-binding Berberine family protein	AT1G15385
AT1G04070	ATTOM22-I_TOM22-I__translocase of outer membrane 22-I	AT1G15165	RING/FYVE/PHD zinc finger superfamily protein	AT1G26600	CLE9__CLAVATA3/ESR-RELATED 9	AT1G15600
AT1G04080	PRP39_PRP39a__Tetratricopeptide repeat (TPR)-like superfamily protein	AT1G15170	MATE efflux family protein	AT1G26790	Dof-type zinc finger DNA-binding family protein	AT1G15610
AT1G04090	Plant protein of unknown function (DUF946)	AT1G15180	MATE efflux family protein	AT1G26945	KDR_PRE6__basic helix-loop-helix (bHLH) DNA-binding superfamily protein	AT1G15620
AT1G04100	IAA10__indoleacetic acid-induced protein 10	AT1G15190	Fasciclin-like arabinogalactan family protein	AT1G27461		AT1G15630
AT1G04130	AtTPR2_TPR2__Tetratricopeptide repeat (TPR)-like superfamily protein	AT1G15250	Zinc-binding ribosomal protein family protein	AT1G27580	Protein of unknown function (DUF295)	AT1G15640
AT1G04140	Transducin family protein / WD-40 repeat family protein	AT1G15260		AT1G27620	HXXXD-type acyl-transferase family protein	AT1G15680	F-box family protein
AT1G04160	ATXIB_XI-8_XI-B_XIB__myosin XI B	AT1G15290	REC3__Tetratricopeptide repeat (TPR)-like superfamily protein	AT1G27670		AT1G15850	Transducin/WD40 repeat-like superfamily protein
AT1G04170	EIF2 GAMMA__eukaryotic translation initiation factor 2 gamma subunit	AT1G15500	ATNTT2__TLC ATP/ADP transporter	AT1G27890	Polynucleotidyl transferase, ribonuclease H-like superfamily protein	AT1G16290
AT1G04171		AT1G15520	ABCG40_ATABCG40_ATPDR12_PDR12__pleiotropic drug resistance 12	AT1G27990		AT1G16310	Cation efflux family protein
AT1G04190	TPR3__Tetratricopeptide repeat (TPR)-like superfamily protein	AT1G15670	KFB01_KMD2__Galactose oxidase/kelch repeat superfamily protein	AT1G28080	RING finger protein	AT1G16380	ATCHX1_CHX1__Cation/hydrogen exchanger family protein
AT1G04200		AT1G15690	AtAVP1_ATAVP3_AtVHP1;1_AVP-3_AVP1_FUGU5_VHP1__Inorganic H pyrophosphatase family protein	AT1G28130	GH3.17_VAS2__Auxin-responsive GH3 family protein	AT1G16390	ATOCT3_OCT3__organic cation/carnitine transporter 3
AT1G04210	Leucine-rich repeat protein kinase family protein	AT1G15760	Sterile alpha motif (SAM) domain-containing protein	AT1G28290	AGP31__arabinogalactan protein 31	AT1G16400	CYP79F2__cytochrome P450, family 79, subfamily F, polypeptide 2
AT1G04230	Protein of unknown function (DUF2361)	AT1G15800		AT1G28310	Dof-type zinc finger DNA-binding family protein	AT1G16410	BUS1_CYP79F1_SPS1__cytochrome p450 79f1
AT1G04260	MPI7_MPIP7_PRA1.D__CAMV movement protein interacting protein 7	AT1G15825	hydroxyproline-rich glycoprotein family protein	AT1G28360	ATERF12_ERF12__ERF domain protein 12	AT1G16530	ASL9_LBD3__ASYMMETRIC LEAVES 2-like 9
AT1G04270	RPS15__cytosolic ribosomal protein S15	AT1G15830		AT1G28375		AT1G16930	F-box/RNI-like/FBD-like domains-containing protein
AT1G04290	Thioesterase superfamily protein	AT1G15900		AT1G28390	Protein kinase superfamily protein	AT1G16940	F-box/RNI-like/FBD-like domains-containing protein
AT1G04300	MUSE13_TRAF1b__TRAF-like superfamily protein	AT1G15910	FDM1_IDNL1_IDP1__XH/XS domain-containing protein	AT1G28400		AT1G16950
AT1G04310	ERS2__ethylene response sensor 2	AT1G15950	ATCCR1_CCR1_IRX4__cinnamoyl coa reductase 1	AT1G28660	GDSL-like Lipase/Acylhydrolase superfamily protein	AT1G16980	ATTPS2_TPS2_TPS2__trehalose-phosphatase/synthase 2
AT1G04340	HR-like lesion-inducing protein-related	AT1G15980	NDF1_NDH48_PnsB1__NDH-dependent cyclic electron flow 1	AT1G29050	TBL38__TRICHOME BIREFRINGENCE-LIKE 38	AT1G17000	ATTPS3_TPS3_TPS3__trehalose-phosphatase/synthase 3
AT1G04350	2-oxoglutarate (2OG) and Fe(II)-dependent oxygenase superfamily protein	AT1G16150	WAKL4__wall associated kinase-like 4	AT1G29160	COG1__Dof-type zinc finger DNA-binding family protein	AT1G17010	2-oxoglutarate (2OG) and Fe(II)-dependent oxygenase superfamily protein
AT1G04360	ATL1__RING/U-box superfamily protein	AT1G16420	ATMC8_AtMCP2e_MC8_MCP2e__metacaspase 8	AT1G29280	ATWRKY65_WRKY65__WRKY DNA-binding protein 65	AT1G17060	CHI2_CYP72C1_SHK1_SOB7__cytochrome p450 72c1
AT1G04380	2-oxoglutarate (2OG) and Fe(II)-dependent oxygenase superfamily protein	AT1G16500		AT1G30100	ATNCED5_NCED5__nine-cis-epoxycarotenoid dioxygenase 5	AT1G17150	Pectin lyase-like superfamily protein
AT1G04390	BTB/POZ domain-containing protein	AT1G16510	SAUR41__SAUR-like auxin-responsive protein family	AT1G30190		AT1G17190	ATGSTU26_GSTU26__glutathione S-transferase tau 26
AT1G04400	AT-PHH1_ATCRY2_CRY2_FHA_PHH1__cryptochrome 2	AT1G16515		AT1G30250		AT1G17200	CASPL2A1__Uncharacterised protein family (UPF0497)
AT1G04410	c-NAD-MDH1__Lactate/malate dehydrogenase family protein	AT1G16720	HCF173__high chlorophyll fluorescence phenotype 173	AT1G30270	ATCIPK23_CIPK23_LKS1_PKS17_SnRK3.23__CBL-interacting protein kinase 23	AT1G17300
AT1G04420	NAD(P)-linked oxidoreductase superfamily protein	AT1G16730	UP6__unknown protein 6	AT1G30700	AtBBE8__FAD-binding Berberine family protein	AT1G17700	PRA1.F1__prenylated RAB acceptor 1.F1
AT1G04430	S-adenosyl-L-methionine-dependent methyltransferases superfamily protein	AT1G16850		AT1G30720	AtBBE10__FAD-binding Berberine family protein	AT1G17710	AtPEPC1_PEPC1__Pyridoxal phosphate phosphatase-related protein
AT1G04440	CKL13__casein kinase like 13	AT1G16900	EBS3__Alg9-like mannosyltransferase family	AT1G30730	AtBBE11__FAD-binding Berberine family protein	AT1G17800	AtENODL22_ENODL22__early nodulin-like protein 22
AT1G04470	Protein of unknown function (DUF810)	AT1G17030		AT1G30740	AtBBE12__FAD-binding Berberine family protein	AT1G17810	BETA-TIP_TIP3.2_TIP3;2__beta-tonoplast intrinsic protein
AT1G04480	Ribosomal protein L14p/L23e family protein	AT1G17140	ICR1_RIP1__interactor of constitutive active rops 1	AT1G30795	Glycine-rich protein family	AT1G17910	Wall-associated kinase family protein
AT1G04490	Protein of unknown function (DUF3527)	AT1G17430	alpha/beta-Hydrolases superfamily protein	AT1G30840	ATPUP4_PUP4__purine permease 4	AT1G17950	ATMYB52_BW52_MYB52__myb domain protein 52
AT1G04510	MAC3A__MOS4-associated complex 3A	AT1G17510		AT1G31290	AGO3__ARGONAUTE 3	AT1G17960	Threonyl-tRNA synthetase
AT1G04520	PDLP2__plasmodesmata-located protein 2	AT1G17545	Protein phosphatase 2C family protein	AT1G31310	hydroxyproline-rich glycoprotein family protein	AT1G18140	ATLAC1_LAC1__laccase 1
AT1G04530	TPR4__Tetratricopeptide repeat (TPR)-like superfamily protein	AT1G17665		AT1G31690	Copper amine oxidase family protein	AT1G18200	AtRABA6b_RABA6b__RAB GTPase homolog A6B
AT1G04550	BDL_IAA12__AUX/IAA transcriptional regulator family protein	AT1G17744		AT1G31710	Copper amine oxidase family protein	AT1G18220	ATPUP9_PUP9__purine permease 9
AT1G04555		AT1G17745	PGDH_PGDH2__D-3-phosphoglycerate dehydrogenase	AT1G32100	ATPRR1_PRR1__pinoresinol reductase 1	AT1G18290
AT1G04570	Major facilitator superfamily protein	AT1G17840	ABCG11_AtABCG11_ATWBC11_COF1_DSO_WBC11__white-brown complex homolog protein 11	AT1G32170	XTH30_XTR4__xyloglucan endotransglucosylase/hydrolase 30	AT1G18400	BEE1__BR enhanced expression 1
AT1G04580	AAO4_AO4_ATAO-4_ATAO2__aldehyde oxidase 4	AT1G17920	HDG12__homeodomain GLABROUS 12	AT1G32560	AtLEA4-1_LEA4-1__Late embryogenesis abundant protein, group 1 protein	AT1G18570	AtMYB51_BW51A_BW51B_HIG1_MYB51__myb domain protein 51
AT1G04590		AT1G17970	RING/U-box superfamily protein	AT1G32710	Cytochrome c oxidase, subunit Vib family protein	AT1G18710	AtMYB47_MYB47__myb domain protein 47
AT1G04600	ATXIA_XIA__myosin XI A	AT1G17990	FMN-linked oxidoreductases superfamily protein	AT1G32960	ATSBT3.3_SBT3.3__Subtilase family protein	AT1G18760	Zinc finger, C3HC4 type (RING finger) family protein
AT1G04620	HCAR__coenzyme F420 hydrogenase family / dehydrogenase, beta subunit family	AT1G18000	Major facilitator superfamily protein	AT1G33102		AT1G18770	RING/U-box superfamily protein
AT1G04630	MEE4__GRIM-19 protein	AT1G18010	Major facilitator superfamily protein	AT1G33610	Leucine-rich repeat (LRR) family protein	AT1G18780	RING/U-box superfamily protein
AT1G04635	AtPOP5_EMB1687_POP5__ribonuclease P family protein / Rpp14 family protein	AT1G18020	FMN-linked oxidoreductases superfamily protein	AT1G33730	CYP76C5__cytochrome P450, family 76, subfamily C, polypeptide 5	AT1G18790	AtRKD1_RKD1_URP5__RWP-RK domain-containing protein
AT1G04640	LIP2__lipoyltransferase 2	AT1G18080	ATARCA_AtRACK1_RACK1A_RACK1A_AT_SAC53__Transducin/WD40 repeat-like superfamily protein	AT1G33760	ERF022__Integrase-type DNA-binding superfamily protein	AT1G18860	ATWRKY61_WRKY61__WRKY DNA-binding protein 61
AT1G04645	Plant self-incompatibility protein S1 family	AT1G18390	LRK10L1.1_LRK10L1.2__Protein kinase superfamily protein	AT1G33840	Protein of unknown function (DUF567)	AT1G18960	myb-like HTH transcriptional regulator family protein
AT1G04650		AT1G18500	IPMS1_MAML-4__methylthioalkylmalate synthase-like 4	AT1G34540	CYP94D1__cytochrome P450, family 94, subfamily D, polypeptide 1	AT1G19060	Protein of unknown function (DUF626)
AT1G04690	KAB1_KV-BETA1__potassium channel beta subunit 1	AT1G18590	ATSOT17_ATST5C_SOT17__sulfotransferase 17	AT1G35140	EXL1_PHI-1__Phosphate-responsive 1 family protein	AT1G19390	Wall-associated kinase family protein
AT1G04700	PB1 domain-containing protein tyrosine kinase	AT1G18650	PDCB3__plasmodesmata callose-binding protein 3	AT1G35180	TRAM, LAG1 and CLN8 (TLC) lipid-sensing domain containing protein	AT1G19470	Galactose oxidase/kelch repeat superfamily protein
AT1G04710	KAT1_PKT4__peroxisomal 3-ketoacyl-CoA thiolase 4	AT1G18773		AT1G35230	AGP5__arabinogalactan protein 5	AT1G19500
AT1G04730	CTF18__P-loop containing nucleoside triphosphate hydrolases superfamily protein	AT1G18870	ATICS2_ICS2__isochorismate synthase 2	AT1G35730	APUM9_PUM9__pumilio 9	AT1G19510	ATRL5_RL5_RSM4__RAD-like 5
AT1G04750	AT VAMP7B_ATVAMP721_VAMP721_VAMP7B__vesicle-associated membrane protein 721	AT1G18910	BTSL2__zinc ion binding;zinc ion binding	AT1G35750	APUM10_PUM10__pumilio 10	AT1G19530
AT1G04760	ATVAMP726_VAMP726__vesicle-associated membrane protein 726	AT1G19050	ARR7__response regulator 7	AT1G35830	VQ motif-containing protein	AT1G19610	LCR78_PDF1.4__Arabidopsis defensin-like protein
AT1G04770	SD!2__Tetratricopeptide repeat (TPR)-like superfamily protein	AT1G19140		AT1G35910	AtTPPD_TPPD__Haloacid dehalogenase-like hydrolase (HAD) superfamily protein	AT1G19750	Transducin/WD40 repeat-like superfamily protein
AT1G04778		AT1G19150	LHCA2*1_Lhca6__photosystem I light harvesting complex gene 6	AT1G36060	TG_WIND3__Integrase-type DNA-binding superfamily protein	AT1G19790	SRS7__SHI-related sequence 7
AT1G04780	Ankyrin repeat family protein	AT1G19190	alpha/beta-Hydrolases superfamily protein	AT1G36940		AT1G19830	SAUR54__SAUR-like auxin-responsive protein family
AT1G04790	RING/U-box superfamily protein	AT1G19300	ATGATL1_GATL1_GLZ1_PARVUS__Nucleotide-diphospho-sugar transferases superfamily protein	AT1G37130	ATNR2_B29_CHL3_NIA2_NIA2-1_NR_NR2__nitrate reductase 2	AT1G19850	ARF5_IAA24_MP__Transcriptional factor B3 family protein / auxin-responsive factor AUX/IAA-related
AT1G04800	glycine-rich protein	AT1G19440	KCS4__3-ketoacyl-CoA synthase 4	AT1G43160	RAP2.6__related to AP2 6	AT1G19890	ATMGH3_MGH3__male-gamete-specific histone H3
AT1G04810	26S proteasome regulatory complex, non-ATPase subcomplex, Rpn2/Psmd1 subunit	AT1G19490	Basic-leucine zipper (bZIP) transcription factor family protein	AT1G43810		AT1G19930	Galactose oxidase/kelch repeat superfamily protein
AT1G04820	TOR2_TUA4__tubulin alpha-4 chain	AT1G19840	SAUR53__SAUR-like auxin-responsive protein family	AT1G44050	Cysteine/Histidine-rich C1 domain family protein	AT1G20080	ATSYTB_NTMC2T1.2_NTMC2TYPE1.2_SYT2_SYTB__Calcium-dependent lipid-binding (CaLB domain) family protein
AT1G04830	Ypt/Rab-GAP domain of gyp1p superfamily protein	AT1G19960		AT1G44080	F-box family protein with a domain of unknown function (DUF295)	AT1G20120	GDSL-like Lipase/Acylhydrolase superfamily protein
AT1G04840	Tetratricopeptide repeat (TPR)-like superfamily protein	AT1G20010	TUB5__tubulin beta-5 chain	AT1G44478	Cyclophilin	AT1G20130	GDSL-like Lipase/Acylhydrolase superfamily protein
AT1G04850	ubiquitin-associated (UBA)/TS-N domain-containing protein	AT1G20030	Pathogenesis-related thaumatin superfamily protein	AT1G44740		AT1G20132	GDSL-like Lipase/Acylhydrolase superfamily protein
AT1G04860	ATUBP2_UBP2__ubiquitin-specific protease 2	AT1G20065		AT1G45100	RNA-binding (RRM/RBD/RNP motifs) family protein	AT1G20135	GDSL-like Lipase/Acylhydrolase family protein
AT1G04870	ATPRMT10_PRMT10__protein arginine methyltransferase 10	AT1G20190	ATEXP11_ATEXPA11_ATHEXP ALPHA 1.14_EXP11_EXPA11__expansin 11	AT1G46264	AT-HSFB4_HSFB4_SCZ__heat shock transcription factor B4	AT1G20180	Protein of unknown function (DUF677)
AT1G04890	Protein of unknown function, DUF593	AT1G20310		AT1G46480	WOX4__WUSCHEL related homeobox 4	AT1G20240	SWI-SNF-related chromatin binding protein
AT1G04900	Protein of unknown function (DUF185)	AT1G20330	CVP1_FRL1_SMT2__sterol methyltransferase 2	AT1G47540	Scorpion toxin-like knottin superfamily protein	AT1G20320	Haloacid dehalogenase-like hydrolase (HAD) superfamily protein
AT1G04910	O-fucosyltransferase family protein	AT1G20340	DRT112_PETE2__Cupredoxin superfamily protein	AT1G47610	Transducin/WD40 repeat-like superfamily protein	AT1G20530	Protein of unknown function (DUF630 and DUF632)
AT1G04930	hydroxyproline-rich glycoprotein family protein	AT1G20350	ATTIM17-1_TIM17-1__translocase inner membrane subunit 17-1	AT1G47655	Dof-type zinc finger DNA-binding family protein	AT1G20735	F-box and associated interaction domains-containing protein
AT1G04940	atTIC20_AtTic20-I_TIC20_Tic20-I__translocon at the inner envelope membrane of chloroplasts 20	AT1G20440	AtCOR47_COR47_RD17__cold-regulated 47	AT1G47990	ATGA2OX4_GA2OX4__gibberellin 2-oxidase 4	AT1G20740	Protein of unknown function (DUF833)
AT1G04945	HIT-type Zinc finger family protein	AT1G20450	ERD10_LTI29_LTI45__Dehydrin family protein	AT1G48100	PGX3__Pectin lyase-like superfamily protein	AT1G20795	F-box family protein
AT1G04950	ATTAF6_EMB2781_TAF6_TAFII59__TATA BOX ASSOCIATED FACTOR II 59	AT1G20480	AMP-dependent synthetase and ligase family protein	AT1G48130	ATPER1_PER1__1-cysteine peroxiredoxin 1	AT1G20800	F-box family protein
AT1G04960	Protein of unknown function (DUF1664)	AT1G20490	AMP-dependent synthetase and ligase family protein	AT1G48580		AT1G20860	PHT1;8__phosphate transporter 1;8
AT1G04970	LBR-1__lipid-binding serum glycoprotein family protein	AT1G20560	AAE1__acyl activating enzyme 1	AT1G48990	Oleosin family protein	AT1G20900	AHL27_ESC_ORE7__Predicted AT-hook DNA-binding family protein
AT1G04980	ATPDI10_ATPDIL2-2_PDI10_PDIL2-2__PDI-like 2-2	AT1G20823	AtATL80__RING/U-box superfamily protein	AT1G49290		AT1G20940	F-box family protein
AT1G04985		AT1G20850	XCP2__xylem cysteine peptidase 2	AT1G49330	hydroxyproline-rich glycoprotein family protein	AT1G20990	Cysteine/Histidine-rich C1 domain family protein
AT1G04990	Zinc finger C-x8-C-x5-C-x3-H type family protein	AT1G21000	PLATZ transcription factor family protein	AT1G49450	Transducin/WD40 repeat-like superfamily protein	AT1G21281
AT1G05030	Major facilitator superfamily protein	AT1G21100	IGMT1__O-methyltransferase family protein	AT1G50720	Stigma-specific Stig1 family protein	AT1G21320	nucleotide binding;nucleic acid binding
AT1G05040		AT1G21250	AtWAK1_PRO25_WAK1__cell wall-associated kinase	AT1G51210	UDP-Glycosyltransferase superfamily protein	AT1G21323
AT1G05055	ATGTF2H2_GTF2H2__general transcription factor II H2	AT1G21270	WAK2__wall-associated kinase 2	AT1G52140		AT1G21327
AT1G05060		AT1G21400	Thiamin diphosphate-binding fold (THDP-binding) superfamily protein	AT1G52400	ATBG1_BGL1_BGLU18__beta glucosidase 18	AT1G21360	GLTP2__glycolipid transfer protein 2
AT1G05070	Protein of unknown function (DUF1068)	AT1G21430	YUC11__Flavin-binding monooxygenase family protein	AT1G53080	Legume lectin family protein	AT1G21395
AT1G05090	dentin sialophosphoprotein-related	AT1G21440	Phosphoenolpyruvate carboxylase family protein	AT1G53130	GRI__Stigma-specific Stig1 family protein	AT1G21470
AT1G05120	Helicase protein with RING/U-box domain	AT1G21520		AT1G53163		AT1G21530	AMP-dependent synthetase and ligase family protein
AT1G05140	Peptidase M50 family protein	AT1G21590	Protein kinase protein with adenine nucleotide alpha hydrolases-like domain	AT1G53540	HSP20-like chaperones superfamily protein	AT1G21550	Calcium-binding EF-hand family protein
AT1G05150	Calcium-binding tetratricopeptide family protein	AT1G21620	APUM20_PUM20__pumilio 20	AT1G53541		AT1G21860	sks7__SKU5 similar 7
AT1G05160	ATKAO1_CYP88A3_KAO1__cytochrome P450, family 88, subfamily A, polypeptide 3	AT1G21670		AT1G53633		AT1G21864	Plant thionin family protein
AT1G05170	Galactosyltransferase family protein	AT1G21680	DPP6 N-terminal domain-like protein	AT1G53700	PK3AT_WAG1__WAG 1	AT1G21890	UMAMIT19__nodulin MtN21 /EamA-like transporter family protein
AT1G05180	AXR1__NAD(P)-binding Rossmann-fold superfamily protein	AT1G21722		AT1G53830	ATPME2_PME2__pectin methylesterase 2	AT1G21940
AT1G05190	EMB2394_RPL6__Ribosomal protein L6 family	AT1G21730	Kin7.1__P-loop containing nucleoside triphosphate hydrolases superfamily protein	AT1G53870	Protein of unknown function (DUF567)	AT1G21960	RING/U-box superfamily protein
AT1G05200	ATGLR3.4_GLR3.4_GLUR3__glutamate receptor 3.4	AT1G21738		AT1G53890	Protein of unknown function (DUF567)	AT1G21975
AT1G05205		AT1G21740	Protein of unknown function (DUF630 and DUF632)	AT1G54200	BG3	AT1G21990	F-box/RNI-like/FBD-like domains-containing protein
AT1G05210	Transmembrane protein 97, predicted	AT1G22030		AT1G54890	Late embryogenesis abundant (LEA) protein-related	AT1G22000	FBD, F-box and Leucine Rich Repeat domains containing protein
AT1G05220	Transmembrane protein 97, predicted	AT1G22160	Protein of unknown function (DUF581)	AT1G55220		AT1G22010
AT1G05270	TraB family protein	AT1G22230		AT1G55230	Family of unknown function (DUF716)	AT1G22015	DD46__Galactosyltransferase family protein
AT1G05330		AT1G22330	RNA-binding (RRM/RBD/RNP motifs) family protein	AT1G55260	LTPG6__Bifunctional inhibitor/lipid-transfer protein/seed storage 2S albumin superfamily protein	AT1G22065
AT1G05340	AthCYSTM1	AT1G22360	AtUGT85A2_UGT85A2__UDP-glucosyl transferase 85A2	AT1G55420	EDA11__Cysteine/Histidine-rich C1 domain family protein	AT1G22080	Cysteine proteinases superfamily protein
AT1G05350	NAD(P)-binding Rossmann-fold superfamily protein	AT1G22430	GroES-like zinc-binding dehydrogenase family protein	AT1G55440	Cysteine/Histidine-rich C1 domain family protein	AT1G22090	emb2204__Protein of unknown function (DUF626)
AT1G05360	KMS2	AT1G22530	PATL2__PATELLIN 2	AT1G55570	sks12__SKU5 similar 12	AT1G22100	Inositol-pentakisphosphate 2-kinase family protein
AT1G05380	Acyl-CoA N-acyltransferase with RING/FYVE/PHD-type zinc finger protein	AT1G22610	MCTP6__C2 calcium/lipid-binding plant phosphoribosyltransferase family protein	AT1G55580	LAS_SCL18__GRAS family transcription factor	AT1G22120
AT1G05385	LPA19_Psb27-H1__photosystem II 11 kDa protein-related	AT1G22640	ATMYB3_MYB3__myb domain protein 3	AT1G56040	HEAT/U-box domain-containing protein	AT1G22150	SULTR1;3__sulfate transporter 1;3
AT1G05410	Protein of unknown function (DUF1423)	AT1G22650	A/N-InvD__Plant neutral invertase family protein	AT1G56250	AtPP2-B14_PP2-B14_VBF__phloem protein 2-B14	AT1G22210	TPPC__Haloacid dehalogenase-like hydrolase (HAD) superfamily protein
AT1G05430		AT1G22651		AT1G56270		AT1G22470
AT1G05440	C-8 sterol isomerases	AT1G22660	Polynucleotide adenylyltransferase family protein	AT1G56430	ATNAS4_NAS4__nicotianamine synthase 4	AT1G22550	NPF5.16__Major facilitator superfamily protein
AT1G05460	SDE3__P-loop containing nucleoside triphosphate hydrolases superfamily protein	AT1G22690	Gibberellin-regulated family protein	AT1G56550	RGXT3__RhamnoGalacturonan speciﬁc Xylosyltransferase 1	AT1G22680
AT1G05470	CVP2__DNAse I-like superfamily protein	AT1G22810	AtERF019_ERF019__Integrase-type DNA-binding superfamily protein	AT1G56600	AtGolS2_GolS2__galactinol synthase 2	AT1G22720	Protein kinase superfamily protein
AT1G05490	chr31__chromatin remodeling 31	AT1G23000	Heavy metal transport/detoxification superfamily protein	AT1G57820	ORTH2_VIM1__Zinc finger (C3HC4-type RING finger) family protein	AT1G22760	PAB3__poly(A) binding protein 3
AT1G05500	ATSYTE_NTMC2T2.1_NTMC2TYPE2.1_SYT5_SYTE__Calcium-dependent lipid-binding (CaLB domain) family protein	AT1G23040	hydroxyproline-rich glycoprotein family protein	AT1G58270	ZW9__TRAF-like family protein	AT1G22910	RNA-binding (RRM/RBD/RNP motifs) family protein
AT1G05520	Sec23/Sec24 protein transport family protein	AT1G23050	hydroxyproline-rich glycoprotein family protein	AT1G58340	ABS4_BCD1_ZF14_ZRZ__MATE efflux family protein	AT1G23037	F-box associated ubiquitination effector family protein
AT1G05540	Protein of unknown function (DUF295)	AT1G23080	ATPIN7_PIN7__Auxin efflux carrier family protein	AT1G59960	NAD(P)-linked oxidoreductase superfamily protein	AT1G23070	Protein of unknown function (DUF300)
AT1G05570	ATGSL06_ATGSL6_CALS1_GSL06_GSL6__callose synthase 1	AT1G23090	AST91_SULTR3;3__sulfate transporter 91	AT1G60090	BGLU4__beta glucosidase 4	AT1G23120	Polyketide cyclase/dehydrase and lipid transport superfamily protein
AT1G05575		AT1G23210	AtGH9B6_GH9B6__glycosyl hydrolase 9B6	AT1G60240	NAC (No Apical Meristem) domain transcriptional regulator superfamily protein	AT1G23130	Polyketide cyclase/dehydrase and lipid transport superfamily protein
AT1G05590	ATHEX3_HEXO2__beta-hexosaminidase 2	AT1G23280	MAK16 protein-related	AT1G60380	NAC (No Apical Meristem) domain transcriptional regulator superfamily protein	AT1G23145	RALFL2__RALF-like 2
AT1G05600	EMB3101__Tetratricopeptide repeat (TPR)-like superfamily protein	AT1G23290	RPL27A_RPL27AB__Ribosomal protein L18e/L15 superfamily protein	AT1G60390	PG1__polygalacturonase 1	AT1G23147	RALFL3__RALF-like 3
AT1G05610	APS2__ADP-glucose pyrophosphorylase small subunit 2	AT1G23390	KFB__Kelch repeat-containing F-box family protein	AT1G60570	Galactose oxidase/kelch repeat superfamily protein	AT1G23149
AT1G05615	Domain of unknown function (DUF313)	AT1G23550	SRO2__similar to RCD one 2	AT1G61120	GES_TPS04_TPS4__terpene synthase 04	AT1G23150
AT1G05620	NSH2_URH2__uridine-ribohydrolase 2	AT1G23840		AT1G62420	Protein of unknown function (DUF506)	AT1G23160	Auxin-responsive GH3 family protein
AT1G05630	5PTASE13_AT5PTASE13__Endonuclease/exonuclease/phosphatase family protein	AT1G24270		AT1G62490	Mitochondrial transcription termination factor family protein	AT1G23240	Caleosin-related family protein
AT1G05640	Ankyrin repeat family protein	AT1G24625	ZFP7__zinc finger protein 7	AT1G62500	Bifunctional inhibitor/lipid-transfer protein/seed storage 2S albumin superfamily protein	AT1G23250	Caleosin-related family protein
AT1G05670	Pentatricopeptide repeat (PPR-like) superfamily protein	AT1G25055	F-box family protein	AT1G62540	FMO GS-OX2__flavin-monooxygenase glucosinolate S-oxygenase 2	AT1G23320	TAR1__tryptophan aminotransferase related 1
AT1G05690	BT3__BTB and TAZ domain protein 3	AT1G25150	F-box family protein	AT1G62570	FMO GS-OX4__flavin-monooxygenase glucosinolate S-oxygenase 4	AT1G23340	Protein of Unknown Function (DUF239)
AT1G05700	Leucine-rich repeat transmembrane protein kinase protein	AT1G25350	OVA9__glutamine-tRNA ligase, putative / glutaminyl-tRNA synthetase, putative / GlnRS, putative	AT1G62630	Disease resistance protein (CC-NBS-LRR class) family	AT1G23350	Plant invertase/pectin methylesterase inhibitor superfamily protein
AT1G05720	selenoprotein family protein	AT1G25360	Pentatricopeptide repeat (PPR) superfamily protein	AT1G62710	AEP2_BETA-VPE_BETAVPE__beta vacuolar processing enzyme	AT1G23380	KNAT6_KNAT6L_KNAT6S__KNOTTED1-like homeobox gene 6
AT1G05730	Eukaryotic protein of unknown function (DUF842)	AT1G25370	Protein of unknown function (DUF1639)	AT1G62810	CuAO1__Copper amine oxidase family protein	AT1G23420	INO__Plant-specific transcription factor YABBY family protein
AT1G05740	Eukaryotic protein of unknown function (DUF842)	AT1G25400		AT1G63030	ATDDF2_ddf2__Integrase-type DNA-binding superfamily protein	AT1G23500	GDSL-like Lipase/Acylhydrolase superfamily protein
AT1G05750	CLB19_PDE247__Tetratricopeptide repeat (TPR)-like superfamily protein	AT1G25425	CLE43__CLAVATA3/ESR-RELATED 43	AT1G63650	AtEGL3_ATMYC-2_EGL1_EGL3__basic helix-loop-helix (bHLH) DNA-binding superfamily protein	AT1G23510
AT1G05760	RTM1__Mannose-binding lectin superfamily protein	AT1G25440	BBX15__B-box type zinc finger protein with CCT domain	AT1G63710	CYP86A7__cytochrome P450, family 86, subfamily A, polypeptide 7	AT1G23520	Domain of unknown function (DUF220)
AT1G05770	Mannose-binding lectin superfamily protein	AT1G25560	AtTEM1_EDF1_TEM1__AP2/B3 transcription factor family protein	AT1G63930	ROH1__from the Czech 'roh' meaning 'corner'	AT1G23530
AT1G05780	Vacuolar ATPase assembly integral membrane protein VMA21-like domain	AT1G25570	Di-glucose binding protein with Leucine-rich repeat domain	AT1G64060	ATRBOH F_ATRBOHF_RBOH F_RBOHAP108_RBOHF__respiratory burst oxidase protein F	AT1G23560	Domain of unknown function (DUF220)
AT1G05785	Got1/Sft2-like vescicle transport protein family	AT1G26210	ATSOFL1_SOFL1__SOB five-like 1	AT1G64070	RLM1__Disease resistance protein (TIR-NBS-LRR class) family	AT1G23570	Domain of unknown function (DUF220)
AT1G05790	lipase class 3 family protein	AT1G26220	Acyl-CoA N-acyltransferases (NAT) superfamily protein	AT1G64290	F-box protein-related	AT1G23580	Domain of unknown function DUF220
AT1G05820	ATSPPL5_SPPL5__SIGNAL PEPTIDE PEPTIDASE-LIKE 5	AT1G26560	BGLU40__beta glucosidase 40	AT1G64620	DOF1.8__Dof-type zinc finger DNA-binding family protein	AT1G23590	Domain of unknown function DUF220
AT1G05830	ATX2_SDG30__trithorax-like protein 2	AT1G26761	Arabinanase/levansucrase/invertase	AT1G64660	ATMGL_MGL__methionine gamma-lyase	AT1G23600	Domain of unknown function DUF220
AT1G05835	PHD finger protein	AT1G26770	AT-EXP10_ATEXP10_ATEXPA10_ATHEXP ALPHA 1.1_EXP10_EXPA10__expansin A10	AT1G64700		AT1G23610
AT1G05840	Eukaryotic aspartyl protease family protein	AT1G26800	MPSR1__RING/U-box superfamily protein	AT1G64780	AMT1;2_ATAMT1;2__ammonium transporter 1;2	AT1G23640
AT1G05850	ATCTL1_CTL1_ELP_ELP1_ERH2_HOT2_POM1__Chitinase family protein	AT1G26920		AT1G64900	CYP89_CYP89A2__cytochrome P450, family 89, subfamily A, polypeptide 2	AT1G23650
AT1G05860		AT1G26921		AT1G64910	UDP-Glycosyltransferase superfamily protein	AT1G23660	Domain of unknown function DUF220
AT1G05890	ARI5_ATARI5__RING/U-box superfamily protein	AT1G26930	Galactose oxidase/kelch repeat superfamily protein	AT1G64930	CYP89A7__cytochrome P450, family 87, subfamily A, polypeptide 7	AT1G23670	Domain of unknown function (DUF220)
AT1G05894		AT1G26960	AtHB23_HB23__homeobox protein 23	AT1G64940	CYP89A6__cytochrome P450, family 87, subfamily A, polypeptide 6	AT1G23680	Domain of unknown function (DUF220)
AT1G05900	ATNTH2_NTH2__endonuclease III 2	AT1G27100	Actin cross-linking protein	AT1G65050	TRAF-like superfamily protein	AT1G23690	Domain of unknown function DUF220
AT1G05910	BRAT1__cell division cycle protein 48-related / CDC48-related	AT1G27130	ATGSTU13_GST12_GSTU13__glutathione S-transferase tau 13	AT1G65060	4CL3__4-coumarate:CoA ligase 3	AT1G23700	Protein kinase superfamily protein
AT1G05920	Domain of unknown function (DUF313)	AT1G27135	Maternally expressed gene (MEG) family protein	AT1G65450	GLC__HXXXD-type acyl-transferase family protein	AT1G23720	Proline-rich extensin-like family protein
AT1G05925		AT1G27140	ATGSTU14_GST13_GSTU14__glutathione S-transferase tau 14	AT1G65500		AT1G23724
AT1G05930	Domain of unknown function (DUF313)	AT1G27150	Tetratricopeptide repeat (TPR)-like superfamily protein	AT1G65690	NHL6__Late embryogenesis abundant (LEA) hydroxyproline-rich glycoprotein family	AT1G23730	ATBCA3_BCA3__beta carbonic anhydrase 3
AT1G05940	CAT9__cationic amino acid transporter 9	AT1G27170	transmembrane receptors;ATP binding	AT1G65730	YSL7__YELLOW STRIPE like 7	AT1G23770	F-box family protein
AT1G05950		AT1G27210	ARM repeat superfamily protein	AT1G65860	FMO GS-OX1__flavin-monooxygenase glucosinolate S-oxygenase 1	AT1G23810	Paired amphipathic helix (PAH2) superfamily protein
AT1G05960	ARM repeat superfamily protein	AT1G27340	LCR__Galactose oxidase/kelch repeat superfamily protein	AT1G65870	Disease resistance-responsive (dirigent-like protein) family protein	AT1G23910	Polyketide cyclase/dehydrase and lipid transport superfamily protein
AT1G05970	AIPP1__RNA-binding (RRM/RBD/RNP motifs) family protein	AT1G27540	Protein of unknown function (DUF295)	AT1G65890	AAE12__acyl activating enzyme 12	AT1G23935
AT1G05990	RHS1__EF hand calcium-binding protein family	AT1G27820	Polynucleotidyl transferase, ribonuclease H-like superfamily protein	AT1G66040	ORTH4_VIM4__Zinc finger (C3HC4-type RING finger) family protein	AT1G23970	Protein of unknown function (DUF626)
AT1G06010		AT1G27930	Protein of unknown function (DUF579)	AT1G66110	Family of unknown function (DUF577)	AT1G24000	Polyketide cyclase/dehydrase and lipid transport superfamily protein
AT1G06030	FRK2_FRK6__pfkB-like carbohydrate kinase family protein	AT1G28190		AT1G66120	AAE11_AtAAE11__AMP-dependent synthetase and ligase family protein	AT1G24010	Polyketide cyclase/dehydrase and lipid transport superfamily protein
AT1G06050	Protein of unknown function (DUF1336)	AT1G28230	ATPUP1_PUP1__purine permease 1	AT1G66190		AT1G24020	MLP423__MLP-like protein 423
AT1G06060	LisH and RanBPM domains containing protein	AT1G28260	Telomerase activating protein Est1	AT1G66690	S-adenosyl-L-methionine-dependent methyltransferases superfamily protein	AT1G24060
AT1G06070	bZIP69__Basic-leucine zipper (bZIP) transcription factor family protein	AT1G28330	AtDRM1_DRM1_DYL1__dormancy-associated protein-like 1	AT1G67030	ZFP6__zinc finger protein 6	AT1G24062	Cysteine-rich protein
AT1G06110	SKIP16__SKP1/ASK-interacting protein 16	AT1G28440	HSL1__HAESA-like 1	AT1G67100	LBD40__LOB domain-containing protein 40	AT1G24140	AT3-MMP__Matrixin family protein
AT1G06130	GLX2-4__glyoxalase 2-4	AT1G28570	SGNH hydrolase-type esterase superfamily protein	AT1G67330	Protein of unknown function (DUF579)	AT1G24256
AT1G06140	MEF3__Pentatricopeptide repeat (PPR) superfamily protein	AT1G28580	GDSL-like Lipase/Acylhydrolase superfamily protein	AT1G67710	ARR11__response regulator 11	AT1G24260	AGL9_SEP3__K-box region and MADS-box transcription factor family protein
AT1G06148		AT1G28670	ARAB-1__GDSL-like Lipase/Acylhydrolase superfamily protein	AT1G67750	Pectate lyase family protein	AT1G24390
AT1G06149		AT1G28680	HXXXD-type acyl-transferase family protein	AT1G67770	TEL2__terminal EAR1-like 2	AT1G24480	S-adenosyl-L-methionine-dependent methyltransferases superfamily protein
AT1G06150	EMB1444_LHL1__basic helix-loop-helix (bHLH) DNA-binding superfamily protein	AT1G28960	ATNUDT15_ATNUDX15_NUDX15__nudix hydrolase homolog 15	AT1G67810	SUFE2__sulfur E2	AT1G24485
AT1G06170	bHLH089__basic helix-loop-helix (bHLH) DNA-binding superfamily protein	AT1G29230	ATCIPK18_ATWL1_CIPK18_SnRK3.20_WL1__CBL-interacting protein kinase 18	AT1G67860		AT1G24540	CYP86C1__cytochrome P450, family 86, subfamily C, polypeptide 1
AT1G06180	ATMYB13_ATMYBLFGN_MYB13__myb domain protein 13	AT1G29390	COR314-TM2_COR413IM2__cold regulated 314 thylakoid membrane 2	AT1G68130	AtIDD14_IDD14_IDD14alpha_IDD14beta__indeterminate(ID)-domain 14	AT1G24577
AT1G06190	RHON1__Rho termination factor	AT1G29395	COR413-TM1_COR413IM1_COR414-TM1__COLD REGULATED 314 INNER MEMBRANE 1	AT1G68180	RING/U-box superfamily protein	AT1G24620	CML25__EF hand calcium-binding protein family
AT1G06200	Peptidase S24/S26A/S26B/S26C family protein	AT1G29418		AT1G68320	AtMYB62_BW62B_BW62C_MYB62__myb domain protein 62	AT1G24735	S-adenosyl-L-methionine-dependent methyltransferases superfamily protein
AT1G06210	ENTH/VHS/GAT family protein	AT1G29420	SAUR61__SAUR-like auxin-responsive protein family	AT1G68360	GIS3__C2H2 and C2HC zinc fingers superfamily protein	AT1G25240	ENTH/VHS/GAT family protein
AT1G06220	CLO_GFA1_MEE5__Ribosomal protein S5/Elongation factor G/III/V family protein	AT1G29430	SAUR62__SAUR-like auxin-responsive protein family	AT1G68390	Core-2/I-branching beta-1,6-N-acetylglucosaminyltransferase family protein	AT1G25250	AtIDD16_IDD16__indeterminate(ID)-domain 16
AT1G06230	GTE4__global transcription factor group E4	AT1G29440	SAUR63__SAUR-like auxin-responsive protein family	AT1G68450	PDE337__VQ motif-containing protein	AT1G25270	UMAMIT24__nodulin MtN21 /EamA-like transporter family protein
AT1G06250	alpha/beta-Hydrolases superfamily protein	AT1G29450	SAUR64__SAUR-like auxin-responsive protein family	AT1G68460	ATIPT1_IPT1__isopentenyltransferase 1	AT1G25300	Octicosapeptide/Phox/Bem1p family protein
AT1G06260	Cysteine proteinases superfamily protein	AT1G29460	SAUR65__SAUR-like auxin-responsive protein family	AT1G68470	Exostosin family protein	AT1G25310	MEE8__basic helix-loop-helix (bHLH) DNA-binding family protein
AT1G06290	ACX3_ATACX3__acyl-CoA oxidase 3	AT1G29510	SAUR67__SAUR-like auxin-responsive protein family	AT1G68510	LBD42__LOB domain-containing protein 42	AT1G25330	CES_HAF__basic helix-loop-helix (bHLH) DNA-binding superfamily protein
AT1G06380	Ribosomal protein L1p/L10e family	AT1G29790	S-adenosyl-L-methionine-dependent methyltransferases superfamily protein	AT1G68520	BBX14__B-box type zinc finger protein with CCT domain	AT1G25340	AtMYB116_MYB116__myb domain protein 116
AT1G06390	ATGSK1_ATSK2-3_ATSK22_BIL2_GSK1_SK22__GSK3/SHAGGY-like protein kinase 1	AT1G29920	AB165_CAB2_LHCB1.1__chlorophyll A/B-binding protein 2	AT1G68530	AtCUT1_CER6_CUT1_G2_KCS6_POP1__3-ketoacyl-CoA synthase 6	AT1G25988	Family of unknown function (DUF572)
AT1G06400	ARA-2_ARA2_ATRAB11E_ATRABA1A__Ras-related small GTP-binding family protein	AT1G29930	AB140_CAB1_CAB140_LHCB1.3__chlorophyll A/B binding protein 1	AT1G68620	alpha/beta-Hydrolases superfamily protein	AT1G26200	TRAM, LAG1 and CLN8 (TLC) lipid-sensing domain containing protein
AT1G06410	ATTPS7_ATTPSA_TPS7_TPS7__trehalose-phosphatase/synthase 7	AT1G30040	ATGA2OX2_GA2OX2_GA2OX2__gibberellin 2-oxidase	AT1G68795	CLE12__CLAVATA3/ESR-RELATED 12	AT1G26240	Proline-rich extensin-like family protein
AT1G06420		AT1G30220	ATINT2_INT2__inositol transporter 2	AT1G68825	DVL5_RTFL15__ROTUNDIFOLIA like 15	AT1G26250	EXT18__Proline-rich extensin-like family protein
AT1G06430	FTSH8__FTSH protease 8	AT1G30280	Chaperone DnaJ-domain superfamily protein	AT1G68875		AT1G26310	AGL10_CAL_CAL1__K-box region and MADS-box transcription factor family protein
AT1G06440	Ubiquitin carboxyl-terminal hydrolase family protein	AT1G30370	DLAH__alpha/beta-Hydrolases superfamily protein	AT1G69160	BGL1	AT1G26320	Zinc-binding dehydrogenase family protein
AT1G06450	Polynucleotidyl transferase, ribonuclease H-like superfamily protein	AT1G30515		AT1G69310	ATWRKY57_WRKY57__WRKY DNA-binding protein 57	AT1G26350
AT1G06460	ACD31.2_ACD32.1__alpha-crystallin domain 32.1	AT1G30530	UGT78D1__UDP-glucosyl transferase 78D1	AT1G69600	ATHB29_ZFHD1_ZHD11__zinc finger homeodomain 1	AT1G26355	SP1L1__SPIRAL1-like1
AT1G06470	Nucleotide/sugar transporter family protein	AT1G30800	Fasciclin-like arabinogalactan family protein	AT1G69690	AtTCP15_TCP15__TCP family transcription factor	AT1G26390	AtBBE4__FAD-binding Berberine family protein
AT1G06475		AT1G32060	PRK__phosphoribulokinase	AT1G69870	AtNPF2.13_NPF2.13_NRT1.7__nitrate transporter 1.7	AT1G26400	AtBBE5__FAD-binding Berberine family protein
AT1G06490	ATGSL07_atgsl7_CalS7_gsl07_GSL07_GSL7__glucan synthase-like 7	AT1G32080	AtLrgB_LrgB_PLGG_PLGG1__membrane protein, putative	AT1G69890	Protein of unknown function (DUF569)	AT1G26410	AtBBE6__FAD-binding Berberine family protein
AT1G06500		AT1G32190	alpha/beta-Hydrolases superfamily protein	AT1G70170	At2-MMP_MMP__matrix metalloproteinase	AT1G26510	F-box associated ubiquitination effector family protein
AT1G06510		AT1G32540	LOL1__lsd one like 1	AT1G70250	receptor serine/threonine kinase, putative	AT1G26515	F-box and associated interaction domains-containing protein
AT1G06515	ssSPTa__Protein of unknown function (DUF3317)	AT1G32550	FdC2__2Fe-2S ferredoxin-like superfamily protein	AT1G70260	RTP1_UMAMIT36__nodulin MtN21 /EamA-like transporter family protein	AT1G26700	ATMLO14_MLO14__Seven transmembrane MLO family protein
AT1G06530	PMD2__Tropomyosin-related	AT1G32740	SBP (S-ribonuclease binding protein) family protein	AT1G70270		AT1G26710
AT1G06540		AT1G32860	Glycosyl hydrolase superfamily protein	AT1G70440	SRO3__similar to RCD one 3	AT1G26720
AT1G06550	ATP-dependent caseinolytic (Clp) protease/crotonase family protein	AT1G32900	GBSS1__UDP-Glycosyltransferase superfamily protein	AT1G70540	EDA24__Plant invertase/pectin methylesterase inhibitor superfamily protein	AT1G26762
AT1G06560	AtTRM4f_NOP2C_TRM4f__NOL1/NOP2/sun family protein	AT1G33030	O-methyltransferase family protein	AT1G70560	CKRC1_SAV3_TAA1_TIR2_WEI8__tryptophan aminotransferase of Arabidopsis 1	AT1G26771
AT1G06580	PPR1__Pentatricopeptide repeat (PPR) superfamily protein	AT1G33170	S-adenosyl-L-methionine-dependent methyltransferases superfamily protein	AT1G70640	octicosapeptide/Phox/Bem1p (PB1) domain-containing protein	AT1G26773
AT1G06590		AT1G33220	Glycosyl hydrolase superfamily protein	AT1G70690	HWI1_PDLP5__Receptor-like protein kinase-related family protein	AT1G26780	AtMYB117_LOF1_MYB117__myb domain protein 117
AT1G06630	F-box/RNI-like superfamily protein	AT1G33240	AT-GTL1_ATGTL1_GTL1__GT-2-like 1	AT1G70720	Plant invertase/pectin methylesterase inhibitor superfamily protein	AT1G26795	Plant self-incompatibility protein S1 family
AT1G06640	2-oxoglutarate (2OG) and Fe(II)-dependent oxygenase superfamily protein	AT1G33260	Protein kinase superfamily protein	AT1G70890	MLP43_MLP43__MLP-like protein 43	AT1G26796	Plant self-incompatibility protein S1 family
AT1G06660	JASON	AT1G33560	ADR1__Disease resistance protein (CC-NBS-LRR class) family	AT1G70895	CLE17__CLAVATA3/ESR-RELATED 17	AT1G26797	Plant self-incompatibility protein S1 family
AT1G06670	NIH__nuclear DEIH-boxhelicase	AT1G33590	Leucine-rich repeat (LRR) family protein	AT1G70949		AT1G26798	Plant self-incompatibility protein S1 family
AT1G06690	NAD(P)-linked oxidoreductase superfamily protein	AT1G33612	Leucine-rich repeat (LRR) family protein	AT1G70990	proline-rich family protein	AT1G26799	Plant self-incompatibility protein S1 family
AT1G06700	Protein kinase superfamily protein	AT1G33800	AtGXMT1_GXM1_GXMT1__Protein of unknown function (DUF579)	AT1G71000	Chaperone DnaJ-domain superfamily protein	AT1G26815	FBD domain family
AT1G06710	MTSF1_MTSF2__Tetratricopeptide repeat (TPR)-like superfamily protein	AT1G34160	Tetratricopeptide repeat (TPR)-like superfamily protein	AT1G71050	HIPP20__Heavy metal transport/detoxification superfamily protein	AT1G26820	RNS3__ribonuclease 3
AT1G06720	P-loop containing nucleoside triphosphate hydrolases superfamily protein	AT1G35560	AtTCP23_TCP23__TCP family transcription factor	AT1G71160	KCS7__3-ketoacyl-CoA synthase 7	AT1G26870	ANAC009_FEZ__NAC (No Apical Meristem) domain transcriptional regulator superfamily protein
AT1G06730	pfkB-like carbohydrate kinase family protein	AT1G35710	Protein kinase family protein with leucine-rich repeat domain	AT1G71370	DEA(D/H)-box RNA helicase family protein	AT1G26976
AT1G06750	P-loop containing nucleoside triphosphate hydrolases superfamily protein	AT1G40104		AT1G71470		AT1G27020
AT1G06760	H1.1__winged-helix DNA-binding transcription factor family protein	AT1G41830	SKS6_SKS6__SKU5-similar 6	AT1G71520	Integrase-type DNA-binding superfamily protein	AT1G27030
AT1G06780	GAUT6__galacturonosyltransferase 6	AT1G42550	PMI1__plastid movement impaired1	AT1G71695	Peroxidase superfamily protein	AT1G27040	AtNPF4.5_NPF4.5__Major facilitator superfamily protein
AT1G06790	NRPC7__RNA polymerase Rpb7 N-terminal domain-containing protein	AT1G42970	GAPB__glyceraldehyde-3-phosphate dehydrogenase B subunit	AT1G71770	PAB5__poly(A)-binding protein 5	AT1G27110	Tetratricopeptide repeat (TPR)-like superfamily protein
AT1G06820	CCR2_CRTISO__carotenoid isomerase	AT1G43000	PLATZ transcription factor family protein	AT1G71880	ATSUC1_SUC1__sucrose-proton symporter 1	AT1G27220	paired amphipathic helix repeat-containing protein
AT1G06830	CEPD1__Glutaredoxin family protein	AT1G43600	Haloacid dehalogenase-like hydrolase (HAD) superfamily protein	AT1G71890	ATSUC5_SUC5__Major facilitator superfamily protein	AT1G27240	Paired amphipathic helix (PAH2) superfamily protein
AT1G06850	AtbZIP52_bZIP52__basic leucine-zipper 52	AT1G43610	Haloacid dehalogenase-like hydrolase (HAD) superfamily protein	AT1G71960	ABCG25_ATABCG25__ATP-binding casette family G25	AT1G27490	F-box and associated interaction domains-containing protein
AT1G06870	Plsp2A__Peptidase S24/S26A/S26B/S26C family protein	AT1G43980	Tetratricopeptide repeat (TPR)-like superfamily protein	AT1G72100	late embryogenesis abundant domain-containing protein / LEA domain-containing protein	AT1G27550	F-box family protein
AT1G06890	UXT3__nodulin MtN21 /EamA-like transporter family protein	AT1G44350	ILL6__IAA-leucine resistant (ILR)-like gene 6	AT1G72200	RING/U-box superfamily protein	AT1G27610
AT1G06900	Insulinase (Peptidase family M16) family protein	AT1G44575	CP22_NPQ4_PSBS__Chlorophyll A-B binding family protein	AT1G72210	bHLH096_bHLH96__basic helix-loop-helix (bHLH) DNA-binding superfamily protein	AT1G27660	basic helix-loop-helix (bHLH) DNA-binding superfamily protein
AT1G06910	TRFL7__TRF-like 7	AT1G44760	Adenine nucleotide alpha hydrolases-like superfamily protein	AT1G72570	Integrase-type DNA-binding superfamily protein	AT1G27740	RSL4__root hair defective 6-like 4
AT1G06920	ATOFP4_OFP4__ovate family protein 4	AT1G45191	BGLU1__Glycosyl hydrolase superfamily protein	AT1G72580		AT1G27860	Protein of unknown function (DUF626)
AT1G06923		AT1G45474	Lhca5__photosystem I light harvesting complex gene 5	AT1G73000	PYL3_RCAR13__PYR1-like 3	AT1G27870	Polynucleotidyl transferase, ribonuclease H-like superfamily protein
AT1G06925		AT1G46768	RAP2.1__related to AP2 1	AT1G73120		AT1G27950	LTPG1__glycosylphosphatidylinositol-anchored lipid protein transfer 1
AT1G06930		AT1G47128	RD21_RD21A__Granulin repeat cysteine protease family protein	AT1G73325	Kunitz family trypsin and protease inhibitor protein	AT1G28020	Tetratricopeptide repeat (TPR)-like superfamily protein
AT1G06950	ATTIC110_TIC110__translocon at the inner envelope membrane of chloroplasts 110	AT1G47530	DTX33__MATE efflux family protein	AT1G73560	Bifunctional inhibitor/lipid-transfer protein/seed storage 2S albumin superfamily protein	AT1G28030	2-oxoglutarate (2OG) and Fe(II)-dependent oxygenase superfamily protein
AT1G06960	RNA-binding (RRM/RBD/RNP motifs) family protein	AT1G47670	Transmembrane amino acid transporter family protein	AT1G73590	ATPIN1_PIN1__Auxin efflux carrier family protein	AT1G28135
AT1G06970	ATCHX14_CHX14__cation/hydrogen exchanger 14	AT1G48280	hydroxyproline-rich glycoprotein family protein	AT1G73620	Pathogenesis-related thaumatin superfamily protein	AT1G28160	Integrase-type DNA-binding superfamily protein
AT1G07000	ATEXO70B2_EXO70B2__exocyst subunit exo70 family protein B2	AT1G48330		AT1G73810	Core-2/I-branching beta-1,6-N-acetylglucosaminyltransferase family protein	AT1G28170	SOT7__sulphotransferase 7
AT1G07010	AtSLP1_SLP1__Calcineurin-like metallo-phosphoesterase superfamily protein	AT1G48370	YSL8__YELLOW STRIPE like 8	AT1G73830	BEE3__BR enhanced expression 3	AT1G28270	AtRALF4_RALF4_RALFL4__ralf-like 4
AT1G07020		AT1G48480	RKL1__receptor-like kinase 1	AT1G73870	BBX16_COL7__B-box type zinc finger protein with CCT domain	AT1G28300	AtLEC2_LEC2__AP2/B3-like transcriptional factor family protein
AT1G07025	Mitochondrial substrate carrier family protein	AT1G48620	HON5__high mobility group A5	AT1G74010	Calcium-dependent phosphotriesterase superfamily protein	AT1G28304
AT1G07030	Mitochondrial substrate carrier family protein	AT1G48750	Bifunctional inhibitor/lipid-transfer protein/seed storage 2S albumin superfamily protein	AT1G74140	Rhomboid-related intramembrane serine protease family protein	AT1G28305	Plant self-incompatibility protein S1 family
AT1G07060	ATDFO_DFO	AT1G49000		AT1G74620	RING/U-box superfamily protein	AT1G28306	Plant self-incompatibility protein S1 family
AT1G07070	Ribosomal protein L35Ae family protein	AT1G49010	MYBS1__Duplicated homeodomain-like superfamily protein	AT1G75240	AtHB33_HB33_ZHD5__homeobox protein 33	AT1G28307
AT1G07080	Thioredoxin superfamily protein	AT1G49130	BBX17__B-box type zinc finger protein with CCT domain	AT1G75388		AT1G28430	CYP705A24__cytochrome P450, family 705, subfamily A, polypeptide 24
AT1G07110	ATF2KP_F2KP_FKFBP__fructose-2,6-bisphosphatase	AT1G49200	RING/U-box superfamily protein	AT1G75390	AtbZIP44_bZIP44__basic leucine-zipper 44	AT1G28450	AGL58__AGAMOUS-like 58
AT1G07120		AT1G49500		AT1G75450	ATCKX5_ATCKX6_CKX5__cytokinin oxidase 5	AT1G28460	AGL59__AGAMOUS-like 59
AT1G07135	glycine-rich protein	AT1G49600	ATRBP47A_RBP47A__RNA-binding protein 47A	AT1G75470	ATPUP15_PUP15__purine permease 15	AT1G28470	ANAC010_NAC010_SND3__NAC domain containing protein 10
AT1G07140	SIRANBP__Pleckstrin homology (PH) domain superfamily protein	AT1G49640	alpha/beta-Hydrolases superfamily protein	AT1G75490	Integrase-type DNA-binding superfamily protein	AT1G28480	GRX480_GRXC9_roxy19__Thioredoxin superfamily protein
AT1G07170	PHF5-like protein	AT1G49650	alpha/beta-Hydrolases superfamily protein	AT1G75500	UMAMIT5_WAT1__Walls Are Thin 1	AT1G28500	Protein of unknown function (DUF626)
AT1G07190		AT1G49660	AtCXE5_CXE5__carboxyesterase 5	AT1G75550	glycine-rich protein	AT1G28590	GDSL-like Lipase/Acylhydrolase superfamily protein
AT1G07210	Ribosomal protein S18	AT1G49750	Leucine-rich repeat (LRR) family protein	AT1G75590	SAUR52__SAUR-like auxin-responsive protein family	AT1G28640	GDSL-like Lipase/Acylhydrolase superfamily protein
AT1G07220	Arabidopsis thaliana protein of unknown function (DUF821)	AT1G49840	Protein of unknown function (DUF620)	AT1G75620	glyoxal oxidase-related protein	AT1G28650	GDSL-like Lipase/Acylhydrolase superfamily protein
AT1G07230	NPC1__non-specific phospholipase C1	AT1G49900	C2H2 type zinc finger transcription factor family	AT1G75710	C2H2-like zinc finger protein	AT1G28695	Nucleotide-diphospho-sugar transferase family protein
AT1G07270	Cell division control, Cdc6	AT1G49975		AT1G75750	GASA1__GAST1 protein homolog 1	AT1G28700	Nucleotide-diphospho-sugar transferase family protein
AT1G07290	GONST2__golgi nucleotide sugar transporter 2	AT1G50280	Phototropic-responsive NPH3 family protein	AT1G75780	TUB1__tubulin beta-1 chain	AT1G29000	Heavy metal transport/detoxification superfamily protein
AT1G07300	josephin protein-related	AT1G50660		AT1G75790	sks18__SKU5 similar 18	AT1G29010	TIE3
AT1G07330		AT1G50830	Aminotransferase-like, plant mobile domain family protein	AT1G75830	LCR67_PDF1.1_PR12__low-molecular-weight cysteine-rich 67	AT1G29080	Papain family cysteine protease
AT1G07340	ATSTP2_STP2__sugar transporter 2	AT1G51170	AGC2-3_UCN__Protein kinase superfamily protein	AT1G75870		AT1G29090	Cysteine proteinases superfamily protein
AT1G07350	SR45a__RNA-binding (RRM/RBD/RNP motifs) family protein	AT1G51680	4CL.1_4CL1_AT4CL1__4-coumarate:CoA ligase 1	AT1G76210	Arabidopsis protein of unknown function (DUF241)	AT1G29100	Heavy metal transport/detoxification superfamily protein
AT1G07360	MAC5A__CCCH-type zinc fingerfamily protein with RNA-binding domain	AT1G51700	ADOF1_DOF1__DOF zinc finger protein 1	AT1G76220	Arabidopsis protein of unknown function (DUF241)	AT1G29110	Cysteine proteinases superfamily protein
AT1G07370	ATPCNA1_PCNA1__proliferating cellular nuclear antigen 1	AT1G51790	Leucine-rich repeat protein kinase family protein	AT1G76240	Arabidopsis protein of unknown function (DUF241)	AT1G29140	Pollen Ole e 1 allergen and extensin family protein
AT1G07380	AtNCER1__Neutral/alkaline non-lysosomal ceramidase	AT1G51860	Leucine-rich repeat protein kinase family protein	AT1G76410	ATL8__RING/U-box superfamily protein	AT1G29179
AT1G07400	HSP20-like chaperones superfamily protein	AT1G52000	Mannose-binding lectin superfamily protein	AT1G76610	Protein of unknown function, DUF617	AT1G29180	Cysteine/Histidine-rich C1 domain family protein
AT1G07410	ATRAB-A2B_ATRABA2B_RAB-A2B_RABA2b__RAB GTPase homolog A2B	AT1G52342		AT1G76965		AT1G29195
AT1G07420	ATSMO1_SMO2-1__sterol 4-alpha-methyl-oxidase 2-1	AT1G52415	Bifunctional inhibitor/lipid-transfer protein/seed storage 2S albumin superfamily protein	AT1G77110	PIN6__Auxin efflux carrier family protein	AT1G29270
AT1G07440	NAD(P)-binding Rossmann-fold superfamily protein	AT1G52760	AtMAGL3_CSE_LysoPL2__lysophospholipase 2	AT1G77200	Integrase-type DNA-binding superfamily protein	AT1G29290
AT1G07450	NAD(P)-binding Rossmann-fold superfamily protein	AT1G52770	Phototropic-responsive NPH3 family protein	AT1G77520	O-methyltransferase family protein	AT1G29660	GDSL-like Lipase/Acylhydrolase superfamily protein
AT1G07460	Concanavalin A-like lectin family protein	AT1G52855		AT1G77640	Integrase-type DNA-binding superfamily protein	AT1G29670	GDSL-like Lipase/Acylhydrolase superfamily protein
AT1G07470	Transcription factor IIA, alpha/beta subunit	AT1G53070	Legume lectin family protein	AT1G77690	LAX3__like AUX1 3	AT1G29860	ATWRKY71_EXB1_WRKY71__WRKY DNA-binding protein 71
AT1G07473		AT1G53170	ATERF-8_ATERF8_ERF8__ethylene response factor 8	AT1G77700	Pathogenesis-related thaumatin superfamily protein	AT1G29870	tRNA synthetase class II (G, H, P and S) family protein
AT1G07476		AT1G53240	mMDH1__Lactate/malate dehydrogenase family protein	AT1G77760	GNR1_NIA1_NR1__nitrate reductase 1	AT1G30016
AT1G07480	Transcription factor IIA, alpha/beta subunit	AT1G53345		AT1G77780	Glycosyl hydrolase superfamily protein	AT1G30080	Glycosyl hydrolase superfamily protein
AT1G07510	ftsh10__FTSH protease 10	AT1G53350	Disease resistance protein (CC-NBS-LRR class) family	AT1G77790	Glycosyl hydrolase superfamily protein	AT1G30135	JAZ8_TIFY5A__jasmonate-zim-domain protein 8
AT1G07520	GRAS family transcription factor	AT1G53470	MSL4__mechanosensitive channel of small conductance-like 4	AT1G78090	ATTPPB_TPPB__trehalose-6-phosphate phosphatase	AT1G30140
AT1G07530	ATGRAS2_GRAS2_SCL14__SCARECROW-like 14	AT1G53785		AT1G78260	RNA-binding (RRM/RBD/RNP motifs) family protein	AT1G30160	Protein of unknown function (DUF295)
AT1G07540	TRFL2__TRF-like 2	AT1G53840	ATPME1_PME1__pectin methylesterase 1	AT1G78390	ATNCED9_NCED9__nine-cis-epoxycarotenoid dioxygenase 9	AT1G30170	Protein of unknown function (DUF295)
AT1G07560	Leucine-rich repeat protein kinase family protein	AT1G53860	Remorin family protein	AT1G78450	SOUL heme-binding family protein	AT1G30350	Pectin lyase-like superfamily protein
AT1G07590	Tetratricopeptide repeat (TPR)-like superfamily protein	AT1G53880	Eukaryotic translation initiation factor 2B (eIF-2B) family protein	AT1G78460	SOUL heme-binding family protein	AT1G30650	AR411_ATWRKY14_WRKY14__WRKY DNA-binding protein 14
AT1G07600	ATMT-2_ATMT-Q_ATMT1_LSR4_MT-Q_MT1_MT1A__metallothionein 1A	AT1G53900	Eukaryotic translation initiation factor 2B (eIF-2B) family protein	AT1G78490	CYP708A3__cytochrome P450, family 708, subfamily A, polypeptide 3	AT1G30660	nucleic acid binding;nucleic acid binding
AT1G07610	MT1C__metallothionein 1C	AT1G54120		AT1G78640		AT1G30710	AtBBE9__FAD-binding Berberine family protein
AT1G07615	Obg A-1__GTP-binding protein Obg/CgtA	AT1G54180	ATBRXL3_BRX-LIKE3__BREVIS RADIX-like 3	AT1G78815	LSH7__Protein of unknown function (DUF640)	AT1G30760	AtBBE-like 13__FAD-binding Berberine family protein
AT1G07620	ATOBGM_TRM32__GTP-binding protein Obg/CgtA	AT1G54410	AtHIRD11_HIRD11__dehydrin family protein	AT1G78820	D-mannose binding lectin protein with Apple-like carbohydrate-binding domain	AT1G30780	F-box associated ubiquitination effector family protein
AT1G07630	PLL5__pol-like 5	AT1G54740	Protein of unknown function (DUF3049)	AT1G78840	F-box/RNI-like/FBD-like domains-containing protein	AT1G30790	F-box and associated interaction domains-containing protein
AT1G07650	Leucine-rich repeat transmembrane protein kinase	AT1G54780	AtTLP18.3_TLP18.3__thylakoid lumen 18.3 kDa protein	AT1G78850	MBL1__D-mannose binding lectin protein with Apple-like carbohydrate-binding domain	AT1G30814
AT1G07660	Histone superfamily protein	AT1G55210	Disease resistance-responsive (dirigent-like protein) family protein	AT1G78860	D-mannose binding lectin protein with Apple-like carbohydrate-binding domain	AT1G30870	PER7__Peroxidase superfamily protein
AT1G07670	ATECA4_ECA4__endomembrane-type CA-ATPase 4	AT1G55370	NDF5__NDH-dependent cyclic electron flow 5	AT1G78970	ATLUP1_LUP1__lupeol synthase 1	AT1G30920	F-box family protein
AT1G07690		AT1G55480	ZKT__protein containing PDZ domain, a K-box domain, and a TPR region	AT1G79160		AT1G30925	phospholipase Cs
AT1G07700	Thioredoxin superfamily protein	AT1G55670	PSAG__photosystem I subunit G	AT1G79170		AT1G30930	F-box family protein
AT1G07705	NOT2a__NOT2 / NOT3 / NOT5 family	AT1G55690	Sec14p-like phosphatidylinositol transfer family protein	AT1G79360	ATOCT2_OCT2_OCT2__organic cation/carnitine transporter 2	AT1G30950	UFO__F-box family protein
AT1G07710	Ankyrin repeat family protein	AT1G55810	UKL3__uridine kinase-like 3	AT1G79430	APL_WDY__Homeodomain-like superfamily protein	AT1G30990	Polyketide cyclase/dehydrase and lipid transport superfamily protein
AT1G07725	ATEXO70H6_EXO70H6__exocyst subunit exo70 family protein H6	AT1G55850	ATCSLE1_CSLE1__cellulose synthase like E1	AT1G79680	ATWAKL10_WAKL10__WALL ASSOCIATED KINASE (WAK)-LIKE 10	AT1G31000	F-box and associated interaction domains-containing protein
AT1G07730	Disease resistance-responsive (dirigent-like protein) family protein	AT1G55870	AHG2_ATPARN__Polynucleotidyl transferase, ribonuclease H-like superfamily protein	AT1G79760	DTA4__downstream target of AGL15-4	AT1G31040	PLATZ transcription factor family protein
AT1G07745	ATRAD51D_RAD51D_SSN1__homolog of RAD51 D	AT1G55910	ZIP11__zinc transporter 11 precursor	AT1G79770	Protein of unknown function (DUF1677)	AT1G31050	basic helix-loop-helix (bHLH) DNA-binding superfamily protein
AT1G07747	Bifunctional inhibitor/lipid-transfer protein/seed storage 2S albumin superfamily protein	AT1G55920	AtSAT1_ATSERAT2;1_SAT1_SAT5_SERAT2;1__serine acetyltransferase 2;1	AT1G79800	AtENODL7_ENODL7__early nodulin-like protein 7	AT1G31090	F-box family protein
AT1G07750	RmlC-like cupins superfamily protein	AT1G56020		AT1G79860	ATROPGEF12_MEE64_ROPGEF12__RHO guanyl-nucleotide exchange factor 12	AT1G31140	AGL63_GOA__GORDITA
AT1G07770	RPS15A__ribosomal protein S15A	AT1G56045	Ribosomal protein L41 family	AT1G80050	APT2_ATAPT2_PHT1.1__adenine phosphoribosyl transferase 2	AT1G31163	F-box associated ubiquitination effector family protein
AT1G07780	PAI1_TRP6__phosphoribosylanthranilate isomerase 1	AT1G56120	Leucine-rich repeat transmembrane protein kinase	AT1G80130	Tetratricopeptide repeat (TPR)-like superfamily protein	AT1G31250	proline-rich family protein
AT1G07795		AT1G56150	SAUR71__SAUR-like auxin-responsive protein family	AT1G80133	AtEPFL8	AT1G31260	ZIP10__zinc transporter 10 precursor
AT1G07810	ACA3_ATECA1_ECA1__ER-type Ca2+-ATPase 1	AT1G56210	Heavy metal transport/detoxification superfamily protein	AT1G80220	Protein of unknown function (DUF1644)	AT1G31270
AT1G07820	Histone superfamily protein	AT1G56220	Dormancy/auxin associated family protein	AT1G80240	DGR1__Protein of unknown function, DUF642	AT1G31380	TRAF-like family protein
AT1G07830	ribosomal protein L29 family protein	AT1G56300	Chaperone DnaJ-domain superfamily protein	AT1G80330	ATGA3OX4_GA3OX4__gibberellin 3-oxidase 4	AT1G31390	TRAF-like family protein
AT1G07840	Sas10/Utp3/C1D family	AT1G57560	AtMYB50_MYB50__myb domain protein 50	AT1G80340	ATGA3OX2_GA3OX2_GA4H__gibberellin 3-oxidase 2	AT1G31400	TRAF-like family protein
AT1G07870	Protein kinase superfamily protein	AT1G58360	AAP1_AtAAP1_NAT2__amino acid permease 1	AT1G80450	VQ motif-containing protein	AT1G31510	F-box associated ubiquitination effector family protein
AT1G07880	ATMPK13__Protein kinase superfamily protein	AT1G58380	XW6__Ribosomal protein S5 family protein	AT1G80540		AT1G31520
AT1G07885		AT1G58420	Uncharacterised conserved protein UCP031279	AT1G80760	NIP6_NIP6;1_NLM7__NOD26-like intrinsic protein 6;1	AT1G31530	DNAse I-like superfamily protein
AT1G07910	AtRLG1_ATRNL_RNL_ZYG3__RNAligase	AT1G58684	Ribosomal protein S5 family protein	AT1G80820	ATCCR2_CCR2__cinnamoyl coa reductase	AT1G31620
AT1G07920	GTP binding Elongation factor Tu family protein	AT1G59218	Disease resistance protein (CC-NBS-LRR class) family	AT1G80865		AT1G31630	AGL86__AGAMOUS-like 86
AT1G07930	GTP binding Elongation factor Tu family protein	AT1G59630	F-box associated ubiquitination effector family protein	AT2G01340	At17.1	AT1G31670	Copper amine oxidase family protein
AT1G07940	GTP binding Elongation factor Tu family protein	AT1G59640	BPE_BPEp_BPEub_ZCW32__BIG PETAL P	AT2G01500	HOS9_PFS2_WOX6__Homeodomain-like superfamily protein	AT1G31720	MWL1__Protein of unknown function (DUF1218)
AT1G07950	MED22B__Surfeit locus protein 5 subunit 22 of Mediator complex	AT1G59720	CRR28__Tetratricopeptide repeat (TPR)-like superfamily protein	AT2G01530	MLP329_ZCE2__MLP-like protein 329	AT1G31770	ABCG14_AtABCG14__ATP-binding cassette 14
AT1G07960	ATPDIL5-1_PDIL5-1__PDI-like 5-1	AT1G59970	AT5-MMP__Matrixin family protein	AT2G01610	Plant invertase/pectin methylesterase inhibitor superfamily protein	AT1G31772	Defensin-like (DEFL) family protein
AT1G07990	SIT4 phosphatase-associated family protein	AT1G60000	RNA-binding (RRM/RBD/RNP motifs) family protein	AT2G01660	PDLP6__plasmodesmata-located protein 6	AT1G31875
AT1G08000	GATA10__GATA transcription factor 10	AT1G60590	Pectin lyase-like superfamily protein	AT2G01770	ATVIT1_VIT1__vacuolar iron transporter 1	AT1G31885	NIP3;1__NOD26-like intrinsic protein 3;1
AT1G08005		AT1G61170		AT2G01810	RING/FYVE/PHD zinc finger superfamily protein	AT1G31990
AT1G08010	GATA11__GATA transcription factor 11	AT1G61180	UNI__LRR and NB-ARC domains-containing disease resistance protein	AT2G01890	ATPAP8_PAP8__purple acid phosphatase 8	AT1G32020	F-box family protein
AT1G08032		AT1G61260	Protein of unknown function (DUF761)	AT2G02010	GAD4__glutamate decarboxylase 4	AT1G32030	Domain of unknown function (DUF313)
AT1G08035		AT1G61300	LRR and NB-ARC domains-containing disease resistance protein	AT2G02060	Homeodomain-like superfamily protein	AT1G32050	AtSCAMP5_SCAMP5__SCAMP family protein
AT1G08040	Protein of unknown function (DUF707)	AT1G61360	S-locus lectin protein kinase family protein	AT2G02080	AtIDD4_IDD4_IME__indeterminate(ID)-domain 4	AT1G32140	F-box family protein
AT1G08050	Zinc finger (C3HC4-type RING finger) family protein	AT1G61420	S-locus lectin protein kinase family protein	AT2G02120	LCR70_PDF2.1__Scorpion toxin-like knottin superfamily protein	AT1G32240	KAN2__Homeodomain-like superfamily protein
AT1G08060	MOM_MOM_MOM1__ATP-dependent helicase family protein	AT1G61520	LHCA3__photosystem I light harvesting complex gene 3	AT2G02450	ANAC034_ANAC035_AtLOV1_LOV1_NAC035__NAC domain containing protein 35	AT1G32270	ATSYP24_SYP24__syntaxin, putative
AT1G08070	EMB3102_OTP82__Tetratricopeptide repeat (TPR)-like superfamily protein	AT1G61610	S-locus lectin protein kinase family protein	AT2G02620	Cysteine/Histidine-rich C1 domain family protein	AT1G32280	AtEND1_END1__Bifunctional inhibitor/lipid-transfer protein/seed storage 2S albumin superfamily protein
AT1G08110	AtGLYI2__lactoylglutathione lyase family protein / glyoxalase I family protein	AT1G61800	ATGPT2_GPT2__glucose-6-phosphate/phosphate translocator 2	AT2G02680	Cysteine/Histidine-rich C1 domain family protein	AT1G32350	AOX1D__alternative oxidase 1D
AT1G08120		AT1G61930	Protein of unknown function, DUF584	AT2G02930	ATGSTF3_GST16_GSTF3__glutathione S-transferase F3	AT1G32420	F-box and associated interaction domains-containing protein
AT1G08125	S-adenosyl-L-methionine-dependent methyltransferases superfamily protein	AT1G62050	Ankyrin repeat family protein	AT2G03000	RING/U-box superfamily protein	AT1G32430	F-box and associated interaction domains-containing protein
AT1G08130	ATLIG1_LIG1__DNA ligase 1	AT1G62190	Kua-ubiquitin conjugating enzyme hybrid localisation domain	AT2G03020	Heat shock protein HSP20/alpha crystallin family	AT1G32450	AtNPF7.3_NPF7.3_NRT1.5__nitrate transporter 1.5
AT1G08135	ATCHX6B_CHX6B__cation/H+ exchanger 6B	AT1G62520		AT2G03040	emp24/gp25L/p24 family/GOLD family protein	AT1G32650
AT1G08190	ATVAM2_ATVPS41_VAM2_VPS41_ZIP2__vacuolar protein sorting 41	AT1G62610	NAD(P)-binding Rossmann-fold superfamily protein	AT2G03290	emp24/gp25L/p24 family/GOLD family protein	AT1G32660	F-box and associated interaction domains-containing protein
AT1G08200	AXS2__UDP-D-apiose/UDP-D-xylose synthase 2	AT1G62620	Flavin-binding monooxygenase family protein	AT2G03300	ATTX12__Toll-Interleukin-Resistance (TIR) domain family protein	AT1G32763	Cysteine-rich protein
AT1G08210	Eukaryotic aspartyl protease family protein	AT1G62660	Glycosyl hydrolases family 32 protein	AT2G03360	Glycosyltransferase family 61 protein	AT1G32770	ANAC012_AtSND1_NAC012_NST3_SND1__NAC domain containing protein 12
AT1G08220		AT1G62870		AT2G03505	Carbohydrate-binding X8 domain superfamily protein	AT1G32780	GroES-like zinc-binding dehydrogenase family protein
AT1G08260	ABO4_EMB142_EMB2284_EMB529_ESD7_POL2A_TIL1__DNA polymerase epsilon catalytic subunit	AT1G62950	leucine-rich repeat transmembrane protein kinase family protein	AT2G03550	alpha/beta-Hydrolases superfamily protein	AT1G32850	UBP11__ubiquitin-specific protease 11
AT1G08270		AT1G63050	AtLPLAT2_LPCAT2_LPLAT2__MBOAT (membrane bound O-acyl transferase) family protein	AT2G04050	MATE efflux family protein	AT1G32975
AT1G08280	GALT29A__Glycosyltransferase family 29 (sialyltransferase) family protein	AT1G63340	Flavin-containing monooxygenase family protein	AT2G04100	MATE efflux family protein	AT1G32980	Subtilisin-like serine endopeptidase family protein
AT1G08300	NVL__no vein-like	AT1G63360	Disease resistance protein (CC-NBS-LRR class) family	AT2G04160	AIR3__Subtilisin-like serine endopeptidase family protein	AT1G33020	F-box and associated interaction domains-containing protein
AT1G08310	alpha/beta-Hydrolases superfamily protein	AT1G63370	Flavin-binding monooxygenase family protein	AT2G04420	Polynucleotidyl transferase, ribonuclease H-like superfamily protein	AT1G33080	MATE efflux family protein
AT1G08315	ARM repeat superfamily protein	AT1G63380	NAD(P)-binding Rossmann-fold superfamily protein	AT2G05370		AT1G33090	MATE efflux family protein
AT1G08350	Endomembrane protein 70 protein family	AT1G63390	FAD/NAD(P)-binding oxidoreductase family protein	AT2G05380	GRP3S__glycine-rich protein 3 short isoform	AT1G33100	MATE efflux family protein
AT1G08360	Ribosomal protein L1p/L10e family	AT1G63420	Arabidopsis thaliana protein of unknown function (DUF821)	AT2G05440	ATGRP9_GRP9__GLYCINE RICH PROTEIN 9	AT1G33280	ANAC015_BRN1_NAC015__NAC domain containing protein 15
AT1G08370	ATDCP1_DCP1__decapping 1	AT1G63820	CCT motif family protein	AT2G05510	Glycine-rich protein family	AT1G33320	Pyridoxal phosphate (PLP)-dependent transferases superfamily protein
AT1G08380	PSAO__photosystem I subunit O	AT1G63880	Disease resistance protein (TIR-NBS-LRR class) family	AT2G05520	ATGRP-3_ATGRP3_GRP-3_GRP3__glycine-rich protein 3	AT1G33440	AtNPF4.4_NPF4.4__Major facilitator superfamily protein
AT1G08390	RMI2	AT1G64080	MAKR2	AT2G10940	Bifunctional inhibitor/lipid-transfer protein/seed storage 2S albumin superfamily protein	AT1G33530	F-box family protein
AT1G08400	RINT-1 / TIP-1 family	AT1G64380	Integrase-type DNA-binding superfamily protein	AT2G12190	Cytochrome P450 superfamily protein	AT1G33540	scpl18__serine carboxypeptidase-like 18
AT1G08410	DIG6_LSG1-2__P-loop containing nucleoside triphosphate hydrolases superfamily protein	AT1G64390	AtGH9C2_GH9C2__glycosyl hydrolase 9C2	AT2G13550		AT1G33670	Leucine-rich repeat (LRR) family protein
AT1G08420	BSL2__BRI1 suppressor 1 (BSU1)-like 2	AT1G64490	DEK, chromatin associated protein	AT2G13680	ATGSL02_CALS5_GLS2__callose synthase 5	AT1G33709
AT1G08450	AtCRT3_CRT3_EBS2_PSL1__calreticulin 3	AT1G64500	Glutaredoxin family protein	AT2G13810	ALD1_AtALD1_EDTS5__AGD2-like defense response protein 1	AT1G33710	RNA-directed DNA polymerase (reverse transcriptase)-related family protein
AT1G08470	SSL3__strictosidine synthase-like 3	AT1G64640	AtENODL8_ENODL8__early nodulin-like protein 8	AT2G13900	Cysteine/Histidine-rich C1 domain family protein	AT1G33720	CYP76C6__cytochrome P450, family 76, subfamily C, polypeptide 6
AT1G08480	SDH6__Encode subunit 6 of mitochondrial complex II and participates in the respiratory chain. It contributes to anchoring succinate dehydrogenase to the inner mitochondrial membrane. The mRNA is cell-to-cell mobile.	AT1G64670	BDG1_CED1__alpha/beta-Hydrolases superfamily protein	AT2G13950	Cysteine/Histidine-rich C1 domain family protein	AT1G33750	TPS22__Terpenoid cyclases/Protein prenyltransferases superfamily protein
AT1G08490	ATCPNIFS_ATNFS2_ATSUFS_CPNIFS_SUFS__chloroplastic NIFS-like cysteine desulfurase	AT1G64680		AT2G14070	wound-responsive protein-related	AT1G33790	jacalin lectin family protein
AT1G08500	AtENODL18_ENODL18__early nodulin-like protein 18	AT1G64710	GroES-like zinc-binding dehydrogenase family protein	AT2G14520	CBS domain-containing protein with a domain of unknown function (DUF21)	AT1G33811	GDSL-like Lipase/Acylhydrolase superfamily protein
AT1G08510	FATB__fatty acyl-ACP thioesterases B	AT1G64720	CP5__Polyketide cyclase/dehydrase and lipid transport superfamily protein	AT2G14560	LURP1__Protein of unknown function (DUF567)	AT1G33820
AT1G08520	ALB-1V_ALB1_CHLD_PDE166_V157__ALBINA 1	AT1G64950	CYP89A5__cytochrome P450, family 89, subfamily A, polypeptide 5	AT2G14610	AtCAPE9_ATPR1_PR 1_PR1__pathogenesis-related gene 1	AT1G33830	P-loop containing nucleoside triphosphate hydrolases superfamily protein
AT1G08530		AT1G64970	G-TMT_TMT1_VTE4__gamma-tocopherol methyltransferase	AT2G14890	AGP9__arabinogalactan protein 9	AT1G33850	Ribosomal protein S19 family protein
AT1G08540	ABC1_ATSIG1_ATSIG2_SIG1_SIG2_SIGA_SIGB__RNApolymerase sigma subunit 2	AT1G65420	NPQ7__Protein of unknown function (DUF565)	AT2G14960	GH3.1__Auxin-responsive GH3 family protein	AT1G33860
AT1G08550	AVDE1_NPQ1__non-photochemical quenching 1	AT1G65486		AT2G15020		AT1G33870	P-loop containing nucleoside triphosphate hydrolases superfamily protein
AT1G08560	ATSYP111_KN_SYP111__syntaxin of plants 111	AT1G65490		AT2G15090	KCS8__3-ketoacyl-CoA synthase 8	AT1G33880	Avirulence induced gene (AIG1) family protein
AT1G08570	ACHT4__atypical CYS HIS rich thioredoxin 4	AT1G65590	ATHEX1_HEXO3__beta-hexosaminidase 3	AT2G15220	Plant basic secretory protein (BSP) family protein	AT1G33890	Avirulence induced gene (AIG1) family protein
AT1G08580		AT1G65710		AT2G15310	ARFB1A_ATARFB1A__ADP-ribosylation factor B1A	AT1G33900	P-loop containing nucleoside triphosphate hydrolases superfamily protein
AT1G08590	ATPXL1_PXL1__Leucine-rich receptor-like protein kinase family protein	AT1G65790	ARK1_RK1__receptor kinase 1	AT2G15400	NRPE3B_RBP36B__DNA-directed RNA polymerase family protein	AT1G33910	P-loop containing nucleoside triphosphate hydrolases superfamily protein
AT1G08600	ATRX_CHR20__P-loop containing nucleoside triphosphate hydrolases superfamily protein	AT1G66130	NAD(P)-binding Rossmann-fold superfamily protein	AT2G16190		AT1G33920	ATPP2-A4_PP2-A4__phloem protein 2-A4
AT1G08610	Pentatricopeptide repeat (PPR) superfamily protein	AT1G66140	ZFP4__zinc finger protein 4	AT2G16570	ASE1_ATASE_ATASE1__GLN phosphoribosyl pyrophosphate amidotransferase 1	AT1G33925
AT1G08620	PKDM7D__Transcription factor jumonji (jmj) family protein / zinc finger (C5HC2 type) family protein	AT1G66200	ATGSR2_GLN1;2_GSR2__glutamine synthase clone F11	AT2G16760	Calcium-dependent phosphotriesterase superfamily protein	AT1G33930	P-loop containing nucleoside triphosphate hydrolases superfamily protein
AT1G08630	THA1__threonine aldolase 1	AT1G66230	AtMYB20_MYB20__myb domain protein 20	AT2G16850	PIP2;8_PIP3B__plasma membrane intrinsic protein 2;8	AT1G33940
AT1G08640	CJD1__Chloroplast J-like domain 1	AT1G66350	RGL_RGL1__RGA-like 1	AT2G16890	UDP-Glycosyltransferase superfamily protein	AT1G33960	AIG1__P-loop containing nucleoside triphosphate hydrolases superfamily protein
AT1G08660	MGP2_SIA1__MALE GAMETOPHYTE DEFECTIVE 2	AT1G66600	ABO3_ATWRKY63_WRKY63__ABA overly sensitive mutant 3	AT2G17010	MSL8__Mechanosensitive ion channel family protein	AT1G34040	AtTAR3_TAR3__Pyridoxal phosphate (PLP)-dependent transferases superfamily protein
AT1G08680	AGD14_ZIGA4__ARF GAP-like zinc finger-containing protein ZIGA4	AT1G66890		AT2G17060	Disease resistance protein (TIR-NBS-LRR class) family	AT1G34046	Ankyrin-repeat containing protein
AT1G08695	SCRL3__SCR-like 3	AT1G66910	Protein kinase superfamily protein	AT2G17500	PILS5__Auxin efflux carrier family protein	AT1G34047	Defensin-like (DEFL) family protein
AT1G08700	PS1__Presenilin-1	AT1G66920	Protein kinase superfamily protein	AT2G17680	Arabidopsis protein of unknown function (DUF241)	AT1G34050	Ankyrin repeat family protein
AT1G08710	F-box family protein	AT1G66940	protein kinase-related	AT2G17950	PGA6_WUS_WUS1__Homeodomain-like superfamily protein	AT1G34140	PAB1__poly(A) binding protein 1
AT1G08720	ATEDR1_EDR1__Protein kinase superfamily protein	AT1G67050		AT2G18010	SAUR10__SAUR-like auxin-responsive protein family	AT1G34280
AT1G08730	ATXIC_XIC__Myosin family protein with Dil domain	AT1G67090	RBCS1A__ribulose bisphosphate carboxylase small chain 1A	AT2G18050	HIS1-3__histone H1-3	AT1G34315
AT1G08750	ATGPI8_GPI8__Peptidase C13 family	AT1G67290	GLOX1__glyoxal oxidase-related protein	AT2G18450	SDH1-2__succinate dehydrogenase 1-2	AT1G34440
AT1G08760	CORD2__Plant protein of unknown function (DUF936)	AT1G67340	HCP-like superfamily protein with MYND-type zinc finger	AT2G18460	LCV3__like COV 3	AT1G34460	CYC3_CYCB1;5__CYCLIN B1;5
AT1G08770	PRA1.E__prenylated RAB acceptor 1.E	AT1G67420	Zn-dependent exopeptidases superfamily protein	AT2G18500	ATOFP7_OFP7__ovate family protein 7	AT1G34480	Cysteine/Histidine-rich C1 domain family protein
AT1G08780	AIP3_PFD4__ABI3-interacting protein 3	AT1G67590	Remorin family protein	AT2G18550	ATHB21_HB-2_HB21__homeobox protein 21	AT1G34490	MBOAT (membrane bound O-acyl transferase) family protein
AT1G08790	Protein of unknown function (DUF1685)	AT1G67740	PSBY_YCF32__photosystem II BY	AT2G18620	GGPPS2__Terpenoid synthases superfamily protein	AT1G34500	MBOAT (membrane bound O-acyl transferase) family protein
AT1G08800	MyoB1__Protein of unknown function, DUF593	AT1G67830	ATFXG1_FXG1__alpha-fucosidase 1	AT2G19320		AT1G34510	Peroxidase superfamily protein
AT1G08810	AtMYB60_MYB60__myb domain protein 60	AT1G67910		AT2G19460	Protein of unknown function (DUF3511)	AT1G34520	MBOAT (membrane bound O-acyl transferase) family protein
AT1G08830	AtSOD1_CSD1_SOD1__copper/zinc superoxide dismutase 1	AT1G68110	ENTH/ANTH/VHS superfamily protein	AT2G19500	ATCKX2_CKX2__cytokinin oxidase 2	AT1G34575	AtBBE14__FAD-binding Berberine family protein
AT1G08840	emb2411_JHS1__DNA replication helicase, putative	AT1G68400	leucine-rich repeat transmembrane protein kinase family protein	AT2G19610	RING/U-box superfamily protein	AT1G34580	Major facilitator superfamily protein
AT1G08845	HES__Ribosomal L18p/L5e family protein	AT1G68526		AT2G20350	Integrase-type DNA-binding superfamily protein	AT1G34670	AtMYB93_MYB93__myb domain protein 93
AT1G08880	G-H2AX_GAMMA-H2AX_H2AXA_HTA5__Histone superfamily protein	AT1G68560	ATXYL1_AXY3_GH31_TRG1_XYL1__alpha-xylosidase 1	AT2G20520	FLA6__FASCICLIN-like arabinogalactan 6	AT1G34790	TT1_WIP1__C2H2 and C2HC zinc fingers superfamily protein
AT1G08890	Major facilitator superfamily protein	AT1G68570	AtNPF3.1_NPF3.1__Major facilitator superfamily protein	AT2G20570	ATGLK1_GLK1_GPRI1__GBF's pro-rich region-interacting factor 1	AT1G34792	Plant thionin family protein
AT1G08900	Major facilitator superfamily protein	AT1G68600	Aluminium activated malate transporter family protein	AT2G20825	ULT2__Developmental regulator, ULTRAPETALA	AT1G35170	TRAM, LAG1 and CLN8 (TLC) lipid-sensing domain containing protein
AT1G08910	PIAL1__zinc ion binding;zinc ion binding	AT1G68640	PAN_TGA8__bZIP transcription factor family protein	AT2G20875	atEPF1_EPF1__epidermal patterning factor 1	AT1G35181
AT1G08920	ESL1__ERD (early response to dehydration) six-like 1	AT1G68765	IDA__Putative membrane lipoprotein	AT2G21050	LAX2__like AUXIN RESISTANT 2	AT1G35183
AT1G08930	ERD6__Major facilitator superfamily protein	AT1G68840	AtRAV2_EDF2_RAP2.8_RAV2_TEM2__related to ABI3/VP1 2	AT2G21060	ATCSP4_ATGRP2B_GRP2B__glycine-rich protein 2B	AT1G35210
AT1G08960	ATCAX11_AtCXX5_CAX11_CCX5__cation exchanger 11	AT1G68862		AT2G21110	Disease resistance-responsive (dirigent-like protein) family protein	AT1G35242
AT1G08970	HAP5C_NF-YC9__nuclear factor Y, subunit C9	AT1G68870	ATSOFL2_SOFL2__SOB five-like 2	AT2G21220	SAUR12__SAUR-like auxin-responsive protein family	AT1G35250	ALT2__Thioesterase superfamily protein
AT1G08980	AMI1_ATAMI1_ATTOC64-I_TOC64-I__amidase 1	AT1G69260	AFP1__ABI five binding protein	AT2G21235	Basic-leucine zipper (bZIP) transcription factor family protein	AT1G35255
AT1G09000	ANP1_MAPKKK1_NP1__NPK1-related protein kinase 1	AT1G69295	PDCB4__plasmodesmata callose-binding protein 4	AT2G21490	LEA__dehydrin LEA	AT1G35260	MLP165__MLP-like protein 165
AT1G09010	glycoside hydrolase family 2 protein	AT1G69440	AGO7_ZIP__Argonaute family protein	AT2G21720	Plant protein of unknown function (DUF639)	AT1G35290	ALT1__Thioesterase superfamily protein
AT1G09020	ATSNF4_KIN_SNF4__homolog of yeast sucrose nonfermenting 4	AT1G69485	Ribosomal L32p protein family	AT2G21780		AT1G35310	MLP168__MLP-like protein 168
AT1G09050		AT1G69490	ANAC029_ATNAP_NAP__NAC-like, activated by AP3/PI	AT2G21840	Cysteine/Histidine-rich C1 domain family protein	AT1G35320
AT1G09060	JMJ24__Zinc finger, RING-type;Transcription factor jumonji/aspartyl beta-hydroxylase	AT1G69530	AT-EXP1_ATEXP1_ATEXPA1_ATHEXP ALPHA 1.2_EXP1_EXPA1__expansin A1	AT2G21850	Cysteine/Histidine-rich C1 domain family protein	AT1G35330	RING/U-box superfamily protein
AT1G09070	(AT)SRC2_AtSRC2_SRC2__soybean gene regulated by cold-2	AT1G69570	CDF5__Dof-type zinc finger DNA-binding family protein	AT2G22170	PLAT2__Lipase/lipooxygenase, PLAT/LH2 family protein	AT1G35365	Protein of unknown function (DUF1184)
AT1G09100	RPT5B__26S proteasome AAA-ATPase subunit RPT5B	AT1G69610	Protein of unknown function (DUF1666)	AT2G22180	hydroxyproline-rich glycoprotein family protein	AT1G35435	Putative membrane lipoprotein
AT1G09130	ATP-dependent caseinolytic (Clp) protease/crotonase family protein	AT1G69730	Wall-associated kinase family protein	AT2G22330	CYP79B3__cytochrome P450, family 79, subfamily B, polypeptide 3	AT1G35440	CYCT1;1__cyclin T1;1
AT1G09140	At-SR30_ATSRP30_ATSRP30.1_ATSRP30.2_SR30__SERINE-ARGININE PROTEIN 30	AT1G69760		AT2G22470	AGP2_ATAGP2__arabinogalactan protein 2	AT1G35461
AT1G09150	pseudouridine synthase and archaeosine transglycosylase (PUA) domain-containing protein	AT1G69780	ATHB13__Homeobox-leucine zipper protein family	AT2G22590	UDP-Glycosyltransferase superfamily protein	AT1G35467	RALFL5__RALF-like 5
AT1G09160	Protein phosphatase 2C family protein	AT1G69850	AIT1_AtNPF4.6_ATNRT1:2_NPF4.6_NRT1.2_NRT1:2_NTL1__nitrate transporter 1:2	AT2G22800	HAT9__Homeobox-leucine zipper protein family	AT1G35490	bZIP family transcription factor
AT1G09170	P-loop nucleoside triphosphate hydrolases superfamily protein with CH (Calponin Homology) domain	AT1G69900	Actin cross-linking protein	AT2G22810	ACC4_ACS4_ATACS4__1-aminocyclopropane-1-carboxylate synthase 4	AT1G35537	AtPDFL2.1__Defensin-like (DEFL) family protein
AT1G09190	Tetratricopeptide repeat (TPR)-like superfamily protein	AT1G69910	Protein kinase superfamily protein	AT2G22980	SCPL13__serine carboxypeptidase-like 13	AT1G35550	elongation factor Tu C-terminal domain-containing protein
AT1G09195		AT1G70000	MYBD__myb-like transcription factor family protein	AT2G23100	Cysteine/Histidine-rich C1 domain family protein	AT1G35625	RING/U-box superfamily protein
AT1G09200	H3.1__Histone superfamily protein	AT1G70140	ATFH8_FH8__formin 8	AT2G23110	Late embryogenesis abundant protein, group 6	AT1G35630	RMR5__Protease-associated (PA) RING/U-box zinc finger family protein
AT1G09210	AtCRT1b_CRT1b__calreticulin 1b	AT1G70209		AT2G23190	CYP81D7__cytochrome P450, family 81, subfamily D, polypeptide 7	AT1G35880
AT1G09220	Pentatricopeptide repeat (PPR) superfamily protein	AT1G70210	ATCYCD1;1_CYCD1;1__CYCLIN D1;1	AT2G23760	BLH4_SAW2__BEL1-like homeodomain 4	AT1G35890	NAC (No Apical Meristem) domain transcriptional regulator superfamily protein
AT1G09230	U11/U12-65K__RNA-binding (RRM/RBD/RNP motifs) family protein	AT1G70230	AXY4_TBL27__TRICHOME BIREFRINGENCE-LIKE 27	AT2G24210	TPS10__terpene synthase 10	AT1G36070	Transducin/WD40 repeat-like superfamily protein
AT1G09245	Plant self-incompatibility protein S1 family	AT1G70300	KUP6__K+ uptake permease 6	AT2G24570	ATWRKY17_WRKY17__WRKY DNA-binding protein 17	AT1G36150	Bifunctional inhibitor/lipid-transfer protein/seed storage 2S albumin superfamily protein
AT1G09270	IMPA-4__importin alpha isoform 4	AT1G70420	Protein of unknown function (DUF1645)	AT2G24580	FAD-dependent oxidoreductase family protein	AT1G37140	MCT1__MEI2 C-terminal RRM only like 1
AT1G09280		AT1G70430	Protein kinase superfamily protein	AT2G24762	AtGDU4_GDU4__glutamine dumper 4	AT1G42560	ATMLO9_MLO9__Seven transmembrane MLO family protein
AT1G09290		AT1G70600	Ribosomal protein L18e/L15 superfamily protein	AT2G24810	Pathogenesis-related thaumatin superfamily protein	AT1G42980	Actin-binding FH2 (formin homology 2) family protein
AT1G09300	AtICP55__Metallopeptidase M24 family protein	AT1G70610	ABCB26_ATTAP1_TAP1__transporter associated with antigen processing protein 1	AT2G24850	TAT_TAT3__tyrosine aminotransferase 3	AT1G43005
AT1G09310	Protein of unknown function, DUF538	AT1G70710	ATGH9B1_CEL1_GH9B1__glycosyl hydrolase 9B1	AT2G25090	AtCIPK16_CIPK16_SnRK3.18__CBL-interacting protein kinase 16	AT1G43010	Pentatricopeptide repeat (PPR) superfamily protein
AT1G09320	agenet domain-containing protein	AT1G70820	phosphoglucomutase, putative / glucose phosphomutase, putative	AT2G25160	CYP82F1__cytochrome P450, family 82, subfamily F, polypeptide 1	AT1G43020	Protein of unknown function, DUF547
AT1G09330	ECH	AT1G70940	ATPIN3_PIN3__Auxin efflux carrier family protein	AT2G25260	HPAT2	AT1G43140	Cullin family protein
AT1G09340	CRB_CSP41B_HIP1.3__chloroplast RNA binding	AT1G71015		AT2G25440	AtRLP20_RLP20__receptor like protein 20	AT1G43171
AT1G09370	Plant invertase/pectin methylesterase inhibitor superfamily protein	AT1G71030	ATMYBL2_MYBL2__MYB-like 2	AT2G25450	2-oxoglutarate (2OG) and Fe(II)-dependent oxygenase superfamily protein	AT1G43630	Protein of unknown function (DUF793)
AT1G09400	FMN-linked oxidoreductases superfamily protein	AT1G71140	DTX14__MATE efflux family protein	AT2G25820	ESE2__Integrase-type DNA-binding superfamily protein	AT1G43640	AtTLP5_TLP5__tubby like protein 5
AT1G09410	pentatricopeptide (PPR) repeat-containing protein	AT1G71170	6-phosphogluconate dehydrogenase family protein	AT2G25890	Oleosin family protein	AT1G43650	UMAMIT22__nodulin MtN21 /EamA-like transporter family protein
AT1G09440	Protein kinase superfamily protein	AT1G71210	Pentatricopeptide repeat (PPR) superfamily protein	AT2G26040	PYL2_RCAR14__PYR1-like 2	AT1G43790	TED6__tracheary element differentiation-related 6
AT1G09450	AtHaspin_Haspin__Protein kinase superfamily protein	AT1G71220	EBS1_PSL2_UGGT__UDP-glucose:glycoprotein glucosyltransferases;transferases, transferring hexosyl groups;transferases, transferring glycosyl groups	AT2G26160	F-box family protein with a domain of unknown function (DUF295)	AT1G43800	AAD6_FTM1_SAD6__Plant stearoyl-acyl-carrier-protein desaturase family protein
AT1G09460	Carbohydrate-binding X8 domain superfamily protein	AT1G71460	Pentatricopeptide repeat (PPR-like) superfamily protein	AT2G26560	PLA IIA_PLA2A_PLAII alpha_PLP2_PLP2__phospholipase A 2A	AT1G44010
AT1G09490	NAD(P)-binding Rossmann-fold superfamily protein	AT1G71530	Protein kinase superfamily protein	AT2G26870	NPC2__non-specific phospholipase C2	AT1G44085	glycine-rich protein
AT1G09530	PAP3_PIF3_POC1__phytochrome interacting factor 3	AT1G71696	SOL1__carboxypeptidase D, putative	AT2G27240	Aluminium activated malate transporter family protein	AT1G44090	ATGA20OX5_GA20OX5__gibberellin 20-oxidase 5
AT1G09560	GLP5_PDGLP1__germin-like protein 5	AT1G71740		AT2G27385	Pollen Ole e 1 allergen and extensin family protein	AT1G44180	Peptidase M20/M25/M40 family protein
AT1G09570	FHY2_FRE1_HY8_PHYA__phytochrome A	AT1G71830	ATSERK1_SERK1__somatic embryogenesis receptor-like kinase 1	AT2G27420	Cysteine proteinases superfamily protein	AT1G44191	ECA1 gametogenesis related family protein
AT1G09575	MCU1__Protein of unknown function (DUF607)	AT1G71870	bige1a__MATE efflux family protein	AT2G27660	Cysteine/Histidine-rich C1 domain family protein	AT1G44224	ECA1 gametogenesis related family protein
AT1G09580	emp24/gp25L/p24 family/GOLD family protein	AT1G71970		AT2G27880	AGO5_AtAGO5__Argonaute family protein	AT1G44318	hemb2__Aldolase superfamily protein
AT1G09590	Translation protein SH3-like family protein	AT1G72010	AtTCP22_TCP22__TCP family transcription factor	AT2G27940	RING/U-box superfamily protein	AT1G44542	CYCLASE3__Cyclase family protein
AT1G09600	Protein kinase superfamily protein	AT1G72030	Acyl-CoA N-acyltransferases (NAT) superfamily protein	AT2G28090	Heavy metal transport/detoxification superfamily protein	AT1G44800	SIAR1_UMAMIT18__nodulin MtN21 /EamA-like transporter family protein
AT1G09610	GXM3__Protein of unknown function (DUF579)	AT1G72040	AtdNK_dNK__P-loop containing nucleoside triphosphate hydrolases superfamily protein	AT2G28140	Protein of unknown function (DUF1635)	AT1G44830	AtERF014_ERF014__Integrase-type DNA-binding superfamily protein
AT1G09620	ATP binding;leucine-tRNA ligases;aminoacyl-tRNA ligases;nucleotide binding;ATP binding;aminoacyl-tRNA ligases	AT1G72120	AtNPF5.14_NPF5.14__Major facilitator superfamily protein	AT2G28420	GLYI8__Lactoylglutathione lyase / glyoxalase I family protein	AT1G44940
AT1G09630	ATRAB-A2A_ATRAB11C_ATRABA2A_RAB-A2A_RAB11c__RAB GTPase 11C	AT1G72160	PATL3__Sec14p-like phosphatidylinositol transfer family protein	AT2G28426		AT1G44941
AT1G09640	Translation elongation factor EF1B, gamma chain	AT1G72175	RING/U-box protein with domain of unknown function (DUF 1232)	AT2G28625	PCA22	AT1G45010	TRAM, LAG1 and CLN8 (TLC) lipid-sensing domain containing protein
AT1G09645		AT1G72430	SAUR78__SAUR-like auxin-responsive protein family	AT2G28630	KCS12__3-ketoacyl-CoA synthase 12	AT1G45063	copper ion binding;electron carriers
AT1G09650	F-box and associated interaction domains-containing protein	AT1G72500		AT2G28710	C2H2-type zinc finger family protein	AT1G45201	ATTLL1_TLL1__triacylglycerol lipase-like 1
AT1G09660	RNA-binding KH domain-containing protein	AT1G72600	hydroxyproline-rich glycoprotein family protein	AT2G28780		AT1G46336
AT1G09680	Pentatricopeptide repeat (PPR) superfamily protein	AT1G72610	ATGER1_GER1_GLP1__germin-like protein 1	AT2G28790	Pathogenesis-related thaumatin superfamily protein	AT1G46408	AGL97__AGAMOUS-like 97
AT1G09690	Translation protein SH3-like family protein	AT1G72640	NAD(P)-binding Rossmann-fold superfamily protein	AT2G28850	CYP710A3__cytochrome P450, family 710, subfamily A, polypeptide 3	AT1G46840	F-box family protein
AT1G09700	AtDRB1_DRB1_HYL1__dsRNA-binding domain-like superfamily protein	AT1G72645		AT2G28860	CYP710A4__cytochrome P450, family 710, subfamily A, polypeptide 4	AT1G46912	F-box associated ubiquitination effector family protein
AT1G09720	NET2B__Kinase interacting (KIP1-like) family protein	AT1G72680	ATCAD1_CAD1__cinnamyl-alcohol dehydrogenase	AT2G29090	CYP707A2__cytochrome P450, family 707, subfamily A, polypeptide 2	AT1G47300	F-box family protein
AT1G09730	ASP1_SPF1__Cysteine proteinases superfamily protein	AT1G72790	hydroxyproline-rich glycoprotein family protein	AT2G29220	LecRK-III.1__Concanavalin A-like lectin protein kinase family protein	AT1G47317
AT1G09740	Adenine nucleotide alpha hydrolases-like superfamily protein	AT1G72810	Pyridoxal-5'-phosphate-dependent enzyme family protein	AT2G29600	Galactose oxidase/kelch repeat superfamily protein	AT1G47350	F-box associated ubiquitination effector family protein
AT1G09760	U2A'__U2 small nuclear ribonucleoprotein A	AT1G72890	Disease resistance protein (TIR-NBS class)	AT2G29660	zinc finger (C2H2 type) family protein	AT1G47370	RBA1__Toll-Interleukin-Resistance (TIR) domain family protein
AT1G09770	ATCDC5_ATMYBCDC5_CDC5__cell division cycle 5	AT1G72940	Toll-Interleukin-Resistance (TIR) domain-containing protein	AT2G29800	Galactose oxidase/kelch repeat superfamily protein	AT1G47389
AT1G09780	iPGAM1__Phosphoglycerate mutase, 2,3-bisphosphoglycerate-independent	AT1G72970	EDA17_HTH__Glucose-methanol-choline (GMC) oxidoreductase family protein	AT2G30210	LAC3__laccase 3	AT1G47390	F-box and associated interaction domains-containing protein
AT1G09794	Cox19 family protein (CHCH motif)	AT1G72990	BGAL17__beta-galactosidase 17	AT2G30240	ATCHX13_CHX13__Cation/hydrogen exchanger family protein	AT1G47395
AT1G09795	ATATP-PRT2_ATP-PRT2_HISN1B__ATP phosphoribosyl transferase 2	AT1G73110	P-loop containing nucleoside triphosphate hydrolases superfamily protein	AT2G30750	CYP71A12__cytochrome P450, family 71, subfamily A, polypeptide 12	AT1G47400
AT1G09800	Pseudouridine synthase family protein	AT1G73190	ALPHA-TIP_TIP3;1__Aquaporin-like superfamily protein	AT2G30770	CYP71A13__cytochrome P450, family 71, subfamily A, polypeptide 13	AT1G47410
AT1G09815	POLD4__polymerase delta 4	AT1G73320	S-adenosyl-L-methionine-dependent methyltransferases superfamily protein	AT2G31070	TCP10__TCP domain protein 10	AT1G47480	alpha/beta-Hydrolases superfamily protein
AT1G09820	Pentatricopeptide repeat (PPR-like) superfamily protein	AT1G73390	Endosomal targeting BRO1-like domain-containing protein	AT2G31160	LSH3_OBO1__Protein of unknown function (DUF640)	AT1G47485	CEP1
AT1G09830	PUR2__Glycinamide ribonucleotide (GAR) synthetase	AT1G73680	ALPHA DOX2_alpha-DOX2__alpha dioxygenase	AT2G31920	CORD7__Plant protein of unknown function (DUF936)	AT1G47510	5PTASE11_AT5PTASE11__inositol polyphosphate 5-phosphatase 11
AT1G09840	AtHIR1_ATSK41_SK41__shaggy-like protein kinase 41	AT1G73700	MATE efflux family protein	AT2G31940		AT1G47600	BGLU34_TGG4__beta glucosidase 34
AT1G09850	XBCP3__xylem bark cysteine peptidase 3	AT1G73750	Uncharacterised conserved protein UCP031088, alpha/beta hydrolase	AT2G32030	Acyl-CoA N-acyltransferases (NAT) superfamily protein	AT1G47603	ATPUP19_PUP19__purine permease 19
AT1G09860	ATPUP16_PUP16__purine permease 16	AT1G73880	UGT89B1__UDP-glucosyl transferase 89B1	AT2G32100	ATOFP16_OFP16__ovate family protein 16	AT1G47620	CYP96A8__cytochrome P450, family 96, subfamily A, polypeptide 8
AT1G09870	histidine acid phosphatase family protein	AT1G73885		AT2G32540	ATCSLB04_ATCSLB4_CSLB04_CSLB04__cellulose synthase-like B4	AT1G47730	F-box and associated interaction domains-containing protein
AT1G09880	Rhamnogalacturonate lyase family protein	AT1G73965	CLE13__CLAVATA3/ESR-RELATED 13	AT2G32550	Cell differentiation, Rcd1-like protein	AT1G47770	Beta-galactosidase related protein
AT1G09900	Pentatricopeptide repeat (PPR-like) superfamily protein	AT1G74030	ENO1__enolase 1	AT2G32690	ATGRP23_GRP23__glycine-rich protein 23	AT1G47780	alpha/beta-Hydrolases superfamily protein
AT1G09910	Rhamnogalacturonate lyase family protein	AT1G74210	AtGDPD5_GDPD5__PLC-like phosphodiesterases superfamily protein	AT2G32830	PHT1;5_PHT5__phosphate transporter 1;5	AT1G47786	alpha/beta-Hydrolases superfamily protein
AT1G09920	TRAF-type zinc finger-related	AT1G74420	ATFUT3_FUT3__fucosyltransferase 3	AT2G32960	AtPFA-DSP2_PFA-DSP2__Phosphotyrosine protein phosphatases superfamily protein	AT1G47790	F-box and associated interaction domains-containing protein
AT1G09940	HEMA2__Glutamyl-tRNA reductase family protein	AT1G74470	Pyridine nucleotide-disulphide oxidoreductase family protein	AT2G33070	ATNSP2_NSP2__nitrile specifier protein 2	AT1G47800	F-box and associated interaction domains-containing protein
AT1G09970	LRR XI-23_RLK7__Leucine-rich receptor-like protein kinase family protein	AT1G74670	GASA6__Gibberellin-regulated family protein	AT2G33080	AtRLP28_RLP28__receptor like protein 28	AT1G47810	F-box and associated interaction domains-containing protein
AT1G09980	Putative serine esterase family protein	AT1G74720	MCTP15_QKY__C2 calcium/lipid-binding plant phosphoribosyltransferase family protein	AT2G33780	MVQ2__VQ motif-containing protein	AT1G47813
AT1G09995	DNA repair DEAD helicase RAD3/XP-D subfamily protein	AT1G74740	ATCPK30_CDPK1A_CPK30__calcium-dependent protein kinase 30	AT2G33790	AGP30_ATAGP30__arabinogalactan protein 30	AT1G47840	HXK3__hexokinase 3
AT1G10000	Ribonuclease H-like superfamily protein	AT1G74880	NDH-O_NdhO__NAD(P)H:plastoquinone dehydrogenase complex subunit O	AT2G34080	Cysteine proteinases superfamily protein	AT1G47885	Ribonuclease inhibitor
AT1G10020	Protein of unknown function (DUF1005)	AT1G74890	ARR15__response regulator 15	AT2G34110		AT1G47915	F-box family protein
AT1G10030	ERG28__homolog of yeast ergosterol28	AT1G74960	ATKAS2_FAB1_KAS2__fatty acid biosynthesis 1	AT2G34185		AT1G47920	RNI-like superfamily protein
AT1G10040	alpha/beta-Hydrolases superfamily protein	AT1G75000	GNS1/SUR4 membrane protein family	AT2G34210	SPT5-1__Transcription elongation factor Spt5	AT1G47980
AT1G10050	glycosyl hydrolase family 10 protein / carbohydrate-binding domain-containing protein	AT1G75030	ATLP-3_TLP-3__thaumatin-like protein 3	AT2G34320	Polynucleotidyl transferase, ribonuclease H-like superfamily protein	AT1G48000	AtMYB112_MYB112__myb domain protein 112
AT1G10070	ATBCAT-2_BCAT-2_BCAT2__branched-chain amino acid transaminase 2	AT1G75040	PR-5_PR5__pathogenesis-related gene 5	AT2G34340	Protein of unknown function, DUF584	AT1G48070	Thioredoxin superfamily protein
AT1G10090	Early-responsive to dehydration stress protein (ERD4)	AT1G75050	Pathogenesis-related thaumatin superfamily protein	AT2G34350	Nodulin-like / Major Facilitator Superfamily protein	AT1G48095
AT1G10095	Protein prenylyltransferase superfamily protein	AT1G75060		AT2G34490	CYP710A2__cytochrome P450, family 710, subfamily A, polypeptide 2	AT1G48190	Galactose oxidase/kelch repeat superfamily protein
AT1G10100		AT1G75090	DNA glycosylase superfamily protein	AT2G34610		AT1G48325	Expressed protein
AT1G10110	F-box family protein	AT1G75100	JAC1__J-domain protein required for chloroplast accumulation response 1	AT2G34790	AtBBE-like 15_EDA28_MEE23__FAD-binding Berberine family protein	AT1G48470	GLN1;5__glutamine synthetase 1;5
AT1G10120	CIB4__basic helix-loop-helix (bHLH) DNA-binding superfamily protein	AT1G75110	RRA2__Nucleotide-diphospho-sugar transferase family protein	AT2G34810	AtBBE16__FAD-binding Berberine family protein	AT1G48500	AtJAZ4_JAZ4_TIFY6A__jasmonate-zim-domain protein 4
AT1G10130	ATECA3_ECA3__endoplasmic reticulum-type calcium-transporting ATPase 3	AT1G75190		AT2G34925	CLE42__CLAVATA3/ESR-RELATED 42	AT1G48510	Surfeit locus 1 cytochrome c oxidase biogenesis protein
AT1G10150	Carbohydrate-binding protein	AT1G75200	flavodoxin family protein / radical SAM domain-containing protein	AT2G34990	RING/U-box superfamily protein	AT1G48530
AT1G10155	ATPP2-A10_PP2-A10__phloem protein 2-A10	AT1G75280	NmrA-like negative transcriptional regulator family protein	AT2G35000	ATL2G_ATL9__RING/U-box superfamily protein	AT1G48590	CAR5__Calcium-dependent lipid-binding (CaLB domain) family protein
AT1G10170	ATNFXL1_NFXL1__NF-X-like 1	AT1G75360		AT2G35070		AT1G48660	Auxin-responsive GH3 family protein
AT1G10180	EXO84C	AT1G75540	AtBBX21_BBX21_LHUS_STH2__salt tolerance homolog2	AT2G35290	SAUR79	AT1G48670	auxin-responsive GH3 family protein
AT1G10190	Protein of Unknown Function (DUF239)	AT1G75580	SAUR51__SAUR-like auxin-responsive protein family	AT2G35300	AtLEA4-2_LEA18_LEA4-2__Late embryogenesis abundant protein, group 1 protein	AT1G48690	Auxin-responsive GH3 family protein
AT1G10200	AtWLIM1_WLIM1__GATA type zinc finger transcription factor family protein	AT1G75640	MUS__Leucine-rich receptor-like protein kinase family protein	AT2G35640	Homeodomain-like superfamily protein	AT1G48730
AT1G10210	ATMPK1_MPK1__mitogen-activated protein kinase 1	AT1G75800	Pathogenesis-related thaumatin superfamily protein	AT2G35700	ATERF38_ERF38__ERF family protein 38	AT1G48800	Terpenoid cyclases/Protein prenyltransferases superfamily protein
AT1G10220		AT1G75820	ATCLV1_CLV1_FAS3_FLO5__Leucine-rich receptor-like protein kinase family protein	AT2G35910	RING/U-box superfamily protein	AT1G48820	Terpenoid cyclases/Protein prenyltransferases superfamily protein
AT1G10240	FRS11__FAR1-related sequence 11	AT1G76070		AT2G35930	AtPUB23_PUB23__plant U-box 23	AT1G48910	YUC10__Flavin-containing monooxygenase family protein
AT1G10280	Core-2/I-branching beta-1,6-N-acetylglucosaminyltransferase family protein	AT1G76080	ATCDSP32_CDSP32__chloroplastic drought-induced stress protein of 32 kD	AT2G35970	Late embryogenesis abundant (LEA) hydroxyproline-rich glycoprotein family	AT1G48980	ALKBH9A__2-oxoglutarate (2OG) and Fe(II)-dependent oxygenase superfamily protein
AT1G10290	ADL6_DRP2A__dynamin-like protein 6	AT1G76090	SMT3__sterol methyltransferase 3	AT2G36026	Ovate family protein	AT1G49005	CLE11__CLAVATA3/ESR-RELATED 11
AT1G10300	Nog1-2__Nucleolar GTP-binding protein	AT1G76100	PETE1__plastocyanin 1	AT2G36030		AT1G49030	PLAC8 family protein
AT1G10310	NAD(P)-binding Rossmann-fold superfamily protein	AT1G76110	HMG (high mobility group) box protein with ARID/BRIGHT DNA-binding domain	AT2G36080	ABS2_NGAL1__AP2/B3-like transcriptional factor family protein	AT1G49100	Leucine-rich repeat protein kinase family protein
AT1G10320	Zinc finger C-x8-C-x5-C-x3-H type family protein	AT1G76120	Pseudouridine synthase family protein	AT2G36090	F-box family protein	AT1G49110
AT1G10330	Tetratricopeptide repeat (TPR)-like superfamily protein	AT1G76270	O-fucosyltransferase family protein	AT2G36100	CASP1__Uncharacterised protein family (UPF0497)	AT1G49120	CRF9__Integrase-type DNA-binding superfamily protein
AT1G10340	Ankyrin repeat family protein	AT1G76560	CP12-3__CP12 domain-containing protein 3	AT2G36120	DOT1__Glycine-rich protein family	AT1G49190	ARR19_RR19__response regulator 19
AT1G10350	DNAJ heat shock family protein	AT1G76590	PLATZ transcription factor family protein	AT2G36640	ATECP63_ECP63__embryonic cell protein 63	AT1G49220	RING/U-box superfamily protein
AT1G10390	DRA2__Nucleoporin autopeptidase	AT1G76680	ATOPR1_OPR1__12-oxophytodienoate reductase 1	AT2G36690	2-oxoglutarate (2OG) and Fe(II)-dependent oxygenase superfamily protein	AT1G49230	AtATL78_ATL78__RING/U-box superfamily protein
AT1G10410	Protein of unknown function (DUF1336)	AT1G76790	IGMT5__O-methyltransferase family protein	AT2G36760	UGT73C2__UDP-glucosyl transferase 73C2	AT1G49250	ATP-dependent DNA ligase
AT1G10417		AT1G76890	AT-GT2_GT2__Duplicated homeodomain-like superfamily protein	AT2G36770	UDP-Glycosyltransferase superfamily protein	AT1G49260
AT1G10430	PP2A-2__protein phosphatase 2A-2	AT1G76955	Expressed protein	AT2G36780	UDP-Glycosyltransferase superfamily protein	AT1G49270	AtPERK7_PERK7__Protein kinase superfamily protein
AT1G10450	SNL6__SIN3-like 6	AT1G76960		AT2G36970	UDP-Glycosyltransferase superfamily protein	AT1G49310
AT1G10470	ARR4_ATRR1_IBC7_MEE7__response regulator 4	AT1G77330	ACO5__2-oxoglutarate (2OG) and Fe(II)-dependent oxygenase superfamily protein	AT2G37040	ATPAL1_PAL1__PHE ammonia lyase 1	AT1G49320	ATUSPL1_USPL1__unknown seed protein like 1
AT1G10490	Domain of unknown function (DUF1726) ;Putative ATPase (DUF699)	AT1G77380	AAP3_ATAAP3__amino acid permease 3	AT2G37100	protamine P1 family protein	AT1G49430	LACS2_LRD2__long-chain acyl-CoA synthetase 2
AT1G10500	ATCPISCA_CPISCA__chloroplast-localized ISCA-like protein	AT1G77400		AT2G37370		AT1G49470	Family of unknown function (DUF716)
AT1G10510	emb2004__RNI-like superfamily protein	AT1G77405	Pentatricopeptide repeat (PPR) superfamily protein	AT2G37390	NAKR2__Chloroplast-targeted copper chaperone protein	AT1G49475	AP2/B3-like transcriptional factor family protein
AT1G10520	AtPol{lambda}_Pol{lambda}__DNA polymerase lambda (POLL)	AT1G77500	Protein of unknown function (DUF630 and DUF632)	AT2G37700	Fatty acid hydroxylase superfamily	AT1G49570	Peroxidase superfamily protein
AT1G10522	PRIN2	AT1G77660	Histone H3 K4-specific methyltransferase SET7/9 family protein	AT2G37800	Cysteine/Histidine-rich C1 domain family protein	AT1G49770	RGE1_ZOU__basic helix-loop-helix (bHLH) DNA-binding superfamily protein
AT1G10540	ATNAT8_NAT8__nucleobase-ascorbate transporter 8	AT1G77740	PIP5K2__phosphatidylinositol-4-phosphate 5-kinase 2	AT2G37810	Cysteine/Histidine-rich C1 domain family protein	AT1G49800
AT1G10570	OTS2_ULP1C__Cysteine proteinases superfamily protein	AT1G77855		AT2G37820	Cysteine/Histidine-rich C1 domain family protein	AT1G49810	ATNHD2_NHD2_NHD2__Na+/H+ antiporter 2
AT1G10580	Transducin/WD40 repeat-like superfamily protein	AT1G77880	Galactose oxidase/kelch repeat superfamily protein	AT2G38060	PHT4;2__phosphate transporter 4;2	AT1G49860	ATGSTF14_GSTF14__glutathione S-transferase (class phi) 14
AT1G10590	Nucleic acid-binding, OB-fold-like protein	AT1G78010	TrmE__tRNA modification GTPase, putative	AT2G38110	ATGPAT6_GPAT6__glycerol-3-phosphate acyltransferase 6	AT1G49930
AT1G10600	AMSH2__associated molecule with the SH3 domain of STAM 2	AT1G78020	Protein of unknown function (DUF581)	AT2G38210	PDX1L4__putative PDX1-like protein 4	AT1G49938
AT1G10610	basic helix-loop-helix (bHLH) DNA-binding superfamily protein	AT1G78060	Glycosyl hydrolase family protein	AT2G38230	ATPDX1.1_PDX1.1__pyridoxine biosynthesis 1.1	AT1G49960	Xanthine/uracil permease family protein
AT1G10630	ARFA1F_ATARFA1F__ADP-ribosylation factor A1F	AT1G78110		AT2G38240	JAO4_JOX4__2-oxoglutarate (2OG) and Fe(II)-dependent oxygenase superfamily protein	AT1G50050	CAP (Cysteine-rich secretory proteins, Antigen 5, and Pathogenesis-related 1 protein) superfamily protein
AT1G10640	Pectin lyase-like superfamily protein	AT1G78210	alpha/beta-Hydrolases superfamily protein	AT2G38250	Homeodomain-like superfamily protein	AT1G50060	CAP (Cysteine-rich secretory proteins, Antigen 5, and Pathogenesis-related 1 protein) superfamily protein
AT1G10650	SBP (S-ribonuclease binding protein) family protein	AT1G78230	Outer arm dynein light chain 1 protein	AT2G38500	2-oxoglutarate (2OG) and Fe(II)-dependent oxygenase superfamily protein	AT1G50080
AT1G10652		AT1G78290	SNRK2-8_SNRK2.8_SRK2C__Protein kinase superfamily protein	AT2G38510	MATE efflux family protein	AT1G50090	AtBCAT7_BCAT7__D-aminoacid aminotransferase-like PLP-dependent enzymes superfamily protein
AT1G10660		AT1G78310	VQ9__VQ motif-containing protein	AT2G38530	AtLtpI-5_cdf3_LP2_LTP2__lipid transfer protein 2	AT1G50220
AT1G10670	ACLA-1__ATP-citrate lyase A-1	AT1G78430	RIP2__ROP interactive partner 2	AT2G38540	ATLTP1_AtLtpI-4_LP1_LTP1__lipid transfer protein 1	AT1G50310	ATSTP9_STP9__sugar transporter 9
AT1G10700	PRS3__phosphoribosyl pyrophosphate (PRPP) synthase 3	AT1G78440	ATGA2OX1_GA2OX1__Arabidopsis thaliana gibberellin 2-oxidase 1	AT2G39010	PIP2;6_PIP2E__plasma membrane intrinsic protein 2E	AT1G50470	F-box associated ubiquitination effector family protein
AT1G10710	PHS1__poor homologous synapsis 1	AT1G78510	AtSPS1_SPS1__solanesyl diphosphate synthase 1	AT2G39060	AtSWEET9_SWEET9__Nodulin MtN3 family protein	AT1G50610	PRK5__Leucine-rich repeat protein kinase family protein
AT1G10717	ESF1.3	AT1G78610	MSL6__mechanosensitive channel of small conductance-like 6	AT2G39250	SNZ__Integrase-type DNA-binding superfamily protein	AT1G50650	KRS__Stigma-specific Stig1 family protein
AT1G10720	BSD domain-containing protein	AT1G78670	ATGGH3_GGH3__gamma-glutamyl hydrolase 3	AT2G39490	F-box family protein	AT1G50680	AP2/B3 transcription factor family protein
AT1G10730	AP1M1__Clathrin adaptor complexes medium subunit family protein	AT1G78830	Curculin-like (mannose-binding) lectin family protein	AT2G39800	ATP5CS_P5CS1__delta1-pyrroline-5-carboxylate synthase 1	AT1G50690	Cystatin/monellin superfamily protein
AT1G10740	alpha/beta-Hydrolases superfamily protein	AT1G78995		AT2G40050	Cysteine/Histidine-rich C1 domain family protein	AT1G50691
AT1G10760	GWD_GWD1_SEX1_SOP_SOP1__Pyruvate phosphate dikinase, PEP/pyruvate binding domain	AT1G79040	PSBR__photosystem II subunit R	AT2G40170	ATEM6_EM6_GEA6__Stress induced protein	AT1G50870	F-box and associated interaction domains-containing protein
AT1G10770	Plant invertase/pectin methylesterase inhibitor superfamily protein	AT1G79060		AT2G40180	ATHPP2C5_PP2C5__phosphatase 2C5	AT1G50880	F-box and associated interaction domains-containing protein
AT1G10780	F-box/RNI-like superfamily protein	AT1G79110	BRG2__zinc ion binding	AT2G40330	PYL6_RCAR9__PYR1-like 6	AT1G50954
AT1G10790		AT1G79270	ECT8__evolutionarily conserved C-terminal region 8	AT2G40390		AT1G50960	ATGA2OX7_GA2OX7__gibberellin 2-oxidase 7
AT1G10800		AT1G79400	ATCHX2_CHX2__cation/H+ exchanger 2	AT2G40475	ASG8	AT1G50980	F-box/RNI-like/FBD-like domains-containing protein
AT1G10810	NAD(P)-linked oxidoreductase superfamily protein	AT1G79410	AtOCT5_OCT5__organic cation/carnitine transporter5	AT2G40500	Protein kinase superfamily protein	AT1G50990	BSK11__Protein kinase protein with tetratricopeptide repeat domain
AT1G10820	Protein of unknown function (DUF3755)	AT1G79510	Uncharacterized conserved protein (DUF2358)	AT2G40560	Protein kinase superfamily protein	AT1G51000
AT1G10830	Z-ISO_Z-ISO1.1_Z-ISO1.2__15-cis-zeta-carotene isomerase	AT1G79520	Cation efflux family protein	AT2G40610	ATEXP8_ATEXPA8_ATHEXP ALPHA 1.11_EXP8_EXPA8__expansin A8	AT1G51010
AT1G10840	TIF3H1__translation initiation factor 3 subunit H1	AT1G79750	ATNADP-ME4_NADP-ME4__NADP-malic enzyme 4	AT2G40740	ATWRKY55_WRKY55__WRKY DNA-binding protein 55	AT1G51020
AT1G10865		AT1G79790	AtcpFHy1_FHY1_PyrP1__Haloacid dehalogenase-like hydrolase (HAD) superfamily protein	AT2G41130	bHLH106_STC8__basic helix-loop-helix (bHLH) DNA-binding superfamily protein	AT1G51030
AT1G10870	AGD4__ARF-GAP domain 4	AT1G79820	SGB1__Major facilitator superfamily protein	AT2G41260	ATM17_M17__glycine-rich protein / late embryogenesis abundant protein (M17)	AT1G51035
AT1G10890		AT1G79870	D-isomer specific 2-hydroxyacid dehydrogenase family protein	AT2G41280	ATM10_M10__late embryogenesis abundant protein (M10) / LEA protein M10	AT1G51040	Protein kinase superfamily protein
AT1G10900	Phosphatidylinositol-4-phosphate 5-kinase family protein	AT1G79900	ATMBAC2_BAC2__Mitochondrial substrate carrier family protein	AT2G41360	Galactose oxidase/kelch repeat superfamily protein	AT1G51150	DEG6_DegP6__DegP protease 6
AT1G10910	EMB3103_PDM2__Pentatricopeptide repeat (PPR) superfamily protein	AT1G79910	ISTL8__Regulator of Vps4 activity in the MVB pathway protein	AT2G41370	BOP2__Ankyrin repeat family protein / BTB/POZ domain-containing protein	AT1G51190	PLT2__Integrase-type DNA-binding superfamily protein
AT1G10920	LOV1__NB-ARC domain-containing disease resistance protein	AT1G79915	Putative methyltransferase family protein	AT2G41380	S-adenosyl-L-methionine-dependent methyltransferases superfamily protein	AT1G51220	AtWIP5_WIP5__WIP domain protein 5
AT1G10930	ATRECQ4A_ATSGS1_RECQ4A__DNA helicase (RECQl4A)	AT1G80080	AtRLP17_TMM__Leucine-rich repeat (LRR) family protein	AT2G41400	Pollen Ole e 1 allergen and extensin family protein	AT1G51230	Plant self-incompatibility protein S1 family
AT1G10940	ASK1_SNRK2-4_SNRK2.4_SRK2A__Protein kinase superfamily protein	AT1G80120	Protein of unknown function (DUF567)	AT2G41445		AT1G51240	Plant self-incompatibility protein S1 family
AT1G10950	AtTMN1_EMP12_TMN1__transmembrane nine 1	AT1G80180		AT2G41660	MIZ1__Protein of unknown function, DUF617	AT1G51250	Plant self-incompatibility protein S1 family
AT1G10970	ATZIP4_ZIP4__zinc transporter 4 precursor	AT1G80280	alpha/beta-Hydrolases superfamily protein	AT2G41690	AT-HSFB3_HSFB3_HSFB3__heat shock transcription factor B3	AT1G51260	LPAT3__lysophosphatidyl acyltransferase 3
AT1G10980	Lung seven transmembrane receptor family protein	AT1G80300	ATNTT1_NTT1__nucleotide transporter 1	AT2G41800	TEB__Protein of unknown function, DUF642	AT1G51270	structural molecules;transmembrane receptors;structural molecules
AT1G11000	ATMLO4_MLO4__Seven transmembrane MLO family protein	AT1G80310	MOT2__sulfate transmembrane transporters	AT2G41990	CC3	AT1G51290	F-box and associated interaction domains-containing protein
AT1G11020	RING/FYVE/PHD zinc finger superfamily protein	AT1G80420	ATXRCC1_XRCC1__BRCT domain-containing DNA repair protein	AT2G42000	AtMT4a__Plant EC metallothionein-like protein, family 15	AT1G51300	alpha/beta-Hydrolases superfamily protein
AT1G11050	Protein kinase superfamily protein	AT1G80440	KFB20_KMD1__Galactose oxidase/kelch repeat superfamily protein	AT2G42040		AT1G51320	F-box and associated interaction domains-containing protein
AT1G11060	AtWAPL1_WAPL1__WAPL (Wings apart-like protein regulation of heterochromatin) protein	AT1G80520	Sterile alpha motif (SAM) domain-containing protein	AT2G42110		AT1G51330	Serine protease inhibitor (SERPIN) family protein
AT1G11090	MAGL1__alpha/beta-Hydrolases superfamily protein	AT1G80610		AT2G42170	Actin family protein	AT1G51355	SMR9
AT1G11100	FRG5__SNF2 domain-containing protein / helicase domain-containing protein / zinc finger protein-related	AT1G80830	ATNRAMP1_NRAMP1_PMIT1__natural resistance-associated macrophage protein 1	AT2G42350	RING/U-box superfamily protein	AT1G51460	ABCG13_FOP2__ABC-2 type transporter family protein
AT1G11110	LisH and RanBPM domains containing protein	AT1G80850	DNA glycosylase superfamily protein	AT2G42540	AtCOR15A_COR15_COR15A__cold-regulated 15a	AT1G51470	BGLU35_TGG5__beta glucosidase 35
AT1G11112		AT1G80860	ATPLMT_PLMT__phospholipid N-methyltransferase	AT2G42560	LEA25__late embryogenesis abundant domain-containing protein / LEA domain-containing protein	AT1G51480	RSG1__Disease resistance protein (CC-NBS-LRR class) family
AT1G11130	SCM_SRF9_SUB__Leucine-rich repeat protein kinase family protein	AT1G80870	Protein kinase superfamily protein	AT2G42610	LSH10__Protein of unknown function (DUF640)	AT1G51490	BGLU36_TGG6__beta glucosidase 36
AT1G11145	Protein of unknown function (DUF674)	AT2G01008		AT2G43050	ATPMEPCRD__Plant invertase/pectin methylesterase inhibitor superfamily	AT1G51810	Leucine-rich repeat protein kinase family protein
AT1G11160	KTN80.1__Transducin/WD40 repeat-like superfamily protein	AT2G01021		AT2G43060	AtIBH1_IBH1__ILI1 binding bHLH 1	AT1G51820	Leucine-rich repeat protein kinase family protein
AT1G11170	Protein of unknown function (DUF707)	AT2G01023		AT2G43150	Proline-rich extensin-like family protein	AT1G51823
AT1G11180	AtSCAMP2_SCAMP2__Secretory carrier membrane protein (SCAMP) family protein	AT2G01060	myb-like HTH transcriptional regulator family protein	AT2G43440	F-box and associated interaction domains-containing protein	AT1G51830	Leucine-rich repeat protein kinase family protein
AT1G11200	Protein of unknown function (DUF300)	AT2G01070	Lung seven transmembrane receptor family protein	AT2G43520	ATTI2_TI2__trypsin inhibitor protein 2	AT1G51840	protein kinase-related
AT1G11240		AT2G01080	Late embryogenesis abundant (LEA) hydroxyproline-rich glycoprotein family	AT2G43570	CHI__chitinase, putative	AT1G51850	Leucine-rich repeat protein kinase family protein
AT1G11270	F-box and associated interaction domains-containing protein	AT2G01150	RHA2B__RING-H2 finger protein 2B	AT2G43580	Chitinase family protein	AT1G51870	protein kinase family protein
AT1G11280	S-locus lectin protein kinase family protein	AT2G01290	RPI2__ribose-5-phosphate isomerase 2	AT2G43590	Chitinase family protein	AT1G51880	RHS6__root hair specific 6
AT1G11310	ATMLO2_MLO2_PMR2__Seven transmembrane MLO family protein	AT2G01300		AT2G43620	Chitinase family protein	AT1G51900	ISTL12__Regulator of Vps4 activity in the MVB pathway protein
AT1G11340	S-locus lectin protein kinase family protein	AT2G01310		AT2G43800	Actin-binding FH2 (formin homology 2) family protein	AT1G51910	Leucine-rich repeat protein kinase family protein
AT1G11362	Plant invertase/pectin methylesterase inhibitor superfamily protein	AT2G01410	NHL domain-containing protein	AT2G43870	Pectin lyase-like superfamily protein	AT1G51913
AT1G11380	PLAC8 family protein	AT2G01420	ATPIN4_PIN4__Auxin efflux carrier family protein	AT2G44010		AT1G51915	cryptdin protein-related
AT1G11390	Protein kinase superfamily protein	AT2G01505	CLE16__CLAVATA3/ESR-RELATED 16	AT2G44330	RING/U-box superfamily protein	AT1G51920
AT1G11400	PYM__partner of Y14-MAGO	AT2G01590	CRR3__chlororespiratory reduction 3	AT2G44370	Cysteine/Histidine-rich C1 domain family protein	AT1G51930	RING/U-box superfamily protein
AT1G11410	S-locus lectin protein kinase family protein	AT2G01755		AT2G44380	Cysteine/Histidine-rich C1 domain family protein	AT1G51970
AT1G11430	MORF9_RIP9__plastid developmental protein DAG, putative	AT2G01760	ARR14_RR14__response regulator 14	AT2G44480	BGLU17__beta glucosidase 17	AT1G52040	ATMBP_MBP1__myrosinase-binding protein 1
AT1G11440		AT2G02100	LCR69_PDF2.2__low-molecular-weight cysteine-rich 69	AT2G44560	AtGH9B11_GH9B11__glycosyl hydrolase 9B11	AT1G52050	Mannose-binding lectin superfamily protein
AT1G11475	NRPB10_NRPD10_NRPE10__RNA polymerases N / 8 kDa subunit	AT2G02480	STI__AAA-type ATPase family protein	AT2G44581	RING/U-box superfamily protein	AT1G52060	Mannose-binding lectin superfamily protein
AT1G11480	eukaryotic translation initiation factor-related	AT2G02950	PKS1__phytochrome kinase substrate 1	AT2G44810	DAD1__alpha/beta-Hydrolases superfamily protein	AT1G52070	Mannose-binding lectin superfamily protein
AT1G11490	zinc finger (C2H2 type) family protein	AT2G03090	ATEXP15_ATEXPA15_ATHEXP ALPHA 1.3_EXP15_EXPA15__expansin A15	AT2G44840	ATERF13_EREBP_ERF13__ethylene-responsive element binding factor 13	AT1G52100	Mannose-binding lectin superfamily protein
AT1G11530	ATCXXS1_CXXS1__C-terminal cysteine residue is changed to a serine 1	AT2G03310		AT2G44910	ATHB-4_ATHB4_HB4__homeobox-leucine zipper protein 4	AT1G52110	Mannose-binding lectin superfamily protein
AT1G11540	Sulfite exporter TauE/SafE family protein	AT2G03440	ATNRP1_NRP1__nodulin-related protein 1	AT2G45050	GATA2__GATA transcription factor 2	AT1G52120	Mannose-binding lectin superfamily protein
AT1G11590	PME19__Plant invertase/pectin methylesterase inhibitor superfamily	AT2G03750	P-loop containing nucleoside triphosphate hydrolases superfamily protein	AT2G45130	ATSPX3_SPX3__SPX domain gene 3	AT1G52130	Mannose-binding lectin superfamily protein
AT1G11593	Plant invertase/pectin methylesterase inhibitor superfamily protein	AT2G03760	AtSOT1_AtSOT12_ATST1_AtSULT202A1_RAR047_SOT12_ST_ST1_SULT202A1__sulphotransferase 12	AT2G45135	RING/U-box superfamily protein	AT1G52190	AtNPF1.2_NPF1.2_NRT1.11__Major facilitator superfamily protein
AT1G11630	Tetratricopeptide repeat (TPR)-like superfamily protein	AT2G04038	AtbZIP48_bZIP48__basic leucine-zipper 48	AT2G45210	SAG201_SAUR36__SAUR-like auxin-responsive protein family	AT1G52191	Thioesterase superfamily protein
AT1G11650	ATRBP45B_RBP45B__RNA-binding (RRM/RBD/RNP motifs) family protein	AT2G04410	RPM1-interacting protein 4 (RIN4) family protein	AT2G45220	AtPME17_PME17__Plant invertase/pectin methylesterase inhibitor superfamily	AT1G52440	alpha/beta-Hydrolases superfamily protein
AT1G11660	heat shock protein 70 (Hsp 70) family protein	AT2G05060	Protein kinase superfamily protein	AT2G45360	Protein of unknown function (DUF1442)	AT1G52460	alpha/beta-Hydrolases superfamily protein
AT1G11680	atCYP51_CYP51_CYP51A2_CYP51G1_EMB1738__CYTOCHROME P450 51G1	AT2G05070	LHCB2_LHCB2.2__photosystem II light harvesting complex gene 2.2	AT2G45400	BEN1__NAD(P)-binding Rossmann-fold superfamily protein	AT1G52470	alpha/beta-Hydrolases superfamily protein
AT1G11684		AT2G05100	LHCB2_LHCB2.1__photosystem II light harvesting complex gene 2.1	AT2G45410	LBD19__LOB domain-containing protein 19	AT1G52490
AT1G11690		AT2G05310		AT2G45412		AT1G52680	late embryogenesis abundant protein-related / LEA protein-related
AT1G11710	Pentatricopeptide repeat (PPR) superfamily protein	AT2G05790	O-Glycosyl hydrolases family 17 protein	AT2G45430	AHL22__AT-hook motif nuclear-localized protein 22	AT1G52690	LEA7__Late embryogenesis abundant protein (LEA) family protein
AT1G11720	ATSS3_SS3__starch synthase 3	AT2G05810	ARM repeat superfamily protein	AT2G45660	AGL20_ATSOC1_SOC1__AGAMOUS-like 20	AT1G52695	alpha/beta-Hydrolases superfamily protein
AT1G11730	Galactosyltransferase family protein	AT2G07739	Ycf1 protein	AT2G45750	S-adenosyl-L-methionine-dependent methyltransferases superfamily protein	AT1G52700	alpha/beta-Hydrolases superfamily protein
AT1G11750	CLPP6_NCLPP1_NCLPP6__CLP protease proteolytic subunit 6	AT2G07795		AT2G45760	BAL_BAP2__BON association protein 2	AT1G52800	2-oxoglutarate (2OG) and Fe(II)-dependent oxygenase superfamily protein
AT1G11755	LEW1__Undecaprenyl pyrophosphate synthetase family protein	AT2G07981		AT2G45870	VCCN2__Bestrophin-like protein	AT1G52827	ATCDT1_AthCYSTM2_CDT1__cadmium tolerance 1
AT1G11760	MED32	AT2G08986		AT2G45970	CYP86A8_LCR__cytochrome P450, family 86, subfamily A, polypeptide 8	AT1G52830	IAA6_SHY1__indole-3-acetic acid 6
AT1G11780	oxidoreductase, 2OG-Fe(II) oxygenase family protein	AT2G09970	Protein of unknown function (DUF1677)	AT2G46150	Late embryogenesis abundant (LEA) hydroxyproline-rich glycoprotein family	AT1G52890	ANAC019_ANAC19_NAC019__NAC domain containing protein 19
AT1G11785		AT2G09990	Ribosomal protein S5 domain 2-like superfamily protein	AT2G46160	RING/U-box superfamily protein	AT1G52900	Toll-Interleukin-Resistance (TIR) domain family protein
AT1G11790	ADT1_AtADT1__arogenate dehydratase 1	AT2G10931		AT2G46300	Late embryogenesis abundant (LEA) hydroxyproline-rich glycoprotein family	AT1G52990	thioredoxin family protein
AT1G11800	endonuclease/exonuclease/phosphatase family protein	AT2G11810	ATMGD3_MGD3_MGDC__monogalactosyldiacylglycerol synthase type C	AT2G46630		AT1G53023	Ubiquitin-conjugating enzyme family protein
AT1G11820	O-Glycosyl hydrolases family 17 protein	AT2G12461		AT2G46690	SAUR32__SAUR-like auxin-responsive protein family	AT1G53160	FTM6_SPL4__squamosa promoter binding protein-like 4
AT1G11840	ATGLX1_AtGLYI3_GLX1__glyoxalase I homolog	AT2G12462		AT2G46750	AtGulLO2_GulLO2__D-arabinono-1,4-lactone oxidase family protein	AT1G53180
AT1G11860	Glycine cleavage T-protein family	AT2G13422		AT2G46760	AtGulLO6_GulLO6__D-arabinono-1,4-lactone oxidase family protein	AT1G53325	F-box associated ubiquitination effector family protein
AT1G11870	ATSRS_OVA7_SRS__Seryl-tRNA synthetase	AT2G14860	Peroxisomal membrane 22 kDa (Mpv17/PMP22) family protein	AT2G46990	IAA20__indole-3-acetic acid inducible 20	AT1G53340	Cysteine/Histidine-rich C1 domain family protein
AT1G11880	transferases, transferring hexosyl groups	AT2G15320	Leucine-rich repeat (LRR) family protein	AT2G47030	VGDH1__Plant invertase/pectin methylesterase inhibitor superfamily	AT1G53360	F-box associated ubiquitination effector family protein
AT1G11890	ATSEC22_SEC22__Synaptobrevin family protein	AT2G15440	Protein of unknown function (DUF579)	AT2G47040	VGD1__Plant invertase/pectin methylesterase inhibitor superfamily	AT1G53366
AT1G11900	Tetratricopeptide repeat (TPR)-like superfamily protein	AT2G15580	RING/U-box superfamily protein	AT2G47050	Plant invertase/pectin methylesterase inhibitor superfamily protein	AT1G53370	F-box and associated interaction domains-containing protein
AT1G11905	B-cell receptor-associated protein 31-like	AT2G15620	ATHNIR_NIR_NIR1__nitrite reductase 1	AT2G47115		AT1G53420	Leucine-rich repeat transmembrane protein kinase
AT1G11910	APA1_ATAPA1_AtPaspA1_PaspA1__aspartic proteinase A1	AT2G15830		AT2G47120	NAD(P)-binding Rossmann-fold superfamily protein	AT1G53610
AT1G11930	Predicted pyridoxal phosphate-dependent enzyme, YBL036C type	AT2G16586		AT2G47140	AtSDR5_SDR5__NAD(P)-binding Rossmann-fold superfamily protein	AT1G53620
AT1G11940	Core-2/I-branching beta-1,6-N-acetylglucosaminyltransferase family protein	AT2G16594	Bifunctional inhibitor/lipid-transfer protein/seed storage 2S albumin superfamily protein	AT2G47190	ATMYB2_MYB2__myb domain protein 2	AT1G53625
AT1G11950	Transcription factor jumonji (jmjC) domain-containing protein	AT2G16595	Translocon-associated protein (TRAP), alpha subunit	AT2G47260	ATWRKY23_WRKY23__WRKY DNA-binding protein 23	AT1G53635
AT1G11960	ERD (early-responsive to dehydration stress) family protein	AT2G16660	Major facilitator superfamily protein	AT2G47280	Pectin lyase-like superfamily protein	AT1G53640
AT1G12000	Phosphofructokinase family protein	AT2G16700	ADF5_ATADF5__actin depolymerizing factor 5	AT2G47485		AT1G53660	nodulin MtN21 /EamA-like transporter family protein
AT1G12050	AtFAH_FAH_SSCD1__fumarylacetoacetase, putative	AT2G16720	ATMYB7_ATY49_MYB7__myb domain protein 7	AT2G47520	AtERF71_ERF71_HRE2__Integrase-type DNA-binding superfamily protein	AT1G53680	ATGSTU28_GSTU28__glutathione S-transferase TAU 28
AT1G12120	Plant protein of unknown function (DUF863)	AT2G17040	anac036_NAC036__NAC domain containing protein 36	AT2G47550	Plant invertase/pectin methylesterase inhibitor superfamily	AT1G53690	DNA directed RNA polymerase, 7 kDa subunit
AT1G12150	Plant protein of unknown function (DUF827)	AT2G17043		AT2G47560	RING/U-box superfamily protein	AT1G53705	aminoacyl-tRNA ligases;nucleotide binding;ATP binding
AT1G12210	RFL1__RPS5-like 1	AT2G17300		AT2G47670	PMEI6__Plant invertase/pectin methylesterase inhibitor superfamily protein	AT1G53790	F-box and associated interaction domains-containing protein
AT1G12211		AT2G17860	Pathogenesis-related thaumatin superfamily protein	AT2G47950		AT1G53815	F-box family protein
AT1G12220	RPS5__Disease resistance protein (CC-NBS-LRR class) family	AT2G17880	DJC24__Chaperone DnaJ-domain superfamily protein	AT2G48080	ALKBH10A__oxidoreductase, 2OG-Fe(II) oxygenase family protein	AT1G53820	RING/U-box superfamily protein
AT1G12230	Aldolase superfamily protein	AT2G18160	ATBZIP2_bZIP2_FTM3_GBF5__basic leucine-zipper 2	AT2G48090		AT1G53930	Ubiquitin-like superfamily protein
AT1G12244	Polynucleotidyl transferase, ribonuclease H-like superfamily protein	AT2G18162		AT3G01080	ATWRKY58_WRKY58__WRKY DNA-binding protein 58	AT1G53940	GLIP2__GDSL-motif lipase 2
AT1G12250	TL20.3__Pentapeptide repeat-containing protein	AT2G18300	HBI1__basic helix-loop-helix (bHLH) DNA-binding superfamily protein	AT3G01490	Protein kinase superfamily protein	AT1G53950	Ubiquitin-like superfamily protein
AT1G12270	Hop1__stress-inducible protein, putative	AT2G18420	Gibberellin-regulated family protein	AT3G01513		AT1G53970
AT1G12280	SUMM2__LRR and NB-ARC domains-containing disease resistance protein	AT2G18560	UDP-Glycosyltransferase superfamily protein	AT3G01516		AT1G53980	Ubiquitin-like superfamily protein
AT1G12290	Disease resistance protein (CC-NBS-LRR class) family	AT2G18650	MEE16__RING/U-box superfamily protein	AT3G01700	AGP11_ATAGP11__arabinogalactan protein 11	AT1G53990	GLIP3__GDSL-motif lipase 3
AT1G12300	RFL2__Tetratricopeptide repeat (TPR)-like superfamily protein	AT2G18700	ATTPS11_ATTPSB_TPS11_TPS11__trehalose phosphatase/synthase 11	AT3G01870	Plant protein of unknown function (DUF946)	AT1G54000	GLL22__GDSL-like Lipase/Acylhydrolase superfamily protein
AT1G12310	Calcium-binding EF-hand family protein	AT2G18780	F-box and associated interaction domains-containing protein	AT3G01880	Plant protein of unknown function (DUF946)	AT1G54010	GLL23__GDSL-like Lipase/Acylhydrolase superfamily protein
AT1G12340	Cornichon family protein	AT2G18890	Protein kinase superfamily protein	AT3G01900	CYP94B2__cytochrome P450, family 94, subfamily B, polypeptide 2	AT1G54020	GDSL-like Lipase/Acylhydrolase superfamily protein
AT1G12350	ATCOAB_COAB__4-phospho-panto-thenoylcysteine synthetase	AT2G18969		AT3G01950	Protein of unknown function (DUF 3339)	AT1G54040	ESP_ESR_TASTY__epithiospecifier protein
AT1G12360	KEU_SEC11__Sec1/munc18-like (SM) proteins superfamily	AT2G18970		AT3G01960		AT1G54300
AT1G12370	PHR1_UVR2__photolyase 1	AT2G19130	S-locus lectin protein kinase family protein	AT3G01961		AT1G54330	ANAC020_NAC020__NAC domain containing protein 20
AT1G12390	Cornichon family protein	AT2G19310	HSP20-like chaperones superfamily protein	AT3G02000	ROXY1__Thioredoxin superfamily protein	AT1G54400	HSP20-like chaperones superfamily protein
AT1G12400	Nucleotide excision repair, TFIIH, subunit TTDA	AT2G19580	TET2__tetraspanin2	AT3G02150	A-PTF-1_bHLHb1_PTF1_TCP13_TFPD__plastid transcription factor 1	AT1G54470	RPP27__RNI-like superfamily protein
AT1G12410	CLP2_CLPR2_EMB3146_NCLPP2__CLP protease proteolytic subunit 2	AT2G19650	Cysteine/Histidine-rich C1 domain family protein	AT3G02430	DMP5__Protein of unknown function (DUF679)	AT1G54530	Calcium-binding EF hand family protein
AT1G12411		AT2G19810	AtOZF1_AtTZF2_OZF1_TZF2__CCCH-type zinc finger family protein	AT3G02440	TBL20__TRICHOME BIREFRINGENCE-LIKE 20	AT1G54540	NHL11__Late embryogenesis abundant (LEA) hydroxyproline-rich glycoprotein family
AT1G12420	ACR8__ACT domain repeat 8	AT2G20180	PIF1_PIL5__phytochrome interacting factor 3-like 5	AT3G02610	AAD2__Plant stearoyl-acyl-carrier-protein desaturase family protein	AT1G54550	F-box and associated interaction domains-containing protein
AT1G12423		AT2G20515		AT3G02620	AAD4__Plant stearoyl-acyl-carrier-protein desaturase family protein	AT1G54575
AT1G12430	ARK3_AtKINUa_PAK__armadillo repeat kinesin 3	AT2G20670	Protein of unknown function (DUF506)	AT3G03280		AT1G54620	Plant invertase/pectin methylesterase inhibitor superfamily protein
AT1G12440	A20/AN1-like zinc finger family protein	AT2G20680	AtMAN2_MAN2_MAN5-2__Glycosyl hydrolase superfamily protein	AT3G04060	anac046_NAC046__NAC domain containing protein 46	AT1G54720	early-responsive to dehydration protein-related / ERD protein-related
AT1G12450	SNARE associated Golgi protein family	AT2G20750	ATEXPB1_ATHEXP BETA 1.5_EXPB1__expansin B1	AT3G04170	RmlC-like cupins superfamily protein	AT1G54860	Glycoprotein membrane precursor GPI-anchored
AT1G12451		AT2G20850	SRF1__STRUBBELIG-receptor family 1	AT3G04190	RmlC-like cupins superfamily protein	AT1G54870	NAD(P)-binding Rossmann-fold superfamily protein
AT1G12460	Leucine-rich repeat protein kinase family protein	AT2G20880	AtERF53_ERF53__Integrase-type DNA-binding superfamily protein	AT3G04220	Disease resistance protein (TIR-NBS-LRR class) family	AT1G54880
AT1G12470	zinc ion binding	AT2G21130	Cyclophilin-like peptidyl-prolyl cis-trans isomerase family protein	AT3G04320	Kunitz family trypsin and protease inhibitor protein	AT1G54930	GRF zinc finger / Zinc knuckle protein
AT1G12480	CDI3_OZS1_RCD3_SLAC1__C4-dicarboxylate transporter/malic acid transport protein	AT2G21180		AT3G04360	Calcium-dependent lipid-binding (CaLB domain) family protein	AT1G54940	GUX4_PGSIP4__plant glycogenin-like starch initiation protein 4
AT1G12500	Nucleotide-sugar transporter family protein	AT2G21185		AT3G06360	AGP27_ATAGP27__arabinogalactan protein 27	AT1G54950
AT1G12520	ATCCS_CCS__copper chaperone for SOD1	AT2G21195		AT3G06435	Expressed protein	AT1G54970	ATPRP1_PRP1_RHS7__proline-rich protein 1
AT1G12530	MOS9	AT2G21200	SAUR7__SAUR-like auxin-responsive protein family	AT3G06460	GNS1/SUR4 membrane protein family	AT1G54980	Plant invertase/pectin methylesterase inhibitor superfamily protein
AT1G12580	PEPKR1__phosphoenolpyruvate carboxylase-related kinase 1	AT2G21210	SAUR6__SAUR-like auxin-responsive protein family	AT3G07000	Cysteine/Histidine-rich C1 domain family protein	AT1G55010	PDF1.5__plant defensin 1.5
AT1G12620	Pentatricopeptide repeat (PPR) superfamily protein	AT2G21330	AtFBA1_FBA1__fructose-bisphosphate aldolase 1	AT3G07130	ATPAP15_PAP15__purple acid phosphatase 15	AT1G55020	ATLOX1_LOX1__lipoxygenase 1
AT1G12680	PEPKR2__phosphoenolpyruvate carboxylase-related kinase 2	AT2G21380	Kin7.2__Kinesin motor family protein	AT3G07250	nuclear transport factor 2 (NTF2) family protein / RNA recognition motif (RRM)-containing protein	AT1G55030	RNI-like superfamily protein
AT1G12700	RPF1__ATP binding;nucleic acid binding;helicases	AT2G21560		AT3G07260	SMAD/FHA domain-containing protein	AT1G55110	AtIDD7_IDD7_REDSTART__indeterminate(ID)-domain 7
AT1G12710	AtPP2-A12_PP2-A12__phloem protein 2-A12	AT2G21660	ATGRP7_CCR2_GR-RBP7_GRP7_RBGA3__cold, circadian rhythm, and rna binding 2	AT3G07350	Protein of unknown function (DUF506)	AT1G55240	Family of unknown function (DUF716)
AT1G12730	GPI transamidase subunit PIG-U	AT2G21680	Galactose oxidase/kelch repeat superfamily protein	AT3G07830	PGA3__Pectin lyase-like superfamily protein	AT1G55380	Cysteine/Histidine-rich C1 domain family protein
AT1G12750	ATRBL6_RBL6__RHOMBOID-like protein 6	AT2G21810	Cysteine/Histidine-rich C1 domain family protein	AT3G09280		AT1G55390	Cysteine/Histidine-rich C1 domain family protein
AT1G12760	Zinc finger, C3HC4 type (RING finger) family protein	AT2G21820		AT3G09340	Transmembrane amino acid transporter family protein	AT1G55430	Cysteine/Histidine-rich C1 domain family protein
AT1G12770	EMB1586_ISE1__P-loop containing nucleoside triphosphate hydrolases superfamily protein	AT2G22122		AT3G09450		AT1G55560	sks14__SKU5 similar 14
AT1G12775	Pentatricopeptide repeat (PPR) superfamily protein	AT2G22200	Integrase-type DNA-binding superfamily protein	AT3G09520	ATEXO70H4_EXO70H4__exocyst subunit exo70 family protein H4	AT1G55600	ATWRKY10_MINI3_WRKY10__WRKY DNA-binding protein 10
AT1G12780	ATUGE1_UGE1__UDP-D-glucose/UDP-D-galactose 4-epimerase 1	AT2G22240	ATIPS2_ATMIPS2_MIPS2__myo-inositol-1-phosphate synthase 2	AT3G09960	Calcineurin-like metallo-phosphoesterase superfamily protein	AT1G55640	PRA1.G1__prenylated RAB acceptor 1.G1
AT1G12790		AT2G22241		AT3G10190	CML36__Calcium-binding EF-hand family protein	AT1G55650	HMGB11__HMG (high mobility group) box protein with ARID/BRIGHT DNA-binding domain
AT1G12800	SDP__Nucleic acid-binding, OB-fold-like protein	AT2G22420	PRX17__Peroxidase superfamily protein	AT3G10195	Putative membrane lipoprotein	AT1G55660	FOF2__FBD, F-box and Leucine Rich Repeat domains containing protein
AT1G12820	AFB3__auxin signaling F-box 3	AT2G22600	RNA-binding KH domain-containing protein	AT3G10280	KCS14__3-ketoacyl-CoA synthase 14	AT1G55700	Cysteine/Histidine-rich C1 domain family protein
AT1G12830		AT2G22680	WAVH1__Zinc finger (C3HC4-type RING finger) family protein	AT3G10290	Nucleotide-sugar transporter family protein	AT1G55710
AT1G12840	ATVHA-C_DET3__vacuolar ATP synthase subunit C (VATC) / V-ATPase C subunit / vacuolar proton pump C subunit (DET3)	AT2G22840	AtGRF1_GRF1__growth-regulating factor 1	AT3G10340	PAL4__phenylalanine ammonia-lyase 4	AT1G55720	ATCAX6_CAX6__cation exchanger 6
AT1G12850	Phosphoglycerate mutase family protein	AT2G22890	Kua-ubiquitin conjugating enzyme hybrid localisation domain	AT3G10520	AHB2_ARATH GLB2_ATGLB2_GLB2_HB2_NSHB2_PGB2__haemoglobin 2	AT1G55740	AtSIP1_RS1_SIP1__seed imbibition 1
AT1G12855	F-box family protein	AT2G23000	scpl10__serine carboxypeptidase-like 10	AT3G10600	CAT7__cationic amino acid transporter 7	AT1G55790	Domain of unknown function (DUF2431)
AT1G12860	ICE2_SCRM2__basic helix-loop-helix (bHLH) DNA-binding superfamily protein	AT2G23040		AT3G10910	DAFL1__RING/U-box superfamily protein	AT1G55928	Coiled-coil domain-containing protein 55 (DUF2040)
AT1G12870	F-box and associated interaction domains-containing protein	AT2G23118		AT3G10912		AT1G55980	FAD/NAD(P)-binding oxidoreductase family protein
AT1G12880	atnudt12_NUDT12__nudix hydrolase homolog 12	AT2G23130	AGP17_ATAGP17__arabinogalactan protein 17	AT3G10960	ATAZG1_AZG1__AZA-guanine resistant1	AT1G55990	glycine-rich protein
AT1G12890	Integrase-type DNA-binding superfamily protein	AT2G23150	ATNRAMP3_NRAMP3__natural resistance-associated macrophage protein 3	AT3G11110	RING/U-box superfamily protein	AT1G56030	RING/U-box superfamily protein
AT1G12910	ATAN11_LWD1__Transducin/WD40 repeat-like superfamily protein	AT2G23180	CYP96A1__cytochrome P450, family 96, subfamily A, polypeptide 1	AT3G11150	2-oxoglutarate (2OG) and Fe(II)-dependent oxygenase superfamily protein	AT1G56100	Plant invertase/pectin methylesterase inhibitor superfamily protein
AT1G12920	ERF1-2__eukaryotic release factor 1-2	AT2G23200	Protein kinase superfamily protein	AT3G11325	Phospholipid/glycerol acyltransferase family protein	AT1G56160	ATMYB72_MYB72__myb domain protein 72
AT1G12930	ARM repeat superfamily protein	AT2G23300	Leucine-rich repeat protein kinase family protein	AT3G11402	Cysteine/Histidine-rich C1 domain family protein	AT1G56240	AtPP2-B13_PP2-B13__phloem protein 2-B13
AT1G12938		AT2G23340	DEAR3__DREB and EAR motif protein 3	AT3G11430	ATGPAT5_GPAT5__glycerol-3-phosphate acyltransferase 5	AT1G56360	ATPAP6_PAP6__purple acid phosphatase 6
AT1G12970	PIRL3__plant intracellular ras group-related LRR 3	AT2G23600	ACL_ATME8_ATMES2_ME8_MES2__acetone-cyanohydrin lyase	AT3G11580	NGAL2_SOD7__AP2/B3-like transcriptional factor family protein	AT1G56380	Mitochondrial transcription termination factor family protein
AT1G12990	beta-1,4-N-acetylglucosaminyltransferase family protein	AT2G23610	ATMES3_MES3__methyl esterase 3	AT3G12000	S-locus related protein SLR1, putative (S1)	AT1G56385	Plant self-incompatibility protein S1 family
AT1G13000	Protein of unknown function (DUF707)	AT2G23670	YCF37__homolog of Synechocystis YCF37	AT3G12410	Polynucleotidyl transferase, ribonuclease H-like superfamily protein	AT1G56400	F-box family protein
AT1G13020	EIF4B2__eukaryotic initiation factor 4B2	AT2G23690		AT3G12420	Polynucleotidyl transferase, ribonuclease H-like superfamily protein	AT1G56415	Expressed protein
AT1G13030	Atcoilin_COILIN__sphere organelles protein-related	AT2G23770	AtLYK4_LYK4__protein kinase family protein / peptidoglycan-binding LysM domain-containing protein	AT3G12430	Polynucleotidyl transferase, ribonuclease H-like superfamily protein	AT1G56540	Disease resistance protein (TIR-NBS-LRR class) family
AT1G13040	Pentatricopeptide repeat (PPR-like) superfamily protein	AT2G24150	HHP3__heptahelical protein 3	AT3G12440	Polynucleotidyl transferase, ribonuclease H-like superfamily protein	AT1G56553
AT1G13050		AT2G24180	CYP71B6__cytochrome p450 71b6	AT3G12460	Polynucleotidyl transferase, ribonuclease H-like superfamily protein	AT1G56555
AT1G13060	PBE1__20S proteasome beta subunit E1	AT2G24240	BTB/POZ domain with WD40/YVTN repeat-like protein	AT3G12470	Polynucleotidyl transferase, ribonuclease H-like superfamily protein	AT1G56620	Plant invertase/pectin methylesterase inhibitor superfamily protein
AT1G13120	AtGLE1_GLE1	AT2G24270	ALDH11A3__aldehyde dehydrogenase 11A3	AT3G12890	ASML2__activator of spomin::LUC2	AT1G56630	alpha/beta-Hydrolases superfamily protein
AT1G13140	CYP86C3__cytochrome P450, family 86, subfamily C, polypeptide 3	AT2G24540	AFR__Galactose oxidase/kelch repeat superfamily protein	AT3G12900	2-oxoglutarate (2OG) and Fe(II)-dependent oxygenase superfamily protein	AT1G56650	ATMYB75_AtPAP1_MYB75_PAP1_SIAA1__production of anthocyanin pigment 1
AT1G13150	CYP86C4__cytochrome P450, family 86, subfamily C, polypeptide 4	AT2G24820	AtTic55_Tic55_TIC55-II__translocon at the inner envelope membrane of chloroplasts 55-II	AT3G12910	NAC (No Apical Meristem) domain transcriptional regulator superfamily protein	AT1G56680	Chitinase family protein
AT1G13160	ARM repeat superfamily protein	AT2G25060	AtENODL14_ENODL14__early nodulin-like protein 14	AT3G12970		AT1G57550	Low temperature and salt responsive protein family
AT1G13170	ORP1D__OSBP(oxysterol binding protein)-related protein 1D	AT2G25200	Plant protein of unknown function (DUF868)	AT3G13130		AT1G57565	SWI-SNF-related chromatin binding protein
AT1G13180	ARP3_ATARP3_DIS1__Actin-like ATPase superfamily protein	AT2G25625	CV	AT3G13175	PRCE1	AT1G57570	Mannose-binding lectin superfamily protein
AT1G13190	RNA-binding (RRM/RBD/RNP motifs) family protein	AT2G25680	MOT1__molybdate transporter 1	AT3G13280	Putative endonuclease or glycosyl hydrolase	AT1G57580	F-box family protein
AT1G13195	RING/U-box superfamily protein	AT2G25900	ATCTH_ATTZF1__Zinc finger C-x8-C-x5-C-x3-H type family protein	AT3G13290	VCR__varicose-related	AT1G57650	ATP binding
AT1G13210	ACA.l__autoinhibited Ca2+/ATPase II	AT2G26110	Protein of unknown function (DUF761)	AT3G13390	sks11__SKU5 similar 11	AT1G57670	Toll-Interleukin-Resistance (TIR) domain family protein
AT1G13220	CRWN2_LINC2__nuclear matrix constituent protein-related	AT2G26440	PME12__Plant invertase/pectin methylesterase inhibitor superfamily	AT3G13435		AT1G57690	F-box/RNI-like superfamily protein
AT1G13230	Leucine-rich repeat (LRR) family protein	AT2G26520		AT3G13730	CYP90D1__cytochrome P450, family 90, subfamily D, polypeptide 1	AT1G57750	CYP96A15_MAH1__cytochrome P450, family 96, subfamily A, polypeptide 15
AT1G13245	DVL4_RTFL17__ROTUNDIFOLIA like 17	AT2G26740	ATSEH_SEH__soluble epoxide hydrolase	AT3G13760	Cysteine/Histidine-rich C1 domain family protein	AT1G57800	ORTH3_VIM5__zinc finger (C3HC4-type RING finger) family protein
AT1G13270	MAP1B_MAP1C__methionine aminopeptidase 1B	AT2G26975	COPT6__Ctr copper transporter family	AT3G13784	AtcwINV5_CWINV5__cell wall invertase 5	AT1G57830	Toll-Interleukin-Resistance (TIR) domain family protein
AT1G13310	Endosomal targeting BRO1-like domain-containing protein	AT2G27050	AtEIL1_EIL1__ETHYLENE-INSENSITIVE3-like 1	AT3G13790	ATBFRUCT1_AtCWI1_ATCWINV1_CWI1__Glycosyl hydrolases family 32 protein	AT1G57850	Toll-Interleukin-Resistance (TIR) domain family protein
AT1G13320	PP2AA3__protein phosphatase 2A subunit A3	AT2G27130	Bifunctional inhibitor/lipid-transfer protein/seed storage 2S albumin superfamily protein	AT3G13890	ATMYB26_MS35_MYB26__myb domain protein 26	AT1G58007
AT1G13330	AHP2_HOP2__Arabidopsis Hop2 homolog	AT2G27180		AT3G13980	BG4	AT1G58037	Cysteine/Histidine-rich C1 domain family protein
AT1G13340	ISTL6__Regulator of Vps4 activity in the MVB pathway protein	AT2G27300	ANAC040_NTL8__NTM1-like 8	AT3G14040	Pectin lyase-like superfamily protein	AT1G58050	RNA helicase family protein
AT1G13350	Protein kinase superfamily protein	AT2G27310	F-box family protein	AT3G14060		AT1G58090	F-box and associated interaction domains-containing protein
AT1G13360		AT2G27402		AT3G14210	ESM1__epithiospecifier modifier 1	AT1G58225
AT1G13380	Protein of unknown function (DUF1218)	AT2G27510	ATFD3_FD3__ferredoxin 3	AT3G14250	RING/U-box superfamily protein	AT1G58260	CYP79C2_CYP79C3P__cytochrome p450 79c2
AT1G13390		AT2G27770	Plant protein of unknown function (DUF868)	AT3G14300	ATPME26_ATPMEPCRC_PME26__pectinesterase family protein	AT1G58265	Cytochrome P450 superfamily protein
AT1G13410	Tetratricopeptide repeat (TPR)-like superfamily protein	AT2G27820	ADT3_PD1__prephenate dehydratase 1	AT3G14320	Zinc finger, C3HC4 type (RING finger) family protein	AT1G58300	HO4__heme oxygenase 4
AT1G13440	GAPC-2_GAPC2__glyceraldehyde-3-phosphate dehydrogenase C2	AT2G27830		AT3G14370	WAG2__Protein kinase superfamily protein	AT1G58310	F-box/RNI-like superfamily protein
AT1G13450	GT-1__Homeodomain-like superfamily protein	AT2G28080	UDP-Glycosyltransferase superfamily protein	AT3G14570	ATGSL04_atgsl4_gsl04_GSL04_GSL4__glucan synthase-like 4	AT1G58320	PLAC8 family protein
AT1G13460	Protein phosphatase 2A regulatory B subunit family protein	AT2G28100	ATFUC1_FUC1__alpha-L-fucosidase 1	AT3G14950	TTL2__tetratricopetide-repeat thioredoxin-like 2	AT1G58330	ZW2__transcription factor-related
AT1G13470	Protein of unknown function (DUF1262)	AT2G28120	OTU1__Major facilitator superfamily protein	AT3G15050	IQD10__IQ-domain 10	AT1G58390	Disease resistance protein (CC-NBS-LRR class) family
AT1G13480	Protein of unknown function (DUF1262)	AT2G28160	ATBHLH029_ATBHLH29_ATFIT1_BHLH029_FIT1_FRU__FER-like regulator of iron uptake	AT3G15240	Serine/threonine-protein kinase WNK (With No Lysine)-related	AT1G58400	Disease resistance protein (CC-NBS-LRR class) family
AT1G13485		AT2G28200	C2H2-type zinc finger family protein	AT3G15250		AT1G58410	Disease resistance protein (CC-NBS-LRR class) family
AT1G13490	Protein of unknown function (DUF1262)	AT2G28350	ARF10__auxin response factor 10	AT3G15251		AT1G58450	TPR6__Tetratricopeptide repeat (TPR)-like superfamily protein
AT1G13500	Protein of unknown function (DUF1262)	AT2G28500	LBD11__LOB domain-containing protein 11	AT3G15280		AT1G58460
AT1G13510	Protein of unknown function (DUF1262)	AT2G28550	RAP2.7_TOE1__related to AP2.7	AT3G15300	MVQ4__VQ motif-containing protein	AT1G58643	Inositol-pentakisphosphate 2-kinase family protein
AT1G13520	Protein of unknown function (DUF1262)	AT2G28720	Histone superfamily protein	AT3G15370	ATEXP12_ATEXPA12_ATHEXP ALPHA 1.24_EXP12_EXPA12__expansin 12	AT1G59312	Inositol-pentakisphosphate 2-kinase family protein
AT1G13530	Protein of unknown function (DUF1262)	AT2G28890	PLL4__poltergeist like 4	AT3G15500	ANAC055_ANAC55_ATNAC3_NAC055_NAC3__NAC domain containing protein 3	AT1G59453	B-block binding subunit of TFIIIC
AT1G13540	Protein of unknown function (DUF1262)	AT2G28940	Protein kinase superfamily protein	AT3G15510	ANAC056_ATNAC2_NAC2_NARS1__NAC domain containing protein 2	AT1G59500	GH3.4__Auxin-responsive GH3 family protein
AT1G13550	Protein of unknown function (DUF1262)	AT2G28950	ATEXP6_ATEXPA6_ATHEXP ALPHA 1.8_EXPA6__expansin A6	AT3G15534		AT1G59530	ATBZIP4_bZIP4__basic leucine-zipper 4
AT1G13560	AAPT1_ATAAPT1__aminoalcoholphosphotransferase 1	AT2G29170	NAD(P)-binding Rossmann-fold superfamily protein	AT3G15540	IAA19_MSG2__indole-3-acetic acid inducible 19	AT1G59535
AT1G13570	F-box/RNI-like superfamily protein	AT2G29180		AT3G15670	LEA76__Late embryogenesis abundant protein (LEA) family protein	AT1G59670	ATGSTU15_GSTU15__glutathione S-transferase TAU 15
AT1G13580	LAG13_LOH3__LAG1 longevity assurance homolog 3	AT2G29260	NAD(P)-binding Rossmann-fold superfamily protein	AT3G15680	Ran BP2/NZF zinc finger-like superfamily protein	AT1G59675	F-box family protein
AT1G13630	Tetratricopeptide repeat (TPR)-like superfamily protein	AT2G29290	NAD(P)-binding Rossmann-fold superfamily protein	AT3G15800	Glycosyl hydrolase superfamily protein	AT1G59680	EDA1__F-box associated ubiquitination effector family protein
AT1G13640	Phosphatidylinositol 3- and 4-kinase family protein	AT2G29310	NAD(P)-binding Rossmann-fold superfamily protein	AT3G15830	phosphatidic acid phosphatase-related / PAP2-related	AT1G59690	F-box associated ubiquitination effector family protein
AT1G13650		AT2G29340	NAD-dependent epimerase/dehydratase family protein	AT3G15840	PIFI__post-illumination chlorophyll fluorescence increase	AT1G59700	ATGSTU16_GSTU16__glutathione S-transferase TAU 16
AT1G13690	ATE1__ATPase E1	AT2G29350	SAG13__senescence-associated gene 13	AT3G15870	Fatty acid desaturase family protein	AT1G59722
AT1G13700	PGL1__6-phosphogluconolactonase 1	AT2G29360	NAD(P)-binding Rossmann-fold superfamily protein	AT3G15909		AT1G59725	DNAJ heat shock family protein
AT1G13730	Nuclear transport factor 2 (NTF2) family protein with RNA binding (RRM-RBD-RNP motifs) domain	AT2G29450	AT103-1A_ATGSTU1_ATGSTU5_GSTU5__glutathione S-transferase tau 5	AT3G15910		AT1G59730	ATH7_TH7__thioredoxin H-type 7
AT1G13740	AFP2__ABI five binding protein 2	AT2G29452		AT3G16150	ASPGB1__N-terminal nucleophile aminohydrolases (Ntn hydrolases) superfamily protein	AT1G59740	AtNPF4.3_NPF4.3__Major facilitator superfamily protein
AT1G13750	ATPAP1_PAP1__Purple acid phosphatases superfamily protein	AT2G29500	HSP20-like chaperones superfamily protein	AT3G16460	JAL34__Mannose-binding lectin superfamily protein	AT1G59780	NB-ARC domain-containing disease resistance protein
AT1G13755	Defensin-like (DEFL) family protein	AT2G29590	Thioesterase superfamily protein	AT3G16920	ATCTL2_CTL2__chitinase-like protein 2	AT1G59790	Cullin family protein
AT1G13760		AT2G29670	Tetratricopeptide repeat (TPR)-like superfamily protein	AT3G17520	Late embryogenesis abundant protein (LEA) family protein	AT1G59800	Cullin family protein
AT1G13770	RUS3__Protein of unknown function, DUF647	AT2G29740	UGT71C2__UDP-glucosyl transferase 71C2	AT3G17730	anac057_NAC057__NAC domain containing protein 57	AT1G59810	AGL50__AGAMOUS-like 50
AT1G13780	F-box/RNI-like/FBD-like domains-containing protein	AT2G29750	UGT71C1__UDP-glucosyl transferase 71C1	AT3G18010	WOX1__WUSCHEL related homeobox 1	AT1G59950	NAD(P)-linked oxidoreductase superfamily protein
AT1G13790	FDM4__XH/XS domain-containing protein	AT2G29970	SMXL7__Double Clp-N motif-containing P-loop nucleoside triphosphate hydrolases superfamily protein	AT3G18280	AtTED4_TED4__Bifunctional inhibitor/lipid-transfer protein/seed storage 2S albumin superfamily protein	AT1G60040	AGL49__AGAMOUS-like 49
AT1G13800	FAC19__Tetratricopeptide repeat (TPR)-like superfamily protein	AT2G29980	AtFAD3_FAD3__fatty acid desaturase 3	AT3G18282		AT1G60050	UMAMIT35__Nodulin MtN21 /EamA-like transporter family protein
AT1G13810	Restriction endonuclease, type II-like superfamily protein	AT2G30010	TBL45__TRICHOME BIREFRINGENCE-LIKE 45	AT3G18560		AT1G60060	Serine/threonine-protein kinase WNK (With No Lysine)-related
AT1G13820	alpha/beta-Hydrolases superfamily protein	AT2G30040	MAPKKK14__mitogen-activated protein kinase kinase kinase 14	AT3G18650	AGL103__AGAMOUS-like 103	AT1G60095	Mannose-binding lectin superfamily protein
AT1G13860	QUL1__QUASIMODO2 LIKE 1	AT2G30080	ATZIP6_ZIP6__ZIP metal ion transporter family	AT3G18810	AtPERK6_PERK6__Protein kinase superfamily protein	AT1G60110	Mannose-binding lectin superfamily protein
AT1G13870	AtKTI12_DRL1__calmodulin binding;purine nucleotide binding	AT2G30140	UGT87A2__UDP-Glycosyltransferase superfamily protein	AT3G19184	AP2/B3-like transcriptional factor family protein	AT1G60130	Mannose-binding lectin superfamily protein
AT1G13880	ELM2__ELM2 domain-containing protein	AT2G30150	UDP-Glycosyltransferase superfamily protein	AT3G19410	F-box and associated interaction domains-containing protein	AT1G60250	BBX26__B-box zinc finger family protein
AT1G13890	ATSNAP30_SNAP30__soluble N-ethylmaleimide-sensitive factor adaptor protein 30	AT2G30230		AT3G19530		AT1G60280	ANAC023_NAC023__NAC domain containing protein 23
AT1G13900	PAP2__Purple acid phosphatases superfamily protein	AT2G30430		AT3G19663		AT1G60300	NAC (No Apical Meristem) domain transcriptional regulator superfamily protein
AT1G13910	Leucine-rich repeat (LRR) family protein	AT2G30460	UTX2__Nucleotide/sugar transporter family protein	AT3G19920		AT1G60320	Toll-Interleukin-Resistance (TIR) domain family protein
AT1G13940	Plant protein of unknown function (DUF863)	AT2G30580	AtDRIP2_BMI1A_DRIP2__DREB2A-interacting protein 2	AT3G20160	PPPS2__Terpenoid synthases superfamily protein	AT1G60340	NAC (No Apical Meristem) domain transcriptional regulator superfamily protein
AT1G13950	ATELF5A-1_EIF-5A_EIF5A_ELF5A-1__eukaryotic elongation factor 5A-1	AT2G30590	WRKY21__WRKY DNA-binding protein 21	AT3G20360	TRAF-like family protein	AT1G60350	anac024_NAC024__NAC domain containing protein 24
AT1G13960	WRKY4__WRKY DNA-binding protein 4	AT2G30790	PSBP-2__photosystem II subunit P-2	AT3G20362		AT1G60360	RING/U-box superfamily protein
AT1G13970	Protein of unknown function (DUF1336)	AT2G30860	ATGSTF7_ATGSTF9_GLUTTR_GSTF9__glutathione S-transferase PHI 9	AT3G20470	ATGRP-5_ATGRP5_GRP-5_GRP5__glycine-rich protein 5	AT1G60370	KUK__F-box and associated interaction domains-containing protein
AT1G13980	EMB30_GN_VAN7__sec7 domain-containing protein	AT2G31018		AT3G20640	basic helix-loop-helix (bHLH) DNA-binding superfamily protein	AT1G60400	F-box/RNI-like superfamily protein
AT1G13990		AT2G31020	ORP1A__OSBP(oxysterol binding protein)-related protein 1A	AT3G20898		AT1G60410	F-box family protein
AT1G14000	VIK__VH1-interacting kinase	AT2G31240	Tetratricopeptide repeat (TPR)-like superfamily protein	AT3G20900		AT1G60450	AtGolS7_GolS7__galactinol synthase 7
AT1G14010	emp24/gp25L/p24 family/GOLD family protein	AT2G31250	HEMA3__Glutamyl-tRNA reductase family protein	AT3G20960	CYP705A33__cytochrome P450, family 705, subfamily A, polypeptide 33	AT1G60470	AtGolS4_GolS4__galactinol synthase 4
AT1G14020	O-fucosyltransferase family protein	AT2G31380	BBX25_STH__salt tolerance homologue	AT3G21210	zinc ion binding	AT1G60783
AT1G14030	LSMT-L__Rubisco methyltransferase family protein	AT2G31390	FRK1_FRK2__pfkB-like carbohydrate kinase family protein	AT3G21420	LBO1__2-oxoglutarate (2OG) and Fe(II)-dependent oxygenase superfamily protein	AT1G60815	RALFL7__RALF-like 7
AT1G14048	GCK domain-containing protein	AT2G31550	SGNH hydrolase-type esterase superfamily protein	AT3G21520	AtDMP1_DMP1__DUF679 domain membrane protein 1	AT1G60830	RNA-binding (RRM/RBD/RNP motifs) family protein
AT1G14060	GCK domain-containing protein	AT2G31560	Protein of unknown function (DUF1685)	AT3G21560	BRT1_UGT84A2__UDP-Glycosyltransferase superfamily protein	AT1G60970	SNARE-like superfamily protein
AT1G14070		AT2G31750	UGT74D1__UDP-glucosyl transferase 74D1	AT3G21600	Senescence/dehydration-associated protein-related	AT1G60980	ATGA20OX4_GA20OX4__gibberellin 20-oxidase 4
AT1G14080	ATFUT6_FUT6__fucosyltransferase 6	AT2G31790	UDP-Glycosyltransferase superfamily protein	AT3G21750	UGT71B1__UDP-glucosyl transferase 71B1	AT1G60983	SCRL8__SCR-like 8
AT1G14130	AtDAO_DAO1__2-oxoglutarate (2OG) and Fe(II)-dependent oxygenase superfamily protein	AT2G31810	AHASS1_AIP1__ACT domain-containing small subunit of acetolactate synthase protein	AT3G21770	Peroxidase superfamily protein	AT1G60985	SCRL6__SCR-like 6
AT1G14160	CASPL1A1__Uncharacterised protein family (UPF0497)	AT2G31990	Exostosin family protein	AT3G21790	UDP-Glycosyltransferase superfamily protein	AT1G60986	SCRL4__SCR-like 4
AT1G14170	RNA-binding KH domain-containing protein	AT2G32020	Acyl-CoA N-acyltransferases (NAT) superfamily protein	AT3G21800	UGT71B8__UDP-glucosyl transferase 71B8	AT1G61070	LCR66_PDF2.4__low-molecular-weight cysteine-rich 66
AT1G14180	RING/U-box superfamily protein	AT2G32290	BAM6_BMY5__beta-amylase 6	AT3G21870	CYCP2;1__cyclin p2;1	AT1G61080	Hydroxyproline-rich glycoprotein family protein
AT1G14185	Glucose-methanol-choline (GMC) oxidoreductase family protein	AT2G32470	F-box associated ubiquitination effector family protein	AT3G21890	BBX31_miP1a__B-box type zinc finger family protein	AT1G61090
AT1G14190	Glucose-methanol-choline (GMC) oxidoreductase family protein	AT2G32510	MAPKKK17__mitogen-activated protein kinase kinase kinase 17	AT3G21920	Domain of unknown function (DUF26)	AT1G61093
AT1G14205	Ribosomal L18p/L5e family protein	AT2G32560	F-box family protein	AT3G21930	Domain of unknown function (DUF26)	AT1G61095
AT1G14210	Ribonuclease T2 family protein	AT2G32680	AtRLP23_RLP23__receptor like protein 23	AT3G22060	Receptor-like protein kinase-related family protein	AT1G61097	Expressed protein
AT1G14230	GDA1/CD39 nucleoside phosphatase family protein	AT2G32765	ATSUMO5_SUM5_SUMO5__small ubiquitinrelated modifier 5	AT3G22120	CWLP__cell wall-plasma membrane linker protein	AT1G61105	Toll-Interleukin-Resistance (TIR) domain family protein
AT1G14260	RING/FYVE/PHD zinc finger superfamily protein	AT2G32770	ATPAP13_PAP13__purple acid phosphatase 13	AT3G22500	ATECP31__Seed maturation protein	AT1G61110	anac025_NAC025__NAC domain containing protein 25
AT1G14270	CAAX amino terminal protease family protein	AT2G33020	AtRLP24_RLP24__receptor like protein 24	AT3G22510	Pre-rRNA-processing protein TSR2, conserved region	AT1G61130	SCPL32__serine carboxypeptidase-like 32
AT1G14290	AtSBH2_SBH2__sphingoid base hydroxylase 2	AT2G33030	AtRLP25_RLP25__receptor like protein 25	AT3G22560	Acyl-CoA N-acyltransferases (NAT) superfamily protein	AT1G61230	Mannose-binding lectin superfamily protein
AT1G14300	ARM repeat superfamily protein	AT2G33280	Major facilitator superfamily protein	AT3G22570	Bifunctional inhibitor/lipid-transfer protein/seed storage 2S albumin superfamily protein	AT1G61270	Transmembrane amino acid transporter family protein
AT1G14310	Haloacid dehalogenase-like hydrolase (HAD) superfamily protein	AT2G33330	PDLP3__plasmodesmata-located protein 3	AT3G22640	PAP85__cupin family protein	AT1G61320	FBD / Leucine Rich Repeat domains containing protein
AT1G14315	F-box and associated interaction domains-containing protein	AT2G33380	AtCLO3_AtRD20_CLO-3_CLO3_PXG3_RD20__Caleosin-related family protein	AT3G22820	CLL1_EPFL5__allergen-related	AT1G61330	FBD, F-box and Leucine Rich Repeat domains containing protein
AT1G14320	RPL10_RPL10A_SAC52__Ribosomal protein L16p/L10e family protein	AT2G33480	ANAC041_NAC041__NAC domain containing protein 41	AT3G22840	ELIP_ELIP1__Chlorophyll A-B binding family protein	AT1G61540	Galactose oxidase/kelch repeat superfamily protein
AT1G14330	Galactose oxidase/kelch repeat superfamily protein	AT2G33500	BBX12__B-box type zinc finger protein with CCT domain	AT3G22910	ACA13__ATPase E1-E2 type family protein / haloacid dehalogenase-like hydrolase family protein	AT1G61563	AtRALFL8_RALFL8__ralf-like 8
AT1G14340	RNA-binding (RRM/RBD/RNP motifs) family protein	AT2G33570	GALS1__Domain of unknown function (DUF23)	AT3G23030	IAA2__indole-3-acetic acid inducible 2	AT1G61566	RALFL9__ralf-like 9
AT1G14345	NAD(P)-linked oxidoreductase superfamily protein	AT2G33760	Pentatricopeptide repeat (PPR) superfamily protein	AT3G23050	AXR2_IAA7__indole-3-acetic acid 7	AT1G61590	Protein kinase superfamily protein
AT1G14350	AtMYB124_FLP_MYB124__Duplicated homeodomain-like superfamily protein	AT2G33810	SPL3__squamosa promoter binding protein-like 3	AT3G23060	ATBM1C__RING/U-box superfamily protein	AT1G61630	ATENT7_ENT7__equilibrative nucleoside transporter 7
AT1G14360	ATUTR3_UTR3__UDP-galactose transporter 3	AT2G33830	AtDRM2_DRM2__Dormancy/auxin associated family protein	AT3G23120	AtRLP38_RLP38__receptor like protein 38	AT1G61660	AtbHLH112__basic helix-loop-helix (bHLH) DNA-binding superfamily protein
AT1G14370	APK2A_Kin1_PBL2__protein kinase 2A	AT2G33860	ARF3_ETT__Transcriptional factor B3 family protein / auxin-responsive factor AUX/IAA-related	AT3G23220	ERF95_ESE1__Integrase-type DNA-binding superfamily protein	AT1G61680	ATTPS14_TPS14__terpene synthase 14
AT1G14380	IQD28__IQ-domain 28	AT2G34010	TIE4	AT3G23230	AtERF98_AtTDR1_ERF98_TDR1__Integrase-type DNA-binding superfamily protein	AT1G61700	RNA polymerases N / 8 kDa subunit
AT1G14390	Leucine-rich repeat protein kinase family protein	AT2G34060	Peroxidase superfamily protein	AT3G23550	DTX18__MATE efflux family protein	AT1G61710	Cysteine/Histidine-rich C1 domain family protein
AT1G14400	ATUBC1_UBC1_UBC1__ubiquitin carrier protein 1	AT2G34070	TBL37__TRICHOME BIREFRINGENCE-LIKE 37	AT3G23630	ATIPT7_IPT7__isopentenyltransferase 7	AT1G61750	Receptor-like protein kinase-related family protein
AT1G14410	ATWHY1_PTAC1_WHY1__ssDNA-binding transcriptional regulator	AT2G34224		AT3G23635	RTFL13__ROTUNDIFOLIA like 13	AT1G61760	Late embryogenesis abundant (LEA) hydroxyproline-rich glycoprotein family
AT1G14420	AT59__Pectate lyase family protein	AT2G34230	Protein with domains of unknown function (DUF627 and DUF629)	AT3G23840	AtPNP-R1_CER26-LIKE__HXXXD-type acyl-transferase family protein	AT1G61810	BGLU45__beta-glucosidase 45
AT1G14450	NADH dehydrogenase (ubiquinone)s	AT2G34238		AT3G23955	F-box family protein	AT1G61820	BGLU46__beta glucosidase 46
AT1G14455		AT2G34240	Protein with domains of unknown function DUF627 and DUF632	AT3G23960	F-box and associated interaction domains-containing protein	AT1G61840	Cysteine/Histidine-rich C1 domain family protein
AT1G14470	Pentatricopeptide repeat (PPR) superfamily protein	AT2G34260	WDR55__transducin family protein / WD-40 repeat family protein	AT3G23970	F-box family protein	AT1G61920
AT1G14480	Ankyrin repeat family protein	AT2G34420	LHB1B2_LHCB1.5__photosystem II light harvesting complex gene B1B2	AT3G24220	ATNCED6_NCED6__nine-cis-epoxycarotenoid dioxygenase 6	AT1G62000	TBA1
AT1G14500	Ankyrin repeat family protein	AT2G34430	LHB1B1_LHCB1.4__light-harvesting chlorophyll-protein complex II subunit B1	AT3G24420	DLK2__alpha/beta-Hydrolases superfamily protein	AT1G62030	Cysteine/Histidine-rich C1 domain family protein
AT1G14510	AL7_AtAL7__alfin-like 7	AT2G34500	CYP710A1__cytochrome P450, family 710, subfamily A, polypeptide 1	AT3G24670	Pectin lyase-like superfamily protein	AT1G62070
AT1G14520	MIOX1__myo-inositol oxygenase 1	AT2G34555	ATGA2OX3_GA2OX3__gibberellin 2-oxidase 3	AT3G24780	Uncharacterised conserved protein UCP015417, vWA	AT1G62160	Serine protease inhibitor (SERPIN) family protein
AT1G14530	THH1__Protein of unknown function (DUF1084)	AT2G34620	mTERF10__Mitochondrial transcription termination factor family protein	AT3G25200		AT1G62210
AT1G14570	AtPUX7_PUX7__UBX domain-containing protein	AT2G34650	ABR_PID__Protein kinase superfamily protein	AT3G25620	ABCG21__ABC-2 type transporter family protein	AT1G62220
AT1G14590	Nucleotide-diphospho-sugar transferase family protein	AT2G34660	ABCC2_AtABCC2_ATMRP2_EST4_MRP2__multidrug resistance-associated protein 2	AT3G25640	Protein of unknown function, DUF617	AT1G62225
AT1G14610	TWN2_VALRS__valyl-tRNA synthetase / valine--tRNA ligase (VALRS)	AT2G34710	ATHB-14_ATHB14_PHB_PHB-1D__Homeobox-leucine zipper family protein / lipid-binding START domain-containing protein	AT3G25730	EDF3__ethylene response DNA binding factor 3	AT1G62262	SLAH4__SLAC1 homologue 4
AT1G14620	DECOY__decoy	AT2G34920	EDA18__RING/U-box superfamily protein	AT3G25770	AOC2__allene oxide cyclase 2	AT1G62270	F-box and associated interaction domains-containing protein
AT1G14640	SWAP (Suppressor-of-White-APricot)/surp domain-containing protein	AT2G35060	KUP11__K+ uptake permease 11	AT3G25820	ATTPS-CIN_TPS-CIN_TPS23__terpene synthase-like sequence-1,8-cineole	AT1G62280	SLAH1__SLAC1 homologue 1
AT1G14642		AT2G35150	EXL7__EXORDIUM like 7	AT3G25830	ATTPS-CIN_TPS-CIN_TPS-CIN_TPS27__terpene synthase-like sequence-1,8-cineole	AT1G62290	AtPaspA2_PaspA2__Saposin-like aspartyl protease family protein
AT1G14650	SWAP (Suppressor-of-White-APricot)/surp domain-containing protein / ubiquitin family protein	AT2G35200		AT3G25905	CLE27__CLAVATA3/ESR-RELATED 27	AT1G62300	ATWRKY6_WRKY6__WRKY family transcription factor
AT1G14660	ATNHX8_NHX8_NHX8__Na+/H+ exchanger 8	AT2G35340	MEE29__helicase domain-containing protein	AT3G25950	TRAM, LAG1 and CLN8 (TLC) lipid-sensing domain containing protein	AT1G62301
AT1G14670	Endomembrane protein 70 protein family	AT2G35350	PLL1__poltergeist like 1	AT3G26110	Anther-specific protein agp1-like	AT1G62333
AT1G14680		AT2G35850		AT3G26120	TEL1__terminal EAR1-like 1	AT1G62340	ALE_ALE1__PA-domain containing subtilase family protein
AT1G14685	ATBPC2_BBR/BPC2_BPC2__basic pentacysteine 2	AT2G35860	FLA16__FASCICLIN-like arabinogalactan protein 16 precursor	AT3G26147		AT1G62360	BUM_BUM1_SHL_STM_WAM_WAM1__KNOX/ELK homeobox transcription factor
AT1G14686	ENTH/ANTH/VHS superfamily protein	AT2G35940	BLH1_EDA29__BEL1-like homeodomain 1	AT3G26190	CYP71B21__cytochrome P450, family 71, subfamily B, polypeptide 21	AT1G62410	MIF4G domain-containing protein
AT1G14688		AT2G35950	EDA12__embryo sac development arrest 12	AT3G26320	CYP71B36__cytochrome P450, family 71, subfamily B, polypeptide 36	AT1G62440	LRX2__leucine-rich repeat/extensin 2
AT1G14710	hydroxyproline-rich glycoprotein family protein	AT2G35960	NHL12__NDR1/HIN1-like 12	AT3G26460	Polyketide cyclase/dehydrase and lipid transport superfamily protein	AT1G62450	Immunoglobulin E-set superfamily protein
AT1G14740	OBE3_TTA1__Protein of unknown function (DUF1423)	AT2G36000	EMB3114__Mitochondrial transcription termination factor family protein	AT3G26470	Powdery mildew resistance protein, RPW8 domain	AT1G62510	Bifunctional inhibitor/lipid-transfer protein/seed storage 2S albumin superfamily protein
AT1G14750	SDS__Cyclin family protein	AT2G36050	ATOFP15_OFP15__ovate family protein 15	AT3G26820	Esterase/lipase/thioesterase family protein	AT1G62530	Plant protein of unknown function (DUF863)
AT1G14770	RING/FYVE/PHD zinc finger superfamily protein	AT2G36145		AT3G27250	AITR1	AT1G62560	FMO GS-OX3__flavin-monooxygenase glucosinolate S-oxygenase 3
AT1G14790	AtRDR1_ATRDRP1_RDR1__RNA-dependent RNA polymerase 1	AT2G36320	A20/AN1-like zinc finger family protein	AT3G27510	Cysteine/Histidine-rich C1 domain family protein	AT1G62700	ANAC026_VND5__Arabidopsis NAC domain containing protein 26
AT1G14800	Nucleic acid-binding, OB-fold-like protein	AT2G36340	GPL3__DNA-binding storekeeper protein-related transcriptional regulator	AT3G27660	OLE3_OLEO4__oleosin 4	AT1G62760	AtPMEI10__Plant invertase/pectin methylesterase inhibitor superfamily protein
AT1G14810	semialdehyde dehydrogenase family protein	AT2G36380	ABCG34_AtABCG34_ATPDR6_PDR6__pleiotropic drug resistance 6	AT3G27785	ATMYB118_MYB118_PGA37__myb domain protein 118	AT1G62770	PMEI9__Plant invertase/pectin methylesterase inhibitor superfamily protein
AT1G14820	Sec14p-like phosphatidylinositol transfer family protein	AT2G36400	AtGRF3_GRF3__growth-regulating factor 3	AT3G28220	TRAF-like family protein	AT1G62940	ACOS5__acyl-CoA synthetase 5
AT1G14830	ADL1C_ADL5_DL1C_DRP1C__DYNAMIN-like 1C	AT2G36420	TRM27	AT3G28290	AT14A__Protein of unknown function (DUF677)	AT1G62975	basic helix-loop-helix (bHLH) DNA-binding superfamily protein
AT1G14840	ATMAP70-4_MAP70-4__microtubule-associated proteins 70-4	AT2G36430	Plant protein of unknown function (DUF247)	AT3G28291		AT1G62978
AT1G14850	NUP155__nucleoporin 155	AT2G36470	Plant protein of unknown function (DUF868)	AT3G28300	AT14A__Protein of unknown function (DUF677)	AT1G62980	ATEXP18_ATEXPA18_ATHEXP ALPHA 1.25_EXP18_EXPA18__expansin A18
AT1G14910	ENTH/ANTH/VHS superfamily protein	AT2G36540	Haloacid dehalogenase-like hydrolase (HAD) superfamily protein	AT3G28320	Protein of unknown function (DUF677)	AT1G62981	Protein of unknown function (DUF1191)
AT1G14970	O-fucosyltransferase family protein	AT2G36570	PXC1__Leucine-rich repeat protein kinase family protein	AT3G28321		AT1G62990	IRX11_KNAT7__KNOTTED-like homeobox of Arabidopsis thaliana 7
AT1G14980	CPN10__chaperonin 10	AT2G36571		AT3G28580	P-loop containing nucleoside triphosphate hydrolases superfamily protein	AT1G63055
AT1G14990		AT2G36632		AT3G28740	CYP81D11__Cytochrome P450 superfamily protein	AT1G63057
AT1G15015	F-box family protein	AT2G36670	Eukaryotic aspartyl protease family protein	AT3G28840	Protein of unknown function (DUF1216)	AT1G63060
AT1G15020	ATQSOX1_QSO2_QSOX1__quiescin-sulfhydryl oxidase 1	AT2G36790	UGT73C6__UDP-glucosyl transferase 73C6	AT3G28890	AtRLP43_RLP43__receptor like protein 43	AT1G63070	pentatricopeptide (PPR) repeat-containing protein
AT1G15030	Protein of unknown function (DUF789)	AT2G36800	DOGT1_UGT73C5__don-glucosyltransferase 1	AT3G29030	ATEXP5_ATEXPA5_ATHEXP ALPHA 1.4_EXP5_EXPA5__expansin A5	AT1G63105
AT1G15050	IAA34__indole-3-acetic acid inducible 34	AT2G36830	GAMMA-TIP_GAMMA-TIP1_TIP1;1__gamma tonoplast intrinsic protein	AT3G29250	AtSDR4_SDR4__NAD(P)-binding Rossmann-fold superfamily protein	AT1G63140	O-methyltransferase family protein
AT1G15080	ATLPP2_ATPAP2_LPP2__lipid phosphate phosphatase 2	AT2G36870	AtXTH32_XTH32__xyloglucan endotransglucosylase/hydrolase 32	AT3G29260	NAD(P)-binding Rossmann-fold superfamily protein	AT1G63190	Cystatin/monellin superfamily protein
AT1G15100	RHA2A__RING-H2 finger A2A	AT2G36950	Heavy metal transport/detoxification superfamily protein	AT3G29300		AT1G63200	Cystatin/monellin superfamily protein
AT1G15120	Ubiquinol-cytochrome C reductase hinge protein	AT2G37035		AT3G29370	P1R3	AT1G63205	Cystatin/monellin superfamily protein
AT1G15130	Endosomal targeting BRO1-like domain-containing protein	AT2G37170	PIP2;2_PIP2B__plasma membrane intrinsic protein 2	AT3G29590	AT5MAT__HXXXD-type acyl-transferase family protein	AT1G63206	Cystatin/monellin superfamily protein
AT1G15160	MATE efflux family protein	AT2G37180	PIP2;3_PIP2C_RD28__Aquaporin-like superfamily protein	AT3G29635	HXXXD-type acyl-transferase family protein	AT1G63210	SPT6__Transcription elongation factor Spt6
AT1G15200	protein-protein interaction regulator family protein	AT2G37330	ALS3__aluminum sensitive 3	AT3G29670	PMAT2__HXXXD-type acyl-transferase family protein	AT1G63245	CLE14__CLAVATA3/ESR-RELATED 14
AT1G15215	DTF1_SHH1	AT2G37380	MAKR3	AT3G29680	HXXXD-type acyl-transferase family protein	AT1G63295	Remorin family protein
AT1G15220	ATCCMH_CCMH__cytochrome c biogenesis protein family	AT2G37430	ZAT11__C2H2 and C2HC zinc fingers superfamily protein	AT3G30460	RING/U-box superfamily protein	AT1G63320	Pentatricopeptide repeat (PPR) superfamily protein
AT1G15230		AT2G37450	UMAMIT13__nodulin MtN21 /EamA-like transporter family protein	AT3G30530	ATBZIP42_bZIP42__basic leucine-zipper 42	AT1G63330	Pentatricopeptide repeat (PPR) superfamily protein
AT1G15240	Phox-associated domain;Phox-like;Sorting nexin, C-terminal	AT2G37580	RING/U-box superfamily protein	AT3G32040	Terpenoid synthases superfamily protein	AT1G63410	Protein of unknown function (DUF567)
AT1G15270	Translation machinery associated TMA7	AT2G37640	ATEXP3_ATEXPA3_ATHEXP ALPHA 1.9_EXP3_EXPA3__Barwin-like endoglucanases superfamily protein	AT3G36659	Plant invertase/pectin methylesterase inhibitor superfamily protein	AT1G63440	HMA5__heavy metal atpase 5
AT1G15280	CASC3/Barentsz eIF4AIII binding	AT2G37670	Transducin/WD40 repeat-like superfamily protein	AT3G43110		AT1G63450	RHS8_XUT1__root hair specific 8
AT1G15310	ATHSRP54A_SRP54-1__signal recognition particle 54 kDa subunit	AT2G37710	LecRK-IV.1_RLK__receptor lectin kinase	AT3G43430	RING/U-box superfamily protein	AT1G63560
AT1G15340	MBD10__methyl-CPG-binding domain 10	AT2G37780	Cysteine/Histidine-rich C1 domain family protein	AT3G43431		AT1G63580	Receptor-like protein kinase-related family protein
AT1G15350		AT2G37880	Protein of unknown function, DUF617	AT3G43580	Beta-galactosidase related protein	AT1G63590	Receptor-like protein kinase-related family protein
AT1G15370	SNARE-like superfamily protein	AT2G37920	emb1513__copper ion transmembrane transporters	AT3G43660	Vacuolar iron transporter (VIT) family protein	AT1G63600	Receptor-like protein kinase-related family protein
AT1G15380	GLYI4__Lactoylglutathione lyase / glyoxalase I family protein	AT2G37925	COPT4__copper transporter 4	AT3G43720	LTPG2__Bifunctional inhibitor/lipid-transfer protein/seed storage 2S albumin superfamily protein	AT1G63910	AtMYB103_MYB103__myb domain protein 103
AT1G15390	ATDEF1_PDF1A__peptide deformylase 1A	AT2G37970	AtHBP2_HBP2_SOUL-1__SOUL heme-binding family protein	AT3G43850		AT1G64000	ATWRKY56_WRKY56__WRKY DNA-binding protein 56
AT1G15400		AT2G37980	O-fucosyltransferase family protein	AT3G43960	Cysteine proteinases superfamily protein	AT1G64010	Serine protease inhibitor (SERPIN) family protein
AT1G15410	aspartate-glutamate racemase family	AT2G38070	OPL2__Protein of unknown function (DUF740)	AT3G44290	ANAC060_ANAC60_NAC060_NTL5__NAC domain containing protein 60	AT1G64020	Serine protease inhibitor (SERPIN) family protein
AT1G15415		AT2G38090	Duplicated homeodomain-like superfamily protein	AT3G44326	CFB__F-box family protein	AT1G64030	ATSRP3_SRP3__serpin 3
AT1G15420	PCP1	AT2G38120	AtAUX1_AUX1_MAP1_PIR1_WAV5__Transmembrane amino acid transporter family protein	AT3G44400	Disease resistance protein (TIR-NBS-LRR class) family	AT1G64100	pentatricopeptide (PPR) repeat-containing protein
AT1G15430	Protein of unknown function (DUF1644)	AT2G38170	ATCAX1_CAX1_RCI4__cation exchanger 1	AT3G44460	AtbZIP67_DPBF2__Basic-leucine zipper (bZIP) transcription factor family protein	AT1G64160	AtDIR5_DIR5__Disease resistance-responsive (dirigent-like protein) family protein
AT1G15440	ATPWP2_PWP2__periodic tryptophan protein 2	AT2G38270	ATGRX2_AtGRXS16_CXIP2__CAX-interacting protein 2	AT3G44700	Plant protein of unknown function	AT1G64235	Bifunctional inhibitor/lipid-transfer protein/seed storage 2S albumin superfamily protein
AT1G15460	ATBOR4_BOR4__HCO3- transporter family	AT2G38280	ATAMPD_FAC1__AMP deaminase, putative / myoadenylate deaminase, putative	AT3G44784		AT1G64255	MuDR family transposase
AT1G15470	Transducin/WD40 repeat-like superfamily protein	AT2G38290	AMT2_AMT2;1_ATAMT2__ammonium transporter 2	AT3G44785	Zinc finger C-x8-C-x5-C-x3-H type family protein	AT1G64260	MuDR family transposase
AT1G15480	Tetratricopeptide repeat (TPR)-like superfamily protein	AT2G38310	AtPYL4_PYL4_RCAR10__PYR1-like 4	AT3G44790	TRAF-like family protein	AT1G64295	F-box associated ubiquitination effector family protein
AT1G15490	alpha/beta-Hydrolases superfamily protein	AT2G38400	AGT3__alanine:glyoxylate aminotransferase 3	AT3G44830	Lecithin:cholesterol acyltransferase family protein	AT1G64340
AT1G15510	ATECB2_ECB2_VAC1__Tetratricopeptide repeat (TPR)-like superfamily protein	AT2G38460	ATIREG1_FPN1_IREG1__iron regulated 1	AT3G44990	AtXTH31_ATXTR8_XTH31_XTR8__xyloglucan endo-transglycosylase-related 8	AT1G64360	SAQR
AT1G15530	LecRK-S.1__Concanavalin A-like lectin protein kinase family protein	AT2G38465		AT3G45260	BIB__C2H2-like zinc finger protein	AT1G64370
AT1G15570	CYCA2;3__CYCLIN A2;3	AT2G38490	CIPK22_SnRK3.19__CBL-interacting protein kinase 22	AT3G45570	RING/U-box protein with C6HC-type zinc finger domain	AT1G64405
AT1G15660	CENP-C_CENP-C__centromere protein C	AT2G38640	Protein of unknown function (DUF567)	AT3G45860	CRK4__cysteine-rich RLK (RECEPTOR-like protein kinase) 4	AT1G64480	CBL8__calcineurin B-like protein 8
AT1G15700	ATPC2__ATPase, F1 complex, gamma subunit protein	AT2G38650	GAUT7_LGT7__galacturonosyltransferase 7	AT3G45950	Pre-mRNA splicing Prp18-interacting factor	AT1G64540	F-box/FBD-like domains containing protein
AT1G15710	prephenate dehydrogenase family protein	AT2G38660	Amino acid dehydrogenase family protein	AT3G46280	protein kinase-related	AT1G64585	DVL12_RTFL22__ROTUNDIFOLIA like 22
AT1G15720	TRFL5__TRF-like 5	AT2G38780		AT3G46570	Glycosyl hydrolase superfamily protein	AT1G64590	NAD(P)-binding Rossmann-fold superfamily protein
AT1G15730	Cobalamin biosynthesis CobW-like protein	AT2G38790		AT3G47220	ATPLC9_PLC9__phosphatidylinositol-speciwc phospholipase C9	AT1G64800	DNA binding;sequence-specific DNA binding transcription factors
AT1G15740	Leucine-rich repeat family protein	AT2G38800	Plant calmodulin-binding protein-related	AT3G47380	AtPMEI11__Plant invertase/pectin methylesterase inhibitor superfamily protein	AT1G64830	Eukaryotic aspartyl protease family protein
AT1G15750	TPL_WSIP1__Transducin family protein / WD-40 repeat family protein	AT2G38970	Zinc finger (C3HC4-type RING finger) family protein	AT3G47540	Chitinase family protein	AT1G64870
AT1G15757	Molecular chaperone Hsp40/DnaJ family protein	AT2G39140	PDE328_SVR1__pseudouridine synthase family protein	AT3G47543		AT1G64920	UDP-Glycosyltransferase superfamily protein
AT1G15770		AT2G39180	ATCRR2_CCR2__CRINKLY4 related 2	AT3G47750	ABCA4_ATATH3__ATP binding cassette subfamily A4	AT1G65113	SCRL2__SCR-like 2
AT1G15772		AT2G39210	Major facilitator superfamily protein	AT3G48280	CYP71A25__cytochrome P450, family 71, subfamily A, polypeptide 25	AT1G65150	TRAF-like family protein
AT1G15780	MED15_1_NRB4	AT2G39220	PLA IIB_PLP6__PATATIN-like protein 6	AT3G48298		AT1G65160	Ubiquitin carboxyl-terminal hydrolase family protein
AT1G15790		AT2G39370	MAKR4	AT3G48300	CYP71A23__cytochrome P450, family 71, subfamily A, polypeptide 23	AT1G65170	Ubiquitin carboxyl-terminal hydrolase family protein
AT1G15810	S15/NS1, RNA-binding protein	AT2G39400	MAGL6__alpha/beta-Hydrolases superfamily protein	AT3G48310	CYP71A22__cytochrome P450, family 71, subfamily A, polypeptide 22	AT1G65180	Cysteine/Histidine-rich C1 domain family protein
AT1G15820	CP24_LHCB6__light harvesting complex photosystem II subunit 6	AT2G39560	Putative membrane lipoprotein	AT3G48510	AITR2	AT1G65190	Protein kinase superfamily protein
AT1G15860	Domain of unknown function (DUF298)	AT2G39705	DVL11_RTFL8__ROTUNDIFOLIA like 8	AT3G48520	CYP94B3__cytochrome P450, family 94, subfamily B, polypeptide 3	AT1G65210	Galactose-binding protein
AT1G15870	Mitochondrial glycoprotein family protein	AT2G39710	Eukaryotic aspartyl protease family protein	AT3G48550		AT1G65300	AGL38_PHE2__AGAMOUS-like 38
AT1G15880	atgos11_GOS11__golgi snare 11	AT2G39730	RCA__rubisco activase	AT3G48700	ATCXE13_CXE13__carboxyesterase 13	AT1G65310	ATXTH17_XTH17__xyloglucan endotransglucosylase/hydrolase 17
AT1G15885		AT2G39870		AT3G48720	DCF__HXXXD-type acyl-transferase family protein	AT1G65330	AGL37_PHE1__MADS-box transcription factor family protein
AT1G15890	Disease resistance protein (CC-NBS-LRR class) family	AT2G39880	AtMYB25_MYB25__myb domain protein 25	AT3G48740	AtSWEET11_SWEET11__Nodulin MtN3 family protein	AT1G65340	CYP96A3__cytochrome P450, family 96, subfamily A, polypeptide 3
AT1G15920	Polynucleotidyl transferase, ribonuclease H-like superfamily protein	AT2G39940	COI1__RNI-like superfamily protein	AT3G48850	MPT2_PHT3;2__phosphate transporter 3;2	AT1G65342
AT1G15930	Ribosomal protein L7Ae/L30e/S12e/Gadd45 family protein	AT2G39975		AT3G49340	Cysteine proteinases superfamily protein	AT1G65352	Putative membrane lipoprotein
AT1G15940	AtPDS5E_PDS5E__Tudor/PWWP/MBT superfamily protein	AT2G39980	HXXXD-type acyl-transferase family protein	AT3G49440	F-box associated ubiquitination effector family protein	AT1G65360	AGL23__AGAMOUS-like 23
AT1G15960	ATNRAMP6_NRAMP6__NRAMP metal ion transporter 6	AT2G40030	ATNRPD1B_DMS5_DRD3_NRPD1B_NRPE1__nuclear RNA polymerase D1B	AT3G49620	DIN11__2-oxoglutarate (2OG) and Fe(II)-dependent oxygenase superfamily protein	AT1G65390	ATPP2-A5_PP2-A5__phloem protein 2 A5
AT1G15970	DNA glycosylase superfamily protein	AT2G40095	Alpha/beta hydrolase related protein	AT3G49770		AT1G65480	FT_RSB8__PEBP (phosphatidylethanolamine-binding protein) family protein
AT1G15990	ATCNGC7_CNGC7__cyclic nucleotide gated channel 7	AT2G40100	LHCB4.3__light harvesting complex photosystem II	AT3G49950	GRAS family transcription factor	AT1G65481
AT1G16000		AT2G40130	SMXL8__Double Clp-N motif-containing P-loop nucleoside triphosphate hydrolases superfamily protein	AT3G50120	Plant protein of unknown function (DUF247)	AT1G65483
AT1G16010	AtMGT2_AtMRS2-1_MGT2_MRS2-1__magnesium transporter 2	AT2G40150	TBL28__TRICHOME BIREFRINGENCE-LIKE 28	AT3G50130	Plant protein of unknown function (DUF247)	AT1G65510
AT1G16020	CCZ1a__Protein of unknown function (DUF1712)	AT2G40230	HXXXD-type acyl-transferase family protein	AT3G50140	Plant protein of unknown function (DUF247)	AT1G65570	RCPG__Pectin lyase-like superfamily protein
AT1G16022		AT2G40240	Tetratricopeptide repeat (TPR)-like superfamily protein	AT3G50160	Plant protein of unknown function (DUF247)	AT1G65620	AS2__Lateral organ boundaries (LOB) domain family protein
AT1G16025		AT2G40250	SGNH hydrolase-type esterase superfamily protein	AT3G50190	Plant protein of unknown function (DUF247)	AT1G65630	DEG3_DegP3__DegP protease 3
AT1G16030	Hsp70b__heat shock protein 70B	AT2G40570	initiator tRNA phosphoribosyl transferase family protein	AT3G50220	IRX15__Protein of unknown function (DUF579)	AT1G65640	DEG4_DegP4__DegP protease 4
AT1G16040		AT2G40600	appr-1-p processing enzyme family protein	AT3G50310	AIK1_MAPKKK20_MKKK20__mitogen-activated protein kinase kinase kinase 20	AT1G65670	CYP702A1__cytochrome P450, family 702, subfamily A, polypeptide 1
AT1G16060	ADAP_WRI3__ARIA-interacting double AP2 domain protein	AT2G40670	ARR16_RR16__response regulator 16	AT3G50350	Protein of unknown function (DUF1685)	AT1G65680	ATEXPB2_ATHEXP BETA 1.4_EXPB2__expansin B2
AT1G16070	AtTLP8_TLP8__tubby like protein 8	AT2G40750	ATWRKY54_WRKY54__WRKY DNA-binding protein 54	AT3G50390	Transducin/WD40 repeat-like superfamily protein	AT1G65681	EXPB6__beta expansin 6
AT1G16080		AT2G40890	CYP98A3_REF8__cytochrome P450, family 98, subfamily A, polypeptide 3	AT3G50470	HR3_MLA10__homolog of RPW8 3	AT1G65740	UCL1__Protein of unknown function (DUF295)
AT1G16090	WAKL7__wall associated kinase-like 7	AT2G40970	MYBC1__Homeodomain-like superfamily protein	AT3G50510	LBD28__LOB domain-containing protein 28	AT1G65760	Protein of unknown function (DUF295)
AT1G16110	WAKL6__wall associated kinase-like 6	AT2G41010	ATCAMBP25_CAMBP25__calmodulin (CAM)-binding protein of 25 kDa	AT3G50740	UGT72E1__UDP-glucosyl transferase 72E1	AT1G65770	AMR1__ascorbic acid mannose pathway regulator 1
AT1G16120	WAKL1__wall associated kinase-like 1	AT2G41082		AT3G50760	GATL2__galacturonosyltransferase-like 2	AT1G65780	P-loop containing nucleoside triphosphate hydrolases superfamily protein
AT1G16130	WAKL2__wall associated kinase-like 2	AT2G41170	F-box family protein	AT3G50890	AtHB28_HB28_ZHD7__homeobox protein 28	AT1G65850	Disease resistance protein (TIR-NBS-LRR class) family
AT1G16160	WAKL5__wall associated kinase-like 5	AT2G41180	SIB2__VQ motif-containing protein	AT3G50900		AT1G65880	BZO1__benzoyloxyglucosinolate 1
AT1G16170		AT2G41190	Transmembrane amino acid transporter family protein	AT3G51060	AtSTY1_SRS1_STY1__Lateral root primordium (LRP) protein-related	AT1G65907
AT1G16180	Serinc-domain containing serine and sphingolipid biosynthesis protein	AT2G41220	GLU2__glutamate synthase 2	AT3G51420	ATSSL4_SSL4__strictosidine synthase-like 4	AT1G65910	anac028_NAC028__NAC domain containing protein 28
AT1G16190	RAD23A__Rad23 UV excision repair protein family	AT2G41250	Haloacid dehalogenase-like hydrolase (HAD) superfamily protein	AT3G51680	AtSDR2_SDR2__NAD(P)-binding Rossmann-fold superfamily protein	AT1G65985	Plant protein of unknown function (DUF247)
AT1G16210		AT2G41330	Glutaredoxin family protein	AT3G51810	AT3_ATEM1_EM1_GEA1__Stress induced protein	AT1G65990	type 2 peroxiredoxin-related / thiol specific antioxidant / mal allergen family protein
AT1G16220	Protein phosphatase 2C family protein	AT2G41410	Calcium-binding EF-hand family protein	AT3G51895	AST12_SULTR3;1__sulfate transporter 3;1	AT1G66000	Family of unknown function (DUF577)
AT1G16225	Target SNARE coiled-coil domain protein	AT2G41680	NTRC__NADPH-dependent thioredoxin reductase C	AT3G52020	scpl39__serine carboxypeptidase-like 39	AT1G66020	TPS26__Terpenoid cyclases/Protein prenyltransferases superfamily protein
AT1G16230	Target SNARE coiled-coil domain protein	AT2G41750	DTW domain-containing protein	AT3G52480		AT1G66030	CYP96A14P__cytochrome P450, family 96, subfamily A, polypeptide 14 pseudogene
AT1G16240	ATSYP51_SYP51__syntaxin of plants 51	AT2G41780		AT3G52490	SMXL3__Double Clp-N motif-containing P-loop nucleoside triphosphate hydrolases superfamily protein	AT1G66045
AT1G16250	Galactose oxidase/kelch repeat superfamily protein	AT2G41840	Ribosomal protein S5 family protein	AT3G52520		AT1G66050	ORTH5_VIM2__Zinc finger (C3HC4-type RING finger) family protein
AT1G16260	Wall-associated kinase family protein	AT2G41870	AtREM4.2_REM4.2__Remorin family protein	AT3G52525	ATOFP6_OFP6__ovate family protein 6	AT1G66060	Family of unknown function (DUF577)
AT1G16270	Protein kinase superfamily protein with octicosapeptide/Phox/Bem1p domain	AT2G41940	ZFP8__zinc finger protein 8	AT3G52540	ATOFP18_OFP18__ovate family protein 18	AT1G66090	Disease resistance protein (TIR-NBS class)
AT1G16280	AtRH36_RH36_SWA3__RNA helicase 36	AT2G42150	DNA-binding bromodomain-containing protein	AT3G52740	BIC1	AT1G66100	Plant thionin
AT1G16300	GAPCP-2__glyceraldehyde-3-phosphate dehydrogenase of plastid 2	AT2G42200	AtSPL9_SPL9__squamosa promoter binding protein-like 9	AT3G52970	CYP76G1__cytochrome P450, family 76, subfamily G, polypeptide 1	AT1G66210	Subtilisin-like serine endopeptidase family protein
AT1G16320	Uncharacterized conserved protein (DUF2358)	AT2G42210	ATOEP16-3_OEP16-3__Mitochondrial import inner membrane translocase subunit Tim17/Tim22/Tim23 family protein	AT3G53010	Domain of unknown function (DUF303)	AT1G66220	Subtilase family protein
AT1G16330	CYCB3;1__cyclin b3;1	AT2G42280	AKS3_FBH4__basic helix-loop-helix (bHLH) DNA-binding superfamily protein	AT3G53040	late embryogenesis abundant protein, putative / LEA protein, putative	AT1G66235
AT1G16340	AtKDO8PS_ATKDSA2_ATKSDA__Aldolase superfamily protein	AT2G42380	ATBZIP34_BZIP34__Basic-leucine zipper (bZIP) transcription factor family protein	AT3G53080	D-galactoside/L-rhamnose binding SUEL lectin protein	AT1G66245
AT1G16350	Aldolase-type TIM barrel family protein	AT2G42530	COR15B__cold regulated 15b	AT3G53232	DVL20_RTFL1__ROTUNDIFOLIA like 1	AT1G66260	ALY3__RNA-binding (RRM/RBD/RNP motifs) family protein
AT1G16360	LEM3 (ligand-effect modulator 3) family protein / CDC50 family protein	AT2G42620	AtMAX2_MAX2_ORE9_PPS__RNI-like superfamily protein	AT3G53330	plastocyanin-like domain-containing protein	AT1G66270	BGLU21__Glycosyl hydrolase superfamily protein
AT1G16370	ATOCT6_OCT6__organic cation/carnitine transporter 6	AT2G42690	alpha/beta-Hydrolases superfamily protein	AT3G53640	Protein kinase superfamily protein	AT1G66280	BGLU22__Glycosyl hydrolase superfamily protein
AT1G16430	Surfeit locus protein 5 subunit 22 of Mediator complex	AT2G42760		AT3G53650	Histone superfamily protein	AT1G66290	F-box/RNI-like superfamily protein
AT1G16440	RSH3__root hair specific 3	AT2G42800	AtRLP29_RLP29__receptor like protein 29	AT3G53720	ATCHX20_CHX20__cation/H+ exchanger 20	AT1G66300	F-box/RNI-like/FBD-like domains-containing protein
AT1G16445	S-adenosyl-L-methionine-dependent methyltransferases superfamily protein	AT2G42870	HLH1_PAR1__phy rapidly regulated 1	AT3G54270	sucrose-6F-phosphate phosphohydrolase family protein	AT1G66310	F-box/RNI-like/FBD-like domains-containing protein
AT1G16460	ATMST2_ATRDH2_MST2_RDH2_ST2_STR2__rhodanese homologue 2	AT2G43100	ATLEUD1_IPMI2__isopropylmalate isomerase 2	AT3G54410	Protein of unknown function (DUF1163)	AT1G66320	F-box/RNI-like superfamily protein
AT1G16470	PAB1__proteasome subunit PAB1	AT2G43200	S-adenosyl-L-methionine-dependent methyltransferases superfamily protein	AT3G54510	Early-responsive to dehydration stress protein (ERD4)	AT1G66360	CAR2__Calcium-dependent lipid-binding (CaLB domain) family protein
AT1G16480	Tetratricopeptide repeat (TPR)-like superfamily protein	AT2G43340	Protein of unknown function (DUF1685)	AT3G54700	PHT1;7__phosphate transporter 1;7	AT1G66370	AtMYB113_MYB113__myb domain protein 113
AT1G16490	ATMYB58_MYB58__myb domain protein 58	AT2G43420	3-beta hydroxysteroid dehydrogenase/isomerase family protein	AT3G54770	ARP1__RNA-binding (RRM/RBD/RNP motifs) family protein	AT1G66380	AtMYB114_MYB114__myb domain protein 114
AT1G16520		AT2G43445	F-box and associated interaction domains-containing protein	AT3G54820	PIP2;5_PIP2D__plasma membrane intrinsic protein 2;5	AT1G66390	ATMYB90_MYB90_PAP2__myb domain protein 90
AT1G16540	ABA3_ACI2_ATABA3_AtLOS5_LOS5_SIR3__molybdenum cofactor sulfurase (LOS5) (ABA3)	AT2G43540		AT3G54940	Papain family cysteine protease	AT1G66400	CML23__calmodulin like 23
AT1G16560	Per1-like family protein	AT2G43550	Scorpion toxin-like knottin superfamily protein	AT3G55110	ABCG18__ABC-2 type transporter family protein	AT1G66420	DNA-binding storekeeper protein-related transcriptional regulator
AT1G16570	TUN__UDP-Glycosyltransferase superfamily protein	AT2G43710	AtSSI2_FAB2_LDW1_SSI2__Plant stearoyl-acyl-carrier-protein desaturase family protein	AT3G55130	ABCG19_ATWBC19_WBC19__white-brown complex homolog 19	AT1G66440	Cysteine/Histidine-rich C1 domain family protein
AT1G16590	ATREV7_REV7__DNA-binding HORMA family protein	AT2G43820	ATSAGT1_GT_SAGT1_SGT1_UGT74F2__UDP-glucosyltransferase 74F2	AT3G55230	Disease resistance-responsive (dirigent-like protein) family protein	AT1G66450	Cysteine/Histidine-rich C1 domain family protein
AT1G16610	AtSR45_RNPS1_SR45__arginine/serine-rich 45	AT2G43840	UGT74F1__UDP-glycosyltransferase 74 F1	AT3G55240	Plant protein 1589 of unknown function	AT1G66470	AtRHD6_RHD6__ROOT HAIR DEFECTIVE6
AT1G16630		AT2G43900	5PTase12__Endonuclease/exonuclease/phosphatase family protein	AT3G55580	TCF1__Regulator of chromosome condensation (RCC1) family protein	AT1G66475
AT1G16640	AP2/B3-like transcriptional factor family protein	AT2G44130	KFB39_KMD3__Galactose oxidase/kelch repeat superfamily protein	AT3G55700	UDP-Glycosyltransferase superfamily protein	AT1G66480	plastid movement impaired 2
AT1G16650	S-adenosyl-L-methionine-dependent methyltransferases superfamily protein	AT2G44280	Major facilitator superfamily protein	AT3G55970	ATJRG21_JAO3_JOX3_JRG21__jasmonate-regulated gene 21	AT1G66490	F-box and associated interaction domains-containing protein
AT1G16670	CRPK1__Protein kinase superfamily protein	AT2G44290	Bifunctional inhibitor/lipid-transfer protein/seed storage 2S albumin superfamily protein	AT3G56060	Glucose-methanol-choline (GMC) oxidoreductase family protein	AT1G66540	Cytochrome P450 superfamily protein
AT1G16680	Chaperone DnaJ-domain superfamily protein	AT2G44430	DNA-binding bromodomain-containing protein	AT3G56350	Iron/manganese superoxide dismutase family protein	AT1G66570	ATSUC7_SUC7__sucrose-proton symporter 7
AT1G16690	Enhancer of polycomb-like transcription factor protein	AT2G44578	RING/U-box superfamily protein	AT3G56810		AT1G66630	Protein with RING/U-box and TRAF-like domains
AT1G16700	Alpha-helical ferredoxin	AT2G44590	ADL1D_DL1D__DYNAMIN-like 1D	AT3G57240	AtBG3_BG3__beta-1,3-glucanase 3	AT1G66640	RNI-like superfamily protein
AT1G16705	p300/CBP acetyltransferase-related protein-related	AT2G44730	Alcohol dehydrogenase transcription factor Myb/SANT-like family protein	AT3G57260	AtBG2_AtPR2_BG2_BGL2_PR-2_PR2__beta-1,3-glucanase 2	AT1G66650	Protein with RING/U-box and TRAF-like domains
AT1G16710	HAC12__histone acetyltransferase of the CBP family 12	AT2G44735		AT3G57270	BG1__beta-1,3-glucanase 1	AT1G66700	PXMT1__S-adenosyl-L-methionine-dependent methyltransferases superfamily protein
AT1G16740	Ribosomal protein L20	AT2G44920	Tetratricopeptide repeat (TPR)-like superfamily protein	AT3G57460	catalytics;metal ion binding	AT1G66720	S-adenosyl-L-methionine-dependent methyltransferases superfamily protein
AT1G16750	Protein of unknown function, DUF547	AT2G44940	Integrase-type DNA-binding superfamily protein	AT3G57500		AT1G66760	MATE efflux family protein
AT1G16760	Protein kinase protein with adenine nucleotide alpha hydrolases-like domain	AT2G45030	Translation elongation factor EFG/EF2 protein	AT3G57540	AtREM4.1_REM4.1__Remorin family protein	AT1G66770	AtSWEET6_SWEET6__Nodulin MtN3 family protein
AT1G16770		AT2G45040	Matrixin family protein	AT3G57620	glyoxal oxidase-related protein	AT1G66780	MATE efflux family protein
AT1G16780	AtVHP2;2_VHP2;2__Inorganic H pyrophosphatase family protein	AT2G45080	cycp3;1__cyclin p3;1	AT3G57670	NTT_WIP2__C2H2-type zinc finger family protein	AT1G66790
AT1G16790	ribosomal protein-related	AT2G45120	C2H2-like zinc finger protein	AT3G57950		AT1G66800	NAD(P)-binding Rossmann-fold superfamily protein
AT1G16800	P-loop containing nucleoside triphosphate hydrolases superfamily protein	AT2G45160	ATHAM1_HAM1_LOM1_SCL27__GRAS family transcription factor	AT3G58070	GIS__C2H2 and C2HC zinc fingers superfamily protein	AT1G66850	Bifunctional inhibitor/lipid-transfer protein/seed storage 2S albumin superfamily protein
AT1G16810		AT2G45180	Bifunctional inhibitor/lipid-transfer protein/seed storage 2S albumin superfamily protein	AT3G58120	ATBZIP61_BZIP61__Basic-leucine zipper (bZIP) transcription factor family protein	AT1G66852	Carbohydrate-binding X8 domain superfamily protein
AT1G16820	vacuolar ATP synthase catalytic subunit-related / V-ATPase-related / vacuolar proton pump-related	AT2G45290	TKL2__Transketolase	AT3G58230	Ubiquitin-specific protease family C19-related protein	AT1G66855	Carbohydrate-binding X8 domain superfamily protein
AT1G16825	Reticulon family protein	AT2G45310	GAE4__UDP-D-glucuronate 4-epimerase 4	AT3G58890	RNI-like superfamily protein	AT1G66860	Class I glutamine amidotransferase-like superfamily protein
AT1G16830	Pentatricopeptide repeat (PPR) superfamily protein	AT2G45470	AGP8_FLA8__FASCICLIN-like arabinogalactan protein 8	AT3G58900	F-box/RNI-like superfamily protein	AT1G66870	Carbohydrate-binding X8 domain superfamily protein
AT1G16840		AT2G45500	AAA-type ATPase family protein	AT3G58960	F-box/RNI-like/FBD-like domains-containing protein	AT1G66880	Protein kinase superfamily protein
AT1G16858		AT2G45510	CYP704A2__cytochrome P450, family 704, subfamily A, polypeptide 2	AT3G59010	PME35_PME61__pectin methylesterase 61	AT1G66950	ABCG39_ATPDR11_PDR11__pleiotropic drug resistance 11
AT1G16860	Ubiquitin-specific protease family C19-related protein	AT2G45560	CYP76C1__cytochrome P450, family 76, subfamily C, polypeptide 1	AT3G59120	Cysteine/Histidine-rich C1 domain family protein	AT1G66960	LUP5__Terpenoid cyclases family protein
AT1G16870	mitochondrial 28S ribosomal protein S29-related	AT2G45600	alpha/beta-Hydrolases superfamily protein	AT3G59455	Bifunctional inhibitor/lipid-transfer protein/seed storage 2S albumin superfamily protein	AT1G67000	Protein kinase superfamily protein
AT1G16880	ACR11__uridylyltransferase-related	AT2G45610	alpha/beta-Hydrolases superfamily protein	AT3G59460		AT1G67025
AT1G16890	AtUBC36_UBC13B_UBC36__ubiquitin-conjugating enzyme 36	AT2G45630	D-isomer specific 2-hydroxyacid dehydrogenase family protein	AT3G59845	Zinc-binding dehydrogenase family protein	AT1G67110	CYP735A2__cytochrome P450, family 735, subfamily A, polypeptide 2
AT1G16916		AT2G45680	TCP9__TCP family transcription factor	AT3G59930		AT1G67130	F-box family protein
AT1G16920	ATRABA1B_BEX5_RAB11_RABA1b__RAB GTPase homolog A1B	AT2G45720	ARM repeat superfamily protein	AT3G60010	ASK13_SK13__SKP1-like 13	AT1G67148
AT1G16960	Ubiquitin domain-containing protein	AT2G45830	DTA2__downstream target of AGL15 2	AT3G60390	HAT3__homeobox-leucine zipper protein 3	AT1G67150	Plant protein of unknown function (DUF247)
AT1G16970	ATKU70_KU70__KU70 homolog	AT2G45850	AHL9__AT hook motif DNA-binding family protein	AT3G60470	Plant protein of unknown function (DUF247)	AT1G67160	KIB3__F-box family protein with a domain of unknown function (DUF295)
AT1G17020	ATSRG1_SRG1__senescence-related gene 1	AT2G45890	ATROPGEF4_GEF4_RHS11_ROPGEF4__RHO guanyl-nucleotide exchange factor 4	AT3G60490	Integrase-type DNA-binding superfamily protein	AT1G67170
AT1G17040	ATSHA_SHA_STATLA__SH2 domain protein A	AT2G45960	ATHH2_PIP1;2_PIP1B_TMP-A__plasma membrane intrinsic protein 1B	AT3G60520		AT1G67260	TCP1__TCP family transcription factor
AT1G17050	AtSPS2_SPS2__solanesyl diphosphate synthase 2	AT2G46210	AtSLD2_SLD2__Fatty acid/sphingolipid desaturase	AT3G60670	PLATZ transcription factor family protein	AT1G67270	Zinc-finger domain of monoamine-oxidase A repressor R1 protein
AT1G17070	NTR1_STIPL1__GC-rich sequence DNA-binding factor-like protein with Tuftelin interacting domain	AT2G46220	Uncharacterized conserved protein (DUF2358)	AT3G60780	Protein of unknown function (DUF1442)	AT1G67390	F-box family protein
AT1G17080	Ribosomal protein L18ae family	AT2G46290	Transducin/WD40 repeat-like superfamily protein	AT3G60870	AHL18__AT-hook motif nuclear-localized protein 18	AT1G67450	F-box and associated interaction domains-containing protein
AT1G17090		AT2G46310	CRF5__cytokinin response factor 5	AT3G60900	FLA10__FASCICLIN-like arabinogalactan-protein 10	AT1G67455	F-box and associated interaction domains-containing protein
AT1G17100	AtHBP1_HBP1__SOUL heme-binding family protein	AT2G46420	Plant protein 1589 of unknown function	AT3G61035	Cytochrome P450 superfamily protein	AT1G67640	Transmembrane amino acid transporter family protein
AT1G17110	UBP15__ubiquitin-specific protease 15	AT2G46440	ATCNGC11_CNGC11__cyclic nucleotide-gated channels	AT3G61150	HD-GL2-1_HDG1__homeodomain GLABROUS 1	AT1G67760	TCP-1/cpn60 chaperonin family protein
AT1G17120	CAT8__cationic amino acid transporter 8	AT2G46450	ATCNGC12_CNGC12__cyclic nucleotide-gated channel 12	AT3G61270	Arabidopsis thaliana protein of unknown function (DUF821)	AT1G67775	CLE8__CLAVATA3/ESR-RELATED 8
AT1G17130	CWC16b__Family of unknown function (DUF572)	AT2G46535		AT3G61290	Arabidopsis thaliana protein of unknown function (DUF821)	AT1G67856	RING/U-box superfamily protein
AT1G17145	RING/U-box superfamily protein	AT2G46660	CYP78A6_EOD3__cytochrome P450, family 78, subfamily A, polypeptide 6	AT3G61550	RING/U-box superfamily protein	AT1G67865
AT1G17147	VQ motif-containing protein	AT2G46680	ATHB-7_ATHB7_HB-7__homeobox 7	AT3G61620	RRP41__3'-5'-exoribonuclease family protein	AT1G67870	glycine-rich protein
AT1G17160	RBSK__pfkB-like carbohydrate kinase family protein	AT2G46710	ROPGAP3__Rho GTPase activating protein with PAK-box/P21-Rho-binding domain	AT3G61678		AT1G67875
AT1G17170	ATGSTU24_GST_GSTU24__glutathione S-transferase TAU 24	AT2G46850	Protein kinase superfamily protein	AT3G61680	PLIP1__alpha/beta-Hydrolases superfamily protein	AT1G68040	S-adenosyl-L-methionine-dependent methyltransferases superfamily protein
AT1G17180	ATGSTU25_GSTU25__glutathione S-transferase TAU 25	AT2G46940		AT3G61720	MCTP12__Ca2+dependent plant phosphoribosyltransferase family protein	AT1G68150	ATWRKY9_WRKY9__WRKY DNA-binding protein 9
AT1G17210	ATILP1_ILP1__IAP-like protein 1	AT2G47010		AT3G61723	PHD finger protein	AT1G68170	UMAMIT23__nodulin MtN21 /EamA-like transporter family protein
AT1G17220	FUG1__Translation initiation factor 2, small GTP-binding protein	AT2G47130	AtSDR3_SDR3__NAD(P)-binding Rossmann-fold superfamily protein	AT3G61840	Protein of unknown function (DUF688)	AT1G68230	Reticulon family protein
AT1G17230	Leucine-rich receptor-like protein kinase family protein	AT2G47150	NAD(P)-binding Rossmann-fold superfamily protein	AT3G61880	CYP78A9__cytochrome p450 78a9	AT1G68240	basic helix-loop-helix (bHLH) DNA-binding superfamily protein
AT1G17235	RTFL11__ROTUNDIFOLIA like 11	AT2G47160	AtBOR1_BOR1__HCO3- transporter family	AT3G61910	ANAC066_NAC066_NST2__NAC domain protein 66	AT1G68250
AT1G17240	AtRLP2_RLP2__receptor like protein 2	AT2G47180	AtGolS1_GolS1__galactinol synthase 1	AT3G61920		AT1G68270	AMP-dependent synthetase and ligase family protein
AT1G17250	AtRLP3_RFO2_RLP3__receptor like protein 3	AT2G47200		AT3G61930		AT1G68280	ALT4__Thioesterase superfamily protein
AT1G17260	AHA10_TT13__autoinhibited H(+)-ATPase isoform 10	AT2G47370	Calcium-dependent phosphotriesterase superfamily protein	AT3G62100	IAA30__indole-3-acetic acid inducible 30	AT1G68330
AT1G17270	O-fucosyltransferase family protein	AT2G47440	Tetratricopeptide repeat (TPR)-like superfamily protein	AT3G62170	VGDH2__VANGUARD 1 homolog 2	AT1G68350
AT1G17280	UBC34__ubiquitin-conjugating enzyme 34	AT2G47450	CAO_CPSRP43__chloroplast signal recognition particle component (CAO)	AT3G62180	Plant invertase/pectin methylesterase inhibitor superfamily protein	AT1G68380	Core-2/I-branching beta-1,6-N-acetylglucosaminyltransferase family protein
AT1G17285		AT2G47510	FUM1__fumarase 1	AT3G62230	DAF1__F-box family protein	AT1G68480	JAG__C2H2 and C2HC zinc fingers superfamily protein
AT1G17290	AlaAT1__alanine aminotransferas	AT2G47590	PHR2__photolyase/blue-light receptor 2	AT3G62440	SAF1__F-box/RNI-like superfamily protein	AT1G68500
AT1G17330	Metal-dependent phosphohydrolase	AT2G47650	UXS4__UDP-xylose synthase 4	AT3G62528		AT1G68610	PCR11__PLANT CADMIUM RESISTANCE 11
AT1G17340	SAC5__Phosphoinositide phosphatase family protein	AT2G47660		AT3G62570	Tetratricopeptide repeat (TPR)-like superfamily protein	AT1G68630	PLAC8 family protein
AT1G17350	NADH:ubiquinone oxidoreductase intermediate-associated protein 30	AT2G47710	Adenine nucleotide alpha hydrolases-like superfamily protein	AT3G62610	ATMYB11_MYB11_PFG2__myb domain protein 11	AT1G68750	ATPPC4_PPC4__phosphoenolpyruvate carboxylase 4
AT1G17360		AT2G47720		AT3G62680	ATPRP3_PRP3__proline-rich protein 3	AT1G68800	BRC2_TCP12__TCP domain protein 12
AT1G17370	UBP1B__oligouridylate binding protein 1B	AT2G47730	ATGSTF5_ATGSTF8_GST6_GSTF8__glutathione S-transferase phi 8	AT3G62690	ATL5__AtL5	AT1G68810	ABS5_T5L1__basic helix-loop-helix (bHLH) DNA-binding superfamily protein
AT1G17380	JAZ5_TIFY11A__jasmonate-zim-domain protein 5	AT2G47770	ATTSPO_TSPO__TSPO(outer membrane tryptophan-rich sensory protein)-related	AT3G62820	Plant invertase/pectin methylesterase inhibitor superfamily protein	AT1G68845
AT1G17400	AtLAZY2_AtNGR1_DRO3_LAZY2	AT2G47780	LDAP2_SRP2__Rubber elongation factor protein (REF)	AT3G62850	zinc finger protein-related	AT1G68850	Peroxidase superfamily protein
AT1G17410	Nucleoside diphosphate kinase family protein	AT2G47800	ABCC4_ATMRP4_EST3_MRP4__multidrug resistance-associated protein 4	AT3G62950	GRXC11__Thioredoxin superfamily protein	AT1G68960	Protein of unknown function (DUF295)
AT1G17420	ATLOX3_LOX3__lipoxygenase 3	AT2G47840	AtTic20-II_Tic20-II__Uncharacterised conserved protein ycf60	AT3G62990		AT1G69080	Adenine nucleotide alpha hydrolases-like superfamily protein
AT1G17440	CKH1_EER4_TAF12B__Transcription initiation factor TFIID subunit A	AT2G47860	SETH6__Phototropic-responsive NPH3 family protein	AT3G63020	Protein of unknown function (DUF3049)	AT1G69090	Protein of unknown function (DUF295)
AT1G17450	B-block binding subunit of TFIIIC	AT2G47890	B-box type zinc finger protein with CCT domain	AT3G63110	ATIPT3_IPT3__isopentenyltransferase 3	AT1G69100	Eukaryotic aspartyl protease family protein
AT1G17455	ELF4-L4__ELF4-like 4	AT2G47910	CRR6__chlororespiratory reduction 6	AT3G63200	PLA IIIB_PLP9__PATATIN-like protein 9	AT1G69120	AGL7_AP1_AtAP1__K-box region and MADS-box transcription factor family protein
AT1G17460	TRFL3__TRF-like 3	AT2G47930	AGP26_ATAGP26__arabinogalactan protein 26	AT3G63230	Protein of unknown function (DUF581)	AT1G69150	Cysteine/Histidine-rich C1 domain family protein
AT1G17470	ATDRG_ATDRG1_DRG1_Drg1-2__developmentally regulated G-protein 1	AT2G48010	RKF3__receptor-like kinase in in flowers 3	AT3G63470	scpl40__serine carboxypeptidase-like 40	AT1G69180	CRC__Plant-specific transcription factor YABBY family protein
AT1G17480	IQD7__IQ-domain 7	AT2G48020	ZIF2__Major facilitator superfamily protein	AT4G00050	UNE10__basic helix-loop-helix (bHLH) DNA-binding superfamily protein	AT1G69190	Dihydropterin pyrophosphokinase / Dihydropteroate synthase
AT1G17490		AT2G48030	DNAse I-like superfamily protein	AT4G00080	UNE11__Plant invertase/pectin methylesterase inhibitor superfamily protein	AT1G69240	ATMES15_MES15_RHS9__methyl esterase 15
AT1G17500	ATPase E1-E2 type family protein / haloacid dehalogenase-like hydrolase family protein	AT3G01120	AtCGS1_AtCYS1_CGS_CGS1_MTO1__Pyridoxal phosphate (PLP)-dependent transferases superfamily protein	AT4G00190	ATPME38_PME38__pectin methylesterase 38	AT1G69320	CLE10__CLAVATA3/ESR-RELATED 10
AT1G17520	Homeodomain-like/winged-helix DNA-binding family protein	AT3G01140	AtMYB106_MYB106_NOK__myb domain protein 106	AT4G00210	LBD31__LOB domain-containing protein 31	AT1G69470
AT1G17530	ATTIM23-1_TIM23-1__translocase of inner mitochondrial membrane 23	AT3G01380	transferases;sulfuric ester hydrolases;catalytics;transferases	AT4G00310	EDA8_MEE46__Putative membrane lipoprotein	AT1G69560	ATMYB105_LOF2_MYB105__myb domain protein 105
AT1G17540	Protein kinase protein with adenine nucleotide alpha hydrolases-like domain	AT3G01470	AT3G01472.1_ATHB-1_ATHB1_CPuORF33_HAT5_HB-1_HD-ZIP-1__homeobox 1	AT4G00730	AHDP_ANL2__Homeobox-leucine zipper family protein / lipid-binding START domain-containing protein	AT1G69630	F-box/RNI-like superfamily protein
AT1G17550	AtHAB2_HAB2__homology to ABI2	AT3G01472		AT4G00870	bHLH014_bHLH14__basic helix-loop-helix (bHLH) DNA-binding superfamily protein	AT1G69650	TRAF-like family protein
AT1G17560	HLL__Ribosomal protein L14p/L23e family protein	AT3G01500	ATBCA1_ATSABP3_CA1_SABP3__carbonic anhydrase 1	AT4G00890	proline-rich family protein	AT1G69660	TRAF-like family protein
AT1G17580	ATMYA1_MYA1_XI-1__myosin 1	AT3G01510	LSF1__like SEX4 1	AT4G00940	AtDOF4.1_DOF4.1_ITD1__Dof-type zinc finger DNA-binding family protein	AT1G69810	ATWRKY36_WRKY36__WRKY DNA-binding protein 36
AT1G17590	NF-YA8__nuclear factor Y, subunit A8	AT3G01530	ATMYB57_MYB57__myb domain protein 57	AT4G01380	plastocyanin-like domain-containing protein	AT1G69818	Defensin-like (DEFL) family protein
AT1G17600	SOC3__Disease resistance protein (TIR-NBS-LRR class) family	AT3G01550	ATPPT2_PPT2__phosphoenolpyruvate (pep)/phosphate translocator 2	AT4G01390	TRAF-like family protein	AT1G69820	GGT3_GGT4__gamma-glutamyl transpeptidase 3
AT1G17610	CHS1__Disease resistance protein (TIR-NBS class)	AT3G01570	Oleosin family protein	AT4G01410	Late embryogenesis abundant (LEA) hydroxyproline-rich glycoprotein family	AT1G69860	Major facilitator superfamily protein
AT1G17615	TN2__Disease resistance protein (TIR-NBS class)	AT3G01572		AT4G01460	basic helix-loop-helix (bHLH) DNA-binding superfamily protein	AT1G69880	ATH8_TH8__thioredoxin H-type 8
AT1G17620	Late embryogenesis abundant (LEA) hydroxyproline-rich glycoprotein family	AT3G01630	Major facilitator superfamily protein	AT4G01770	RGXT1__rhamnogalacturonan xylosyltransferase 1	AT1G69920	ATGSTU12_GSTU12__glutathione S-transferase TAU 12
AT1G17630	CWM1__Pentatricopeptide repeat (PPR-like) superfamily protein	AT3G01680	AtSEOR1_SEOb_SEOR1	AT4G01920	Cysteine/Histidine-rich C1 domain family protein	AT1G69930	ATGSTU11_GSTU11__glutathione S-transferase TAU 11
AT1G17640	RBGD1__RNA-binding (RRM/RBD/RNP motifs) family protein	AT3G01690	alpha/beta-Hydrolases superfamily protein	AT4G01925	Cysteine/Histidine-rich C1 domain family protein	AT1G69940	ATPPME1_PPME1__Pectin lyase-like superfamily protein
AT1G17650	AtGLYR2_GLYR2_GR2__glyoxylate reductase 2	AT3G01750	Ankyrin repeat family protein	AT4G01985		AT1G69970	CLE26__CLAVATA3/ESR-RELATED 26
AT1G17680	tetratricopeptide repeat (TPR)-containing protein	AT3G02040	AtGDPD1_GDPD1_SRG3__senescence-related gene 3	AT4G02090		AT1G69990	Leucine-rich repeat protein kinase family protein
AT1G17690	NOF1	AT3G02120	hydroxyproline-rich glycoprotein family protein	AT4G02170		AT1G70020	Protein of unknown function (DUF1163)
AT1G17720	ATB BETA__Protein phosphatase 2A, regulatory subunit PR55	AT3G02140	AFP4_TMAC2__AFP2 (ABI five-binding protein 2) family protein	AT4G02280	ATSUS3_SUS3__sucrose synthase 3	AT1G70030	Paired amphipathic helix (PAH2) superfamily protein
AT1G17730	CHMP1B_VPS46.1__vacuolar protein sorting 46.1	AT3G02230	ATRGP1_RGP1__reversibly glycosylated polypeptide 1	AT4G02320	Plant invertase/pectin methylesterase inhibitor superfamily	AT1G70040	Protein of unknown function (DUF1163)
AT1G17750	AtPEPR2_PEPR2__PEP1 receptor 2	AT3G02380	ATCOL2_BBX3_COL2__CONSTANS-like 2	AT4G02330	AtPME41_ATPMEPCRB_PME41__Plant invertase/pectin methylesterase inhibitor superfamily	AT1G70080	TPS6__Terpenoid cyclases/Protein prenyltransferases superfamily protein
AT1G17760	ATCSTF77_CSTF77__Tetratricopeptide repeat (TPR)-like superfamily protein	AT3G02390		AT4G02810	FAF1__Protein of unknown function (DUF3049)	AT1G70220	RNA-processing, Lsm domain
AT1G17780		AT3G02420		AT4G03040		AT1G70380	F-box and associated interaction domains-containing protein
AT1G17790	DNA-binding bromodomain-containing protein	AT3G02550	LBD41__LOB domain-containing protein 41	AT4G03450	Ankyrin repeat family protein	AT1G70390	F-box and associated interaction domains-containing protein
AT1G17820	Putative integral membrane protein conserved region (DUF2404)	AT3G02630	AAD5__Plant stearoyl-acyl-carrier-protein desaturase family protein	AT4G03460	Ankyrin repeat family protein	AT1G70450	Protein kinase superfamily protein
AT1G17830	Protein of unknown function (DUF789)	AT3G02910	AIG2-like (avirulence induced gene) family protein	AT4G03620	myosin heavy chain-related	AT1G70500	Pectin lyase-like superfamily protein
AT1G17850	Rhodanese/Cell cycle control phosphatase superfamily protein	AT3G02990	ATHSFA1E_HSFA1E__heat shock transcription factor A1E	AT4G03630	RNI-like superfamily protein	AT1G70510	ATK1_KNAT2__KNOTTED-like from Arabidopsis thaliana 2
AT1G17860	Kunitz family trypsin and protease inhibitor protein	AT3G03170		AT4G03965	RING/U-box superfamily protein	AT1G70670	AtCLO4_CLO4_PXG4__Caleosin-related family protein
AT1G17870	ATEGY3_EGY3__ethylene-dependent gravitropism-deficient and yellow-green-like 3	AT3G03450	RGL2__RGA-like 2	AT4G04450	AtWRKY42_WRKY42__WRKY family transcription factor	AT1G70680	Caleosin-related family protein
AT1G17880	ATBTF3_BTF3__basic transcription factor 3	AT3G03456		AT4G04500	CRK37__cysteine-rich RLK (RECEPTOR-like protein kinase) 37	AT1G70830	MLP28__MLP-like protein 28
AT1G17890	GER2__NAD(P)-binding Rossmann-fold superfamily protein	AT3G03470	CYP89A9__cytochrome P450, family 87, subfamily A, polypeptide 9	AT4G04930	DES-1-LIKE__fatty acid desaturase family protein	AT1G70840	MLP31__MLP-like protein 31
AT1G17930	MAIN__Aminotransferase-like, plant mobile domain family protein	AT3G03480	CHAT__acetyl CoA:(Z)-3-hexen-1-ol acetyltransferase	AT4G05100	AtMYB74_MYB74__myb domain protein 74	AT1G70850	MLP34__MLP-like protein 34
AT1G17940	Endosomal targeting BRO1-like domain-containing protein	AT3G03550	RING/U-box superfamily protein	AT4G05310	Ubiquitin-like superfamily protein	AT1G70860	Polyketide cyclase/dehydrase and lipid transport superfamily protein
AT1G17980	PAPS1__poly(A) polymerase 1	AT3G03580	MEF26__Tetratricopeptide repeat (TPR)-like superfamily protein	AT4G05350	RING/U-box superfamily protein	AT1G70870	Polyketide cyclase/dehydrase and lipid transport superfamily protein
AT1G18030	Protein phosphatase 2C family protein	AT3G03650	EDA5__Exostosin family protein	AT4G05475	RNI-like superfamily protein	AT1G70880	Polyketide cyclase/dehydrase and lipid transport superfamily protein
AT1G18040	AT;CDCKD;3_CAK2AT_CDKD1;3__cyclin-dependent kinase D1;3	AT3G03680	MCTP14__C2 calcium/lipid-binding plant phosphoribosyltransferase family protein	AT4G06534		AT1G70910	DEP__RING/U-box superfamily protein
AT1G18050	SWAP (Suppressor-of-White-APricot)/surp RNA-binding domain-containing protein	AT3G03820	SAUR29__SAUR-like auxin-responsive protein family	AT4G06744	Leucine-rich repeat (LRR) family protein	AT1G70920	ATHB18_HB18__homeobox-leucine zipper protein 18
AT1G18060		AT3G03950	ECT1__evolutionarily conserved C-terminal region 1	AT4G08740		AT1G70960	F-box and associated interaction domains-containing protein
AT1G18070	Translation elongation factor EF1A/initiation factor IF2gamma family protein	AT3G04000	NAD(P)-binding Rossmann-fold superfamily protein	AT4G08950	EXO__Phosphate-responsive 1 family protein	AT1G70970	F-box and associated interaction domains-containing protein
AT1G18090	5'-3' exonuclease family protein	AT3G04010	O-Glycosyl hydrolases family 17 protein	AT4G09030	AGP10_ATAGP10__arabinogalactan protein 10	AT1G71150
AT1G18130	Class II aaRS and biotin synthetases superfamily protein	AT3G04050	Pyruvate kinase family protein	AT4G09590	NHL22__NDR1/HIN1-like 22	AT1G71290	F-box associated ubiquitination effector family protein
AT1G18150	ATMPK8_MPK8__Protein kinase superfamily protein	AT3G04090	SIP1;1_SIP1A__small and basic intrinsic protein 1A	AT4G09820	AtTT8_BHLH42_TT8__basic helix-loop-helix (bHLH) DNA-binding superfamily protein	AT1G71300	Vps52 / Sac2 family
AT1G18160	Protein kinase superfamily protein	AT3G04110	ATGLR1.1_GLR1_GLR1.1__glutamate receptor 1.1	AT4G10020	AtHSD5_HSD5__hydroxysteroid dehydrogenase 5	AT1G71380	ATCEL3_ATGH9B3_CEL3__cellulase 3
AT1G18170	FKBP-like peptidyl-prolyl cis-trans isomerase family protein	AT3G04140	Ankyrin repeat family protein	AT4G10310	ATHKT1_HKT1_HKT1;1__high-affinity K+ transporter 1	AT1G71390	AtRLP11_RLP11__receptor like protein 11
AT1G18180	Protein of unknown function (DUF1295)	AT3G04150	RmlC-like cupins superfamily protein	AT4G11040	DOG18_RDO5__Protein phosphatase 2C family protein	AT1G71400	AtRLP12_RLP12__receptor like protein 12
AT1G18190	GC2__golgin candidate 2	AT3G04210	TN13__Disease resistance protein (TIR-NBS class)	AT4G11320	AtCP2_CP2__Papain family cysteine protease	AT1G71680	Transmembrane amino acid transporter family protein
AT1G18210	Calcium-binding EF-hand family protein	AT3G04230	Ribosomal protein S5 domain 2-like superfamily protein	AT4G11350	Protein of unknown function (DUF604)	AT1G71690	Protein of unknown function (DUF579)
AT1G18260	EBS5_HRD3A__HCP-like superfamily protein	AT3G04420	anac048_NAC048__NAC domain containing protein 48	AT4G11650	ATOSM34_OSM34__osmotin 34	AT1G71691	GDSL-like Lipase/Acylhydrolase superfamily protein
AT1G18265	Protein of unknown function, DUF593	AT3G04450	Homeodomain-like superfamily protein	AT4G11780	TRM10	AT1G71692	AGL12_XAL1__AGAMOUS-like 12
AT1G18270	ketose-bisphosphate aldolase class-II family protein	AT3G04660	F-box and associated interaction domains-containing protein	AT4G11930		AT1G71930	ANAC030_VND7__vascular related NAC-domain protein 7
AT1G18300	atnudt4_NUDT4__nudix hydrolase homolog 4	AT3G04720	AtPR4_HEL_PR-4_PR4__pathogenesis-related 4	AT4G12210	RING/U-box superfamily protein	AT1G72000	A/N-InvF__Plant neutral invertase family protein
AT1G18320	Mitochondrial import inner membrane translocase subunit Tim17/Tim22/Tim23 family protein	AT3G04721		AT4G12270	Copper amine oxidase family protein	AT1G72080
AT1G18330	EPR1_RVE7__Homeodomain-like superfamily protein	AT3G04960	Domain of unknown function (DUF3444)	AT4G12390	PME1__pectin methylesterase inhibitor 1	AT1G72110	O-acyltransferase (WSD1-like) family protein
AT1G18335	Acyl-CoA N-acyltransferases (NAT) superfamily protein	AT3G05200	ATL6__RING/U-box superfamily protein	AT4G13130	Cysteine/Histidine-rich C1 domain family protein	AT1G72125	AtNPF5.13_NPF5.13__Major facilitator superfamily protein
AT1G18340	basal transcription factor complex subunit-related	AT3G05260	NAD(P)-binding Rossmann-fold superfamily protein	AT4G13195	CLE44__CLAVATA3/ESR-RELATED 44	AT1G72130	NPF5.11__Major facilitator superfamily protein
AT1G18360	MAGL2__alpha/beta-Hydrolases superfamily protein	AT3G05470	Actin-binding FH2 (formin homology 2) family protein	AT4G13770	CYP83A1_REF2__cytochrome P450, family 83, subfamily A, polypeptide 1	AT1G72140	NPF5.12__Major facilitator superfamily protein
AT1G18370	ATNACK1_HIK_NACK1__ATP binding microtubule motor family protein	AT3G05650	AtRLP32_RLP32__receptor like protein 32	AT4G13840	CER26__HXXXD-type acyl-transferase family protein	AT1G72141
AT1G18410	P-loop containing nucleoside triphosphate hydrolases superfamily protein	AT3G05660	AtRLP33_RLP33__receptor like protein 33	AT4G14040	EDA38_SBP2__selenium-binding protein 2	AT1G72220	RING/U-box superfamily protein
AT1G18420	Aluminium activated malate transporter family protein	AT3G05690	ATHAP2B_AtNF-YA2_HAP2B_NF-YA2_UNE8__nuclear factor Y, subunit A2	AT4G14260	Protein of unknown function (DUF295)	AT1G72230	Cupredoxin superfamily protein
AT1G18440	Peptidyl-tRNA hydrolase family protein	AT3G05800	AIF1__AtBS1(activation-tagged BRI1 suppressor 1)-interacting factor 1	AT4G14315		AT1G72290	AtWSCP_Kunitz-PI;1__Kunitz family trypsin and protease inhibitor protein
AT1G18450	ARP4_ATARP4__actin-related protein 4	AT3G05820	A/N-InvH_At-A/N-InvH_INVH__invertase H	AT4G14440	ATECI3_ECI3_HCD1__3-hydroxyacyl-CoA dehydratase 1	AT1G72490	AtNGR2_DRO1_LAZY4
AT1G18460	alpha/beta-Hydrolases superfamily protein	AT3G05910	AtPAE12__Pectinacetylesterase family protein	AT4G14450	PH1	AT1G72590	PPRD1__3-oxo-5-alpha-steroid 4-dehydrogenase family protein
AT1G18470	Transmembrane Fragile-X-F-associated protein	AT3G05936		AT4G14465	AHL20__AT-hook motif nuclear-localized protein 20	AT1G72800	RNA-binding (RRM/RBD/RNP motifs) family protein
AT1G18480	AtSLP2_SLP2__Calcineurin-like metallo-phosphoesterase superfamily protein	AT3G05937		AT4G14550	IAA14_SLR__indole-3-acetic acid inducible 14	AT1G72860	Disease resistance protein (TIR-NBS-LRR class) family
AT1G18485	Pentatricopeptide repeat (PPR) superfamily protein	AT3G05980		AT4G14560	AXR5_IAA1__indole-3-acetic acid inducible	AT1G72870	Disease resistance protein (TIR-NBS class)
AT1G18486		AT3G06130	Heavy metal transport/detoxification superfamily protein	AT4G14690	ELIP2__Chlorophyll A-B binding family protein	AT1G73010	AtPPsPase1_ATPS2_PPsPase1_PS2__phosphate starvation-induced gene 2
AT1G18490	PCO3__Protein of unknown function (DUF1637)	AT3G06142		AT4G14730	AtLFG1_LFG1__Bax inhibitor-1 family protein	AT1G73220	AtOCT1_OCT1__organic cation/carnitine transporter1
AT1G18510	TET16__tetraspanin 16	AT3G06145		AT4G14940	AO1_ATAO1__amine oxidase 1	AT1G73260	ATKTI1_KTI1__kunitz trypsin inhibitor 1
AT1G18520	TET11__tetraspanin11	AT3G06160	AP2/B3-like transcriptional factor family protein	AT4G15120	VQ motif-containing protein	AT1G73270	scpl6__serine carboxypeptidase-like 6
AT1G18530	EF hand calcium-binding protein family	AT3G06180	Ribosomal protein L34e superfamily protein	AT4G15160	Bifunctional inhibitor/lipid-transfer protein/seed storage 2S albumin superfamily protein	AT1G73280	scpl3__serine carboxypeptidase-like 3
AT1G18540	Ribosomal protein L6 family protein	AT3G06455	ubiquitin family protein	AT4G15270	glucosyltransferase-related	AT1G73290	scpl5__serine carboxypeptidase-like 5
AT1G18550	ATP binding microtubule motor family protein	AT3G06470	GNS1/SUR4 membrane protein family	AT4G15280	UGT71B5__UDP-glucosyl transferase 71B5	AT1G73330	ATDR4_DR4__drought-repressed 4
AT1G18560	BED zinc finger ;hAT family dimerisation domain	AT3G06520	agenet domain-containing protein	AT4G15440	CYP74B2_HPL1__hydroperoxide lyase 1	AT1G73410	ATMYB54_MYB54__myb domain protein 54
AT1G18580	GAUT11__galacturonosyltransferase 11	AT3G06590	AIF2_RITF1__basic helix-loop-helix (bHLH) DNA-binding superfamily protein	AT4G15490	UGT84A3__UDP-Glycosyltransferase superfamily protein	AT1G73430	COG3__sec34-like family protein
AT1G18600	AtPARL_ATRBL12_PARL_RBL12__RHOMBOID-like protein 12	AT3G06840		AT4G15500	UGT84A4__UDP-Glycosyltransferase superfamily protein	AT1G73510
AT1G18610	Galactose oxidase/kelch repeat superfamily protein	AT3G06868		AT4G15630	CASPL1E1__Uncharacterised protein family (UPF0497)	AT1G73580	CAR3__Calcium-dependent lipid-binding (CaLB domain) family protein
AT1G18620	TRM3	AT3G06870	proline-rich family protein	AT4G15975	RING/U-box superfamily protein	AT1G73610	GDSL-like Lipase/Acylhydrolase superfamily protein
AT1G18630	GR-RBP6_RBGA1__glycine-rich RNA-binding protein 6	AT3G07120	RING/U-box superfamily protein	AT4G16140	proline-rich family protein	AT1G73630	EF hand calcium-binding protein family
AT1G18640	PSP_PSP1__3-phosphoserine phosphatase	AT3G07320	O-Glycosyl hydrolases family 17 protein	AT4G16260	Glycosyl hydrolase superfamily protein	AT1G73805	SARD1__Calmodulin binding protein-like
AT1G18660	zinc finger (C3HC4-type RING finger) family protein	AT3G07340	CIB3__basic helix-loop-helix (bHLH) DNA-binding superfamily protein	AT4G16270	Peroxidase superfamily protein	AT1G73850	Protein of unknown function (DUF1666)
AT1G18670	IBS1__Protein kinase superfamily protein	AT3G07390	AIR12__auxin-responsive family protein	AT4G16447		AT1G74000	SS3__strictosidine synthase 3
AT1G18680	HNH endonuclease domain-containing protein	AT3G07420	ATNS2_NS2_SYNC2_SYNC2_ARATH__asparaginyl-tRNA synthetase 2	AT4G16540	Heat shock protein HSP20/alpha crystallin family	AT1G74080	ATMYB122_MYB122__myb domain protein 122
AT1G18690	XXT4__Galactosyl transferase GMA12/MNN10 family protein	AT3G07510		AT4G16670	Plant protein of unknown function (DUF828) with plant pleckstrin homology-like region	AT1G74110	CYP78A10__cytochrome P450, family 78, subfamily A, polypeptide 10
AT1G18700	DNAJ heat shock N-terminal domain-containing protein	AT3G07540	Actin-binding FH2 (formin homology 2) family protein	AT4G16690	ATMES16_MES16__methyl esterase 16	AT1G74500	ATBS1_bHLH135_BS1_PRE3_TMO7__activation-tagged BRI1(brassinosteroid-insensitive 1)-suppressor 1
AT1G18720	Protein of unknown function (DUF962)	AT3G07870	FBX92__F-box and associated interaction domains-containing protein	AT4G16740	ATTPS03_TPS03__terpene synthase 03	AT1G74650	ATMYB31_ATY13_MYB31__myb domain protein 31
AT1G18730	NDF6_PnsB4__NDH dependent flow 6	AT3G08030	Protein of unknown function, DUF642	AT4G16820	DALL1_PLA-I{beta]2__alpha/beta-Hydrolases superfamily protein	AT1G74660	MIF1__mini zinc finger 1
AT1G18740	Protein of unknown function (DUF793)	AT3G08560	VHA-E2__vacuolar H+-ATPase subunit E isoform 2	AT4G17245	RING/U-box superfamily protein	AT1G74820	RmlC-like cupins superfamily protein
AT1G18750	AGL65__AGAMOUS-like 65	AT3G08590	iPGAM2__Phosphoglycerate mutase, 2,3-bisphosphoglycerate-independent	AT4G17580	Bax inhibitor-1 family protein	AT1G74990	RING/U-box superfamily protein
AT1G18800	NRP2__NAP1-related protein 2	AT3G08636		AT4G17680	SBP (S-ribonuclease binding protein) family protein	AT1G75160	Protein of unknown function (DUF620)
AT1G18830	SEC31A__Transducin/WD40 repeat-like superfamily protein	AT3G08640	RER3__Protein of unknown function (DUF3411)	AT4G17800	AHL23__Predicted AT-hook DNA-binding family protein	AT1G75250	ATRL6_RL6_RSM3__RAD-like 6
AT1G18840	IQD30__IQ-domain 30	AT3G08660	Phototropic-responsive NPH3 family protein	AT4G17810	C2H2 and C2HC zinc fingers superfamily protein	AT1G75520	SRS5__SHI-related sequence 5
AT1G18850	PCP2	AT3G08860	PYD4__PYRIMIDINE 4	AT4G17920	RING/U-box superfamily protein	AT1G75600	HTR14__Histone superfamily protein
AT1G18871		AT3G08870	LecRK-VI.1__Concanavalin A-like lectin protein kinase family protein	AT4G18170	ATWRKY28_WRKY28__WRKY DNA-binding protein 28	AT1G75717
AT1G18880	AtNPF2.9_NPF2.9_NRT1.9__Major facilitator superfamily protein	AT3G08940	LHCB4.2__light harvesting complex photosystem II	AT4G18250	receptor serine/threonine kinase, putative	AT1G75720	Plant protein of unknown function (DUF827)
AT1G18890	ATCDPK1_AtCPK10_CDPK1_CPK10__calcium-dependent protein kinase 1	AT3G09032		AT4G18280	glycine-rich cell wall protein-related	AT1G75880	SGNH hydrolase-type esterase superfamily protein
AT1G18900	Pentatricopeptide repeat (PPR) superfamily protein	AT3G09070	OPS__Protein of unknown function (DUF740)	AT4G18350	ATNCED2_NCED2__nine-cis-epoxycarotenoid dioxygenase 2	AT1G75890	GDSL-like Lipase/Acylhydrolase superfamily protein
AT1G18940	Nodulin-like / Major Facilitator Superfamily protein	AT3G09390	ATMT-1_ATMT-K_MT2A__metallothionein 2A	AT4G18550	AtDSEL_DSEL__alpha/beta-Hydrolases superfamily protein	AT1G75900	GDSL-like Lipase/Acylhydrolase superfamily protein
AT1G18950	DDT domain superfamily	AT3G09530	ATEXO70H3_EXO70H3__exocyst subunit exo70 family protein H3	AT4G18620	PYL13_RCAR7__PYR1-like 13	AT1G75910	EXL4__extracellular lipase 4
AT1G18980	RmlC-like cupins superfamily protein	AT3G09590	CAP (Cysteine-rich secretory proteins, Antigen 5, and Pathogenesis-related 1 protein) superfamily protein	AT4G18660		AT1G75920	GDSL-like Lipase/Acylhydrolase superfamily protein
AT1G18990	Protein of unknown function, DUF593	AT3G09600	LCL5_RVE8__Homeodomain-like superfamily protein	AT4G18670	Leucine-rich repeat (LRR) family protein	AT1G75930	EXL6__extracellular lipase 6
AT1G19000	Homeodomain-like superfamily protein	AT3G09620	P-loop containing nucleoside triphosphate hydrolases superfamily protein	AT4G19030	AT-NLM1_ATNLM1_NIP1;1_NLM1__NOD26-like major intrinsic protein 1	AT1G75940	ATA27_BGLU20__Glycosyl hydrolase superfamily protein
AT1G19010		AT3G09730		AT4G19250	Galactose oxidase/kelch repeat superfamily protein	AT1G76230
AT1G19020		AT3G09780	ATCRR1_CCR1__CRINKLY4 related 1	AT4G19260	Galactose oxidase/kelch repeat superfamily protein	AT1G76250
AT1G19025	DNA repair metallo-beta-lactamase family protein	AT3G10020		AT4G19330	CTG10__Galactose oxidase/kelch repeat superfamily protein	AT1G76290	AMP-dependent synthetase and ligase family protein
AT1G19040	NAC (No Apical Meristem) domain transcriptional regulator superfamily protein	AT3G10050	OMR1__L-O-methylthreonine resistant 1	AT4G19340	SCD6 protein-related	AT1G76420	ANAC031_CUC3_NAC368__NAC (No Apical Meristem) domain transcriptional regulator superfamily protein
AT1G19070	F-box family protein	AT3G10060	FKBP-like peptidyl-prolyl cis-trans isomerase family protein	AT4G19380	Long-chain fatty alcohol dehydrogenase family protein	AT1G76430	PHT1;9__phosphate transporter 1;9
AT1G19080	PSF3_TTN10__GINS complex protein	AT3G10120		AT4G19620		AT1G76500	AHL29_SOB3__Predicted AT-hook DNA-binding family protein
AT1G19086		AT3G10130	SOUL heme-binding family protein	AT4G19730	Glycosyl hydrolase superfamily protein	AT1G76800	AtVTL2_VTL2__Vacuolar iron transporter (VIT) family protein
AT1G19090	CRK1_RKF2__receptor-like serine/threonine kinase 2	AT3G10150	ATPAP16_PAP16__purple acid phosphatase 16	AT4G19750	Glycosyl hydrolase family protein with chitinase insertion domain	AT1G76830	F-box and associated interaction domains-containing protein
AT1G19100	AtMORC6_DMS11_MORC6__Histidine kinase-, DNA gyrase B-, and HSP90-like ATPase family protein	AT3G10185	Gibberellin-regulated family protein	AT4G19800	Glycosyl hydrolase family protein with chitinase insertion domain	AT1G76910
AT1G19110	inter-alpha-trypsin inhibitor heavy chain-related	AT3G10200	S-adenosyl-L-methionine-dependent methyltransferases superfamily protein	AT4G19810	ChiC__Glycosyl hydrolase family protein with chitinase insertion domain	AT1G76930	ATEXT1_ATEXT4_EXT1_EXT4_ORG5__extensin 4
AT1G19115	AtNGR3_DRO2_LAZY3	AT3G10270	GYRB1__DNA GYRASE B1	AT4G20690		AT1G77100	Peroxidase superfamily protein
AT1G19120	LSM1A__Small nuclear ribonucleoprotein family protein	AT3G10525	LGO_SMR1__LOSS OF GIANT CELLS FROM ORGANS	AT4G20700	Protein of unknown function (DUF1204)	AT1G77145	Protein of unknown function (DUF506)
AT1G19130		AT3G10560	CYP77A7_UNE9__Cytochrome P450 superfamily protein	AT4G21240	F-box and associated interaction domains-containing protein	AT1G77150	Pentatricopeptide repeat (PPR) superfamily protein
AT1G19170	Pectin lyase-like superfamily protein	AT3G10570	CYP77A6__cytochrome P450, family 77, subfamily A, polypeptide 6	AT4G21440	ATM4_ATMYB102_MYB102_MYB102__MYB-like 102	AT1G77160	Protein of unknown function (DUF506)
AT1G19180	AtJAZ1_JAZ1_TIFY10A__jasmonate-zim-domain protein 1	AT3G10710	RHS12__root hair specific 12	AT4G21690	ATGA3OX3_GA3OX3__gibberellin 3-oxidase 3	AT1G77340	Pentatricopeptide repeat (PPR) superfamily protein
AT1G19200	Protein of unknown function (DUF581)	AT3G10720	Plant invertase/pectin methylesterase inhibitor superfamily	AT4G21850	ATMSRB9_MSRB9__methionine sulfoxide reductase B9	AT1G77530	O-methyltransferase family protein
AT1G19210	ERF017_ERF17__Integrase-type DNA-binding superfamily protein	AT3G11090	LBD21__LOB domain-containing protein 21	AT4G21895	DNA binding	AT1G77650	F-box associated ubiquitination effector family protein
AT1G19220	ARF11_ARF19_IAA22__auxin response factor 19	AT3G11210	SGNH hydrolase-type esterase superfamily protein	AT4G21903	MATE efflux family protein	AT1G77655
AT1G19240		AT3G11280	Duplicated homeodomain-like superfamily protein	AT4G21910	MATE efflux family protein	AT1G77830	RING/U-box superfamily protein
AT1G19260	LOH3__TTF-type zinc finger protein with HAT dimerisation domain	AT3G11330	PIRL9__plant intracellular ras group-related LRR 9	AT4G21920		AT1G77950	AGL67__AGAMOUS-like 67
AT1G19270	DA1__DA1	AT3G11450	AtGlsA1_ZRF1a__DnaJ domain ;Myb-like DNA-binding domain	AT4G21970	Protein of unknown function, DUF584	AT1G77990	AST56_SULTR2;2__STAS domain / Sulfate transporter family
AT1G19290	TANG2__Pentatricopeptide repeat (PPR) superfamily protein	AT3G11460	MEF10__Pentatricopeptide repeat (PPR) superfamily protein	AT4G22090	Pectin lyase-like superfamily protein	AT1G78170
AT1G19310	RING/U-box superfamily protein	AT3G11640		AT4G22160		AT1G78320	ATGSTU23_GSTT23_GSTU23__glutathione S-transferase TAU 23
AT1G19330		AT3G11660	NHL1__NDR1/HIN1-like 1	AT4G22230	Arabidopsis defensin-like protein	AT1G78370	ATGSTU20_GSTU20__glutathione S-transferase TAU 20
AT1G19340	Methyltransferase MT-A70 family protein	AT3G11690		AT4G22235	Arabidopsis defensin-like protein	AT1G78400	PGX2__Pectin lyase-like superfamily protein
AT1G19350	BES1_BZR2__Brassinosteroid signalling positive regulator (BZR1) family protein	AT3G11840	PUB24__plant U-box 24	AT4G22520	Bifunctional inhibitor/lipid-transfer protein/seed storage 2S albumin superfamily protein	AT1G78470
AT1G19360	RRA3__Nucleotide-diphospho-sugar transferase family protein	AT3G12060	TBL1__Plant protein of unknown function (DUF828)	AT4G22530	S-adenosyl-L-methionine-dependent methyltransferases superfamily protein	AT1G78476
AT1G19370		AT3G12110	ACT11__actin-11	AT4G22600	INP1	AT1G78480	Prenyltransferase family protein
AT1G19380	Protein of unknown function (DUF1195)	AT3G12120	AtFAD2_FAD2__fatty acid desaturase 2	AT4G22690	CYP706A1__cytochrome P450, family 706, subfamily A, polypeptide 1	AT1G78500	PEN6__Terpenoid cyclases family protein
AT1G19394		AT3G12220	scpl16__serine carboxypeptidase-like 16	AT4G22710	CYP706A2__cytochrome P450, family 706, subfamily A, polypeptide 2	AT1G78720	SecY protein transport family protein
AT1G19396		AT3G12600	atnudt16_NUDT16__nudix hydrolase homolog 16	AT4G22810	AHL24__Predicted AT-hook DNA-binding family protein	AT1G78740	RNI-like superfamily protein
AT1G19397		AT3G12610	DRT100__Leucine-rich repeat (LRR) family protein	AT4G23020	TRM11	AT1G78750	F-box/RNI-like superfamily protein
AT1G19400	Erythronate-4-phosphate dehydrogenase family protein	AT3G12660	FLA14__FASCICLIN-like arabinogalactan protein 14 precursor	AT4G23310	CRK23__cysteine-rich RLK (RECEPTOR-like protein kinase) 23	AT1G78760	F-box/RNI-like superfamily protein
AT1G19410	FBD / Leucine Rich Repeat domains containing protein	AT3G12750	AtZIP1_ZIP1__zinc transporter 1 precursor	AT4G23500	Pectin lyase-like superfamily protein	AT1G78770	APC6__anaphase promoting complex 6
AT1G19430	S-adenosyl-L-methionine-dependent methyltransferases superfamily protein	AT3G12800	DECR_SDRB__short-chain dehydrogenase-reductase B	AT4G23680	Polyketide cyclase/dehydrase and lipid transport superfamily protein	AT1G78950	AtBAS_AtLUP4_BAS__Terpenoid cyclases family protein
AT1G19450	Major facilitator superfamily protein	AT3G12840		AT4G23880		AT1G78955	CAMS1__camelliol C synthase 1
AT1G19480	DNA glycosylase superfamily protein	AT3G12880	Plant invertase/pectin methylesterase inhibitor superfamily protein	AT4G23882	Heavy metal transport/detoxification superfamily protein	AT1G78960	ATLUP2_LUP2__lupeol synthase 2
AT1G19485	Transducin/WD40 repeat-like superfamily protein	AT3G12920	BRG3__SBP (S-ribonuclease binding protein) family protein	AT4G23990	ATCSLG3_CSLG3__cellulose synthase like G3	AT1G79130	SAUR40__SAUR-like auxin-responsive protein family
AT1G19520	NFD5__pentatricopeptide (PPR) repeat-containing protein	AT3G13080	ABCC3_ATMRP3_MRP3_MRP3__multidrug resistance-associated protein 3	AT4G24000	ATCSLG2_CSLG2__cellulose synthase like G2	AT1G79250	AGC1.7__AGC kinase 1.7
AT1G19550	DHAR__Glutathione S-transferase family protein	AT3G13110	ATSERAT2;2_SAT-1_SAT-A_SAT-M_SAT3_SERAT2;2__serine acetyltransferase 2;2	AT4G24010	ATCSLG1_CSLG1__cellulose synthase like G1	AT1G79370	CYP79C1__cytochrome P450, family 79, subfamily C, polypeptide 1
AT1G19570	ATDHAR1_DHAR1_DHAR5__dehydroascorbate reductase	AT3G13437	AtEWR1_EWR1	AT4G24026		AT1G79450	ALIS5__ALA-interacting subunit 5
AT1G19580	GAMMA CA1__gamma carbonic anhydrase 1	AT3G13510	Protein of Unknown Function (DUF239)	AT4G24030		AT1G79470	Aldolase-type TIM barrel family protein
AT1G19600	pfkB-like carbohydrate kinase family protein	AT3G13686		AT4G24050	NAD(P)-binding Rossmann-fold superfamily protein	AT1G79580	ANAC033_SMB_URP7__NAC (No Apical Meristem) domain transcriptional regulator superfamily protein
AT1G19650	Sec14p-like phosphatidylinositol transfer family protein	AT3G13700	RNA-binding (RRM/RBD/RNP motifs) family protein	AT4G24080	ALL1__aldolase like	AT1G79780	CASPL3A2__Uncharacterised protein family (UPF0497)
AT1G19660	AtBBD2_BBD2__Wound-responsive family protein	AT3G13710	PRA1.F4__prenylated RAB acceptor 1.F4	AT4G24110		AT1G79840	GL2__HD-ZIP IV family of homeobox-leucine zipper protein with lipid-binding START domain
AT1G19680	RING/U-box superfamily protein	AT3G13750	BGAL1_BGAL1__beta galactosidase 1	AT4G24180	ATTLP1_TLP1__THAUMATIN-LIKE PROTEIN 1	AT1G79850	CS17_PDE347_PRPS17_RPS17__ribosomal protein S17
AT1G19690	NAD(P)-binding Rossmann-fold superfamily protein	AT3G13770	Pentatricopeptide repeat (PPR) superfamily protein	AT4G24275		AT1G80090	CBSX4__Cystathionine beta-synthase (CBS) family protein
AT1G19700	BEL10_BLH10__BEL1-like homeodomain 10	AT3G13850	LBD22__LOB domain-containing protein 22	AT4G24300	Peptidase C50, separase	AT1G80100	AHP6_HP6__histidine phosphotransfer protein 6
AT1G19710	UDP-Glycosyltransferase superfamily protein	AT3G14000	ATBRXL2_BRX-LIKE2__DZC (Disease resistance/zinc finger/chromosome condensation-like region) domain containing protein	AT4G24310	DMP3__Protein of unknown function (DUF679)	AT1G80110	ATPP2-B11_PP2-B11__phloem protein 2-B11
AT1G19715	Mannose-binding lectin superfamily protein	AT3G14067	SASP__Subtilase family protein	AT4G24340	Phosphorylase superfamily protein	AT1G80140	Pectin lyase-like superfamily protein
AT1G19720	Pentatricopeptide repeat (PPR-like) superfamily protein	AT3G14240	Subtilase family protein	AT4G25010	AtSWEET14_SWEET14__Nodulin MtN3 family protein	AT1G80390	IAA15__indole-3-acetic acid inducible 15
AT1G19730	ATH4_ATTRX4__Thioredoxin superfamily protein	AT3G14310	ATPME3_OZS2_PME3__pectin methylesterase 3	AT4G25110	AtMC2_AtMCP1c_MC2_MCP1c__metacaspase 2	AT1G80470	F-box/RNI-like/FBD-like domains-containing protein
AT1G19740	ATP-dependent protease La (LON) domain protein	AT3G14360	AtOBL1__alpha/beta-Hydrolases superfamily protein	AT4G25130	MSRA4_PMSR4__peptide met sulfoxide reductase 4	AT1G80580	Integrase-type DNA-binding superfamily protein
AT1G19770	ATPUP14_PUP14__purine permease 14	AT3G14380	CASPL2A2__Uncharacterised protein family (UPF0497)	AT4G25140	OLE1_OLEO1__oleosin 1	AT1G80730	ATZFP1_ZFP1__zinc-finger protein 1
AT1G19800	ABCI14_TGD1__trigalactosyldiacylglycerol 1	AT3G14415	GOX2__Aldolase-type TIM barrel family protein	AT4G25190	QWRF7__Family of unknown function (DUF566)	AT1G80740	CMT1_DMT4__chromomethylase 1
AT1G19835	TCS1__Plant protein of unknown function (DUF869)	AT3G14420	GOX1__Aldolase-type TIM barrel family protein	AT4G25250	PMEI4__Plant invertase/pectin methylesterase inhibitor superfamily protein	AT1G80831
AT1G19860	Zinc finger C-x8-C-x5-C-x3-H type family protein	AT3G14440	ATNCED3_NCED3_SIS7_STO1__nine-cis-epoxycarotenoid dioxygenase 3	AT4G25330		AT1G80990	XH domain-containing protein
AT1G19870	IQD32__IQ-domain 32	AT3G14620	CYP72A8__cytochrome P450, family 72, subfamily A, polypeptide 8	AT4G25430	TRM23	AT2G01240	Reticulon family protein
AT1G19880	Regulator of chromosome condensation (RCC1) family protein	AT3G14640	CYP72A10__cytochrome P450, family 72, subfamily A, polypeptide 10	AT4G25760	ATGDU2_GDU2__glutamine dumper 2	AT2G01430	ATHB-17_ATHB17_HB17__homeobox-leucine zipper protein 17
AT1G19910	ATVHA-C2_AVA-2PE_AVA-P2__ATPase, F0/V0 complex, subunit C protein	AT3G14650	CYP72A11__cytochrome P450, family 72, subfamily A, polypeptide 11	AT4G25780	AtCAPE2__CAP (Cysteine-rich secretory proteins, Antigen 5, and Pathogenesis-related 1 protein) superfamily protein	AT2G01520	MLP328_ZCE1__MLP-like protein 328
AT1G19920	APS2_ASA1_ATPS2__Pseudouridine synthase/archaeosine transglycosylase-like family protein	AT3G14690	CYP72A15__cytochrome P450, family 72, subfamily A, polypeptide 15	AT4G25950	VATG3__vacuolar ATP synthase G3	AT2G01780	Curculin-like (mannose-binding) lectin family protein
AT1G19940	AtGH9B5_GH9B5__glycosyl hydrolase 9B5	AT3G14710	RNI-like superfamily protein	AT4G26280	P-loop containing nucleoside triphosphate hydrolases superfamily protein	AT2G01790	TRAF-like family protein
AT1G19950	HVA22H__HVA22-like protein H (ATHVA22H)	AT3G14730	Pentatricopeptide repeat (PPR) superfamily protein	AT4G26830	O-Glycosyl hydrolases family 17 protein	AT2G01800	COP1-interacting protein-related
AT1G19970	ER lumen protein retaining receptor family protein	AT3G14760		AT4G26880	Stigma-specific Stig1 family protein	AT2G01900	t5ptase9__DNAse I-like superfamily protein
AT1G19980	cytomatrix protein-related	AT3G14810	MSL5__mechanosensitive channel of small conductance-like 5	AT4G27140	AT2S1_SESA1__seed storage albumin 1	AT2G01913
AT1G19990		AT3G14990	AtDJ1A_DJ-1a_DJ1A__Class I glutamine amidotransferase-like superfamily protein	AT4G27150	AT2S2_SESA2__seed storage albumin 2	AT2G01918	PQL3__PsbQ-like 3
AT1G20000	TAF11b__TBP-associated factor 11B	AT3G15030	MEE35_TCP4__TCP family transcription factor 4	AT4G27160	AT2S3_SESA3__seed storage albumin 3	AT2G01940	ATIDD15_IDD15_SGR5__C2H2-like zinc finger protein
AT1G20020	ATLFNR2_FNR2_LFNR2__ferredoxin-NADP(+)-oxidoreductase 2	AT3G15095	HCF243	AT4G27170	AT2S4_SESA4__seed storage albumin 4	AT2G01960	TET14__tetraspanin14
AT1G20050	HYD1_MAD4__C-8,7 sterol isomerase	AT3G15111		AT4G27250	NAD(P)-binding Rossmann-fold superfamily protein	AT2G01990
AT1G20060	ATP binding microtubule motor family protein	AT3G15115		AT4G27300	S-locus lectin protein kinase family protein	AT2G02000	GAD3__glutamate decarboxylase 3
AT1G20090	ARAC4_ATRAC4_ATROP2_ROP2__RHO-related protein from plants 2	AT3G15170	ANAC054_ATNAC1_CUC1__NAC (No Apical Meristem) domain transcriptional regulator superfamily protein	AT4G27330	NZZ_SPL__sporocyteless (SPL)	AT2G02020	AtNPF8.4_AtPTR4_NPF8.4_PTR4__Major facilitator superfamily protein
AT1G20100		AT3G15180	ARM repeat superfamily protein	AT4G27810		AT2G02070	AtIDD5_IDD5_RVN__indeterminate(ID)-domain 5
AT1G20110	FREE1_FYVE1__RING/FYVE/PHD zinc finger superfamily protein	AT3G15290	3-hydroxyacyl-CoA dehydrogenase family protein	AT4G28040	UMAMIT33__nodulin MtN21 /EamA-like transporter family protein	AT2G02130	LCR68_PDF2.3__low-molecular-weight cysteine-rich 68
AT1G20140	ASK4_SK4__SKP1-like 4	AT3G15356	Legume lectin family protein	AT4G28190	ULT_ULT1__Developmental regulator, ULTRAPETALA	AT2G02140	LCR72_PDF2.6__low-molecular-weight cysteine-rich 72
AT1G20150	Subtilisin-like serine endopeptidase family protein	AT3G15357		AT4G28330		AT2G02240	MEE66__F-box family protein
AT1G20160	ATSBT5.2_CRSP_SBT5.2(a)_SBT5.2(b)__Subtilisin-like serine endopeptidase family protein	AT3G15359		AT4G28340		AT2G02250	AtPP2-B2_PP2-B2__phloem protein 2-B2
AT1G20200	EMB2719_HAP15__PAM domain (PCI/PINT associated module) protein	AT3G15450	Aluminium induced protein with YGL and LRDR motifs	AT4G28365	AtENODL3_ENODL3__early nodulin-like protein 3	AT2G02290	Haloacid dehalogenase-like hydrolase (HAD) superfamily protein
AT1G20220	Alba DNA/RNA-binding protein	AT3G15570	Phototropic-responsive NPH3 family protein	AT4G28395	A7_ATA7__Bifunctional inhibitor/lipid-transfer protein/seed storage 2S albumin superfamily protein	AT2G02300	AtPP2-B5_PP2-B5__phloem protein 2-B5
AT1G20225	Thioredoxin superfamily protein	AT3G15620	UVR3__DNA photolyase family protein	AT4G28520	CRC_CRU3__cruciferin 3	AT2G02310	AtPP2-B6_PP2-B6__phloem protein 2-B6
AT1G20230	Pentatricopeptide repeat (PPR) superfamily protein	AT3G15630		AT4G28720	CKRC2_YUC8__Flavin-binding monooxygenase family protein	AT2G02320	AtPP2-B7_PP2-B7__phloem protein 2-B7
AT1G20260	AtVAB3_VAB3__ATPase, V1 complex, subunit B protein	AT3G15720	Pectin lyase-like superfamily protein	AT4G28775		AT2G02340	AtPP2-B8_PP2-B8__phloem protein 2-B8
AT1G20270	2-oxoglutarate (2OG) and Fe(II)-dependent oxygenase superfamily protein	AT3G15820	ROD1__phosphatidic acid phosphatase-related / PAP2-related	AT4G28780	GDSL-like Lipase/Acylhydrolase superfamily protein	AT2G02440
AT1G20280	homeobox-leucine zipper protein-related	AT3G15850	ADS3_AtADS3_FAD5_FADB_JB67__fatty acid desaturase 5	AT4G29110		AT2G02540	ATHB21_HB21_ZFHD4_ZHD3__homeobox protein 21
AT1G20290	SWI-SNF-related chromatin binding protein	AT3G15860		AT4G29150	IQD25__IQ-domain 25	AT2G02610	Cysteine/Histidine-rich C1 domain family protein
AT1G20300	Pentatricopeptide repeat (PPR) superfamily protein	AT3G15990	SULTR3;4__sulfate transporter 3;4	AT4G29580	Cytidine/deoxycytidylate deaminase family protein	AT2G02630	Cysteine/Histidine-rich C1 domain family protein
AT1G20360	F-box family protein	AT3G16050	A37_ATPDX1.2_PDX1.2__pyridoxine biosynthesis 1.2	AT4G29600	Cytidine/deoxycytidylate deaminase family protein	AT2G02640	Cysteine/Histidine-rich C1 domain family protein
AT1G20370	Pseudouridine synthase family protein	AT3G16117		AT4G29610	Cytidine/deoxycytidylate deaminase family protein	AT2G02650	Ribonuclease H-like superfamily protein
AT1G20400	Protein of unknown function (DUF1204)	AT3G16120	Dynein light chain type 1 family protein	AT4G29640	Cytidine/deoxycytidylate deaminase family protein	AT2G02660	F-box associated ubiquitination effector family protein
AT1G20405		AT3G16175	Thioesterase superfamily protein	AT4G29740	ATCKX4_CKX4__cytokinin oxidase 4	AT2G02690	Cysteine/Histidine-rich C1 domain family protein
AT1G20410	Pseudouridine synthase family protein	AT3G16240	AQP1_ATTIP2;1_DELTA-TIP_DELTA-TIP1_TIP2;1__delta tonoplast integral protein	AT4G29770	HTT1	AT2G02700	Cysteine/Histidine-rich C1 domain family protein
AT1G20430		AT3G16280	Integrase-type DNA-binding superfamily protein	AT4G30064	LCR61__low-molecular-weight cysteine-rich 61	AT2G02770	4'-phosphopantetheinyl transferase superfamily
AT1G20460		AT3G16300	CASPL3A1__Uncharacterised protein family (UPF0497)	AT4G30180	sequence-specific DNA binding transcription factors;transcription regulators	AT2G02990	ATRNS1_RNS1__ribonuclease 1
AT1G20470	SAUR60__SAUR-like auxin-responsive protein family	AT3G16490	IQD26__IQ-domain 26	AT4G30230		AT2G03010	Family of unknown function (DUF577)
AT1G20510	OPCL1__OPC-8:0 CoA ligase1	AT3G16500	IAA26_PAP1__phytochrome-associated protein 1	AT4G30250	P-loop containing nucleoside triphosphate hydrolases superfamily protein	AT2G03030	Toll-Interleukin-Resistance (TIR) domain family protein
AT1G20520	Arabidopsis protein of unknown function (DUF241)	AT3G16520	UGT88A1__UDP-glucosyl transferase 88A1	AT4G30410	IBL1__sequence-specific DNA binding transcription factors	AT2G03160	ASK19_SK19__SKP1-like 19
AT1G20540	Transducin/WD40 repeat-like superfamily protein	AT3G16530	Legume lectin family protein	AT4G30450	glycine-rich protein	AT2G03170	ASK14_SK14__SKP1-like 14
AT1G20550	O-fucosyltransferase family protein	AT3G16570	ATRALF23_RALF23__rapid alkalinization factor 23	AT4G30460	glycine-rich protein	AT2G03180
AT1G20570	Spc97 / Spc98 family of spindle pole body (SBP) component	AT3G16720	ATL2_TL2__TOXICOS EN LEVADURA 2	AT4G30590	AtENODL12_ENODL12__early nodulin-like protein 12	AT2G03190	ASK16_SK16__SKP1-like 16
AT1G20575	DPMS1__Nucleotide-diphospho-sugar transferases superfamily protein	AT3G16770	ATEBP_EBP_ERF72_RAP2.3__ethylene-responsive element binding protein	AT4G30980	DROP2_LRL2__LJRHL1-like 2	AT2G03250	EXS (ERD1/XPR1/SYG1) family protein
AT1G20580	Small nuclear ribonucleoprotein family protein	AT3G16910	AAE7_ACN1__acyl-activating enzyme 7	AT4G31330	Protein of unknown function, DUF599	AT2G03260	EXS (ERD1/XPR1/SYG1) family protein
AT1G20590	Cyclin family protein	AT3G17100	AIF3__sequence-specific DNA binding transcription factors	AT4G31380	FLP1__FPF1-like protein 1	AT2G03320
AT1G20600	AP2/B3-like transcriptional factor family protein	AT3G17130	Plant invertase/pectin methylesterase inhibitor superfamily protein	AT4G31610	ATREM1_REM1_REM34__Transcriptional factor B3 family protein	AT2G03330
AT1G20610	CYCB2;3__Cyclin B2;3	AT3G17160		AT4G31730	GDU1__glutamine dumper 1	AT2G03370	Glycosyltransferase family 61 protein
AT1G20620	ATCAT3_CAT3_SEN2__catalase 3	AT3G17609	HYH__HY5-homolog	AT4G31830		AT2G03500	EFM_HHO4__Homeodomain-like superfamily protein
AT1G20630	CAT1__catalase 1	AT3G17640	Leucine-rich repeat (LRR) family protein	AT4G31940	CYP82C4__cytochrome P450, family 82, subfamily C, polypeptide 4	AT2G03560	F-box family protein with a domain of unknown function (DUF295)
AT1G20640	NLP4__Plant regulator RWP-RK family protein	AT3G17790	ATACP5_ATPAP17_PAP17__purple acid phosphatase 17	AT4G31950	CYP82C3__cytochrome P450, family 82, subfamily C, polypeptide 3	AT2G03710	AGL3_SEP4__K-box region and MADS-box transcription factor family protein
AT1G20650	ASG5__Protein kinase superfamily protein	AT3G17820	ATGSKB6_GLN1.3_GLN1;3__glutamine synthetase 1.3	AT4G31970	CYP82C2__cytochrome P450, family 82, subfamily C, polypeptide 2	AT2G03740	LEA11__late embryogenesis abundant domain-containing protein / LEA domain-containing protein
AT1G20670	DNA-binding bromodomain-containing protein	AT3G17930	DAC	AT4G32500	AKT5_KT5__K+ transporter 5	AT2G03821
AT1G20680	Protein of unknown function (DUF833)	AT3G17950		AT4G32650	ATKC1_AtLKT1_KAT3_KC1__potassium channel in Arabidopsis thaliana 3	AT2G03822
AT1G20690	SWI-SNF-related chromatin binding protein	AT3G18020	Pentatricopeptide repeat (PPR) superfamily protein	AT4G32810	ATCCD8_CCD8_MAX4__carotenoid cleavage dioxygenase 8	AT2G03830	CLEL2_GLV6_RGF8
AT1G20693	HMG BETA 1_HMGB2_NFD02_NFD2__high mobility group B2	AT3G18035	HON4__winged-helix DNA-binding transcription factor family protein	AT4G32860		AT2G03840	TET13__tetraspanin13
AT1G20696	HMGB3_NFD03_NFD3__high mobility group B3	AT3G18050		AT4G32880	ATHB-8_ATHB8_HB-8__homeobox gene 8	AT2G03850	Late embryogenesis abundant protein (LEA) family protein
AT1G20700	ATWOX14_WOX14__WUSCHEL related homeobox 14	AT3G18120	F-box associated ubiquitination effector family protein	AT4G33020	ATZIP9_ZIP9__ZIP metal ion transporter family	AT2G03955	Cysteine-rich protein
AT1G20710	WOX10_WOX13B__WUSCHEL related homeobox 10	AT3G18230	Octicosapeptide/Phox/Bem1p family protein	AT4G33040	Thioredoxin superfamily protein	AT2G04020	GDSL-like Lipase/Acylhydrolase superfamily protein
AT1G20720	RAD3-like DNA-binding helicase protein	AT3G18360	VQ20__VQ motif-containing protein	AT4G33465	SCRL22__SCR-like 22	AT2G04025	GLV7_RGF3
AT1G20730	Protein of unknown function (DUF833)	AT3G18485	ILR2__iaa-leucine resistant 2	AT4G33467		AT2G04032	ZIP7__zinc transporter 7 precursor
AT1G20750	RAD3-like DNA-binding helicase protein	AT3G18490	ASPG1__Eukaryotic aspartyl protease family protein	AT4G33710	CAP (Cysteine-rich secretory proteins, Antigen 5, and Pathogenesis-related 1 protein) superfamily protein	AT2G04045	Defensin-like (DEFL) family protein
AT1G20760	Calcium-binding EF hand family protein	AT3G18710	ATPUB29_PUB29__plant U-box 29	AT4G33720	AtCAPE3__CAP (Cysteine-rich secretory proteins, Antigen 5, and Pathogenesis-related 1 protein) superfamily protein	AT2G04046	Defensin-like (DEFL) family protein
AT1G20770		AT3G18773	RING/U-box superfamily protein	AT4G33930	Cupredoxin superfamily protein	AT2G04070	MATE efflux family protein
AT1G20780	ATPUB44_PUB44_SAUL1__senescence-associated E3 ubiquitin ligase 1	AT3G18800		AT4G34170	Galactose oxidase/kelch repeat superfamily protein	AT2G04090	MATE efflux family protein
AT1G20810	FKBP-like peptidyl-prolyl cis-trans isomerase family protein	AT3G18830	ATPLT5_ATPMT5_PMT5__polyol/monosaccharide transporter 5	AT4G34250	KCS16__3-ketoacyl-CoA synthase 16	AT2G04170	TRAF-like family protein
AT1G20816		AT3G18870	mTERF11__Mitochondrial transcription termination factor family protein	AT4G34380	Transducin/WD40 repeat-like superfamily protein	AT2G04220	Plant protein of unknown function (DUF868)
AT1G20830	MCD1__multiple chloroplast division site 1	AT3G18930	RING/U-box superfamily protein	AT4G34790	SAUR3__SAUR-like auxin-responsive protein family	AT2G04300	Leucine-rich repeat protein kinase family protein
AT1G20840	AtTMT1_TMT1__tonoplast monosaccharide transporter1	AT3G18950	Transducin/WD40 repeat-like superfamily protein	AT4G34970	ADF9__actin depolymerizing factor 9	AT2G04425	LCR82__low-molecular-weight cysteine-rich 82
AT1G20870	IDM3__HSP20-like chaperones superfamily protein	AT3G19000	2-oxoglutarate (2OG) and Fe(II)-dependent oxygenase superfamily protein	AT4G35060	HIPP25__Heavy metal transport/detoxification superfamily protein	AT2G04480
AT1G20875		AT3G19120	PIF / Ping-Pong family of plant transposases	AT4G35150	O-methyltransferase family protein	AT2G04495
AT1G20880	RNA-binding (RRM/RBD/RNP motifs) family protein	AT3G19130	ATRBP47B_RBP47B__RNA-binding protein 47B	AT4G35160	ASMT__O-methyltransferase family protein	AT2G04500	Cysteine/Histidine-rich C1 domain family protein
AT1G20890		AT3G19380	PUB25__plant U-box 25	AT4G35390	AGF1_AHL25__AT-hook protein of GA feedback 1	AT2G04570	GDSL-like Lipase/Acylhydrolase superfamily protein
AT1G20910	ARID/BRIGHT DNA-binding domain-containing protein	AT3G19480	3-PGDH_PGDH3__D-3-phosphoglycerate dehydrogenase	AT4G35640	ATSERAT3;2_SERAT3;2__serine acetyltransferase 3;2	AT2G04675
AT1G20920	RCF1__P-loop containing nucleoside triphosphate hydrolases superfamily protein	AT3G19540	Protein of unknown function (DUF620)	AT4G35650	IDH-III__isocitrate dehydrogenase III	AT2G04680	Cysteine/Histidine-rich C1 domain family protein
AT1G20925	PILS1__Auxin efflux carrier family protein	AT3G19660		AT4G35720	Arabidopsis protein of unknown function (DUF241)	AT2G04800
AT1G20930	CDKB2;2__cyclin-dependent kinase B2;2	AT3G19790		AT4G36220	CYP84A1_FAH1__ferulic acid 5-hydroxylase 1	AT2G04810	Protein of unknown function (DUF295)
AT1G20950	Phosphofructokinase family protein	AT3G19800	DUF177B__Protein of unknown function (DUF177)	AT4G36380	ROT3__Cytochrome P450 superfamily protein	AT2G04830	Protein of unknown function (DUF295)
AT1G20960	BRR2_emb1507__U5 small nuclear ribonucleoprotein helicase, putative	AT3G19820	CBB1_DIM_DIM1_DWF1_EVE1__cell elongation protein / DWARF1 / DIMINUTO (DIM)	AT4G36600	Late embryogenesis abundant (LEA) protein	AT2G04840	Protein of unknown function (DUF295)
AT1G20967		AT3G19850	Phototropic-responsive NPH3 family protein	AT4G36620	GATA19_HANL2__GATA transcription factor 19	AT2G04910	Carbohydrate-binding X8 domain superfamily protein
AT1G20970		AT3G19930	ATSTP4_STP4__sugar transporter 4	AT4G36870	BLH2_SAW1__BEL1-like homeodomain 2	AT2G04920	F-box and associated interaction domains-containing protein
AT1G20980	ATSPL14_FBR6_SPL14_SPL1R2__squamosa promoter binding protein-like 14	AT3G20015	Eukaryotic aspartyl protease family protein	AT4G37160	sks15__SKU5 similar 15	AT2G04930	Haloacid dehalogenase-like hydrolase (HAD) superfamily protein
AT1G21010		AT3G20080	CYP705A15__cytochrome P450, family 705, subfamily A, polypeptide 15	AT4G37390	AUR3_BRU6_GH3-2_GH3.2_YDK1__Auxin-responsive GH3 family protein	AT2G05140	phosphoribosylaminoimidazole carboxylase family protein / AIR carboxylase family protein
AT1G21060	Protein of unknown function, DUF547	AT3G20300	Protein of unknown function (DUF3537)	AT4G37400	CYP81F3__cytochrome P450, family 81, subfamily F, polypeptide 3	AT2G05400	Ubiquitin-specific protease family C19-related protein
AT1G21065		AT3G20340		AT4G37410	CYP81F4__cytochrome P450, family 81, subfamily F, polypeptide 4	AT2G05410	TRAF-like family protein
AT1G21070	URGT2__Nucleotide-sugar transporter family protein	AT3G20610	non-race specific disease resistance protein, putative	AT4G37420	Domain of unknown function (DUF23)	AT2G05420	TRAF-like family protein
AT1G21080	DNAJ heat shock N-terminal domain-containing protein	AT3G20660	AtOCT4_OCT4__organic cation/carnitine transporter4	AT4G37580	COP3_HLS1_UNS2__Acyl-CoA N-acyltransferases (NAT) superfamily protein	AT2G05430	Ubiquitin-specific protease family C19-related protein
AT1G21090	Cupredoxin superfamily protein	AT3G20810	JMJ30_JMJD5__2-oxoglutarate (2OG) and Fe(II)-dependent oxygenase superfamily protein	AT4G37650	SGR7_SHR__GRAS family transcription factor	AT2G05500
AT1G21130	IGMT4__O-methyltransferase family protein	AT3G20820	Leucine-rich repeat (LRR) family protein	AT4G37700		AT2G05530	Glycine-rich protein family
AT1G21150	Mitochondrial transcription termination factor family protein	AT3G20830	AGC2-4_UCNL__AGC (cAMP-dependent, cGMP-dependent and protein kinase C) kinase family protein	AT4G37750	ANT_AtANT_CKC_CKC1_DRG__Integrase-type DNA-binding superfamily protein	AT2G05540	Glycine-rich protein family
AT1G21160	eukaryotic translation initiation factor 2 (eIF-2) family protein	AT3G21055	PSBTN__photosystem II subunit T	AT4G37770	ACS8__1-amino-cyclopropane-1-carboxylate synthase 8	AT2G05580	Glycine-rich protein family
AT1G21170	SEC5B__Exocyst complex component SEC5	AT3G21060	RBL__Transducin/WD40 repeat-like superfamily protein	AT4G37800	XTH7__xyloglucan endotransglucosylase/hydrolase 7	AT2G05720	Transducin/WD40 repeat-like superfamily protein
AT1G21190	LSM3A__Small nuclear ribonucleoprotein family protein	AT3G21150	AtBBX32_BBX32_EIP6__B-box 32	AT4G37870	PCK1_PEPCK__phosphoenolpyruvate carboxykinase 1	AT2G05850	scpl38__serine carboxypeptidase-like 38
AT1G21200	sequence-specific DNA binding transcription factors	AT3G21230	4CL5__4-coumarate:CoA ligase 5	AT4G37980	ATCAD7_CAD7_ELI3_ELI3-1__elicitor-activated gene 3-1	AT2G05970	F-box family protein with a domain of unknown function (DUF295)
AT1G21210	WAK4__wall associated kinase 4	AT3G21240	4CL2_AT4CL2__4-coumarate:CoA ligase 2	AT4G37990	ATCAD8_CAD-B2_ELI3_ELI3-2__elicitor-activated gene 3-2	AT2G07120	F-box associated ubiquitination effector family protein
AT1G21230	WAK5__wall associated kinase 5	AT3G21270	ADOF2_DOF2__DOF zinc finger protein 2	AT4G38000	DOF4.7__DNA binding with one finger 4.7	AT2G07140	F-box and associated interaction domains-containing protein
AT1G21240	WAK3__wall associated kinase 3	AT3G21300	AtTRM2a_TRM2a__RNA methyltransferase family protein	AT4G38220	AQI__Peptidase M20/M25/M40 family protein	AT2G10450	14-3-3 family protein
AT1G21245	Protein kinase superfamily protein	AT3G21320		AT4G38340	NLP3__Plant regulator RWP-RK family protein	AT2G12646	PLATZ transcription factor family protein
AT1G21280		AT3G21330	basic helix-loop-helix (bHLH) DNA-binding superfamily protein	AT4G38410	Dehydrin family protein	AT2G13547
AT1G21340	Dof-type zinc finger DNA-binding family protein	AT3G21660	UBX domain-containing protein	AT4G38420	sks9__SKU5 similar 9	AT2G13620	ATCHX15_CHX15_CHX15__cation/hydrogen exchanger 15
AT1G21350	Thioredoxin superfamily protein	AT3G21670	AtNPF6.4_NPF6.4__Major facilitator superfamily protein	AT4G38770	ATPRP4_PRP4__proline-rich protein 4	AT2G13630	F-box associated ubiquitination effector family protein
AT1G21370		AT3G21680		AT4G39010	AtGH9B18_GH9B18__glycosyl hydrolase 9B18	AT2G13640	Transcription factor IIS family protein
AT1G21380	Target of Myb protein 1	AT3G21690	MATE efflux family protein	AT4G39130	Dehydrin family protein	AT2G13820	AtXYP2_XYP2__Bifunctional inhibitor/lipid-transfer protein/seed storage 2S albumin superfamily protein
AT1G21390	emb2170__embryo defective 2170	AT3G21760	HYR1__UDP-Glycosyltransferase superfamily protein	AT4G39360		AT2G13960	Homeodomain-like superfamily protein
AT1G21410	SKP2A__F-box/RNI-like superfamily protein	AT3G21780	UGT71B6__UDP-glucosyl transferase 71B6	AT4G39580	Galactose oxidase/kelch repeat superfamily protein	AT2G14100	CYP705A13__cytochrome P450, family 705, subfamily A, polypeptide 13
AT1G21450	SCL1__SCARECROW-like 1	AT3G22090		AT4G39610	Protein of unknown function, DUF617	AT2G14206
AT1G21460	AtSWEET1_SWEET1__Nodulin MtN3 family protein	AT3G22100	basic helix-loop-helix (bHLH) DNA-binding superfamily protein	AT4G39745	hydroxyproline-rich glycoprotein family protein	AT2G14210	AGL44_ANR1_AtANR1__AGAMOUS-like 44
AT1G21480	Exostosin family protein	AT3G22160	JAV1__VQ motif-containing protein	AT4G39750	F-box family protein-related	AT2G14282	SCRL18__SCR-like 18
AT1G21500		AT3G22370	AOX1A_ATAOX1A_AtHSR3_HSR3__alternative oxidase 1A	AT4G39940	AKN2_APK2__APS-kinase 2	AT2G14290	F-box family protein with a domain of unknown function (DUF295)
AT1G21510		AT3G22410	Sec14p-like phosphatidylinositol transfer family protein	AT4G39950	CYP79B2__cytochrome P450, family 79, subfamily B, polypeptide 2	AT2G14500	F-box family protein
AT1G21528		AT3G22450	Ribosomal L18p/L5e family protein	AT5G01310	APTX__APRATAXIN-like	AT2G14580	AtCAPE7_ATPRB1_PRB1__basic pathogenesis-related protein 1
AT1G21560		AT3G22460	OASA2__O-acetylserine (thiol) lyase (OAS-TL) isoform A2	AT5G01320	Thiamine pyrophosphate dependent pyruvate decarboxylase family protein	AT2G14620	XTH10__xyloglucan endotransglucosylase/hydrolase 10
AT1G21580	SOP1__Zinc finger C-x8-C-x5-C-x3-H type family protein	AT3G22810	Plant protein of unknown function (DUF828) with plant pleckstrin homology-like region	AT5G01380	Homeodomain-like superfamily protein	AT2G14635
AT1G21600	PTAC6__plastid transcriptionally active 6	AT3G23000	ATSR2_ATSRPK1_CIPK7_PKS7_SnRK3.10__CBL-interacting protein kinase 7	AT5G01490	ATCAX4_CAX4__cation exchanger 4	AT2G14670	ATSUC8_SUC8__sucrose-proton symporter 8
AT1G21610	UBN1__wound-responsive family protein	AT3G23080	Polyketide cyclase/dehydrase and lipid transport superfamily protein	AT5G01740	Nuclear transport factor 2 (NTF2) family protein	AT2G14690	Glycosyl hydrolase superfamily protein
AT1G21630	Calcium-binding EF hand family protein	AT3G23150	ETR2__Signal transduction histidine kinase, hybrid-type, ethylene sensor	AT5G01840	ATOFP1_OFP1__ovate family protein 1	AT2G14692
AT1G21640	ATNADK2_NADK2__NAD kinase 2	AT3G23410	ATFAO3_FAO3__fatty alcohol oxidase 3	AT5G01900	ATWRKY62_WRKY62__WRKY DNA-binding protein 62	AT2G14700
AT1G21650	SECA2__Preprotein translocase SecA family protein	AT3G23450		AT5G02030	BLH9_BLR_HB-6_LSN_PNY_RPL_VAN__POX (plant homeobox) family protein	AT2G14710	F-box family protein
AT1G21651	zinc ion binding	AT3G23730	XTH16__xyloglucan endotransglucosylase/hydrolase 16	AT5G02330	Cysteine/Histidine-rich C1 domain family protein	AT2G14760	basic helix-loop-helix (bHLH) DNA-binding superfamily protein
AT1G21660	Chaperone DnaJ-domain superfamily protein	AT3G23790	AAE16__AMP-dependent synthetase and ligase family protein	AT5G02420	SMR3	AT2G14920	ATST4A_ST4A__sulfotransferase 4A
AT1G21690	EMB1968_RFC4__ATPase family associated with various cellular activities (AAA)	AT3G23810	ATSAHH2_SAHH2__S-adenosyl-l-homocysteine (SAH) hydrolase 2	AT5G02640		AT2G15010	Plant thionin
AT1G21695	hydroxyproline-rich glycoprotein family protein	AT3G23820	GAE6__UDP-D-glucuronate 4-epimerase 6	AT5G02750	SGR9__RING/U-box superfamily protein	AT2G15025	Beta-galactosidase related protein
AT1G21700	ATSWI3C_CHB4_SWI3C__SWITCH/sucrose nonfermenting 3C	AT3G23880	F-box and associated interaction domains-containing protein	AT5G03260	LAC11__laccase 11	AT2G15029
AT1G21710	ATOGG1_OGG1__8-oxoguanine-DNA glycosylase 1	AT3G23940	DHAD__dehydratase family	AT5G03495	RNA-binding (RRM/RBD/RNP motifs) family protein	AT2G15130	Plant basic secretory protein (BSP) family protein
AT1G21720	PBC1__proteasome beta subunit C1	AT3G24040	Core-2/I-branching beta-1,6-N-acetylglucosaminyltransferase family protein	AT5G03795	Exostosin family protein	AT2G15260	RING/U-box superfamily protein
AT1G21750	ATPDI5_ATPDIL1-1_PDI5_PDIL1-1__PDI-like 1-1	AT3G24520	AT-HSFC1_HSFC1__heat shock transcription factor C1	AT5G03810	GDSL-like Lipase/Acylhydrolase family protein	AT2G15318
AT1G21760	ATFBP7_FBP7__F-box protein 7	AT3G25020	AtRLP42_RBPG1_RLP42__receptor like protein 42	AT5G03820	GDSL-like Lipase/Acylhydrolase family protein	AT2G15325	Bifunctional inhibitor/lipid-transfer protein/seed storage 2S albumin superfamily protein
AT1G21770	Acyl-CoA N-acyltransferases (NAT) superfamily protein	AT3G25030	RING/U-box superfamily protein	AT5G03980	SGNH hydrolase-type esterase superfamily protein	AT2G15327
AT1G21780	BTB/POZ domain-containing protein	AT3G25250	AGC2_AGC2-1_AtOXI1_OXI1__AGC (cAMP-dependent, cGMP-dependent and protein kinase C) kinase family protein	AT5G04470	SIM__cyclin-dependent protein kinase inhibitors	AT2G15340	glycine-rich protein
AT1G21790	TRAM, LAG1 and CLN8 (TLC) lipid-sensing domain containing protein	AT3G25500	AFH1_AHF1_ATFH1_FH1__formin homology 1	AT5G04500	glycosyltransferase family protein 47	AT2G15345	Plant invertase/pectin methylesterase inhibitor superfamily protein
AT1G21810	VETH2__Plant protein of unknown function (DUF869)	AT3G25510	disease resistance protein (TIR-NBS-LRR class), putative	AT5G04530	KCS19__3-ketoacyl-CoA synthase 19	AT2G15350	ATFUT10_FUT10__fucosyltransferase 10
AT1G21830		AT3G25590		AT5G04950	ATNAS1_NAS1__nicotianamine synthase 1	AT2G15360
AT1G21835	Plant thionin family protein	AT3G25700	Eukaryotic aspartyl protease family protein	AT5G04960	PME46__Plant invertase/pectin methylesterase inhibitor superfamily	AT2G15370	ATFUT5_FUT5__fucosyltransferase 5
AT1G21840	UREF__urease accessory protein F	AT3G25717	DVL6_RTFL16__ROTUNDIFOLIA like 16	AT5G04970	Plant invertase/pectin methylesterase inhibitor superfamily	AT2G15590	Protein of unknown function (DUF1685)
AT1G21866	Plant thionin family protein	AT3G25870		AT5G05290	ATEXP2_ATEXPA2_ATHEXP ALPHA 1.12_EXP2_EXPA2__expansin A2	AT2G15610	Protein of unknown function (DUF1685)
AT1G21870	GONST5__golgi nucleotide sugar transporter 5	AT3G26060	ATPRX Q_PRXQ__Thioredoxin superfamily protein	AT5G05300	IDL6	AT2G15670
AT1G21880	LYM1_LYP2__lysm domain GPI-anchored protein 1 precursor	AT3G26170	CYP71B19__cytochrome P450, family 71, subfamily B, polypeptide 19	AT5G05340	PRX52__Peroxidase superfamily protein	AT2G15770	Cupredoxin superfamily protein
AT1G21900	p24delta5__emp24/gp25L/p24 family/GOLD family protein	AT3G26220	CYP71B3__cytochrome P450, family 71, subfamily B, polypeptide 3	AT5G05440	AtPYL5_PYL5_RCAR8__Polyketide cyclase/dehydrase and lipid transport superfamily protein	AT2G15780	Cupredoxin superfamily protein
AT1G21920	Histone H3 K4-specific methyltransferase SET7/9 family protein	AT3G26230	CYP71B24__cytochrome P450, family 71, subfamily B, polypeptide 24	AT5G05810	ATL43__RING/U-box superfamily protein	AT2G16005	ROSY1__MD-2-related lipid recognition domain-containing protein
AT1G21925	Plant thionin family protein	AT3G26240	Cysteine/Histidine-rich C1 domain family protein	AT5G05840	Protein of unknown function (DUF620)	AT2G16050	Cysteine/Histidine-rich C1 domain family protein
AT1G21928	Plant thionin family protein	AT3G26280	CYP71B4__cytochrome P450, family 71, subfamily B, polypeptide 4	AT5G06070	RAB_RBE__C2H2 and C2HC zinc fingers superfamily protein	AT2G16120	ATPMT1_PMT1__polyol/monosaccharide transporter 1
AT1G21930		AT3G26290	CYP71B26__cytochrome P450, family 71, subfamily B, polypeptide 26	AT5G06090	ATGPAT7_GPAT7__glycerol-3-phosphate acyltransferase 7	AT2G16130	ATPMT2_PMT2__polyol/monosaccharide transporter 2
AT1G21980	ATPIP5K1_ATPIPK1_PIP5K1__phosphatidylinositol-4-phosphate 5-kinase 1	AT3G26300	CYP71B34__cytochrome P450, family 71, subfamily B, polypeptide 34	AT5G06230	TBL9__TRICHOME BIREFRINGENCE-LIKE 9	AT2G16200	structural molecules
AT1G22020	SHM6__serine hydroxymethyltransferase 6	AT3G26500	PIRL2__plant intracellular ras group-related LRR 2	AT5G06250	DPA4_NGAL3__AP2/B3-like transcriptional factor family protein	AT2G16220	F-box and associated interaction domains-containing protein
AT1G22040	Galactose oxidase/kelch repeat superfamily protein	AT3G26510	Octicosapeptide/Phox/Bem1p family protein	AT5G06330	Late embryogenesis abundant (LEA) hydroxyproline-rich glycoprotein family	AT2G16225	Maternally expressed gene (MEG) family protein
AT1G22050	MUB6__membrane-anchored ubiquitin-fold protein 6 precursor	AT3G26511		AT5G06500	AGL96__AGAMOUS-like 96	AT2G16230	O-Glycosyl hydrolases family 17 protein
AT1G22060		AT3G26520	GAMMA-TIP2_SITIP_TIP1;2_TIP2__tonoplast intrinsic protein 2	AT5G06530	ABCG22_AtABCG22__ABC-2 type transporter family protein	AT2G16290	F-box family protein with a domain of unknown function (DUF295)
AT1G22067		AT3G26570	ORF02_PHT2;1__phosphate transporter 2;1	AT5G06570	alpha/beta-Hydrolases superfamily protein	AT2G16300	F-box family protein
AT1G22070	TGA3__TGA1A-related gene 3	AT3G26590	MATE efflux family protein	AT5G06710	HAT14__homeobox from Arabidopsis thaliana	AT2G16385	CIF1
AT1G22130	AGL104__AGAMOUS-like 104	AT3G26740	CCL__CCR-like	AT5G06790		AT2G16520
AT1G22140		AT3G26830	CYP71B15_PAD3__Cytochrome P450 superfamily protein	AT5G06990	Protein of unknown function, DUF617	AT2G16575
AT1G22170	Phosphoglycerate mutase family protein	AT3G27170	ATCLC-B_CLC-B__chloride channel B	AT5G07000	ATST2B_ST2B__sulfotransferase 2B	AT2G16730	BGAL13__glycosyl hydrolase family 35 protein
AT1G22180	Sec14p-like phosphatidylinositol transfer family protein	AT3G27270	TRAM, LAG1 and CLN8 (TLC) lipid-sensing domain containing protein	AT5G07010	ATST2A_ST2A__sulfotransferase 2A	AT2G16740	UBC29__ubiquitin-conjugating enzyme 29
AT1G22190	RAP2.4_WIND2__Integrase-type DNA-binding superfamily protein	AT3G27330	zinc finger (C3HC4-type RING finger) family protein	AT5G07030	Eukaryotic aspartyl protease family protein	AT2G16835	Aquaporin-like superfamily protein
AT1G22200	Endoplasmic reticulum vesicle transporter protein	AT3G27360	H3.1_HTR3__Histone superfamily protein	AT5G07190	ATS3__seed gene 3	AT2G16881
AT1G22240	APUM8_PUM8__pumilio 8	AT3G27415		AT5G07200	ATGA20OX3_GA20OX3_YAP169__gibberellin 20-oxidase 3	AT2G16910	AMS__basic helix-loop-helix (bHLH) DNA-binding superfamily protein
AT1G22250		AT3G27416		AT5G07230	Bifunctional inhibitor/lipid-transfer protein/seed storage 2S albumin superfamily protein	AT2G16955
AT1G22260	AtZYP1a_ZYP1_ZYP1a__Myosin heavy chain-related protein	AT3G27670	RST1__ARM repeat superfamily protein	AT5G07330		AT2G16960	ARM repeat superfamily protein
AT1G22270	AtTRM112b_TRM112b__Trm112p-like protein	AT3G27880	Protein of unknown function (DUF1645)	AT5G07500	AtTZF6_PEI1_TZF6__Zinc finger C-x8-C-x5-C-x3-H type family protein	AT2G16970	MEE15__Major facilitator superfamily protein
AT1G22275	ZYP1_ZYP1b__Myosin heavy chain-related protein	AT3G28040	Leucine-rich receptor-like protein kinase family protein	AT5G07530	ATGRP-7_ATGRP17_GRP17__glycine rich protein 17	AT2G16980	Major facilitator superfamily protein
AT1G22280	PAPP2C__phytochrome-associated protein phosphatase type 2C	AT3G28200	Peroxidase superfamily protein	AT5G07540	ATGRP-6_ATGRP16_GRP16__glycine-rich protein 16	AT2G16990	Major facilitator superfamily protein
AT1G22290	14-3-3 family protein	AT3G28310	Protein of unknown function (DUF677)	AT5G07600	Oleosin family protein	AT2G17050	disease resistance protein (TIR-NBS-LRR class), putative
AT1G22300	14-3-3EPSILON_GF14 EPSILON_GRF10__general regulatory factor 10	AT3G28540	P-loop containing nucleoside triphosphate hydrolases superfamily protein	AT5G07760	formin homology 2 domain-containing protein / FH2 domain-containing protein	AT2G17055	Toll-Interleukin-Resistance (TIR) domain family protein
AT1G22310	ATMBD8_MBD8__methyl-CPG-binding domain 8	AT3G28860	ABCB19_ATABCB19_ATMDR1_ATMDR11_ATPGP19_MDR1_MDR11_PGP19__ATP binding cassette subfamily B19	AT5G07780	AtFH19_FH19__Actin-binding FH2 (formin homology 2) family protein	AT2G17070	Arabidopsis protein of unknown function (DUF241)
AT1G22410	Class-II DAHP synthetase family protein	AT3G28920	AtHB34_HB34_ZHD9__homeobox protein 34	AT5G08460	GDSL-like Lipase/Acylhydrolase superfamily protein	AT2G17080	Arabidopsis protein of unknown function (DUF241)
AT1G22450	ATCOX6B2_COX6B__cytochrome C oxidase 6B	AT3G29320	PHS1__Glycosyl transferase, family 35	AT5G08640	ATFLS1_FLS_FLS1__flavonol synthase 1	AT2G17090	BSK12_SSP__Protein kinase protein with tetratricopeptide repeat domain
AT1G22460	O-fucosyltransferase family protein	AT3G29770	ATMES11_MES11__methyl esterase 11	AT5G09370	Bifunctional inhibitor/lipid-transfer protein/seed storage 2S albumin superfamily protein	AT2G17305
AT1G22510	RING/U-box protein with domain of unknown function (DUF 1232)	AT3G30180	BR6OX2_CYP85A2__brassinosteroid-6-oxidase 2	AT5G09470	DIC3__dicarboxylate carrier 3	AT2G17310	SON1__F-box and associated interaction domains-containing protein
AT1G22520	Domain of unknown function (DUF543)	AT3G30775	AT-POX_ATPDH_ATPOX_ERD5_PDH1_PRO1_PRODH__Methylenetetrahydrofolate reductase family protein	AT5G09480	hydroxyproline-rich glycoprotein family protein	AT2G17470	ALMT6_AtALMT6__Aluminium activated malate transporter family protein
AT1G22540	NPF5.10__Major facilitator superfamily protein	AT3G41762		AT5G09550	GDI__GDP dissociation inhibitor family protein / Rab GTPase activator family protein	AT2G17590	Cysteine/Histidine-rich C1 domain family protein
AT1G22590	AGL87__AGAMOUS-like 87	AT3G42670	CHR38_CLSY_CLSY1__chromatin remodeling 38	AT5G09640	SCPL19_SNG2__serine carboxypeptidase-like 19	AT2G17600	Cysteine/Histidine-rich C1 domain family protein
AT1G22620	ATSAC1_SAC1__Phosphoinositide phosphatase family protein	AT3G43670	Copper amine oxidase family protein	AT5G09970	CYP78A7__cytochrome P450, family 78, subfamily A, polypeptide 7	AT2G17750	NIP1__NEP-interacting protein 1
AT1G22630		AT3G44310	ATNIT1_NIT1_NITI__nitrilase 1	AT5G10120	Ethylene insensitive 3 family protein	AT2G17780	MCA2__PLAC8 family protein
AT1G22670	RMR3__Protease-associated (PA) RING/U-box zinc finger family protein	AT3G44380	Late embryogenesis abundant (LEA) hydroxyproline-rich glycoprotein family	AT5G10130	Pollen Ole e 1 allergen and extensin family protein	AT2G17785	zinc-binding protein-related
AT1G22700	PYG7__Tetratricopeptide repeat (TPR)-like superfamily protein	AT3G44450	BIC2	AT5G10140	AGL25_FLC_FLF_RSB6__K-box region and MADS-box transcription factor family protein	AT2G17940	Plant protein of unknown function (DUF827)
AT1G22730	MRF2__MA3 domain-containing protein	AT3G44720	ADT4__arogenate dehydratase 4	AT5G10510	AIL6_PLT3__AINTEGUMENTA-like 6	AT2G17960
AT1G22740	ATRABG3B_RAB7_RAB75_RABG3B__RAB GTPase homolog G3B	AT3G45030	Ribosomal protein S10p/S20e family protein	AT5G10760	AED1__Eukaryotic aspartyl protease family protein	AT2G18060	ANAC037_VND1__vascular related NAC-domain protein 1
AT1G22750		AT3G45140	ATLOX2_LOX2__lipoxygenase 2	AT5G10770	Eukaryotic aspartyl protease family protein	AT2G18070
AT1G22767		AT3G45210	Protein of unknown function, DUF584	AT5G11190	SHN2__Integrase-type DNA-binding superfamily protein	AT2G18080	EDA2__Serine carboxypeptidase S28 family protein
AT1G22770	FB_GI__gigantea protein (GI)	AT3G45230	APAP1__hydroxyproline-rich glycoprotein family protein	AT5G11230	Nucleotide-sugar transporter family protein	AT2G18120	SRS4__SHI-related sequence 4
AT1G22780	PFL_PFL1_RPS18A__Ribosomal protein S13/S18 family	AT3G45600	TET3__tetraspanin3	AT5G11320	AtYUC4_YUC4__Flavin-binding monooxygenase family protein	AT2G18140	Peroxidase superfamily protein
AT1G22790		AT3G45730		AT5G11540	AtGulLO3_GulLO3__D-arabinono-1,4-lactone oxidase family protein	AT2G18150	Peroxidase superfamily protein
AT1G22800	S-adenosyl-L-methionine-dependent methyltransferases superfamily protein	AT3G45790	Protein kinase superfamily protein	AT5G11620	SWIM zinc finger family protein / mitogen-activated protein kinase kinase kinase (MAPKKK)-related	AT2G18180	Sec14p-like phosphatidylinositol transfer family protein
AT1G22830	Tetratricopeptide repeat (TPR)-like superfamily protein	AT3G45870	UMAMIT3__nodulin MtN21 /EamA-like transporter family protein	AT5G11930	Thioredoxin superfamily protein	AT2G18190	P-loop containing nucleoside triphosphate hydrolases superfamily protein
AT1G22840	ATCYTC-A_CYTC-1__CYTOCHROME C-1	AT3G46110	Domain of unknown function (DUF966)	AT5G11940	Subtilase family protein	AT2G18196	Heavy metal transport/detoxification superfamily protein
AT1G22850	SNARE associated Golgi protein family	AT3G46130	ATMYB48_ATMYB48-1_ATMYB48-2_ATMYB48-3_MYB48__myb domain protein 48	AT5G11990	proline-rich family protein	AT2G18200
AT1G22860	Vacuolar sorting protein 39	AT3G46140	Protein kinase superfamily protein	AT5G12050	BG1	AT2G18210
AT1G22870	SCYL2A__Protein kinase family protein with ARM repeat domain	AT3G46230	ATHSP17.4_HSP17.4__heat shock protein 17.4	AT5G12330	LRP1__Lateral root primordium (LRP) protein-related	AT2G18328	ATRL4_RL4__RAD-like 4
AT1G22880	ATCEL5_ATGH9B4_CEL5__cellulase 5	AT3G46300		AT5G12340		AT2G18340	late embryogenesis abundant domain-containing protein / LEA domain-containing protein
AT1G22882	AtSUN3_SUN3__Galactose-binding protein	AT3G46550	FLA4_SOS5__Fasciclin-like arabinogalactan family protein	AT5G12420	O-acyltransferase (WSD1-like) family protein	AT2G18350	AtHB24_HB24_ZHD6__homeobox protein 24
AT1G22885		AT3G46770	AP2/B3-like transcriptional factor family protein	AT5G12940	Leucine-rich repeat (LRR) family protein	AT2G18360	alpha/beta-Hydrolases superfamily protein
AT1G22920	AJH1_CSN5A__COP9 signalosome 5A	AT3G46780	PTAC16__plastid transcriptionally active 16	AT5G13170	AtSWEET15_SAG29_SWEET15__senescence-associated gene 29	AT2G18370	Bifunctional inhibitor/lipid-transfer protein/seed storage 2S albumin superfamily protein
AT1G22930	T-complex protein 11	AT3G46990	OPL3__Protein of unknown function (DUF740)	AT5G13250	RING finger protein	AT2G18380	GATA20_HANL1__GATA transcription factor 20
AT1G22940	TH-1_TH1_THIE__thiamin biosynthesis protein, putative	AT3G47070		AT5G13790	AGL15__AGAMOUS-like 15	AT2G18480	Major facilitator superfamily protein
AT1G22950	2-oxoglutarate (2OG) and Fe(II)-dependent oxygenase superfamily protein	AT3G47090	Leucine-rich repeat protein kinase family protein	AT5G13880		AT2G18490	GAZ__C2H2-like zinc finger protein
AT1G22960	Pentatricopeptide repeat (PPR) superfamily protein	AT3G47100		AT5G13930	ATCHS_CHS_TT4__Chalcone and stilbene synthase family protein	AT2G18540	RmlC-like cupins superfamily protein
AT1G22970		AT3G47250	Plant protein of unknown function (DUF247)	AT5G14010	KNU__C2H2 and C2HC zinc fingers superfamily protein	AT2G18570	UDP-Glycosyltransferase superfamily protein
AT1G22980		AT3G47430	PEX11B__peroxin 11B	AT5G14011		AT2G18590	Major facilitator superfamily protein
AT1G22985	CRF7__Integrase-type DNA-binding superfamily protein	AT3G47530	Pentatricopeptide repeat (PPR) superfamily protein	AT5G14070	ROXY2__Thioredoxin superfamily protein	AT2G18600	Ubiquitin-conjugating enzyme family protein
AT1G23020	ATFRO3_FRO3__ferric reduction oxidase 3	AT3G47580	Leucine-rich repeat protein kinase family protein	AT5G14290	Mitochondrial ribosomal protein L37	AT2G18610
AT1G23030	PUB11__ARM repeat superfamily protein	AT3G47620	AtTCP14_TCP14__TEOSINTE BRANCHED, cycloidea and PCF (TCP) 14	AT5G14300	ATPHB5_PHB5__prohibitin 5	AT2G18660	AtPNP-A_PNP-A__plant natriuretic peptide A
AT1G23060	MDP40	AT3G48020		AT5G14345	AtENODL21_ENODL21__early nodulin-like protein 21	AT2G18690
AT1G23074		AT3G48200		AT5G14690		AT2G18720	Translation elongation factor EF1A/initiation factor IF2gamma family protein
AT1G23100	GroES-like family protein	AT3G48240	Octicosapeptide/Phox/Bem1p family protein	AT5G14730		AT2G18800	ATXTH21_XTH21__xyloglucan endotransglucosylase/hydrolase 21
AT1G23110		AT3G48346		AT5G14860	UDP-Glycosyltransferase superfamily protein	AT2G18810	Domain of unknown function (DUF313)
AT1G23140	CAR8__Calcium-dependent lipid-binding (CaLB domain) family protein	AT3G48350	CEP3__Cysteine proteinases superfamily protein	AT5G14920	GASA14__Gibberellin-regulated family protein	AT2G18870	VEL3_VIL4__vernalization5/VIN3-like
AT1G23170	Protein of unknown function DUF2359, transmembrane	AT3G48360	ATBT2_BT2__BTB and TAZ domain protein 2	AT5G15060	Lateral organ boundaries (LOB) domain family protein	AT2G18980	Peroxidase superfamily protein
AT1G23180	ARM repeat superfamily protein	AT3G48460	SFAR4__GDSL-like Lipase/Acylhydrolase superfamily protein	AT5G15160	BHLH134_BNQ2__BANQUO 2	AT2G19000
AT1G23190	PGM3__Phosphoglucomutase/phosphomannomutase family protein	AT3G48610	NPC6__non-specific phospholipase C6	AT5G15310	ATMIXTA_ATMYB16_MYB16__myb domain protein 16	AT2G19010	GDSL-like Lipase/Acylhydrolase superfamily protein
AT1G23220	Dynein light chain type 1 family protein	AT3G48640		AT5G15380	DRM1__domains rearranged methylase 1	AT2G19020	RALFL10__ralf-like 10
AT1G23230	MED23	AT3G48690	ATCXE12_CXE12__alpha/beta-Hydrolases superfamily protein	AT5G15480	C2H2-type zinc finger family protein	AT2G19030	RALFL11__ralf-like 11
AT1G23260	MMZ1_UEV1A__MMS ZWEI homologue 1	AT3G48980	Arabidopsis thaliana protein of unknown function (DUF821)	AT5G15500	Ankyrin repeat family protein	AT2G19040	RALFL12__RALF-like 12
AT1G23270		AT3G48990	AAE3__AMP-dependent synthetase and ligase family protein	AT5G15830	AtbZIP3_bZIP3__basic leucine-zipper 3	AT2G19045	RALFL13__RALF-like 13
AT1G23310	AOAT1_GGAT1_GGT1__glutamate:glyoxylate aminotransferase	AT3G49051		AT5G15948		AT2G19050	GDSL-like Lipase/Acylhydrolase superfamily protein
AT1G23330	alpha/beta-Hydrolases superfamily protein	AT3G49220	PME34__Plant invertase/pectin methylesterase inhibitor superfamily	AT5G15950	SAMDC2__Adenosylmethionine decarboxylase family protein	AT2G19060	SGNH hydrolase-type esterase superfamily protein
AT1G23360	MENG__S-adenosyl-L-methionine-dependent methyltransferases superfamily protein	AT3G49540		AT5G16080	AtCXE17_CXE17__carboxyesterase 17	AT2G19070	SHT__spermidine hydroxycinnamoyl transferase
AT1G23400	ATCAF2_CAF2__RNA-binding CRS1 / YhbY (CRM) domain-containing protein	AT3G49570	LSU3__response to low sulfur 3	AT5G16285	F-box family protein	AT2G19110	ATHMA4_HMA4__heavy metal atpase 4
AT1G23440	Peptidase C15, pyroglutamyl peptidase I-like	AT3G49930	C2H2 and C2HC zinc fingers superfamily protein	AT5G16286		AT2G19146
AT1G23450	Tetratricopeptide repeat (TPR)-like superfamily protein	AT3G49940	LBD38__LOB domain-containing protein 38	AT5G16340	AMP-dependent synthetase and ligase family protein	AT2G19150	Pectin lyase-like superfamily protein
AT1G23460	Pectin lyase-like superfamily protein	AT3G50050	Eukaryotic aspartyl protease family protein	AT5G16460	SEIPIN1__Putative adipose-regulatory protein (Seipin)	AT2G19220
AT1G23465	AtIMP1b__Peptidase S24/S26A/S26B/S26C family protein	AT3G50230	Leucine-rich repeat protein kinase family protein	AT5G16560	KAN_KAN1__Homeodomain-like superfamily protein	AT2G19410	U-box domain-containing protein kinase family protein
AT1G23480	ATCSLA03_ATCSLA3_CSLA03_CSLA03_CSLA3__cellulose synthase-like A3	AT3G50260	ATERF#011_CEJ1_DEAR1__cooperatively regulated by ethylene and jasmonate 1	AT5G16700	Glycosyl hydrolase superfamily protein	AT2G19420
AT1G23490	ARF1_ATARF_ATARF1_ATARFA1A__ADP-ribosylation factor 1	AT3G50270	HXXXD-type acyl-transferase family protein	AT5G16740	Transmembrane amino acid transporter family protein	AT2G19630	F-box and associated interaction domains-containing protein
AT1G23710	Protein of unknown function (DUF1645)	AT3G50340		AT5G17030	UGT78D3__UDP-glucosyl transferase 78D3	AT2G19660	Cysteine/Histidine-rich C1 domain family protein
AT1G23740	AOR__Oxidoreductase, zinc-binding dehydrogenase family protein	AT3G50410	OBP1__OBF binding protein 1	AT5G17040	UDP-Glycosyltransferase superfamily protein	AT2G19770	PRF5__profilin 5
AT1G23750	Nucleic acid-binding, OB-fold-like protein	AT3G50440	ATMES10_MES10__methyl esterase 10	AT5G17090	Cystatin/monellin superfamily protein	AT2G19800	MIOX2__myo-inositol oxygenase 2
AT1G23780	F-box family protein	AT3G50630	ICK2_KRP2__KIP-related protein 2	AT5G17330	AtGAD1_GAD_GAD1__glutamate decarboxylase	AT2G19890
AT1G23790	CORD4__Plant protein of unknown function (DUF936)	AT3G50650	GRAS family transcription factor	AT5G17350		AT2G19893	Defensin-like (DEFL) family protein
AT1G23800	ALDH2B_ALDH2B7__aldehyde dehydrogenase 2B7	AT3G50660	AtDWF4_CLM_CYP90B1_DWF4_PSC1_SAV1_SNP2__Cytochrome P450 superfamily protein	AT5G17540	HXXXD-type acyl-transferase family protein	AT2G19910	RNA-dependent RNA polymerase family protein
AT1G23820	SPDS1__spermidine synthase 1	AT3G50682		AT5G17780	alpha/beta-Hydrolases superfamily protein	AT2G19960	hAT family dimerisation domain
AT1G23830		AT3G50685		AT5G17800	AtMYB56_BRAVO_MYB56__myb domain protein 56	AT2G19970	CAP (Cysteine-rich secretory proteins, Antigen 5, and Pathogenesis-related 1 protein) superfamily protein
AT1G23850		AT3G50750	BEH1__BES1/BZR1 homolog 1	AT5G17820	PER57__Peroxidase superfamily protein	AT2G19980	CAP (Cysteine-rich secretory proteins, Antigen 5, and Pathogenesis-related 1 protein) superfamily protein
AT1G23860	At-RSZ21_RSZ21_RSZP21_SRZ-21_SRZ21__RS-containing zinc finger protein 21	AT3G50800		AT5G17830	Plasma-membrane choline transporter family protein	AT2G19990	PR-1-LIKE__pathogenesis-related protein-1-like
AT1G23870	ATTPS9_TPS9_TPS9__trehalose-phosphatase/synthase 9	AT3G50820	OEC33_PSBO-2_PSBO2__photosystem II subunit O-2	AT5G17980	MCTP16__C2 calcium/lipid-binding plant phosphoribosyltransferase family protein	AT2G20070
AT1G23880	NHL domain-containing protein	AT3G50840	Phototropic-responsive NPH3 family protein	AT5G18065	HTT3	AT2G20080	TIE2
AT1G23890	NHL domain-containing protein	AT3G51150	ATP binding microtubule motor family protein	AT5G18290	SIP1;2_SIP1B__Aquaporin-like superfamily protein	AT2G20100	basic helix-loop-helix (bHLH) DNA-binding superfamily protein
AT1G23900	GAMMA-ADAPTIN 1_Gamma-ADR__gamma-adaptin 1	AT3G51240	F3'H_F3H_TT6__flavanone 3-hydroxylase	AT5G18300	anac088_NAC088__NAC domain containing protein 88	AT2G20150
AT1G23940		AT3G51290	APSR1__Protein of unknown function (DUF630) ;Protein of unknown function (DUF632)	AT5G18450	Integrase-type DNA-binding superfamily protein	AT2G20160	ASK17_MEO__E3 ubiquitin ligase SCF complex subunit SKP1/ASK1 family protein
AT1G23950	Protein of unknown function (DUF626)	AT3G51350	Eukaryotic aspartyl protease family protein	AT5G18600	Thioredoxin superfamily protein	AT2G20170	Protein of Unknown Function (DUF239)
AT1G23960	Protein of unknown function (DUF626)	AT3G51400	Arabidopsis protein of unknown function (DUF241)	AT5G18690	AGP25_ATAGP25__arabinogalactan protein 25	AT2G20430	RIC6__ROP-interactive CRIB motif-containing protein 6
AT1G23980	RING/U-box superfamily protein	AT3G51430	SSL5_YLS2__Calcium-dependent phosphotriesterase superfamily protein	AT5G18930	BUD2_SAMDC4__Adenosylmethionine decarboxylase family protein	AT2G20616	Family of unknown function (DUF566)
AT1G24030	Protein kinase superfamily protein	AT3G51440	Calcium-dependent phosphotriesterase superfamily protein	AT5G19040	ATIPT5_IPT5__isopentenyltransferase 5	AT2G20618	Plant thionin family protein
AT1G24040	Acyl-CoA N-acyltransferases (NAT) superfamily protein	AT3G51500		AT5G19100	Eukaryotic aspartyl protease family protein	AT2G20619	Plant thionin family protein
AT1G24050	RNA-processing, Lsm domain	AT3G51510		AT5G19110	Eukaryotic aspartyl protease family protein	AT2G20620	Protein of unknown function (DUF626)
AT1G24090	RNH1C__RNase H family protein	AT3G51600	LTP5__lipid transfer protein 5	AT5G19650	ATOFP8_OFP8__ovate family protein 8	AT2G20800	NDB4__NAD(P)H dehydrogenase B4
AT1G24095	Putative thiol-disulphide oxidoreductase DCC	AT3G51670	PATL6__SEC14 cytosolic factor family protein / phosphoglyceride transfer family protein	AT5G19700	ELS1__MATE efflux family protein	AT2G20805
AT1G24100	UGT74B1__UDP-glucosyl transferase 74B1	AT3G51720	Plant protein of unknown function (DUF827)	AT5G19729		AT2G20870	cell wall protein precursor, putative
AT1G24120	ARL1__ARG1-like 1	AT3G51850	CPK13__calcium-dependent protein kinase 13	AT5G19730	Pectin lyase-like superfamily protein	AT2G21010	Calcium-dependent lipid-binding (CaLB domain) family protein
AT1G24145		AT3G51910	AT-HSFA7A_HSFA7A__heat shock transcription factor A7A	AT5G19810	Proline-rich extensin-like family protein	AT2G21030
AT1G24147		AT3G51915		AT5G20100		AT2G21040	Calcium-dependent lipid-binding (CaLB domain) family protein
AT1G24150	ATFH4_FH4__formin homologue 4	AT3G51930	Transducin/WD40 repeat-like superfamily protein	AT5G20110	Dynein light chain type 1 family protein	AT2G21045	HAC1__Rhodanese/Cell cycle control phosphatase superfamily protein
AT1G24159	Interleukin-1 receptor-associated kinase 4 protein	AT3G51950	Zinc finger (CCCH-type) family protein / RNA recognition motif (RRM)-containing protein	AT5G20230	ATBCB_BCB_BCB_SAG14__blue-copper-binding protein	AT2G21100	Disease resistance-responsive (dirigent-like protein) family protein
AT1G24160		AT3G51990	Protein kinase superfamily protein	AT5G20310	Adenine nucleotide alpha hydrolases-like superfamily protein	AT2G21140	ATPRP2_PRP2__proline-rich protein 2
AT1G24170	GATL8_LGT9__Nucleotide-diphospho-sugar transferases superfamily protein	AT3G52060	AtGnTL_GnTL__Core-2/I-branching beta-1,6-N-acetylglucosaminyltransferase family protein	AT5G20390	Glycosyl hydrolase superfamily protein	AT2G21260	NAD(P)-linked oxidoreductase superfamily protein
AT1G24180	IAR4__Thiamin diphosphate-binding fold (THDP-binding) superfamily protein	AT3G52070		AT5G20560	Glycosyl hydrolase superfamily protein	AT2G21480	BUPS2__Malectin/receptor-like protein kinase family protein
AT1G24190	ATSIN3_SIN3_SNL3__SIN3-like 3	AT3G52370	FLA15__FASCICLIN-like arabinogalactan protein 15 precursor	AT5G20630	ATGER3_GER3_GLP3_GLP3A_GLP3B__germin 3	AT2G21610	ATPE11_PE11__pectinesterase 11
AT1G24200	Paired amphipathic helix (PAH2) superfamily protein	AT3G52400	ATSYP122_SYP122__syntaxin of plants 122	AT5G20670	Protein of unknown function (DUF1677)	AT2G21725	Defensin-like (DEFL) family protein
AT1G24210	Paired amphipathic helix (PAH2) superfamily protein	AT3G52470	Late embryogenesis abundant (LEA) hydroxyproline-rich glycoprotein family	AT5G20690	PRK6__Leucine-rich repeat protein kinase family protein	AT2G21727	Protein of unknown function (DUF784)
AT1G24220	paired amphipathic helix repeat-containing protein	AT3G52500	Eukaryotic aspartyl protease family protein	AT5G20740	Plant invertase/pectin methylesterase inhibitor superfamily protein	AT2G21730	ATCAD2_CAD2__cinnamyl alcohol dehydrogenase homolog 2
AT1G24230	Paired amphipathic helix (PAH2) superfamily protein	AT3G52610		AT5G20790		AT2G21740	EC1.2__Protein of unknown function (DUF1278)
AT1G24240	Ribosomal protein L19 family protein	AT3G52770	ZPR3__protein binding	AT5G20820	AtSAUR76_SAUR76__SAUR-like auxin-responsive protein family	AT2G21880	ATRAB7A_ATRABG2_RAB7A__RAB GTPase homolog 7A
AT1G24250	Paired amphipathic helix (PAH2) superfamily protein	AT3G52840	BGAL2__beta-galactosidase 2	AT5G21050		AT2G21890	ATCAD3_CAD3__cinnamyl alcohol dehydrogenase homolog 3
AT1G24265	Protein of unknown function (DUF1664)	AT3G52910	AtGRF4_GRF4__growth-regulating factor 4	AT5G21130	Late embryogenesis abundant (LEA) hydroxyproline-rich glycoprotein family	AT2G21900	ATWRKY59_WRKY59__WRKY DNA-binding protein 59
AT1G24267	Protein of unknown function (DUF1664)	AT3G52960	PrxIIE__Thioredoxin superfamily protein	AT5G21150	AGO9__Argonaute family protein	AT2G21910	CYP96A5__cytochrome P450, family 96, subfamily A, polypeptide 5
AT1G24280	G6PD3__glucose-6-phosphate dehydrogenase 3	AT3G53170	Tetratricopeptide repeat (TPR)-like superfamily protein	AT5G21280	hydroxyproline-rich glycoprotein family protein	AT2G21920	F-box associated ubiquitination effector family protein
AT1G24290	AAA-type ATPase family protein	AT3G53190	Pectin lyase-like superfamily protein	AT5G21950	alpha/beta-Hydrolases superfamily protein	AT2G21930	F-box associated ubiquitination effector family protein
AT1G24300	GYF domain-containing protein	AT3G53210	UMAMIT6__nodulin MtN21 /EamA-like transporter family protein	AT5G21960	Integrase-type DNA-binding superfamily protein	AT2G21980
AT1G24310	NUP54	AT3G53260	ATPAL2_PAL2__phenylalanine ammonia-lyase 2	AT5G22300	AtNIT4_NIT4__nitrilase 4	AT2G21990	Protein of unknown function, DUF617
AT1G24320	Six-hairpin glycosidases superfamily protein	AT3G53310	AP2/B3-like transcriptional factor family protein	AT5G22390	Protein of unknown function (DUF3049)	AT2G22030	Galactose oxidase/kelch repeat superfamily protein
AT1G24330	ARM repeat superfamily protein	AT3G53370	S1FA-like DNA-binding protein	AT5G22910	ATCHX9_CHX9__cation/H+ exchanger 9	AT2G22040	LST8-2__Transducin/WD40 repeat-like superfamily protein
AT1G24340	EMB2421_EMB260__FAD/NAD(P)-binding oxidoreductase family protein	AT3G53470		AT5G23010	GSM1_IMS3_MAM1__methylthioalkylmalate synthase 1	AT2G22050	Galactose oxidase/kelch repeat superfamily protein
AT1G24350	Acid phosphatase/vanadium-dependent haloperoxidase-related protein	AT3G53530	NAKR3__Chloroplast-targeted copper chaperone protein	AT5G23170	Protein kinase superfamily protein	AT2G22055	RALFL15__RALF-like 15
AT1G24360	NAD(P)-binding Rossmann-fold superfamily protein	AT3G53950	glyoxal oxidase-related protein	AT5G23210	SCPL34__serine carboxypeptidase-like 34	AT2G22060
AT1G24380		AT3G53960	Major facilitator superfamily protein	AT5G23530	AtCXE18_CXE18__carboxyesterase 18	AT2G22140	ATEME1B_EME1B_EME1B__essential meiotic endonuclease 1B
AT1G24388		AT3G54000		AT5G23940	DCR_EMB3009_PEL3__HXXXD-type acyl-transferase family protein	AT2G22145	ECA1 gametogenesis related family protein
AT1G24405		AT3G54050	cfbp1_HCEF1__high cyclic electron flow 1	AT5G23950	Calcium-dependent lipid-binding (CaLB domain) family protein	AT2G22155
AT1G24420	HXXXD-type acyl-transferase family protein	AT3G54220	SCR_SGR1__GRAS family transcription factor	AT5G23980	ATFRO4_FRO4__ferric reduction oxidase 4	AT2G22160	Cysteine proteinases superfamily protein
AT1G24430	HXXXD-type acyl-transferase family protein	AT3G54320	ASML1_ATWRI1_WRI_WRI1__Integrase-type DNA-binding superfamily protein	AT5G24090	ATCHIA_CHIA_LYS1__chitinase A	AT2G22340
AT1G24440	RING/U-box superfamily protein	AT3G54390	sequence-specific DNA binding transcription factors	AT5G24130		AT2G22510	hydroxyproline-rich glycoprotein family protein
AT1G24450	NFD2__Ribonuclease III family protein	AT3G54400	Eukaryotic aspartyl protease family protein	AT5G24150	SQE5_SQP1__FAD/NAD(P)-binding oxidoreductase family protein	AT2G22520
AT1G24460	TNO1	AT3G54420	ATCHITIV_ATEP3_CHIV_EP3__homolog of carrot EP3-3 chitinase	AT5G24155	FAD/NAD(P)-binding oxidoreductase family protein	AT2G22620	Rhamnogalacturonate lyase family protein
AT1G24490	ALB4_ARTEMIS__OxaA/YidC-like membrane insertion protein	AT3G54430	SRS6__SHI-related sequence 6	AT5G24160	SQE6__squalene monoxygenase 6	AT2G22630	AGL17__AGAMOUS-like 17
AT1G24510	TCP-1/cpn60 chaperonin family protein	AT3G54490	RPB5E__RNA polymerase II fifth largest subunit, E	AT5G24210	alpha/beta-Hydrolases superfamily protein	AT2G22750	basic helix-loop-helix (bHLH) DNA-binding superfamily protein
AT1G24560		AT3G54500	LNK2	AT5G24230	Lipase class 3-related protein	AT2G22760	basic helix-loop-helix (bHLH) DNA-binding superfamily protein
AT1G24570	Protein of unknown function (DUF707)	AT3G54550	Protein of unknown function (DUF506)	AT5G24420	PGL5__6-phosphogluconolactonase 5	AT2G22770	NAI1__basic helix-loop-helix (bHLH) DNA-binding superfamily protein
AT1G24575		AT3G54600	DJ-1f_DJ1F__Class I glutamine amidotransferase-like superfamily protein	AT5G24770	ATVSP2_VSP2__vegetative storage protein 2	AT2G22802
AT1G24580	RING/U-box superfamily protein	AT3G54680	proteophosphoglycan-related	AT5G24820	Eukaryotic aspartyl protease family protein	AT2G22805	Defensin-like (DEFL) family protein
AT1G24600		AT3G54720	AMP1_AtAMP1_COP2_HPT_MFO1_PT__Peptidase M28 family protein	AT5G24880		AT2G22807	Defensin-like (DEFL) family protein
AT1G24610	Rubisco methyltransferase family protein	AT3G54780	Zinc finger (C3HC4-type RING finger) family protein	AT5G24920	AtGDU5_GDU5__glutamine dumper 5	AT2G22860	ATPSK2_PSK2__phytosulfokine 2 precursor
AT1G24650	Leucine-rich repeat protein kinase family protein	AT3G54830	Transmembrane amino acid transporter family protein	AT5G25020	Protein of unknown function (DUF1336)	AT2G22900	MUCI10__Galactosyl transferase GMA12/MNN10 family protein
AT1G24706	AtTHO2_EMB2793_THO2__THO2	AT3G54890	LHCA1__photosystem I light harvesting complex gene 1	AT5G25110	CIPK25_SnRK3.25__CBL-interacting protein kinase 25	AT2G22920	FPT1_SCPL12__serine carboxypeptidase-like 12
AT1G24764	ATMAP70-2_MAP70-2__microtubule-associated proteins 70-2	AT3G54920	PMR6__Pectin lyase-like superfamily protein	AT5G25140	CYP71B13__cytochrome P450, family 71, subfamily B, polypeptide 13	AT2G22930	UDP-Glycosyltransferase superfamily protein
AT1G24793	AtLpxC1_LpxC1__UDP-3-O-acyl N-acetylglycosamine deacetylase family protein	AT3G54950	PLA IIIA_PLP7_pPLAIIIbeta__patatin-like protein 6	AT5G25390	SHN3__Integrase-type DNA-binding superfamily protein	AT2G22940
AT1G24800	F-box family protein	AT3G54960	ATPDI1_ATPDIL1-3_PDI1_PDIL1-3__PDI-like 1-3	AT5G25490	Ran BP2/NZF zinc finger-like superfamily protein	AT2G22941	Defensin-like (DEFL) family protein
AT1G24807	Glutamine amidotransferase type 1 family protein	AT3G55030	PGPS2__phosphatidylglycerolphosphate synthase 2	AT5G25550	Leucine-rich repeat (LRR) family protein	AT2G22942	growth factors
AT1G24822		AT3G55090	ABCG16_AtABCG16_ATJAT1__ABC-2 type transporter family protein	AT5G25610	ATRD22_RD22__BURP domain-containing protein	AT2G22950	ACA7__Cation transporter/ E1-E2 ATPase family protein
AT1G24851		AT3G55120	A11_AtCHI_CFI_CHI_TT5__Chalcone-flavanone isomerase family protein	AT5G25620	AtYUC6_YUC6__Flavin-binding monooxygenase family protein	AT2G22960	FPT2__alpha/beta-Hydrolases superfamily protein
AT1G24880	AtLpxC2_LpxC2__UDP-3-O-acyl N-acetylglycosamine deacetylase family protein	AT3G55150	ATEXO70H1_EXO70H1__exocyst subunit exo70 family protein H1	AT5G25810	tny__Integrase-type DNA-binding superfamily protein	AT2G23030	SNRK2-9_SNRK2.9__SNF1-related protein kinase 2.9
AT1G24881	F-box family protein	AT3G55420		AT5G25830	GATA12__GATA transcription factor 12	AT2G23067	Putative membrane lipoprotein
AT1G24909	Glutamine amidotransferase type 1 family protein	AT3G55560	AGF2_AHL15__AT-hook protein of GA feedback 2	AT5G25890	IAA28_IAR2__indole-3-acetic acid inducible 28	AT2G23142	Plant self-incompatibility protein S1 family
AT1G24996		AT3G55690		AT5G25950	Protein of Unknown Function (DUF239)	AT2G23160	F-box family protein
AT1G25025		AT3G55780	Glycosyl hydrolase superfamily protein	AT5G25980	BGLU37_TGG2__glucoside glucohydrolase 2	AT2G23170	GH3.3__Auxin-responsive GH3 family protein
AT1G25054	AtLpxC3_LpxC3__UDP-3-O-acyl N-acetylglycosamine deacetylase family protein	AT3G55840	Hs1pro-1 protein	AT5G26310	UGT72E3__UDP-Glycosyltransferase superfamily protein	AT2G23171
AT1G25083	Glutamine amidotransferase type 1 family protein	AT3G55990	ESK1_TBL29_XOAT1__Plant protein of unknown function (DUF828)	AT5G26340	ATSTP13_MSS1_STP13__Major facilitator superfamily protein	AT2G23210	UDP-Glycosyltransferase superfamily protein
AT1G25097		AT3G56030	Tetratricopeptide repeat (TPR)-like superfamily protein	AT5G26810	Pectin lyase-like superfamily protein	AT2G23220	CYP81D6__cytochrome P450, family 81, subfamily D, polypeptide 6
AT1G25112		AT3G56080	S-adenosyl-L-methionine-dependent methyltransferases superfamily protein	AT5G27370	DMP10__Protein of unknown function (DUF679)	AT2G23230	Terpenoid cyclases/Protein prenyltransferases superfamily protein
AT1G25141	F-box associated ubiquitination effector family protein	AT3G56140	RER6__Protein of unknown function (DUF399 and DUF3411)	AT5G27690	Heavy metal transport/detoxification superfamily protein	AT2G23240	AtMT4b__Plant EC metallothionein-like protein, family 15
AT1G25145	AtLpxC4_LpxC4__UDP-3-O-acyl N-acetylglycosamine deacetylase family protein	AT3G56400	ATWRKY70_WRKY70__WRKY DNA-binding protein 70	AT5G28300	AtGT2L_GT2L__Duplicated homeodomain-like superfamily protein	AT2G23250	UGT84B2__UDP-glucosyl transferase 84B2
AT1G25155	Glutamine amidotransferase type 1 family protein	AT3G56480	SCAB3__myosin heavy chain-related	AT5G35110		AT2G23260	UGT84B1__UDP-glucosyl transferase 84B1
AT1G25180		AT3G56710	SIB1__sigma factor binding protein 1	AT5G35600	AtHDA7_HDA7__histone deacetylase7	AT2G23400	AtCPT2_CPT2__Undecaprenyl pyrophosphate synthetase family protein
AT1G25210	AtLpxC5_LpxC5__UDP-3-O-acyl N-acetylglycosamine deacetylase family protein	AT3G57020	Calcium-dependent phosphotriesterase superfamily protein	AT5G35660	Glycine-rich protein family	AT2G23410	ACPT_AtcPT3_CPT_cPT3__cis-prenyltransferase
AT1G25211	F-box family protein	AT3G57030	Calcium-dependent phosphotriesterase superfamily protein	AT5G35715	CYP71B8__cytochrome P450, family 71, subfamily B, polypeptide 8	AT2G23440
AT1G25220	ASB1_TRP4_WEI7__anthranilate synthase beta subunit 1	AT3G57100	Protein of unknown function (DUF677)	AT5G35770	SAP__Transducin/WD40 repeat-like superfamily protein	AT2G23510	SDT__spermidine disinapoyl acyltransferase
AT1G25260	Ribosomal protein L10 family protein	AT3G57110		AT5G36970	NHL25__NDR1/HIN1-like 25	AT2G23530	Zinc-finger domain of monoamine-oxidase A repressor R1
AT1G25275		AT3G57200		AT5G37060	ATCHX24_CHX24__cation/H+ exchanger 24	AT2G23540	GDSL-like Lipase/Acylhydrolase superfamily protein
AT1G25280	AtTLP10_TLP10__tubby like protein 10	AT3G57210	Protein of unknown function (DUF626)	AT5G37280	RING/U-box superfamily protein	AT2G23570	ATMES19_MES19__methyl esterase 19
AT1G25290	ATRBL10_ATRBL7_AtRBL8_RBL10_RBL8__RHOMBOID-like protein 10	AT3G57400		AT5G37540	Eukaryotic aspartyl protease family protein	AT2G23580	ABE4_ATMES4_MES4__methyl esterase 4
AT1G25320	Leucine-rich repeat protein kinase family protein	AT3G57690	AGP23_ATAGP23__arabinogalactan protein 23	AT5G37550		AT2G23590	ATMES8_MES8__methyl esterase 8
AT1G25375	Metallo-hydrolase/oxidoreductase superfamily protein	AT3G57700	Protein kinase superfamily protein	AT5G38120	4CL8__AMP-dependent synthetase and ligase family protein	AT2G23630	sks16__SKU5 similar 16
AT1G25380	ATNDT2_NDT2__NAD+ transporter 2	AT3G57830	Leucine-rich repeat protein kinase family protein	AT5G38160	Bifunctional inhibitor/lipid-transfer protein/seed storage 2S albumin superfamily protein	AT2G23640	RTNLB13__Reticulan like protein B13
AT1G25390	LRK10L4__Protein kinase superfamily protein	AT3G57920	SPL15__squamosa promoter binding protein-like 15	AT5G38240	Protein kinase family protein	AT2G23800	GGPS2_GGPS5__geranylgeranyl pyrophosphate synthase 2
AT1G25420	ISTL2__Regulator of Vps4 activity in the MVB pathway protein	AT3G58470	nucleic acid binding;methyltransferases	AT5G38400		AT2G23830	PVA31__PapD-like superfamily protein
AT1G25460	NAD(P)-binding Rossmann-fold superfamily protein	AT3G58620	TTL4__tetratricopetide-repeat thioredoxin-like 4	AT5G38420	RBCS2B__Ribulose bisphosphate carboxylase (small chain) family protein	AT2G23834
AT1G25470	CRF12__AP2 domain-containing transcription factor family protein	AT3G58630	sequence-specific DNA binding transcription factors	AT5G38670	Galactose oxidase/kelch repeat superfamily protein	AT2G23900	Pectin lyase-like superfamily protein
AT1G25472		AT3G58850	HLH2_PAR2__phy rapidly regulated 2	AT5G38710	PDH2__Methylenetetrahydrofolate reductase family protein	AT2G23960	Class I glutamine amidotransferase-like superfamily protein
AT1G25480	ALMT4__Aluminium activated malate transporter family protein	AT3G58990	IPMI1__isopropylmalate isomerase 1	AT5G39000	Malectin/receptor-like protein kinase family protein	AT2G23990	AtENODL11_ENODL11__early nodulin-like protein 11
AT1G25490	ATB BETA BETA_EER1_RCN1_REGA__ARM repeat superfamily protein	AT3G59030	ATTT12_TT12__MATE efflux family protein	AT5G39010		AT2G24000	scpl22__serine carboxypeptidase-like 22
AT1G25500	Plasma-membrane choline transporter family protein	AT3G59300	Pentatricopeptide repeat (PPR) superfamily protein	AT5G39240		AT2G24030	zinc ion binding;nucleic acid binding
AT1G25520	Uncharacterized protein family (UPF0016)	AT3G59400	GUN4__enzyme binding;tetrapyrrole binding	AT5G39560	Galactose oxidase/kelch repeat superfamily protein	AT2G24080	Protein of unknown function (DUF295)
AT1G25540	MED25_PFT1__phytochrome and flowering time regulatory protein (PFT1)	AT3G59480	FRK4_FRK7__pfkB-like carbohydrate kinase family protein	AT5G39580	Peroxidase superfamily protein	AT2G24130	Leucine-rich receptor-like protein kinase family protein
AT1G25550	HHO3__myb-like transcription factor family protein	AT3G59880		AT5G39581		AT2G24205	ECA1 gametogenesis related family protein
AT1G25580	ANAC008_SOG1__NAC (No Apical Meristem) domain transcriptional regulator superfamily protein	AT3G59940	AtKFB50_KFB50_KMD4__Galactose oxidase/kelch repeat superfamily protein	AT5G39650	DAU2_DMP9__Protein of unknown function (DUF679)	AT2G24255
AT1G25682	CWC16a__Family of unknown function (DUF572)	AT3G60000	QWRF6__Family of unknown function (DUF566)	AT5G39860	BHLH136_BNQ1_PRE1__basic helix-loop-helix (bHLH) DNA-binding family protein	AT2G24260	DROP1_LRL1__LJRHL1-like 1
AT1G26090	P-loop containing nucleoside triphosphate hydrolases superfamily protein	AT3G60060	NAD(P)-binding Rossmann-fold superfamily protein	AT5G40380	CRK42__cysteine-rich RLK (RECEPTOR-like protein kinase) 42	AT2G24430	ANAC038_ANAC039_NAC038__NAC domain containing protein 38
AT1G26100	Cytochrome b561/ferric reductase transmembrane protein family	AT3G60110	DNA-binding bromodomain-containing protein	AT5G40560	DEG13_DegP13__DegP protease 13	AT2G24460
AT1G26110	DCP5__decapping 5	AT3G60160	ABCC9_ATMRP9_MRP9__multidrug resistance-associated protein 9	AT5G40790	AITR3	AT2G24470	Plant protein of unknown function (DUF869)
AT1G26120	ICME-LIKE1__alpha/beta-Hydrolases superfamily protein	AT3G60200		AT5G40800	AITR4	AT2G24500	FZF_REIL2__Zinc finger protein 622
AT1G26130	ATPase E1-E2 type family protein / haloacid dehalogenase-like hydrolase family protein	AT3G60220	ATL4_TL4__TOXICOS EN LEVADURA 4	AT5G40960	Protein of unknown function (DUF 3339)	AT2G24510	F-box associated ubiquitination effector family protein
AT1G26140		AT3G60420	Phosphoglycerate mutase family protein	AT5G41810		AT2G24560	GDSL-like Lipase/Acylhydrolase family protein
AT1G26150	AtPERK10_PERK10__proline-rich extensin-like receptor kinase 10	AT3G60450	Phosphoglycerate mutase family protein	AT5G42200	RING/U-box superfamily protein	AT2G24617
AT1G26160	Metal-dependent phosphohydrolase	AT3G60530	GATA4__GATA transcription factor 4	AT5G42530		AT2G24620	S-locus glycoprotein family protein
AT1G26170	ARM repeat superfamily protein	AT3G60540	Preprotein translocase Sec, Sec61-beta subunit protein	AT5G42750	BKI1__BRI1 kinase inhibitor 1	AT2G24670	Domain of unknown function (DUF313)
AT1G26180		AT3G60580	C2H2-like zinc finger protein	AT5G42780	AtHB27_HB27_ZHD13__homeobox protein 27	AT2G24696	transcriptional factor B3 family protein
AT1G26190	AtTTM2_TTM2__Phosphoribulokinase / Uridine kinase family	AT3G60910	S-adenosyl-L-methionine-dependent methyltransferases superfamily protein	AT5G42900	COR27__cold regulated gene 27	AT2G24710	ATGLR2.3_GLR2.3__glutamate receptor 2.3
AT1G26230	Cpn60beta4_CPNB4__TCP-1/cpn60 chaperonin family protein	AT3G60940	Putative endonuclease or glycosyl hydrolase	AT5G43020	Leucine-rich repeat protein kinase family protein	AT2G24720	ATGLR2.2_GLR2.2__glutamate receptor 2.2
AT1G26260	CIB5__cryptochrome-interacting basic-helix-loop-helix 5	AT3G60960	Tetratricopeptide repeat (TPR)-like superfamily protein	AT5G43340	PHT1;6_PHT6__phosphate transporter 1;6	AT2G24740	SDG21_SUVH8__SET domain group 21
AT1G26270	Phosphatidylinositol 3- and 4-kinase family protein	AT3G60966	RING/U-box superfamily protein	AT5G43760	KCS20__3-ketoacyl-CoA synthase 20	AT2G24800	Peroxidase superfamily protein
AT1G26290		AT3G60980	Tetratricopeptide repeat (TPR)-like superfamily protein	AT5G43840	AT-HSFA6A_HSFA6A__heat shock transcription factor A6A	AT2G24834
AT1G26300	BSD domain-containing protein	AT3G61028	Putative endonuclease or glycosyl hydrolase	AT5G43870	Plant protein of unknown function (DUF828) with plant pleckstrin homology-like region	AT2G24840	AGL61_DIA__AGAMOUS-like 61
AT1G26330	DNA binding	AT3G61220	SDR1__NAD(P)-binding Rossmann-fold superfamily protein	AT5G43935	ATFLS6_FLS6__flavonol synthase 6	AT2G24870	Plant self-incompatibility protein S1 family
AT1G26340	ATCB5-A_B5 #6_CB5-A__cytochrome B5 isoform A	AT3G61280	Arabidopsis thaliana protein of unknown function (DUF821)	AT5G44120	ATCRA1_CRA1_CRU1__RmlC-like cupins superfamily protein	AT2G24880	Plant self-incompatibility protein S1 family
AT1G26360	ATMES13_MES13__methyl esterase 13	AT3G61310	AHL11__AT hook motif DNA-binding family protein	AT5G44220	F-box family protein	AT2G24950	Protein of Unknown Function (DUF239)
AT1G26370	RID1__RNA helicase family protein	AT3G61430	ATPIP1_PIP1_PIP1;1_PIP1A__plasma membrane intrinsic protein 1A	AT5G44260	AtTZF5_TZF5__Zinc finger C-x8-C-x5-C-x3-H type family protein	AT2G25120	Bromo-adjacent homology (BAH) domain-containing protein
AT1G26440	ATUPS5_UPS5_UPS5__ureide permease 5	AT3G61450	ATSYP73_SYP73__syntaxin of plants 73	AT5G44345	F-box associated ubiquitination effector family protein	AT2G25130	ARM repeat superfamily protein
AT1G26450	Carbohydrate-binding X8 domain superfamily protein	AT3G61470	LHCA2__photosystem I light harvesting complex gene 2	AT5G44420	LCR77_PDF1.2_PDF1.2A__plant defensin 1.2	AT2G25150	HXXXD-type acyl-transferase family protein
AT1G26460	Tetratricopeptide repeat (TPR)-like superfamily protein	AT3G61490	Pectin lyase-like superfamily protein	AT5G45210	Disease resistance protein (TIR-NBS-LRR class) family	AT2G25230	AtMYB100_MYB100__myb domain protein 100
AT1G26470	SNS1	AT3G61560	RTNLB6__Reticulon family protein	AT5G45450	Oligopeptide transporter OPT superfamily protein	AT2G25240	AtCCP3_CCP3_SERP5__Serine protease inhibitor (SERPIN) family protein
AT1G26480	GF14 IOTA_GRF12__general regulatory factor 12	AT3G61580	AtSLD1_SLD1__Fatty acid/sphingolipid desaturase	AT5G45830	ATDOG1_DOG1_GAAS5_GSQ5__delay of germination 1	AT2G25330	TRAF-like family protein
AT1G26500	Pentatricopeptide repeat (PPR) superfamily protein	AT3G61630	CRF6__cytokinin response factor 6	AT5G45860	PYL11_RCAR5__PYR1-like 11	AT2G25340	ATVAMP712_VAMP712_VAMP712__vesicle-associated membrane protein 712
AT1G26520	Cobalamin biosynthesis CobW-like protein	AT3G61740	ATX3_SDG14__SET domain protein 14	AT5G45990	crooked neck protein, putative / cell cycle protein, putative	AT2G25344	LCR14__low-molecular-weight cysteine-rich 14
AT1G26530	PIN domain-like family protein	AT3G61820	Eukaryotic aspartyl protease family protein	AT5G46260	disease resistance protein (TIR-NBS-LRR class) family	AT2G25360	RING/U-box superfamily protein
AT1G26540	Agenet domain-containing protein	AT3G61870		AT5G46730	glycine-rich protein	AT2G25370	RING/U-box superfamily protein
AT1G26550	FKBP-like peptidyl-prolyl cis-trans isomerase family protein	AT3G61900	SAUR33__SAUR-like auxin-responsive protein family	AT5G46830	ATNIG1_bhlh28_MYC5_NIG1__NACL-inducible gene 1	AT2G25470	AtRLP21_RLP21__receptor like protein 21
AT1G26570	ATUGD1_UGD1__UDP-glucose dehydrogenase 1	AT3G62060	AtPAE6_PAE6__Pectinacetylesterase family protein	AT5G47000	Peroxidase superfamily protein	AT2G25500	Inosine triphosphate pyrophosphatase family protein
AT1G26580		AT3G62070		AT5G47290	myb family transcription factor	AT2G25510
AT1G26590	C2H2-like zinc finger protein	AT3G62530	ARM repeat superfamily protein	AT5G47500	PME5__Pectin lyase-like superfamily protein	AT2G25540	CESA10__cellulose synthase 10
AT1G26610	C2H2-like zinc finger protein	AT3G62550	Adenine nucleotide alpha hydrolases-like superfamily protein	AT5G47590	Heat shock protein HSP20/alpha crystallin family	AT2G25630	BGLU14__beta glucosidase 14
AT1G26620	Plant protein of unknown function (DUF863)	AT3G62590	alpha/beta-Hydrolases superfamily protein	AT5G47600	HSP20-like chaperones superfamily protein	AT2G25697
AT1G26630	ATELF5A-2_ELF5A-2_FBR12__Eukaryotic translation initiation factor 5A-1 (eIF-5A 1) protein	AT3G62630	Protein of unknown function (DUF1645)	AT5G47920		AT2G25700	ASK3_SK3__SKP1-like 3
AT1G26640	IPK__Amino acid kinase family protein	AT3G62650		AT5G47990	CYP705A5_THAD_THAD1__cytochrome P450, family 705, subfamily A, polypeptide 5	AT2G25770	Polyketide cyclase/dehydrase and lipid transport superfamily protein
AT1G26650		AT3G62700	ABCC14_ATMRP10_MRP10__multidrug resistance-associated protein 10	AT5G48270	Plant protein of unknown function (DUF868)	AT2G25780	Protein of unknown function (DUF1677)
AT1G26660	Prefoldin chaperone subunit family protein	AT3G62760	ATGSTF13__Glutathione S-transferase family protein	AT5G48290	Heavy metal transport/detoxification superfamily protein	AT2G25790	SKM1__Leucine-rich receptor-like protein kinase family protein
AT1G26665	Mediator complex, subunit Med10	AT3G62780	Calcium-dependent lipid-binding (CaLB domain) family protein	AT5G48375	BGLU39_TGG3__thioglucoside glucosidase 3	AT2G25810	TIP4;1__tonoplast intrinsic protein 4;1
AT1G26670	ATVTI12_VTI12_VTI1B__Vesicle transport v-SNARE family protein	AT3G62980	AtTIR1_TIR1__F-box/RNI-like superfamily protein	AT5G48420		AT2G25940	AEP1_ALPHA-VPE_ALPHAVPE__alpha-vacuolar processing enzyme
AT1G26680	transcriptional factor B3 family protein	AT3G63000	NPL41__NPL4-like protein 1	AT5G48480	Lactoylglutathione lyase / glyoxalase I family protein	AT2G25980	Mannose-binding lectin superfamily protein
AT1G26690	emp24/gp25L/p24 family/GOLD family protein	AT3G63010	ATGID1B_GID1B__alpha/beta-Hydrolases superfamily protein	AT5G48550	F-box associated ubiquitination effector family protein	AT2G25990
AT1G26730	EXS (ERD1/XPR1/SYG1) family protein	AT3G63030	MBD4__methyl-CPG-binding domain 4	AT5G49120	Protein of unknown function (DUF581)	AT2G26010	PDF1.3__plant defensin 1.3
AT1G26740	Ribosomal L32p protein family	AT3G63060	EDL3__EID1-like 3	AT5G49130	bige1b__MATE efflux family protein	AT2G26020	PDF1.2b__plant defensin 1.2b
AT1G26750		AT3G63095	Tetratricopeptide repeat (TPR)-like superfamily protein	AT5G49330	ATMYB111_MYB111_PFG3__myb domain protein 111	AT2G26050	Protein of unknown function (DUF1644)
AT1G26760	ATXR1_SDG35__SET domain protein 35	AT3G63160	OEP6	AT5G49420	MADS-box transcription factor family protein	AT2G26130	RSL1__RING/U-box protein with C6HC-type zinc finger
AT1G26810	GALT1__galactosyltransferase1	AT3G63170	AtFAP1_FAP1__Chalcone-flavanone isomerase family protein	AT5G49680	Golgi-body localisation protein domain ;RNA pol II promoter Fmp27 protein domain	AT2G26250	FDH_KCS10__3-ketoacyl-CoA synthase 10
AT1G26830	ATCUL3_ATCUL3A_CUL3_CUL3A__cullin 3	AT3G63180	ATTKL_TKL__TIC-like	AT5G49690	UDP-Glycosyltransferase superfamily protein	AT2G26290	ARSK1__root-specific kinase 1
AT1G26840	ATORC6_ORC6__origin recognition complex protein 6	AT3G63210	MARD1__Protein of unknown function (DUF581)	AT5G49700	AHL17__Predicted AT-hook DNA-binding family protein	AT2G26310	AtFAP2_FAP2__Chalcone-flavanone isomerase family protein
AT1G26850	S-adenosyl-L-methionine-dependent methyltransferases superfamily protein	AT3G63240	DNAse I-like superfamily protein	AT5G49800	Polyketide cyclase/dehydrase and lipid transport superfamily protein	AT2G26370	MD-2-related lipid recognition domain-containing protein
AT1G26880	Ribosomal protein L34e superfamily protein	AT3G63290	2-oxoglutarate (2OG) and Fe(II)-dependent oxygenase superfamily protein	AT5G50140	Ankyrin repeat family protein	AT2G26380	Leucine-rich repeat (LRR) family protein
AT1G26890	FBD, F-box and Leucine Rich Repeat domains containing protein	AT3G63300	FKD1__FORKED 1	AT5G50200	ATNRT3.1_NRT3.1_WR3__nitrate transmembrane transporters	AT2G26390	SERP4__Serine protease inhibitor (SERPIN) family protein
AT1G26900	Pentatricopeptide repeat (PPR) superfamily protein	AT3G63350	AT-HSFA7B_HSFA7B__winged-helix DNA-binding transcription factor family protein	AT5G50300	ATAZG2_AZG2__Xanthine/uracil permease family protein	AT2G26400	ARD_ARD3_ATARD3__acireductone dioxygenase 3
AT1G26910	RPL10B__Ribosomal protein L16p/L10e family protein	AT3G63360	defensin-related	AT5G50360	AITR5	AT2G26410	Iqd4__IQ-domain 4
AT1G26916		AT3G63370	OTP86__Tetratricopeptide repeat (TPR)-like superfamily protein	AT5G50361		AT2G26420	PIP5K3__1-phosphatidylinositol-4-phosphate 5-kinase 3
AT1G26940	Cyclophilin-like peptidyl-prolyl cis-trans isomerase family protein	AT3G63390		AT5G50820	anac097_NAC097__NAC domain containing protein 97	AT2G26580	YAB5__plant-specific transcription factor YABBY family protein
AT1G26970	Protein kinase superfamily protein	AT3G63400	Cyclophilin-like peptidyl-prolyl cis-trans isomerase family protein	AT5G50915	basic helix-loop-helix (bHLH) DNA-binding superfamily protein	AT2G26695	Ran BP2/NZF zinc finger-like superfamily protein
AT1G27000	Protein of unknown function (DUF1664)	AT3G63410	APG1_E37_IEP37_VTE3__S-adenosyl-L-methionine-dependent methyltransferases superfamily protein	AT5G51210	OLEO3__oleosin3	AT2G26700	PID2__AGC (cAMP-dependent, cGMP-dependent and protein kinase C) kinase family protein
AT1G27008		AT3G63420	AGG1_ATAGG1_GG1__Ggamma-subunit 1	AT5G51310	2-oxoglutarate (2OG) and Fe(II)-dependent oxygenase superfamily protein	AT2G26720	Cupredoxin superfamily protein
AT1G27045	ATHB54_HB54__Homeobox-leucine zipper protein family	AT3G63430	TRM5	AT5G51490	Plant invertase/pectin methylesterase inhibitor superfamily	AT2G26820	ATPP2-A3_PP2-A3__phloem protein 2-A3
AT1G27050		AT3G63450	RNA-binding (RRM/RBD/RNP motifs) family protein	AT5G51590	AHL4__AT hook motif DNA-binding family protein	AT2G26850	F-box family protein
AT1G27060	Regulator of chromosome condensation (RCC1) family protein	AT3G63480	AtKin-1_AtPSS1_Kin-1__ATP binding microtubule motor family protein	AT5G51720	At-NEET_NEET__2 iron, 2 sulfur cluster binding	AT2G26865
AT1G27070	PTST2__5'-AMP-activated protein kinase-related	AT3G63490	EMB3126_PRPL1__Ribosomal protein L1p/L10e family	AT5G51760	AHG1__Protein phosphatase 2C family protein	AT2G26880	AGL41__AGAMOUS-like 41
AT1G27080	AtNPF2.12_NPF2.12_NRT1.6__nitrate transporter 1.6	AT3G63520	ATCCD1_ATNCED1_CCD1_NCED1__carotenoid cleavage dioxygenase 1	AT5G51795	DNA/RNA-binding protein Kin17, conserved region	AT2G26940	C2H2-type zinc finger family protein
AT1G27090	glycine-rich protein	AT3G63540	Mog1/PsbP/DUF1795-like photosystem II reaction center PsbP family protein	AT5G51850	TRM24	AT2G26950	AtMYB104_MYB104__myb domain protein 104
AT1G27120	GALT4__Galactosyltransferase family protein	AT4G00026	SD3	AT5G52020	Integrase-type DNA-binding superfamily protein	AT2G26960	AtMYB81_MYB81__myb domain protein 81
AT1G27160	valyl-tRNA synthetase / valine--tRNA ligase-related	AT4G00030	Plastid-lipid associated protein PAP / fibrillin family protein	AT5G52120	AtPP2-A14_PP2-A14__phloem protein 2-A14	AT2G27070	ARR13_RR13__response regulator 13
AT1G27180	disease resistance protein (TIR-NBS-LRR class), putative	AT4G00090	Transducin/WD40 repeat-like superfamily protein	AT5G52250	EFO1_RUP1__Transducin/WD40 repeat-like superfamily protein	AT2G27120	POL2B_TIL2__DNA polymerase epsilon catalytic subunit
AT1G27190	BIR3__Leucine-rich repeat protein kinase family protein	AT4G00110	GAE3__UDP-D-glucuronate 4-epimerase 3	AT5G52300	LTI65_RD29B__CAP160 protein	AT2G27140	HSP20-like chaperones superfamily protein
AT1G27200	Domain of unknown function (DUF23)	AT4G00150	ATHAM3_HAM3_LOM3_SCL6-IV__GRAS family transcription factor	AT5G52320	CYP96A4__cytochrome P450, family 96, subfamily A, polypeptide 4	AT2G27220	BLH5__BEL1-like homeodomain 5
AT1G27213		AT4G00165	Bifunctional inhibitor/lipid-transfer protein/seed storage 2S albumin superfamily protein	AT5G52340	ATEXO70A2_EXO70A2__exocyst subunit exo70 family protein A2	AT2G27250	AtCLV3_CLV3__CLAVATA3
AT1G27250	Paired amphipathic helix (PAH2) superfamily protein	AT4G00238	AtSTKL1__DNA-binding storekeeper protein-related transcriptional regulator	AT5G52400	CYP715A1__cytochrome P450, family 715, subfamily A, polypeptide 1	AT2G27370	CASP3__Uncharacterised protein family (UPF0497)
AT1G27260	Paired amphipathic helix (PAH2) superfamily protein	AT4G00340	RLK4__receptor-like protein kinase 4	AT5G52450	MATE efflux family protein	AT2G27430	ARM repeat superfamily protein
AT1G27270	Paired amphipathic helix (PAH2) superfamily protein	AT4G00430	PIP1;4_PIP1E_TMP-C__plasma membrane intrinsic protein 1;4	AT5G52500		AT2G27520	F-box and associated interaction domains-containing protein
AT1G27280	Paired amphipathic helix (PAH2) superfamily protein	AT4G00700	MCTP9__C2 calcium/lipid-binding plant phosphoribosyltransferase family protein	AT5G52620	F-box associated ubiquitination effector family protein	AT2G27535	ribosomal protein L10A family protein
AT1G27290		AT4G00740	QUA3__S-adenosyl-L-methionine-dependent methyltransferases superfamily protein	AT5G52830	ATWRKY27_WRKY27__WRKY DNA-binding protein 27	AT2G27540
AT1G27300		AT4G00750	S-adenosyl-L-methionine-dependent methyltransferases superfamily protein	AT5G52900	MAKR6	AT2G27550	ATC__centroradialis
AT1G27310	NTF2A__nuclear transport factor 2A	AT4G00820	iqd17__IQ-domain 17	AT5G53110	RING/U-box superfamily protein	AT2G27570	P-loop containing nucleoside triphosphate hydrolases superfamily protein
AT1G27320	AHK3_HK3__histidine kinase 3	AT4G00950	MEE47__Protein of unknown function (DUF688)	AT5G53210	SPCH__basic helix-loop-helix (bHLH) DNA-binding superfamily protein	AT2G27670	Domain of unknown function DUF220
AT1G27330	Ribosome associated membrane protein RAMP4	AT4G00970	CRK41__cysteine-rich RLK (RECEPTOR-like protein kinase) 41	AT5G53250	AGP22_ATAGP22__arabinogalactan protein 22	AT2G27690	CYP94C1__cytochrome P450, family 94, subfamily C, polypeptide 1
AT1G27350	Ribosome associated membrane protein RAMP4	AT4G01020	helicase domain-containing protein / IBR domain-containing protein / zinc finger protein-related	AT5G53260	Seed maturation protein	AT2G27700	eukaryotic translation initiation factor 2 family protein / eIF-2 family protein
AT1G27360	SPL11__squamosa promoter-like 11	AT4G01023	RING/U-box superfamily protein	AT5G53270	Seed maturation protein	AT2G27710	60S acidic ribosomal protein family
AT1G27370	SPL10__squamosa promoter binding protein-like 10	AT4G01026	PYL7_RCAR2__PYR1-like 7	AT5G53290	CRF3__cytokinin response factor 3	AT2G27740	Family of unknown function (DUF662)
AT1G27380	RIC2__ROP-interactive CRIB motif-containing protein 2	AT4G01070	GT72B1_UGT72B1__UDP-Glycosyltransferase superfamily protein	AT5G53830	MVQ3__VQ motif-containing protein	AT2G27750	Surfeit locus protein 6
AT1G27385		AT4G01110		AT5G53960	ATP binding;DNA binding;DNA topoisomerase (ATP-hydrolyzing)s	AT2G27930	PLATZ transcription factor family protein
AT1G27390	TOM20-2__translocase outer membrane 20-2	AT4G01335		AT5G54020	Cysteine/Histidine-rich C1 domain family protein	AT2G27990	BLH8_PNF__BEL1-like homeodomain 8
AT1G27400	Ribosomal protein L22p/L17e family protein	AT4G01670		AT5G54250	ATCNGC4_CNGC4_DND2_HLM1__cyclic nucleotide-gated cation channel 4	AT2G28010	Eukaryotic aspartyl protease family protein
AT1G27410	DNA repair metallo-beta-lactamase family protein	AT4G01671		AT5G54400	S-adenosyl-L-methionine-dependent methyltransferases superfamily protein	AT2G28020	MED20C
AT1G27420	Galactose oxidase/kelch repeat superfamily protein	AT4G01870	tolB protein-related	AT5G54585		AT2G28030	Eukaryotic aspartyl protease family protein
AT1G27430	GYF domain-containing protein	AT4G01970	AtSTS_RS4_STS__stachyose synthase	AT5G54700	Ankyrin repeat family protein	AT2G28085	SAUR42__SAUR-like auxin-responsive protein family
AT1G27435		AT4G02100	Heat shock protein DnaJ with tetratricopeptide repeat	AT5G54740	SESA5__seed storage albumin 5	AT2G28170	ATCHX7_CHX7__Cation/hydrogen exchanger family protein
AT1G27440	ATGUT1_GUT2_IRX10__Exostosin family protein	AT4G02130	GATL6_LGT10__galacturonosyltransferase 6	AT5G54800	ATGPT1_GPT1__glucose 6-phosphate/phosphate translocator 1	AT2G28180	ATCHX8_CHX08_CHX8__Cation/hydrogen exchanger family protein
AT1G27450	APT1_ATAPT1__adenine phosphoribosyl transferase 1	AT4G02380	AtLEA5_SAG21__senescence-associated gene 21	AT5G55180	O-Glycosyl hydrolases family 17 protein	AT2G28210	ACA2_ATACA2__alpha carbonic anhydrase 2
AT1G27460	NPGR1__no pollen germination related 1	AT4G02410	AtLPK1_LecRK-IV.3_LPK1__Concanavalin A-like lectin protein kinase family protein	AT5G55250	AtIAMT1_IAMT1__IAA carboxylmethyltransferase 1	AT2G28220	Eukaryotic aspartyl protease family protein
AT1G27470	transducin family protein / WD-40 repeat family protein	AT4G02420	LecRK-IV.4__Concanavalin A-like lectin protein kinase family protein	AT5G55430		AT2G28270	Cysteine/Histidine-rich C1 domain family protein
AT1G27480	alpha/beta-Hydrolases superfamily protein	AT4G02520	ATGSTF2_ATPM24_ATPM24.1_GST2_GSTF2__glutathione S-transferase PHI 2	AT5G55440	Protein of unknown function (DUF295)	AT2G28315	UXT1__Nucleotide/sugar transporter family protein
AT1G27500	KLCR3__Tetratricopeptide repeat (TPR)-like superfamily protein	AT4G02540	Cysteine/Histidine-rich C1 domain family protein	AT5G55750	hydroxyproline-rich glycoprotein family protein	AT2G28340	GATA13__GATA transcription factor 13
AT1G27510	EX2__Protein of unknown function (DUF3506)	AT4G02541		AT5G55770	Cysteine/Histidine-rich C1 domain family protein	AT2G28405	LCR32__low-molecular-weight cysteine-rich 32
AT1G27520	MNS5__Glycosyl hydrolase family 47 protein	AT4G02770	PSAD-1__photosystem I subunit D-1	AT5G55800	Cysteine/Histidine-rich C1 domain family protein	AT2G28410
AT1G27530		AT4G02940	ALKBH10B__oxidoreductase, 2OG-Fe(II) oxygenase family protein	AT5G56075	Domain of unknown function (DUF2431)	AT2G28490	RmlC-like cupins superfamily protein
AT1G27565		AT4G03190	AFB1_ATGRH1_GRH1__GRR1-like protein 1	AT5G56300	GAMT2__gibberellic acid methyltransferase 2	AT2G28507
AT1G27570	phosphatidylinositol 3- and 4-kinase family protein	AT4G03210	XTH9__xyloglucan endotransglucosylase/hydrolase 9	AT5G56320	ATEXP14_ATEXPA14_ATHEXP ALPHA 1.5_EXP14_EXPA14__expansin A14	AT2G28510	Dof-type zinc finger DNA-binding family protein
AT1G27590		AT4G03270	CYCD6;1__Cyclin D6;1	AT5G56860	GATA21_GNC__GATA type zinc finger transcription factor family protein	AT2G28580	Plant protein of unknown function (DUF247)
AT1G27595	TANG1	AT4G03360	Ubiquitin family protein	AT5G56880		AT2G28590	Protein kinase superfamily protein
AT1G27600	I9H_IRX9-L__Nucleotide-diphospho-sugar transferases superfamily protein	AT4G03370	Ubiquitin family protein	AT5G56960	basic helix-loop-helix (bHLH) DNA-binding family protein	AT2G28610	PRS_PRS1_WOX3__Homeodomain-like superfamily protein
AT1G27630	CYCT1;3__cyclin T 1;3	AT4G03400	DFL2_GH3-10__Auxin-responsive GH3 family protein	AT5G57220	CYP81F2__cytochrome P450, family 81, subfamily F, polypeptide 2	AT2G28660	Chloroplast-targeted copper chaperone protein
AT1G27640		AT4G04490	CRK36__cysteine-rich RLK (RECEPTOR-like protein kinase) 36	AT5G57420	IAA33__indole-3-acetic acid inducible 33	AT2G28680	RmlC-like cupins superfamily protein
AT1G27650	ATU2AF35A__U2 snRNP auxiliary factor small subunit, putative	AT4G04570	CRK40__cysteine-rich RLK (RECEPTOR-like protein kinase) 40	AT5G57510		AT2G28700	AGL46__AGAMOUS-like 46
AT1G27680	APL2__ADPGLC-PPase large subunit	AT4G04630	Protein of unknown function, DUF584	AT5G57625	AtCAPE5__CAP (Cysteine-rich secretory proteins, Antigen 5, and Pathogenesis-related 1 protein) superfamily protein	AT2G28760	UXS6__UDP-XYL synthase 6
AT1G27690	Protein of unknown function (DUF620)	AT4G05180	PSBQ_PSBQ-2_PSII-Q__photosystem II subunit Q-2	AT5G57780	P1R1	AT2G28810	Dof-type zinc finger DNA-binding family protein
AT1G27695	TGD5__glycine-rich protein	AT4G06746	DEAR5_RAP2.9__related to AP2 9	AT5G57785		AT2G28870	SMR10
AT1G27700	Syntaxin/t-SNARE family protein	AT4G07408		AT5G58390	Peroxidase superfamily protein	AT2G28960	Leucine-rich repeat protein kinase family protein
AT1G27710	Glycine-rich protein family	AT4G07825		AT5G58400	Peroxidase superfamily protein	AT2G28970	Leucine-rich repeat protein kinase family protein
AT1G27720	TAF4_TAF4B__TBP-associated factor 4B	AT4G07960	ATCSLC12_CSLC12_CSLC12__Cellulose-synthase-like C12	AT5G58460	ATCHX25_CHX25__cation/H+ exchanger 25	AT2G28990	Leucine-rich repeat protein kinase family protein
AT1G27730	STZ_ZAT10__salt tolerance zinc finger	AT4G08470	MAPKKK10_MEKK3__MAPK/ERK kinase kinase 3	AT5G58500	LSH5__Protein of unknown function (DUF640)	AT2G29000	Leucine-rich repeat protein kinase family protein
AT1G27750	nucleic acid binding	AT4G08870	ARGAH2__Arginase/deacetylase superfamily protein	AT5G58660	2-oxoglutarate (2OG) and Fe(II)-dependent oxygenase superfamily protein	AT2G29040	Exostosin family protein
AT1G27752	Ubiquitin system component Cue protein	AT4G09160	PATL5__SEC14 cytosolic factor family protein / phosphoglyceride transfer family protein	AT5G58860	CYP86_CYP86A1_HORST__cytochrome P450, family 86, subfamily A, polypeptide 1	AT2G29045	LCR62__low-molecular-weight cysteine-rich 62
AT1G27760	ATSAT32_SAT32__interferon-related developmental regulator family protein / IFRD protein family	AT4G09350	CRRJ_DJC75_NdhT__Chaperone DnaJ-domain superfamily protein	AT5G58910	LAC16__laccase 16	AT2G29110	ATGLR2.8_GLR2.8_GLR2.8__glutamate receptor 2.8
AT1G27770	ACA1_PEA1__autoinhibited Ca2+-ATPase 1	AT4G09420	Disease resistance protein (TIR-NBS class)	AT5G59220	HAI1_SAG113__highly ABA-induced PP2C gene 1	AT2G29120	ATGLR2.7_GLR2.7_GLR2.7__glutamate receptor 2.7
AT1G27840	ATCSA-1__Transducin/WD40 repeat-like superfamily protein	AT4G09460	AtMYB6_MYB6__myb domain protein 6	AT5G59340	WOX2__WUSCHEL related homeobox 2	AT2G29125	DVL13_RTFL2__ROTUNDIFOLIA like 2
AT1G27850		AT4G09500	UDP-Glycosyltransferase superfamily protein	AT5G59990	CCT motif family protein	AT2G29130	ATLAC2_LAC2__laccase 2
AT1G27880	DEAD/DEAH box RNA helicase family protein	AT4G09750	NAD(P)-binding Rossmann-fold superfamily protein	AT5G60000		AT2G29250	LecRK-III.2__Concanavalin A-like lectin protein kinase family protein
AT1G27900	RNA helicase family protein	AT4G09760	CEK3__Protein kinase superfamily protein	AT5G60060	Protein of unknown function (DUF295)	AT2G29330	TRI__tropinone reductase
AT1G27910	ATPUB45_PUB45__plant U-box 45	AT4G10120	ATSPS4F_SPS4F__Sucrose-phosphate synthase family protein	AT5G60110	APUM18_PUM18__pumilio 18	AT2G29370	NAD(P)-binding Rossmann-fold superfamily protein
AT1G27920	MAP65-8__microtubule-associated protein 65-8	AT4G10500	DLO1__2-oxoglutarate (2OG) and Fe(II)-dependent oxygenase superfamily protein	AT5G60240		AT2G29380	HAI3__highly ABA-induced PP2C gene 3
AT1G27940	ABCB13_PGP13__P-glycoprotein 13	AT4G10770	ATOPT7_OPT7__oligopeptide transporter 7	AT5G60250	zinc finger (C3HC4-type RING finger) family protein	AT2G29430	Family of unknown function (DUF572)
AT1G27960	ECT9__evolutionarily conserved C-terminal region 9	AT4G11130	AtRDR2_RDR2_SMD1__RNA-dependent RNA polymerase 2	AT5G60480	AtHB26_HB26_ZHD12__homeobox protein 26	AT2G29440	ATGSTU6_GST24_GSTU6__glutathione S-transferase tau 6
AT1G27970	NTF2B__nuclear transport factor 2B	AT4G11140	CRF1__cytokinin response factor 1	AT5G60650		AT2G29480	ATGSTU2_GST20_GSTU2__glutathione S-transferase tau 2
AT1G27980	ATDPL1_DPL1__dihydrosphingosine phosphate lyase	AT4G11360	RHA1B__RING-H2 finger A1B	AT5G60760	P-loop containing nucleoside triphosphate hydrolases superfamily protein	AT2G29490	ATGSTU1_GST19_GSTU1__glutathione S-transferase TAU 1
AT1G28000	Pentatricopeptide repeat (PPR) superfamily protein	AT4G11470	CRK31__cysteine-rich RLK (RECEPTOR-like protein kinase) 31	AT5G60780	ATNRT2.3_NRT2.3__nitrate transporter 2.3	AT2G29654
AT1G28007		AT4G11521	Receptor-like protein kinase-related family protein	AT5G60890	AtATR1_ATMYB34_ATR1_MYB34__myb domain protein 34	AT2G29770	Galactose oxidase/kelch repeat superfamily protein
AT1G28010	ABCB14_ATABCB14_MDR12_PGP14__P-glycoprotein 14	AT4G11900	S-locus lectin protein kinase family protein	AT5G60910	AGL8_FUL__AGAMOUS-like 8	AT2G29780	Galactose oxidase/kelch repeat superfamily protein
AT1G28040	RING/U-box superfamily protein	AT4G12080	AHL1_ATAHL1__AT-hook motif nuclear-localized protein 1	AT5G61090	Polynucleotidyl transferase, ribonuclease H-like superfamily protein	AT2G29790	Maternally expressed gene (MEG) family protein
AT1G28050	BBX13__B-box type zinc finger protein with CCT domain	AT4G12220		AT5G61160	AACT1_ACT__anthocyanin 5-aromatic acyltransferase 1	AT2G29810	Galactose oxidase/kelch repeat superfamily protein
AT1G28060	RDM16__Pre-mRNA-splicing factor 3	AT4G12290	Copper amine oxidase family protein	AT5G61290	Flavin-binding monooxygenase family protein	AT2G29820	Galactose oxidase/kelch repeat superfamily protein
AT1G28070		AT4G12300	CYP706A4__cytochrome P450, family 706, subfamily A, polypeptide 4	AT5G61420	AtMYB28_HAG1_MYB28_PMG1__myb domain protein 28	AT2G29830	Galactose oxidase/kelch repeat superfamily protein
AT1G28090	Polynucleotide adenylyltransferase family protein	AT4G12310	CYP706A5__cytochrome P450, family 706, subfamily A, polypeptide 5	AT5G61610	Oleosin family protein	AT2G29840	RING/U-box superfamily protein
AT1G28100		AT4G12320	CYP706A6__cytochrome P450, family 706, subfamily A, polypeptide 6	AT5G61850	LFY_LFY3__floral meristem identity control protein LEAFY (LFY)	AT2G29860	Galactose oxidase/kelch repeat superfamily protein
AT1G28110	SCPL45__serine carboxypeptidase-like 45	AT4G12330	CYP706A7__cytochrome P450, family 706, subfamily A, polypeptide 7	AT5G62210	Embryo-specific protein 3, (ATS3)	AT2G29870	Aquaporin-like superfamily protein
AT1G28120		AT4G12730	FLA2__FASCICLIN-like arabinogalactan 2	AT5G62280	Protein of unknown function (DUF1442)	AT2G29880
AT1G28140		AT4G12731		AT5G62330		AT2G29930	F-box/RNI-like superfamily protein
AT1G28150		AT4G12970	AtEPFL9_EPFL9_STOMAGEN__stomagen	AT5G62340	Plant invertase/pectin methylesterase inhibitor superfamily protein	AT2G29940	ABCG31_ATPDR3_PDR3__pleiotropic drug resistance 3
AT1G28180	P-loop containing nucleoside triphosphate hydrolases superfamily protein	AT4G12980	Auxin-responsive family protein	AT5G62400		AT2G29995
AT1G28200	FIP1__FH interacting protein 1	AT4G13000	AGC (cAMP-dependent, cGMP-dependent and protein kinase C) kinase family protein	AT5G62660	F-box and associated interaction domains-containing protein	AT2G30090	Acyl-CoA N-acyltransferases (NAT) superfamily protein
AT1G28210	AtDjB1_ATJ1__DNAJ heat shock family protein	AT4G13170	Ribosomal protein L13 family protein	AT5G62800	Protein with RING/U-box and TRAF-like domains	AT2G30130	ASL5_LBD12_PCK1__Lateral organ boundaries (LOB) domain family protein
AT1G28220	ATPUP3_PUP3__purine permease 3	AT4G13180	NAD(P)-binding Rossmann-fold superfamily protein	AT5G62850	AtSWEET5_AtVEX1_SWEET5__Nodulin MtN3 family protein	AT2G30220	GDSL-like Lipase/Acylhydrolase family protein
AT1G28240	Protein of unknown function (DUF616)	AT4G13250	NYC1__NAD(P)-binding Rossmann-fold superfamily protein	AT5G62860	F-box associated ubiquitination effector family protein	AT2G30290	AtVSR2_BP80-1;2_VSR1;2_VSR2__VACUOLAR SORTING RECEPTOR 2
AT1G28250		AT4G13510	AMT1;1_ATAMT1_ATAMT1;1__ammonium transporter 1;1	AT5G63180	Pectin lyase-like superfamily protein	AT2G30300	Major facilitator superfamily protein
AT1G28280	MVQ1__VQ motif-containing protein	AT4G13940	ATSAHH1_EMB1395_HOG1_MEE58_SAH1_SAHH1__S-adenosyl-L-homocysteine hydrolase	AT5G63350	AITR6	AT2G30310	GDSL-like Lipase/Acylhydrolase family protein
AT1G28281		AT4G13990	Exostosin family protein	AT5G63450	CYP94B1__cytochrome P450, family 94, subfamily B, polypeptide 1	AT2G30340	LBD13__LOB domain-containing protein 13
AT1G28320	AtDEG15_DEG15__protease-related	AT4G14030	AtSBP1_SBP1__selenium-binding protein 1	AT5G64120	AtPRX71_PRX71__Peroxidase superfamily protein	AT2G30370	AtEPFL6_CHAL_EPFL6__allergen-related
AT1G28327		AT4G14104		AT5G64210	AOX2__alternative oxidase 2	AT2G30650	ATP-dependent caseinolytic (Clp) protease/crotonase family protein
AT1G28335	LCR31__low-molecular-weight cysteine-rich 31	AT4G14105		AT5G64780	Uncharacterised conserved protein UCP009193	AT2G30660	ATP-dependent caseinolytic (Clp) protease/crotonase family protein
AT1G28340	AtRLP4_RLP4__receptor like protein 4	AT4G14170	MEF32__Pentatricopeptide repeat (PPR) superfamily protein	AT5G64870	SPFH/Band 7/PHB domain-containing membrane-associated protein family	AT2G30670	NAD(P)-binding Rossmann-fold superfamily protein
AT1G28350	Nucleotidylyl transferase superfamily protein	AT4G14180	AtPRD1_PRD1__putative recombination initiation defect 1	AT5G64905	PROPEP3__elicitor peptide 3 precursor	AT2G30680
AT1G28370	ATERF11_ERF11__ERF domain protein 11	AT4G14390	Ankyrin repeat family protein	AT5G64910		AT2G30690	MyoB4__Protein of unknown function, DUF593
AT1G28380	NSL1__MAC/Perforin domain-containing protein	AT4G14400	ACD6__ankyrin repeat family protein	AT5G65170	VQ motif-containing protein	AT2G30760
AT1G28395		AT4G14403		AT5G65280	GCL1__GCR2-like 1	AT2G30766
AT1G28410		AT4G14430	ATECI2_ECHIB_ECI2_IBR10_PEC12__indole-3-butyric acid response 10	AT5G65390	AGP7__arabinogalactan protein 7	AT2G30890	Cytochrome b561/ferric reductase transmembrane protein family
AT1G28420	HB-1_RLT1__homeobox-1	AT4G14540	NF-YB3__nuclear factor Y, subunit B3	AT5G65410	ATHB25_HB25_ZFHD2_ZHD1__homeobox protein 25	AT2G30900	TBL43__TRICHOME BIREFRINGENCE-LIKE 43
AT1G28490	ATSYP61_OSM1_SYP61__syntaxin of plants 61	AT4G14680	APS3_ATPS3__Pseudouridine synthase/archaeosine transglycosylase-like family protein	AT5G65590	SCAP1__Dof-type zinc finger DNA-binding family protein	AT2G30933	Carbohydrate-binding X8 domain superfamily protein
AT1G28510	Optic atrophy 3 protein (OPA3)	AT4G14740	Plant protein of unknown function (DUF828) with plant pleckstrin homology-like region	AT5G65730	XTH6__xyloglucan endotransglucosylase/hydrolase 6	AT2G30940	Protein kinase superfamily protein
AT1G28520	ATVOZ1_VOZ1__vascular plant one zinc finger protein	AT4G14819	Protein of unknown function (DUF1677)	AT5G65800	ACS5_ATACS5_CIN5_ETO2__ACC synthase 5	AT2G31050	Cupredoxin superfamily protein
AT1G28530	ANU10	AT4G14820	Pentatricopeptide repeat (PPR) superfamily protein	AT5G65850	F-box and associated interaction domains-containing protein	AT2G31081	CLE4__CLAVATA3/ESR-RELATED 4
AT1G28540		AT4G14850	LOI1_MEF11__Pentatricopeptide repeat (PPR) superfamily protein	AT5G66220	Chalcone-flavanone isomerase family protein	AT2G31082	CLE7__CLAVATA3/ESR-RELATED 7
AT1G28550	AtRABA1i_RABA1i__RAB GTPase homolog A1I	AT4G14860	AtOFP11_OFP11__ovate family protein 11	AT5G66230	Chalcone-flavanone isomerase family protein	AT2G31083	AtCLE5_CLE5__CLAVATA3/ESR-RELATED 5
AT1G28560	SRD2__snRNA activating complex family protein	AT4G14870	SECE1__secE/sec61-gamma protein transport protein	AT5G66260	SAUR11__SAUR-like auxin-responsive protein family	AT2G31085	AtCLE6_CLE6__CLAVATA3/ESR-RELATED 6
AT1G28600	GDSL-like Lipase/Acylhydrolase superfamily protein	AT4G15248	BBX30_miP1b__B-box type zinc finger family protein	AT5G66300	ANAC105_NAC105_VND3__NAC domain containing protein 105	AT2G31180	ATMYB14_MYB14_MYB14AT__myb domain protein 14
AT1G28610	GDSL-like Lipase/Acylhydrolase superfamily protein	AT4G15260	UDP-Glycosyltransferase superfamily protein	AT5G66350	SHI__Lateral root primordium (LRP) protein-related	AT2G31215	basic helix-loop-helix (bHLH) DNA-binding superfamily protein
AT1G28630		AT4G15450	Senescence/dehydration-associated protein-related	AT5G66390	PRX72__Peroxidase superfamily protein	AT2G31218
AT1G28690	Tetratricopeptide repeat (TPR)-like superfamily protein	AT4G15480	UGT84A1__UDP-Glycosyltransferase superfamily protein	AT5G66400	ATDI8_RAB18__Dehydrin family protein	AT2G31360	ADS2_AtADS2__16:0delta9 desaturase 2
AT1G28710	Nucleotide-diphospho-sugar transferase family protein	AT4G15530	PPDK__pyruvate orthophosphate dikinase	AT5G66690	UGT72E2__UDP-Glycosyltransferase superfamily protein	AT2G31425	Plant invertase/pectin methylesterase inhibitor superfamily protein
AT1G28760	Nemp_A__Uncharacterized conserved protein (DUF2215)	AT4G15540	UMAMIT38__EamA-like transporter family	AT5G66700	ATHB53_HB-8_HB53__homeobox 53	AT2G31430	PMEI5__Plant invertase/pectin methylesterase inhibitor superfamily protein
AT1G28815		AT4G15545		AT5G66710	Protein kinase superfamily protein	AT2G31432	Plant invertase/pectin methylesterase inhibitor superfamily protein
AT1G29020	Calcium-binding EF-hand family protein	AT4G15550	IAGLU__indole-3-acetate beta-D-glucosyltransferase	AT5G66830	F-box family protein with a domain of unknown function (DUF295)	AT2G31460	Domain of unknown function (DUF313)
AT1G29025	Calcium-binding EF-hand family protein	AT4G15920	AtSWEET17_SWEET17__Nodulin MtN3 family protein	AT5G67000	Integrase-type DNA-binding superfamily protein	AT2G31470	DOR__F-box and associated interaction domains-containing protein
AT1G29030	Apoptosis inhibitory protein 5 (API5)	AT4G16155	dihydrolipoyl dehydrogenases	AT5G67010	Integrase-type DNA-binding superfamily protein	AT2G31480
AT1G29040		AT4G16160	ATOEP16-2_ATOEP16-S__Mitochondrial import inner membrane translocase subunit Tim17/Tim22/Tim23 family protein	AT5G67020		AT2G31690	DALL5__alpha/beta-Hydrolases superfamily protein
AT1G29041		AT4G16180		AT5G67060	HEC1__basic helix-loop-helix (bHLH) DNA-binding superfamily protein	AT2G31700
AT1G29060	AtSFT12__Target SNARE coiled-coil domain protein	AT4G16190	Papain family cysteine protease	AT5G67411	GRAS family transcription factor	AT2G31720	Domain of unknown function (DUF313)
AT1G29070	Ribosomal protein L34	AT4G16250	PHYD__phytochrome D	AT5G67430	Acyl-CoA N-acyltransferases (NAT) superfamily protein	AT2G31760	ARI10_ATARI10__RING/U-box superfamily protein
AT1G29120	UP9__Hydrolase-like protein family	AT4G16370	ATOPT3_OPT3_OPT3__oligopeptide transporter	AT5G67620		AT2G31770	ARI9_ATARI9__RING/U-box superfamily protein
AT1G29150	ATS9_RPN6__non-ATPase subunit 9	AT4G16400				AT2G31780	ARI11_ATARI11__RING/U-box superfamily protein
AT1G29170	ATSCAR3_SCAR3_WAVE2__SCAR family protein	AT4G16410				AT2G31910	ATCHX21_CHX21__cation/H+ exchanger 21
AT1G29200	O-fucosyltransferase family protein	AT4G16442	CASPL2B1__Uncharacterised protein family (UPF0497)			AT2G31930
AT1G29220	transcriptional regulator family protein	AT4G16563	Eukaryotic aspartyl protease family protein			AT2G31945
AT1G29240	Protein of unknown function (DUF688)	AT4G16600	PGSIP8__Nucleotide-diphospho-sugar transferases superfamily protein			AT2G32130	Plant protein of unknown function (DUF641)
AT1G29250	Alba DNA/RNA-binding protein	AT4G16610	C2H2-like zinc finger protein			AT2G32140	transmembrane receptors
AT1G29260	ATPEX7_PEX7__peroxin 7	AT4G16640	AT1-MMP__Matrixin family protein			AT2G32160	S-adenosyl-L-methionine-dependent methyltransferases superfamily protein
AT1G29300	UNE1__Plant protein of unknown function (DUF641)	AT4G16750	Integrase-type DNA-binding superfamily protein			AT2G32190	AthCYSTM4
AT1G29310	SecY protein transport family protein	AT4G16780	ATHB-2_ATHB2_HAT4_HB-2__homeobox protein 2			AT2G32200	AthCYSTM5
AT1G29320	Transducin/WD40 repeat-like superfamily protein	AT4G16790	hydroxyproline-rich glycoprotein family protein			AT2G32210	AthCYSTM6
AT1G29330	AERD2_ATERD2_ERD2__ER lumen protein retaining receptor family protein	AT4G16860	RPP4__Disease resistance protein (TIR-NBS-LRR class) family			AT2G32270	ZIP3__zinc transporter 3 precursor
AT1G29340	ATPUB17_PUB17__plant U-box 17	AT4G16940	Disease resistance protein (TIR-NBS-LRR class) family			AT2G32275	Expressed protein
AT1G29350	Kinase-related protein of unknown function (DUF1296)	AT4G16980	arabinogalactan-protein family			AT2G32280	VCC__Protein of unknown function (DUF1218)
AT1G29355		AT4G17070	peptidyl-prolyl cis-trans isomerases			AT2G32350	Ubiquitin-like superfamily protein
AT1G29370	Kinase-related protein of unknown function (DUF1296)	AT4G17090	AtBAM3_BAM3_BMY8_CT-BMY__chloroplast beta-amylase			AT2G32360	Ubiquitin-like superfamily protein
AT1G29380	Carbohydrate-binding X8 domain superfamily protein	AT4G17180	O-Glycosyl hydrolases family 17 protein			AT2G32370	HDG3__homeodomain GLABROUS 3
AT1G29400	AML5_ML5__MEI2-like protein 5	AT4G17250				AT2G32460	ABS7_ATM1_ATMYB101_MYB101__myb domain protein 101
AT1G29410	PAI3__phosphoribosylanthranilate isomerase 3	AT4G17340	DELTA-TIP2_TIP2;2__tonoplast intrinsic protein 2;2			AT2G32487
AT1G29465		AT4G17440	Protein of unknown function (DUF1639)			AT2G32530	ATCSLB03_ATCSLB3_CSLB03__cellulose synthase-like B3
AT1G29470	S-adenosyl-L-methionine-dependent methyltransferases superfamily protein	AT4G17460	HAT1_JAB__Homeobox-leucine zipper protein 4 (HB-4) / HD-ZIP protein			AT2G32610	ATCSLB01_ATCSLB1_CSLB01_CSLB01__cellulose synthase-like B1
AT1G29480		AT4G17490	ATERF6_ERF-6-6_ERF6__ethylene responsive element binding factor 6			AT2G32620	ATCSLB02_ATCSLB2_CSLB02_CSLB02__cellulose synthase-like B
AT1G29490	SAUR68__SAUR-like auxin-responsive protein family	AT4G17670	Protein of unknown function (DUF581)			AT2G32785
AT1G29500	SAUR66__SAUR-like auxin-responsive protein family	AT4G17830	AtNAOD__Peptidase M20/M25/M40 family protein			AT2G32788
AT1G29520	AWPM-19-like family protein	AT4G17840				AT2G32790	Ubiquitin-conjugating enzyme family protein
AT1G29530		AT4G17870	PYR1_RCAR11__Polyketide cyclase/dehydrase and lipid transport superfamily protein			AT2G32820	Transcription elongation factor (TFIIS) family protein
AT1G29540		AT4G17880	MYC4__Basic helix-loop-helix (bHLH) DNA-binding family protein			AT2G32835	RALFL16__RALF-like 16
AT1G29550	EIF4E1B__Eukaryotic initiation factor 4E protein	AT4G18160	ATKCO6_ATTPK3_KCO6_TPK3__Ca2+ activated outward rectifying K+ channel 6			AT2G32860	BGLU33__beta glucosidase 33
AT1G29560	Zinc finger C-x8-C-x5-C-x3-H type family protein	AT4G18197	ATPUP7_PEX17_PUP7__purine permease 7			AT2G32870	TRAF-like family protein
AT1G29570	Zinc finger C-x8-C-x5-C-x3-H type family protein	AT4G18205	AtPUP21_PUP21__Nucleotide-sugar transporter family protein			AT2G32880	TRAF-like family protein
AT1G29580		AT4G18210	ATPUP10_PUP10__purine permease 10			AT2G32885	Rapid alkalinization factor (RALF) family protein
AT1G29590	EIF4E1C_eIF4E3__Eukaryotic initiation factor 4E protein	AT4G18430	AtRABA1e_RABA1e__RAB GTPase homolog A1E			AT2G32890	RALFL17__RALF-like 17
AT1G29600	Zinc finger C-x8-C-x5-C-x3-H type family protein	AT4G18570	Tetratricopeptide repeat (TPR)-like superfamily protein			AT2G32990	AtGH9B8_GH9B8__glycosyl hydrolase 9B8
AT1G29620	Cytochrome C oxidase polypeptide VIB family protein	AT4G18830	ATOFP5_OFP5__ovate family protein 5			AT2G33160	NMA__glycoside hydrolase family 28 protein / polygalacturonase (pectinase) family protein
AT1G29630	5'-3' exonuclease family protein	AT4G18840	Pentatricopeptide repeat (PPR-like) superfamily protein			AT2G33233	LCR49__low-molecular-weight cysteine-rich 49
AT1G29640	Protein of unknown function, DUF584	AT4G18890	BEH3__BES1/BZR1 homolog 3			AT2G33270	ACHT3__atypical CYS HIS rich thioredoxin 3
AT1G29680	Protein of unknown function (DUF1264)	AT4G19020	CMT2__chromomethylase 2			AT2G33350	CCT motif family protein
AT1G29690	CAD1_NSL2__MAC/Perforin domain-containing protein	AT4G19120	ERD3__S-adenosyl-L-methionine-dependent methyltransferases superfamily protein			AT2G33385	arpc2b__actin-related protein C2B
AT1G29700	Metallo-hydrolase/oxidoreductase superfamily protein	AT4G19170	CCD4_NCED4__nine-cis-epoxycarotenoid dioxygenase 4			AT2G33509
AT1G29710	DYW4__Tetratricopeptide repeat (TPR)-like superfamily protein	AT4G19230	CYP707A1__cytochrome P450, family 707, subfamily A, polypeptide 1			AT2G33510	CFL1
AT1G29720	Leucine-rich repeat transmembrane protein kinase	AT4G19700	AtILP_BOI_ILP_RING__SBP (S-ribonuclease binding protein) family protein			AT2G33520	AthCYSTM7
AT1G29730	Leucine-rich repeat transmembrane protein kinase	AT4G19865	Galactose oxidase/kelch repeat superfamily protein			AT2G33655	F-box and associated interaction domains-containing protein
AT1G29740	Leucine-rich repeat transmembrane protein kinase	AT4G20070	AAH_ATAAH__allantoate amidohydrolase			AT2G33670	ATMLO5_MLO5__Seven transmembrane MLO family protein
AT1G29750	RKF1__receptor-like kinase in flowers 1	AT4G20080	MCTP11__Calcium-dependent lipid-binding (CaLB domain) plant phosphoribosyltransferase family protein			AT2G33710	Integrase-type DNA-binding superfamily protein
AT1G29760	SEIPIN2__Putative adipose-regulatory protein (Seipin)	AT4G20140	GSO1_SGN3__Leucine-rich repeat transmembrane protein kinase			AT2G33775	RALF19_RALFL19__ralf-like 19
AT1G29770	Haloacid dehalogenase-like hydrolase (HAD) superfamily protein	AT4G20170	GALS3__Domain of unknown function (DUF23)			AT2G33850
AT1G29780	Haloacid dehalogenase-like hydrolase (HAD) superfamily protein	AT4G20320	CTP synthase family protein			AT2G33870	ArRABA1h__RAB GTPase homolog A1H
AT1G29800	RING/FYVE/PHD-type zinc finger family protein	AT4G20820	AtBBE18__FAD-binding Berberine family protein			AT2G33880	HB-3_STIP_WOX9_WOX9A__homeobox-3
AT1G29810	Transcriptional coactivator/pterin dehydratase	AT4G20880	ethylene-responsive nuclear protein / ethylene-regulated nuclear protein (ERT2)			AT2G34000	RING/U-box superfamily protein
AT1G29820	Magnesium transporter CorA-like family protein	AT4G21120	AAT1_AtCAT1_CAT1__amino acid transporter 1			AT2G34100
AT1G29830	Magnesium transporter CorA-like family protein	AT4G21380	ARK3_RK3__receptor kinase 3			AT2G34140	CDF4__Dof-type zinc finger DNA-binding family protein
AT1G29840	alpha/beta-Hydrolases superfamily protein	AT4G21445	CRR9			AT2G34180	ATWL2_CIPK13_SnRK3.7_WL2__CBL-interacting protein kinase 13
AT1G29850	AtPDCD5_PDCD5__double-stranded DNA-binding family protein	AT4G21500				AT2G34315	Avirulence induced gene (AIG1) family protein
AT1G29880	glycyl-tRNA synthetase / glycine--tRNA ligase	AT4G21926				AT2G34360	MATE efflux family protein
AT1G29890	RWA4__O-acetyltransferase family protein	AT4G21930	Protein of unknown function, DUF584			AT2G34370	DYW3__Pentatricopeptide repeat (PPR) superfamily protein
AT1G29900	CARB_VEN3__carbamoyl phosphate synthetase B	AT4G21960	PRXR1__Peroxidase superfamily protein			AT2G34530
AT1G29910	AB180_CAB3_LHCB1.2__chlorophyll A/B binding protein 3	AT4G22190				AT2G34540
AT1G29940	NRPA2__nuclear RNA polymerase A2	AT4G22200	AKT2_AKT2/3_AKT3_KT2/3__potassium transport 2/3			AT2G34700	Pollen Ole e 1 allergen and extensin family protein
AT1G29950	SACL3__basic helix-loop-helix (bHLH) DNA-binding superfamily protein	AT4G22240	FBN1b__Plastid-lipid associated protein PAP / fibrillin family protein			AT2G34820	basic helix-loop-helix (bHLH) DNA-binding superfamily protein
AT1G29951		AT4G22250	RING/U-box superfamily protein			AT2G34825	RALFL20__RALF-like 20
AT1G29952		AT4G22550	LPPbeta__Phosphatidic acid phosphatase (PAP2) family protein			AT2G34830	AtWRKY35_MEE24_WRKY35__WRKY DNA-binding protein 35
AT1G29960	Peptidase S24/S26A/S26B/S26C family protein	AT4G22560				AT2G34870	MEE26__hydroxyproline-rich glycoprotein family protein
AT1G29962	AGL64__AGAMOUS-like 64	AT4G22580	Exostosin family protein			AT2G35075
AT1G29965	Ribosomal protein L18ae/LX family protein	AT4G22620	SAUR34__SAUR-like auxin-responsive protein family			AT2G35080	nucleotide binding;ATP binding;aminoacyl-tRNA ligases
AT1G29970	RPL18AA__60S ribosomal protein L18A-1	AT4G22770	AHL2__AT hook motif DNA-binding family protein			AT2G35090	Protein of unknown function (DUF1640)
AT1G29980	Protein of unknown function, DUF642	AT4G22840	BASS6__Sodium Bile acid symporter family			AT2G35215
AT1G29990	PFD6__prefoldin 6	AT4G23030	MATE efflux family protein			AT2G35270	AHL21_GIK__Predicted AT-hook DNA-binding family protein
AT1G30000	MNS3__alpha-mannosidase 3	AT4G23060	IQD22__IQ-domain 22			AT2G35280	F-box family protein
AT1G30010	nMAT1__Intron maturase, type II family protein	AT4G23130	CRK5_RLK6__cysteine-rich RLK (RECEPTOR-like protein kinase) 5			AT2G35460	Late embryogenesis abundant (LEA) hydroxyproline-rich glycoprotein family
AT1G30020	Protein of unknown function, DUF538	AT4G23140	CRK6__cysteine-rich RLK (RECEPTOR-like protein kinase) 6			AT2G35580	Serine protease inhibitor (SERPIN) family protein
AT1G30050	MadA3	AT4G23160	CRK8__cysteine-rich RLK (RECEPTOR-like protein kinase) 8			AT2G35585
AT1G30060	COP1-interacting protein-related	AT4G23170	CRK9_EP1__receptor-like protein kinase-related family protein			AT2G35612
AT1G30070	SGS domain-containing protein	AT4G23180	CRK10_RLK4__cysteine-rich RLK (RECEPTOR-like protein kinase) 10			AT2G35670	FIE2_FIS2__VEFS-Box of polycomb protein
AT1G30090	Galactose oxidase/kelch repeat superfamily protein	AT4G23190	AT-RLK3_CRK11__cysteine-rich RLK (RECEPTOR-like protein kinase) 11			AT2G35765
AT1G30110	ATNUDX25_NUDX25__nudix hydrolase homolog 25	AT4G23200	CRK12__cysteine-rich RLK (RECEPTOR-like protein kinase) 12			AT2G35770	scpl28__serine carboxypeptidase-like 28
AT1G30120	PDH-E1 BETA__pyruvate dehydrogenase E1 beta	AT4G23210	CRK13__cysteine-rich RLK (RECEPTOR-like protein kinase) 13			AT2G35980	ATNHL10_NHL10_YLS9__Late embryogenesis abundant (LEA) hydroxyproline-rich glycoprotein family
AT1G30130		AT4G23220	CRK14__cysteine-rich RLK (RECEPTOR-like protein kinase) 14			AT2G35990	LOG2__Putative lysine decarboxylase family protein
AT1G30200	F-box family protein	AT4G23230	CRK15__cysteine-rich RLK (RECEPTOR-like protein kinase) 15			AT2G36020	HVA22J__HVA22-like protein J
AT1G30210	ATTCP24_TCP24__TEOSINTE BRANCHED 1, cycloidea, and PCF family 24	AT4G23240	CRK16__cysteine-rich RLK (RECEPTOR-like protein kinase) 16			AT2G36110	Polynucleotidyl transferase, ribonuclease H-like superfamily protein
AT1G30230	eEF-1Bb1_EF1Bb__Glutathione S-transferase, C-terminal-like;Translation elongation factor EF1B/ribosomal protein S6	AT4G23250	CRK17_DUF26-21_EMB1290_RKC1__kinases;protein kinases			AT2G36190	AtCWIN4_AtcwINV4_cwINV4__cell wall invertase 4
AT1G30240		AT4G23260	CRK18__cysteine-rich RLK (RECEPTOR-like protein kinase) 18			AT2G36210	SAUR45__SAUR-like auxin-responsive protein family
AT1G30260		AT4G23280	CRK20__cysteine-rich RLK (RECEPTOR-like protein kinase) 20			AT2G36255	Defensin-like (DEFL) family protein
AT1G30290	Tetratricopeptide repeat (TPR)-like superfamily protein	AT4G23290	CRK21__cysteine-rich RLK (RECEPTOR-like protein kinase) 21			AT2G36260	Iron-sulphur cluster biosynthesis family protein
AT1G30300	Metallo-hydrolase/oxidoreductase superfamily protein	AT4G23300	CRK22__cysteine-rich RLK (RECEPTOR-like protein kinase) 22			AT2G36261
AT1G30320	Remorin family protein	AT4G23400	PIP1;5_PIP1D__plasma membrane intrinsic protein 1;5			AT2G36325	GDSL-like Lipase/Acylhydrolase superfamily protein
AT1G30330	ARF6__auxin response factor 6	AT4G23490	Protein of unknown function (DUF604)			AT2G36440
AT1G30360	ERD4__Early-responsive to dehydration stress protein (ERD4)	AT4G23750	CRF2_TMO3__cytokinin response factor 2			AT2G36450	HRD__Integrase-type DNA-binding superfamily protein
AT1G30380	PSAK__photosystem I subunit K	AT4G23820	Pectin lyase-like superfamily protein			AT2G36550
AT1G30400	ABCC1_ATABCC1_ATMRP1_EST1_MRP1__multidrug resistance-associated protein 1	AT4G23840	Leucine-rich repeat (LRR) family protein			AT2G36560	AT hook motif DNA-binding family protein
AT1G30410	ABCC12_ATMRP13_MRP13__multidrug resistance-associated protein 13	AT4G24040	ATTRE1_TRE1__trehalase 1			AT2G36610	ATHB22_HB22__homeobox protein 22
AT1G30420	ABCC11_ATMRP12_MRP12__multidrug resistance-associated protein 12	AT4G24190	AtHsp90-7_AtHsp90.7_HSP90.7_SHD__Chaperone protein htpG family protein			AT2G36695
AT1G30440	Phototropic-responsive NPH3 family protein	AT4G24230	ACBP3__acyl-CoA-binding domain 3			AT2G36815
AT1G30450	ATCCC1_CCC1_HAP5__cation-chloride co-transporter 1	AT4G24231				AT2G36890	ATMYB38_BIT1_MYB38_RAX2__Duplicated homeodomain-like superfamily protein
AT1G30455	transcription regulators;translation initiation factors;zinc ion binding;transcription activators	AT4G24240	ATWRKY7_WRKY7__WRKY DNA-binding protein 7			AT2G36940
AT1G30460	ATCPSF30_CPSF30_OXT6__cleavage and polyadenylation specificity factor 30	AT4G24260	ATGH9A3_AtKOR3_GH9A3_KOR3__glycosyl hydrolase 9A3			AT2G36985	DVL16_ROT4__DVL family protein
AT1G30470	SIT4 phosphatase-associated family protein	AT4G24265				AT2G37000	TCP family transcription factor
AT1G30473	Heavy metal transport/detoxification superfamily protein	AT4G24350	Phosphorylase superfamily protein			AT2G37010	ATNAP12_NAP12__non-intrinsic ABC protein 12
AT1G30475		AT4G24510	CER2_VC-2_VC2__HXXXD-type acyl-transferase family protein			AT2G37210	LOG3__lysine decarboxylase family protein
AT1G30480	DRT111_RSN2_SFPS__D111/G-patch domain-containing protein	AT4G24620	PGI_PGI1__phosphoglucose isomerase 1			AT2G37435	Cystatin/monellin superfamily protein
AT1G30490	ATHB9_PHV__Homeobox-leucine zipper family protein / lipid-binding START domain-containing protein	AT4G24660	ATHB22_HB22_MEE68_ZHD2__homeobox protein 22			AT2G37460	UMAMIT12__nodulin MtN21 /EamA-like transporter family protein
AT1G30500	NF-YA7__nuclear factor Y, subunit A7	AT4G24700				AT2G37530
AT1G30510	ATRFNR2_RFNR2__root FNR 2	AT4G24760	alpha/beta-Hydrolases superfamily protein			AT2G37540	NAD(P)-binding Rossmann-fold superfamily protein
AT1G30520	AAE14__acyl-activating enzyme 14	AT4G24780	PLL19__Pectin lyase-like superfamily protein			AT2G37590	ATDOF2.4_DOF2.4__DNA binding with one finger 2.4
AT1G30540	GNK__Actin-like ATPase superfamily protein	AT4G24805	S-adenosyl-L-methionine-dependent methyltransferases superfamily protein			AT2G37610	SMR12
AT1G30550	S-adenosyl-L-methionine-dependent methyltransferases superfamily protein	AT4G24972	TPD1__tapetum determinant 1			AT2G37730	Protein of unknown function (DUF604)
AT1G30560	AtG3Pp3_G3Pp3__Major facilitator superfamily protein	AT4G25050	ACP4_AtACP4__acyl carrier protein 4			AT2G37740	ATZFP10_ZFP10__zinc-finger protein 10
AT1G30570	HERK2__hercules receptor kinase 2	AT4G25100	ATFSD1_FSD1__Fe superoxide dismutase 1			AT2G38080	ATLMCO4_IRX12_LAC4_LMCO4__Laccase/Diphenol oxidase family protein
AT1G30580	EngD-1__GTP binding	AT4G25170	Uncharacterised conserved protein (UCP012943)			AT2G38152	alpha 1,4-glycosyltransferase family protein
AT1G30590	RNA polymerase I specific transcription initiation factor RRN3 protein	AT4G25200	ATHSP23.6-MITO_HSP23.6-MITO__mitochondrion-localized small heat shock protein 23.6			AT2G38220	APD3__RING/U-box superfamily protein
AT1G30600	Subtilase family protein	AT4G25240	SKS1__SKU5 similar 1			AT2G38300	myb-like HTH transcriptional regulator family protein
AT1G30610	EMB2279_EMB88__pentatricopeptide (PPR) repeat-containing protein	AT4G25290	DNA photolyases;DNA photolyases			AT2G38304
AT1G30620	HSR8_MUR4_UXE1__NAD(P)-binding Rossmann-fold superfamily protein	AT4G25300	2-oxoglutarate (2OG) and Fe(II)-dependent oxygenase superfamily protein			AT2G38320	TBL34__TRICHOME BIREFRINGENCE-LIKE 34
AT1G30630	Coatomer epsilon subunit	AT4G25390	Protein kinase superfamily protein			AT2G38380	Peroxidase superfamily protein
AT1G30640	Protein kinase family protein	AT4G25420	AT2301_ATGA20OX1_GA20OX1_GA5__2-oxoglutarate (2OG) and Fe(II)-dependent oxygenase superfamily protein			AT2G38390	Peroxidase superfamily protein
AT1G30670	basic helix-loop-helix (bHLH) DNA-binding superfamily protein	AT4G25433	peptidoglycan-binding LysM domain-containing protein			AT2G38590	F-box and associated interaction domains-containing protein
AT1G30680	ATH__toprim domain-containing protein	AT4G25470	ATCBF2_CBF2_DREB1C_FTQ4__C-repeat/DRE binding factor 2			AT2G38600	HAD superfamily, subfamily IIIB acid phosphatase
AT1G30690	PATL4__Sec14p-like phosphatidylinositol transfer family protein	AT4G25480	ATCBF3_CBF3_DREB1A__dehydration response element B1A			AT2G38900	Serine protease inhibitor, potato inhibitor I-type family protein
AT1G30750		AT4G25490	ATCBF1_CBF1_DREB1B__C-repeat/DRE binding factor 1			AT2G38905	Low temperature and salt responsive protein family
AT1G30755	PSI2__Protein of unknown function (DUF668)	AT4G25540	ATMSH3_MSH3__homolog of DNA mismatch repair protein MSH3			AT2G38910	CPK20__calcium-dependent protein kinase 20
AT1G30757		AT4G25550	Cleavage/polyadenylation specificity factor, 25kDa subunit			AT2G38920	SPX (SYG1/Pho81/XPR1) domain-containing protein / zinc finger (C3HC4-type RING finger) protein-related
AT1G30810	JMJ18__Transcription factor jumonji (jmj) family protein / zinc finger (C5HC2 type) family protein	AT4G25570	ACYB-2__Cytochrome b561/ferric reductase transmembrane protein family			AT2G38995	O-acyltransferase (WSD1-like) family protein
AT1G30820	CTP synthase family protein	AT4G25580	CAP160 protein			AT2G39030	NATA1__Acyl-CoA N-acyltransferases (NAT) superfamily protein
AT1G30825	ARPC2A_DIS2__Arp2/3 complex, 34 kD subunit p34-Arc	AT4G25630	ATFIB2_FIB2__fibrillarin 2			AT2G39040	Peroxidase superfamily protein
AT1G30845		AT4G25640	ATDTX35_DTX35_FFT__detoxifying efflux carrier 35			AT2G39200	ATMLO12_MLO12__Seven transmembrane MLO family protein
AT1G30850	RSH4__root hair specific 4	AT4G25700	B1_BCH1_BETA-OHASE 1_chy1__beta-hydroxylase 1			AT2G39310	JAL22__jacalin-related lectin 22
AT1G30860	RING/U-box superfamily protein	AT4G25710	Galactose oxidase/kelch repeat superfamily protein			AT2G39320	Cysteine proteinases superfamily protein
AT1G30880		AT4G25835	P-loop containing nucleoside triphosphate hydrolases superfamily protein			AT2G39330	JAL23__jacalin-related lectin 23
AT1G30890	Integral membrane HRF1 family protein	AT4G26120	Ankyrin repeat family protein / BTB/POZ domain-containing protein			AT2G39350	ABCG1__ABC-2 type transporter family protein
AT1G30900	BP80-3;3_VSR3;3_VSR6__VACUOLAR SORTING RECEPTOR 6	AT4G26130				AT2G39410	MAGL7__alpha/beta-Hydrolases superfamily protein
AT1G30910	Molybdenum cofactor sulfurase family protein	AT4G26430	CSN6B__COP9 signalosome subunit 6B			AT2G39415	F-box family protein
AT1G30960	Era-2__GTP-binding family protein	AT4G26520	AtFBA7_FBA7__Aldolase superfamily protein			AT2G39510	UMAMIT14__nodulin MtN21 /EamA-like transporter family protein
AT1G30970	SUF4__zinc finger (C2H2 type) family protein	AT4G26530	AtFBA5_FBA5__Aldolase superfamily protein			AT2G39518	CASPL4D2__Uncharacterised protein family (UPF0497)
AT1G30972	Plant thionin family protein	AT4G26540	RGFR3_RGI3__Leucine-rich repeat receptor-like protein kinase family protein			AT2G39520
AT1G30974	Plant thionin family protein	AT4G26580	RING/U-box superfamily protein			AT2G39530	CASPL4D1__Uncharacterised protein family (UPF0497)
AT1G31010	OSB4__organellar single-stranded DNA binding protein 4	AT4G26950	Protein of unknown function, DUF584			AT2G39540	Gibberellin-regulated family protein
AT1G31020	ATO2_TO2__thioredoxin O2	AT4G26970	ACO2__aconitase 2			AT2G39590	Ribosomal protein S8 family protein
AT1G31070	GLCNA.UT1_GlcNAc1pUT1__N-acetylglucosamine-1-phosphate uridylyltransferase 1	AT4G27000	ATRBP45C__RNA-binding (RRM/RBD/RNP motifs) family protein			AT2G39640	glycosyl hydrolase family 17 protein
AT1G31080	F-box family protein	AT4G27010	EMB2788			AT2G39782
AT1G31120	KUP10__K+ uptake permease 10	AT4G27070	TSB2__tryptophan synthase beta-subunit 2			AT2G39790	Mitochondrial glycoprotein family protein
AT1G31130		AT4G27260	GH3.5_WES1__Auxin-responsive GH3 family protein			AT2G39820	eIF6B__Translation initiation factor IF6
AT1G31150	Domain of unknown function (DUF1985)	AT4G27310	BBX28__B-box type zinc finger family protein			AT2G39830	DAR2_LRD3__DA1-related protein 2
AT1G31160	HINT 2__HISTIDINE TRIAD NUCLEOTIDE-BINDING 2	AT4G27440	PORB__protochlorophyllide oxidoreductase B			AT2G39850	Subtilisin-like serine endopeptidase family protein
AT1G31170	ATSRX_SRX__sulfiredoxin	AT4G27450	Aluminium induced protein with YGL and LRDR motifs			AT2G39851	SPI-2__Proteinase inhibitor, propeptide
AT1G31175		AT4G27460	CBSX5__Cystathionine beta-synthase (CBS) family protein			AT2G39855
AT1G31180	ATIMD3_IMD3_IPMDH1__isopropylmalate dehydrogenase 3	AT4G27520	AtENODL2_ENODL2__early nodulin-like protein 2			AT2G40210	AGL48__AGAMOUS-like 48
AT1G31190	IMPL1__myo-inositol monophosphatase like 1	AT4G27540	PRA1.H__prenylated RAB acceptor 1.H			AT2G40220	ABI4_ATABI4_GIN6_ISI3_SAN5_SIS5_SUN6__Integrase-type DNA-binding superfamily protein
AT1G31200	ATPP2-A9_PP2-A9__phloem protein 2-A9	AT4G27560	UGT79B2__UDP-Glycosyltransferase superfamily protein			AT2G40260	Homeodomain-like superfamily protein
AT1G31220	Formyl transferase	AT4G27670	HSP21__heat shock protein 21			AT2G40370	LAC5__laccase 5
AT1G31230	AK-HSDH_AK-HSDH I__aspartate kinase-homoserine dehydrogenase i	AT4G27700	Rhodanese/Cell cycle control phosphatase superfamily protein			AT2G40435
AT1G31240	Bromodomain transcription factor	AT4G27730	ATOPT6_OPT6__oligopeptide transporter 1			AT2G40440	BTB/POZ domain-containing protein
AT1G31280	AGO2_AtAGO2__Argonaute family protein	AT4G27780	ACBP2_AtACBP2__acyl-CoA binding protein 2			AT2G40450	BTB/POZ domain-containing protein
AT1G31300	TRAM, LAG1 and CLN8 (TLC) lipid-sensing domain containing protein	AT4G27820	BGLU9__beta glucosidase 9			AT2G40470	ASL11_LBD15__LOB domain-containing protein 15
AT1G31319		AT4G27860	MEB1__vacuolar iron transporter (VIT) family protein			AT2G40530
AT1G31320	LBD4__LOB domain-containing protein 4	AT4G27910	ATX4_SDG16__SET domain protein 16			AT2G40745
[truncated: 15,574 more rows]
