# Supplementary material for: Removal of H2Aub1 by ubiquitin-specific proteases 12 and 13 is required for stable Polycomb-mediated gene repression in Arabidopsis
Source: Genome Biol. 2020 Jun 16;21:144. doi: 10.1186/s13059-020-02062-8 (PMC7296913; doi:10.1186/s13059-020-02062-8)
Supplement: Supplementary file 7 — Additional file 7: Table S6. Gene groups defined by presence of H2Aub1 and H3K27me3 in wt, and PRC1-dependency. [file 13059_2020_2062_MOESM7_ESM.xlsx]

## Sheet: Sheet1
Table S6. Gene groups defined by presence of H2Aub1 and H3K27me3 in wt, and PRC1-dependency.
Note: Based on re-analyzed data from Zhou et al. 2017, checking for presence of marks within the 1st 1 kb of the gene body of protein-coding genes.
Not marked (12241)	Description	H2Aub1 only (8623)	Description	H2Aub1 & H3K27me3 (4396)	Description	H3K27me3 only (1946)	Description	PRC1-dep (3737)	Description	PRC1-indep (2605)	Description
AT1G01010	ANAC001_NAC001_NTL10__NAC domain containing protein 1	AT1G01050	AtPPa1_PPa1__pyrophosphorylase 1	AT1G01030	NGA3__AP2/B3-like transcriptional factor family protein	AT1G01070	UMAMIT28__nodulin MtN21 /EamA-like transporter family protein	AT1G01190	CYP78A8__cytochrome P450, family 78, subfamily A, polypeptide 8	AT1G01030	NGA3__AP2/B3-like transcriptional factor family protein
AT1G01020	ARV1__Arv1-like protein	AT1G01060	LHY_LHY1__Homeodomain-like superfamily protein	AT1G01190	CYP78A8__cytochrome P450, family 78, subfamily A, polypeptide 8	AT1G02940	ATGSTF5_GSTF5__glutathione S-transferase (class phi) 5	AT1G01250	Integrase-type DNA-binding superfamily protein	AT1G01070	UMAMIT28__nodulin MtN21 /EamA-like transporter family protein
AT1G01040	ASU1_ATDCL1_CAF_DCL1_EMB60_EMB76_SIN1_SUS1__dicer-like 1	AT1G01080	RNA-binding (RRM/RBD/RNP motifs) family protein	AT1G01250	Integrase-type DNA-binding superfamily protein	AT1G03445	BSU1__Serine/threonine protein phosphatase family protein	AT1G01410	APUM22_PUM22__pumilio 22	AT1G01355	Putative endonuclease or glycosyl hydrolase
AT1G01073		AT1G01090	PDH-E1 ALPHA__pyruvate dehydrogenase E1 alpha	AT1G01355	Putative endonuclease or glycosyl hydrolase	AT1G03700	CASPL1C2__Uncharacterised protein family (UPF0497)	AT1G01453		AT1G01420	UGT72B3__UDP-glucosyl transferase 72B3
AT1G01100	60S acidic ribosomal protein family	AT1G01110	IQD18__IQ-domain 18	AT1G01410	APUM22_PUM22__pumilio 22	AT1G03720	Cysteine proteinases superfamily protein	AT1G01470	AtLEA14_LEA1_LEA14_LSR3__Late embryogenesis abundant protein	AT1G02400	ATGA2OX4_ATGA2OX6_DTA1_GA2OX6__gibberellin 2-oxidase 6
AT1G01130		AT1G01115		AT1G01420	UGT72B3__UDP-glucosyl transferase 72B3	AT1G03810	Nucleic acid-binding, OB-fold-like protein	AT1G01480	ACS2_AT-ACC2__1-amino-cyclopropane-1-carboxylate synthase 2	AT1G02460	Pectin lyase-like superfamily protein
AT1G01150	Homeodomain-like protein with RING/FYVE/PHD-type zinc finger domain	AT1G01120	KCS1__3-ketoacyl-CoA synthase 1	AT1G01453		AT1G05290	CCT motif family protein	AT1G01580	ATFRO2_FRD1_FRO2__ferric reduction oxidase 2	AT1G02580	EMB173_FIS1_MEA_SDG5__SET domain-containing protein
AT1G01160	GIF2__GRF1-interacting factor 2	AT1G01140	CIPK9_PKS6_SnRK3.12__CBL-interacting protein kinase 9	AT1G01470	AtLEA14_LEA1_LEA14_LSR3__Late embryogenesis abundant protein	AT1G05291	Protein of unknown function (DUF1218)	AT1G01590	ATFRO1_FRO1__ferric reduction oxidase 1	AT1G02620	Ras-related small GTP-binding family protein
AT1G01170	Protein of unknown function (DUF1138)	AT1G01180	S-adenosyl-L-methionine-dependent methyltransferases superfamily protein	AT1G01480	ACS2_AT-ACC2__1-amino-cyclopropane-1-carboxylate synthase 2	AT1G06090	Fatty acid desaturase family protein	AT1G01670	RING/U-box superfamily protein	AT1G02940	ATGSTF5_GSTF5__glutathione S-transferase (class phi) 5
AT1G01210	DNA-directed RNA polymerase, subunit M, archaeal	AT1G01200	ATRAB-A3_ATRABA3_RABA3__RAB GTPase homolog A3	AT1G01580	ATFRO2_FRD1_FRO2__ferric reduction oxidase 2	AT1G06100	Fatty acid desaturase family protein	AT1G01680	ATPUB54_PUB54__plant U-box 54	AT1G02950	ATGSTF4_GST31_GSTF4__glutathione S-transferase F4
AT1G01220	AtFKGP_FKGP__L-fucokinase/GDP-L-fucose pyrophosphorylase	AT1G01225	NC domain-containing protein-related	AT1G01590	ATFRO1_FRO1__ferric reduction oxidase 1	AT1G08140	ATCHX6A_CHX6A__cation/H+ exchanger 6A	AT1G02040	C2H2-type zinc finger family protein	AT1G02980	ATCUL2_CUL2__cullin 2
AT1G01230	AtORM1__ORMDL family protein	AT1G01280	CYP703_CYP703A2__cytochrome P450, family 703, subfamily A, polypeptide 2	AT1G01670	RING/U-box superfamily protein	AT1G08150	ATCHX5_CHX5__Cation/hydrogen exchanger family protein	AT1G02065	SPL8__squamosa promoter binding protein-like 8	AT1G03020	GRXS1__Thioredoxin superfamily protein
AT1G01240		AT1G01300	Eukaryotic aspartyl protease family protein	AT1G01680	ATPUB54_PUB54__plant U-box 54	AT1G08860	BON3__Calcium-dependent phospholipid-binding Copine family protein	AT1G02070		AT1G03022
AT1G01260	bHLH013_bHLH13_JAM2__basic helix-loop-helix (bHLH) DNA-binding superfamily protein	AT1G01305		AT1G02040	C2H2-type zinc finger family protein	AT1G08985	AP2/B3-like transcriptional factor family protein	AT1G02074		AT1G03103	Bifunctional inhibitor/lipid-transfer protein/seed storage 2S albumin superfamily protein
AT1G01290	CNX3__cofactor of nitrate reductase and xanthine dehydrogenase 3	AT1G01310	CAP (Cysteine-rich secretory proteins, Antigen 5, and Pathogenesis-related 1 protein) superfamily protein	AT1G02065	SPL8__squamosa promoter binding protein-like 8	AT1G09026		AT1G02190	Fatty acid hydroxylase superfamily	AT1G03170	FAF2_FTM5__Protein of unknown function (DUF3049)
AT1G01340	ACBK1_ATCNGC10_CNGC10__cyclic nucleotide gated channel 10	AT1G01320	REC1__Tetratricopeptide repeat (TPR)-like superfamily protein	AT1G02070		AT1G09360	Plant invertase/pectin methylesterase inhibitor superfamily protein	AT1G02205	CER1_CER22__Fatty acid hydroxylase superfamily	AT1G03400	2-oxoglutarate (2OG) and Fe(II)-dependent oxygenase superfamily protein
AT1G01350	Zinc finger (CCCH-type/C3HC4-type RING finger) family protein	AT1G01360	PYL9_RCAR1__regulatory component of ABA receptor 1	AT1G02074		AT1G09483	AtNEAP4	AT1G02310	MAN1__Glycosyl hydrolase superfamily protein	AT1G03445	BSU1__Serine/threonine protein phosphatase family protein
AT1G01370	CENH3_HTR12__Histone superfamily protein	AT1G01380	ETC1__Homeodomain-like superfamily protein	AT1G02190	Fatty acid hydroxylase superfamily	AT1G09550	AtPAE1__Pectinacetylesterase family protein	AT1G02335	GL22_PDGLP2__germin-like protein subfamily 2 member 2 precursor	AT1G03700	CASPL1C2__Uncharacterised protein family (UPF0497)
AT1G01430	TBL25__TRICHOME BIREFRINGENCE-LIKE 25	AT1G01390	UDP-Glycosyltransferase superfamily protein	AT1G02205	CER1_CER22__Fatty acid hydroxylase superfamily	AT1G09665	Toll-Interleukin-Resistance (TIR) domain family protein	AT1G02340	FBI1_HFR1_REP1_RSF1__basic helix-loop-helix (bHLH) DNA-binding superfamily protein	AT1G03800	ATERF10_ERF10__ERF domain protein 10
AT1G01440	Protein of unknown function (DUF3133)	AT1G01400		AT1G02310	MAN1__Glycosyl hydrolase superfamily protein	AT1G09932	Phosphoglycerate mutase family protein	AT1G02360	Chitinase family protein	AT1G03810	Nucleic acid-binding, OB-fold-like protein
AT1G01450	Protein kinase superfamily protein	AT1G01490	Heavy metal transport/detoxification superfamily protein	AT1G02335	GL22_PDGLP2__germin-like protein subfamily 2 member 2 precursor	AT1G10586	basic helix-loop-helix (bHLH) DNA-binding superfamily protein	AT1G02390	ATGPAT2_GPAT2__glycerol-3-phosphate acyltransferase 2	AT1G03820
AT1G01460	ATPIPK11_PIPK11__Phosphatidylinositol-4-phosphate 5-kinase, core	AT1G01500	Erythronate-4-phosphate dehydrogenase family protein	AT1G02340	FBI1_HFR1_REP1_RSF1__basic helix-loop-helix (bHLH) DNA-binding superfamily protein	AT1G10588	Gibberellin-regulated family protein	AT1G02391		AT1G03850	ATGRXS13_GRXS13__Glutaredoxin family protein
AT1G01471		AT1G01510	AN_DOQ__NAD(P)-binding Rossmann-fold superfamily protein	AT1G02360	Chitinase family protein	AT1G10620	AtPERK11_PERK11__Protein kinase superfamily protein	AT1G02405	proline-rich family protein	AT1G04501
AT1G01530	AGL28__AGAMOUS-like 28	AT1G01520	ASG4_REV3__Homeodomain-like superfamily protein	AT1G02390	ATGPAT2_GPAT2__glycerol-3-phosphate acyltransferase 2	AT1G10745	ESF1.2__Maternally expressed gene (MEG) family protein	AT1G02450	NIMIN-1_NIMIN1__NIM1-interacting 1	AT1G05230	HDG2__homeodomain GLABROUS 2
AT1G01550	BPS1__Protein of unknown function (DUF793)	AT1G01540	Protein kinase superfamily protein	AT1G02391		AT1G10747	ESF1.1__Maternally expressed gene (MEG) family protein	AT1G02550	Plant invertase/pectin methylesterase inhibitor superfamily protein	AT1G05240	PR9__Peroxidase superfamily protein
AT1G01640	BTB/POZ domain-containing protein	AT1G01560	ATMPK11_MPK11__MAP kinase 11	AT1G02400	ATGA2OX4_ATGA2OX6_DTA1_GA2OX6__gibberellin 2-oxidase 6	AT1G11070		AT1G02770	Protein of unknown function (DUF626)	AT1G05250	AtPRX1_PRX2__Peroxidase superfamily protein
AT1G01660	RING/U-box superfamily protein	AT1G01570	Protein of unknown function (DUF604)	AT1G02405	proline-rich family protein	AT1G11450	UMAMIT27__nodulin MtN21 /EamA-like transporter family protein	AT1G02790	PGA4__polygalacturonase 4	AT1G05370	Sec14p-like phosphatidylinositol transfer family protein
AT1G01690	ATPRD3_PRD3__putative recombination initiation defects 3	AT1G01600	CYP86A4__cytochrome P450, family 86, subfamily A, polypeptide 4	AT1G02450	NIMIN-1_NIMIN1__NIM1-interacting 1	AT1G11460	UMAMIT26__nodulin MtN21 /EamA-like transporter family protein	AT1G02810	Plant invertase/pectin methylesterase inhibitor superfamily	AT1G05450	Bifunctional inhibitor/lipid-transfer protein/seed storage 2S albumin superfamily protein
AT1G01695	TRM33__Phosphatidylinositol N-acetyglucosaminlytransferase subunit P-related	AT1G01610	ATGPAT4_GPAT4__glycerol-3-phosphate acyltransferase 4	AT1G02460	Pectin lyase-like superfamily protein	AT1G11560	Oligosaccharyltransferase complex/magnesium transporter family protein	AT1G02813	Protein of unknown function, DUF538	AT1G06100	Fatty acid desaturase family protein
AT1G01700	ATROPGEF2_ROPGEF2__RHO guanyl-nucleotide exchange factor 2	AT1G01620	PIP1;3_PIP1C_TMP-B__plasma membrane intrinsic protein 1C	AT1G02550	Plant invertase/pectin methylesterase inhibitor superfamily protein	AT1G12190	F-box and associated interaction domains-containing protein	AT1G03106		AT1G06680	OE23_OEE2_PSBP-1_PSII-P__photosystem II subunit P-1
AT1G01710	Acyl-CoA thioesterase family protein	AT1G01630	Sec14p-like phosphatidylinositol transfer family protein	AT1G02580	EMB173_FIS1_MEA_SDG5__SET domain-containing protein	AT1G12260	ANAC007_EMB2749_NAC007_VND4__NAC 007	AT1G03490	ANAC006_NAC006__NAC domain containing protein 6	AT1G06980
AT1G01750	ADF11__actin depolymerizing factor 11	AT1G01650	ATSPPL4_SPPL4__SIGNAL PEPTIDE PEPTIDASE-LIKE 4	AT1G02620	Ras-related small GTP-binding family protein	AT1G12540	basic helix-loop-helix (bHLH) DNA-binding superfamily protein	AT1G03710	Cystatin/monellin superfamily protein	AT1G07590	Tetratricopeptide repeat (TPR)-like superfamily protein
AT1G01780	PLIM2b__GATA type zinc finger transcription factor family protein	AT1G01720	ANAC002_ANAC2_ATAF1__NAC (No Apical Meristem) domain transcriptional regulator superfamily protein	AT1G02770	Protein of unknown function (DUF626)	AT1G12660		AT1G03720	Cysteine proteinases superfamily protein	AT1G07600	ATMT-2_ATMT-Q_ATMT1_LSR4_MT-Q_MT1_MT1A__metallothionein 1A
AT1G01790	ATKEA1_KEA1__K+ efflux antiporter 1	AT1G01725		AT1G02790	PGA4__polygalacturonase 4	AT1G12665		AT1G03790	AtTZF4_SOM_TZF4__Zinc finger C-x8-C-x5-C-x3-H type family protein	AT1G07680
AT1G01820	PEX11C__peroxin 11c	AT1G01730		AT1G02810	Plant invertase/pectin methylesterase inhibitor superfamily	AT1G12960	Ribosomal protein L18e/L15 superfamily protein	AT1G03840	IDD3_MGP__C2H2 and C2HC zinc fingers superfamily protein	AT1G07900	LBD1__LOB domain-containing protein 1
AT1G01830	ARM repeat superfamily protein	AT1G01740	BSK4__Protein kinase protein with tetratricopeptide repeat domain	AT1G02813	Protein of unknown function, DUF538	AT1G13200	F-box and associated interaction domains-containing protein	AT1G03880	CRB_CRU2__cruciferin 2	AT1G08430	ALMT1_ATALMT1__aluminum-activated malate transporter 1
AT1G01860	PFC1__Ribosomal RNA adenine dimethylase family protein	AT1G01760	AtTAD1_TAD1__adenosine deaminases;RNA binding;RNA binding;adenosine deaminases	AT1G02950	ATGSTF4_GST31_GSTF4__glutathione S-transferase F4	AT1G13400	JGL_NUB__C2H2 and C2HC zinc fingers superfamily protein	AT1G03890	RmlC-like cupins superfamily protein	AT1G08465	YAB2__Plant-specific transcription factor YABBY family protein
AT1G01880	AtGEN1_GEN1__5'-3' exonuclease family protein	AT1G01770		AT1G02980	ATCUL2_CUL2__cullin 2	AT1G13410	Tetratricopeptide repeat (TPR)-like superfamily protein	AT1G03982	PAK-box/P21-Rho-binding family protein	AT1G09240	ATNAS3_NAS3__nicotianamine synthase 3
AT1G01910	AtGET3a_GET3a__P-loop containing nucleoside triphosphate hydrolases superfamily protein	AT1G01800	NAD(P)-binding Rossmann-fold superfamily protein	AT1G03020	GRXS1__Thioredoxin superfamily protein	AT1G13680	PLC-like phosphodiesterases superfamily protein	AT1G04150	MCTP10__C2 calcium/lipid-binding plant phosphoribosyltransferase family protein	AT1G09350	AtGolS3_GolS3__galactinol synthase 3
AT1G01920	SET domain-containing protein	AT1G01810		AT1G03022		AT1G14110	ATFUT9_FUT9__fucosyltransferase 9	AT1G04180	YUC9__YUCCA 9	AT1G09360	Plant invertase/pectin methylesterase inhibitor superfamily protein
AT1G01930	zinc finger protein-related	AT1G01840		AT1G03103	Bifunctional inhibitor/lipid-transfer protein/seed storage 2S albumin superfamily protein	AT1G15610		AT1G04220	KCS2__3-ketoacyl-CoA synthase 2	AT1G09380	UMAMIT25__nodulin MtN21 /EamA-like transporter family protein
AT1G01940	Cyclophilin-like peptidyl-prolyl cis-trans isomerase family protein	AT1G01900	ATSBT1.1_SBTI1.1__subtilase family protein	AT1G03106		AT1G15630		AT1G04250	AtIAA17_AXR3_IAA17__AUX/IAA transcriptional regulator family protein	AT1G09550	AtPAE1__Pectinacetylesterase family protein
AT1G01950	ARK2_AtKINUb__armadillo repeat kinesin 2	AT1G01960	BIG3_EDA10__SEC7-like guanine nucleotide exchange family protein	AT1G03170	FAF2_FTM5__Protein of unknown function (DUF3049)	AT1G16380	ATCHX1_CHX1__Cation/hydrogen exchanger family protein	AT1G04330	PH2	AT1G09665	Toll-Interleukin-Resistance (TIR) domain family protein
AT1G01970	Tetratricopeptide repeat (TPR)-like superfamily protein	AT1G01980	AtBBE1__FAD-binding Berberine family protein	AT1G03400	2-oxoglutarate (2OG) and Fe(II)-dependent oxygenase superfamily protein	AT1G16940	F-box/RNI-like/FBD-like domains-containing protein	AT1G04370	ATERF14_ERF14_ERF97__Ethylene-responsive element binding factor 14	AT1G10060	ATBCAT-1_BCAT-1_BCAT1__branched-chain amino acid transaminase 1
AT1G02010	SEC1A__secretory 1A	AT1G01990		AT1G03490	ANAC006_NAC006__NAC domain containing protein 6	AT1G16950		AT1G04445	C2H2-like zinc finger protein	AT1G10550	XET_XTH33__xyloglucan:xyloglucosyl transferase 33
AT1G02080	transcription regulators	AT1G02000	GAE2__UDP-D-glucuronate 4-epimerase 2	AT1G03710	Cystatin/monellin superfamily protein	AT1G16980	ATTPS2_TPS2_TPS2__trehalose-phosphatase/synthase 2	AT1G04450	RIC3__ROP-interactive CRIB motif-containing protein 3	AT1G10585	basic helix-loop-helix (bHLH) DNA-binding superfamily protein
AT1G02100	LCMT1_SBI1__Leucine carboxyl methyltransferase	AT1G02020	nitroreductase family protein	AT1G03790	AtTZF4_SOM_TZF4__Zinc finger C-x8-C-x5-C-x3-H type family protein	AT1G17000	ATTPS3_TPS3_TPS3__trehalose-phosphatase/synthase 3	AT1G04500	CCT motif family protein	AT1G10586	basic helix-loop-helix (bHLH) DNA-binding superfamily protein
AT1G02140	HAP1_MAGO_MEE63__mago nashi family protein	AT1G02030	C2H2-like zinc finger protein	AT1G03800	ATERF10_ERF10__ERF domain protein 10	AT1G17800	AtENODL22_ENODL22__early nodulin-like protein 22	AT1G04560	AWPM-19-like family protein	AT1G10588	Gibberellin-regulated family protein
AT1G02145	ALG12_EBS4__homolog of asparagine-linked glycosylation 12	AT1G02050	LAP6_PKSA__Chalcone and stilbene synthase family protein	AT1G03820		AT1G17950	ATMYB52_BW52_MYB52__myb domain protein 52	AT1G04625	Polynucleotidyl transferase, ribonuclease H-like superfamily protein	AT1G10657	Plant protein 1589 of unknown function
AT1G02160	Cox19 family protein (CHCH motif)	AT1G02060	Tetratricopeptide repeat (TPR)-like superfamily protein	AT1G03840	IDD3_MGP__C2H2 and C2HC zinc fingers superfamily protein	AT1G18780	RING/U-box superfamily protein	AT1G04660	glycine-rich protein	AT1G10745	ESF1.2__Maternally expressed gene (MEG) family protein
AT1G02180	ferredoxin-related	AT1G02090	ATCSN7_COP15_CSN7_FUS5__Proteasome component (PCI) domain protein	AT1G03850	ATGRXS13_GRXS13__Glutaredoxin family protein	AT1G18790	AtRKD1_RKD1_URP5__RWP-RK domain-containing protein	AT1G04670		AT1G10747	ESF1.1__Maternally expressed gene (MEG) family protein
AT1G02260	Divalent ion symporter	AT1G02110	Protein of unknown function (DUF630 and DUF632)	AT1G03880	CRB_CRU2__cruciferin 2	AT1G18860	ATWRKY61_WRKY61__WRKY DNA-binding protein 61	AT1G05080	F-box/RNI-like/FBD-like domains-containing protein	AT1G11070
AT1G02270	Calcium-binding endonuclease/exonuclease/phosphatase family	AT1G02120	VAD1__GRAM domain family protein	AT1G03890	RmlC-like cupins superfamily protein	AT1G18960	myb-like HTH transcriptional regulator family protein	AT1G05136		AT1G11210	Protein of unknown function (DUF761)
AT1G02280	ATTOC33_PPI1_TOC33__translocon at the outer envelope membrane of chloroplasts 33	AT1G02130	ARA-5_ARA5_ATRAB1B_ATRABD2A_RA-5_RABD2A__RAS 5	AT1G03982	PAK-box/P21-Rho-binding family protein	AT1G19780	ATCNGC8_CNGC8__cyclic nucleotide gated channel 8	AT1G05260	RCI3_RCI3A__Peroxidase superfamily protein	AT1G11450	UMAMIT27__nodulin MtN21 /EamA-like transporter family protein
AT1G02290		AT1G02150	Tetratricopeptide repeat (TPR)-like superfamily protein	AT1G04150	MCTP10__C2 calcium/lipid-binding plant phosphoribosyltransferase family protein	AT1G19790	SRS7__SHI-related sequence 7	AT1G05280	Protein of unknown function (DUF604)	AT1G11460	UMAMIT26__nodulin MtN21 /EamA-like transporter family protein
AT1G02305	AtcathB2__Cysteine proteinases superfamily protein	AT1G02170	ATMC1_AtMCP1b_ATMCPB1_LOL3_MC1_MCP1b__metacaspase 1	AT1G04180	YUC9__YUCCA 9	AT1G19930	Galactose oxidase/kelch repeat superfamily protein	AT1G05290	CCT motif family protein	AT1G11560	Oligosaccharyltransferase complex/magnesium transporter family protein
AT1G02320		AT1G02210	NAC (No Apical Meristem) domain transcriptional regulator superfamily protein	AT1G04220	KCS2__3-ketoacyl-CoA synthase 2	AT1G20080	ATSYTB_NTMC2T1.2_NTMC2TYPE1.2_SYT2_SYTB__Calcium-dependent lipid-binding (CaLB domain) family protein	AT1G05291	Protein of unknown function (DUF1218)	AT1G11600	CYP77B1__cytochrome P450, family 77, subfamily B, polypeptide 1
AT1G02330	CSU2	AT1G02220	ANAC003_NAC003__NAC domain containing protein 3	AT1G04250	AtIAA17_AXR3_IAA17__AUX/IAA transcriptional regulator family protein	AT1G20132	GDSL-like Lipase/Acylhydrolase superfamily protein	AT1G05300	ZIP5__zinc transporter 5 precursor	AT1G11608	F-box associated ubiquitination effector family protein
AT1G02410	COX11__cytochrome c oxidase assembly protein CtaG / Cox11 family	AT1G02230	ANAC004_NAC004__NAC domain containing protein 4	AT1G04330	PH2	AT1G20135	GDSL-like Lipase/Acylhydrolase family protein	AT1G05310	Pectin lyase-like superfamily protein	AT1G11610	CYP71A18__cytochrome P450, family 71, subfamily A, polypeptide 18
AT1G02420	Pentatricopeptide repeat (PPR) superfamily protein	AT1G02250	anac005_NAC005__NAC domain containing protein 5	AT1G04370	ATERF14_ERF14_ERF97__Ethylene-responsive element binding factor 14	AT1G20280	homeobox-leucine zipper protein-related	AT1G05320		AT1G11655
AT1G02430	ARFD1B_ATARFD1B__ADP-ribosylation factor D1B	AT1G02300	AtcathB1__Cysteine proteinases superfamily protein	AT1G04445	C2H2-like zinc finger protein	AT1G20795	F-box family protein	AT1G05400		AT1G11850
AT1G02440	ARFD1A_ATARFD1A__ADP-ribosylation factor D1A	AT1G02350	protoporphyrinogen oxidase-related	AT1G04450	RIC3__ROP-interactive CRIB motif-containing protein 3	AT1G21323		AT1G05420	ATOFP12_OFP12__ovate family protein 12	AT1G12010	2-oxoglutarate (2OG) and Fe(II)-dependent oxygenase superfamily protein
AT1G02470	Polyketide cyclase/dehydrase and lipid transport superfamily protein	AT1G02370	Tetratricopeptide repeat (TPR)-like superfamily protein	AT1G04500	CCT motif family protein	AT1G21528		AT1G05510	OBAP1a__Protein of unknown function (DUF1264)	AT1G12030	Protein of unknown function (DUF506)
AT1G02475	Polyketide cyclase/dehydrase and lipid transport superfamily protein	AT1G02380		AT1G04501		AT1G21860	sks7__SKU5 similar 7	AT1G05550	Protein of unknown function (DUF295)	AT1G12100	Bifunctional inhibitor/lipid-transfer protein/seed storage 2S albumin superfamily protein
AT1G02520	ABCB11_MDR8_PGP11__P-glycoprotein 11	AT1G02490		AT1G04560	AWPM-19-like family protein	AT1G21864	Plant thionin family protein	AT1G05577	Domain of unknown function (DUF966)	AT1G12190	F-box and associated interaction domains-containing protein
AT1G02530	ABCB12_PGP12__P-glycoprotein 12	AT1G02500	AtSAM1_MAT1_METK1_SAM-1_SAM1__S-adenosylmethionine synthetase 1	AT1G04625	Polynucleotidyl transferase, ribonuclease H-like superfamily protein	AT1G21960	RING/U-box superfamily protein	AT1G05580	ATCHX23_CHX23__cation/H+ exchanger 23	AT1G12260	ANAC007_EMB2749_NAC007_VND4__NAC 007
AT1G02560	CLPP5_NCLPP1_NCLPP5__nuclear encoded CLP protease 5	AT1G02510	ATKCO4_ATTPK4_KCO4_TPK4__Outward rectifying potassium channel protein	AT1G04660	glycine-rich protein	AT1G22000	FBD, F-box and Leucine Rich Repeat domains containing protein	AT1G05650	Pectin lyase-like superfamily protein	AT1G12490	F-box associated ubiquitination effector family protein
AT1G02590	Aldehyde oxidase/xanthine dehydrogenase, molybdopterin binding protein	AT1G02540		AT1G04670		AT1G22010		AT1G05660	Pectin lyase-like superfamily protein	AT1G12630	Integrase-type DNA-binding superfamily protein
AT1G02660	alpha/beta-Hydrolases superfamily protein	AT1G02570		AT1G05080	F-box/RNI-like/FBD-like domains-containing protein	AT1G22080	Cysteine proteinases superfamily protein	AT1G05800	DGL__alpha/beta-Hydrolases superfamily protein	AT1G12660
AT1G02680	TAF13__TBP-associated factor 13	AT1G02575		AT1G05136		AT1G22090	emb2204__Protein of unknown function (DUF626)	AT1G06080	ADS1_AtADS1__delta 9 desaturase 1	AT1G12663
AT1G02690	IMPA-6__importin alpha isoform 6	AT1G02610	RING/FYVE/PHD zinc finger superfamily protein	AT1G05230	HDG2__homeodomain GLABROUS 2	AT1G22120		AT1G06090	Fatty acid desaturase family protein	AT1G12665
AT1G02720	AtGATL5_GATL5__galacturonosyltransferase 5	AT1G02630	Nucleoside transporter family protein	AT1G05240	PR9__Peroxidase superfamily protein	AT1G22150	SULTR1;3__sulfate transporter 1;3	AT1G06120	Fatty acid desaturase family protein	AT1G12672
AT1G02750	Drought-responsive family protein	AT1G02640	ATBXL2_BXL2__beta-xylosidase 2	AT1G05250	AtPRX1_PRX2__Peroxidase superfamily protein	AT1G23037	F-box associated ubiquitination effector family protein	AT1G06135		AT1G12740	CYP87A2__cytochrome P450, family 87, subfamily A, polypeptide 2
AT1G02780	emb2386__Ribosomal protein L19e family protein	AT1G02650	Tetratricopeptide repeat (TPR)-like superfamily protein	AT1G05260	RCI3_RCI3A__Peroxidase superfamily protein	AT1G23145	RALFL2__RALF-like 2	AT1G06137		AT1G12855	F-box family protein
AT1G02816	Protein of unknown function, DUF538	AT1G02670	P-loop containing nucleoside triphosphate hydrolases superfamily protein	AT1G05280	Protein of unknown function (DUF604)	AT1G23147	RALFL3__RALF-like 3	AT1G06280	LBD2__LOB domain-containing protein 2	AT1G12940	ATNRT2.5_NRT2.5__nitrate transporter2.5
AT1G02840	At-SR34_ATSRP34_SR1_SR34_SRP34__RNA-binding (RRM/RBD/RNP motifs) family protein	AT1G02700		AT1G05300	ZIP5__zinc transporter 5 precursor	AT1G23149		AT1G06320		AT1G12980	DRN_ESR1__Integrase-type DNA-binding superfamily protein
AT1G02910	LPA1__tetratricopeptide repeat (TPR)-containing protein	AT1G02710	glycine-rich protein	AT1G05310	Pectin lyase-like superfamily protein	AT1G23150		AT1G06330	Heavy metal transport/detoxification superfamily protein	AT1G13200	F-box and associated interaction domains-containing protein
AT1G02920	ATGST11_ATGSTF7_ATGSTF8_GST11_GSTF7__glutathione S-transferase 7	AT1G02730	ATCSLD5_CSLD5_CSLD5_SOS6__cellulose synthase-like D5	AT1G05320		AT1G23250	Caleosin-related family protein	AT1G06340	Plant Tudor-like protein	AT1G13370	Histone superfamily protein
AT1G02960		AT1G02740	MRG2__MRG family protein	AT1G05370	Sec14p-like phosphatidylinositol transfer family protein	AT1G23420	INO__Plant-specific transcription factor YABBY family protein	AT1G06350	ADS4_AtADS4__Fatty acid desaturase family protein	AT1G13400	JGL_NUB__C2H2 and C2HC zinc fingers superfamily protein
AT1G02965		AT1G02800	ATCEL2_CEL2_CEL2__cellulase 2	AT1G05400		AT1G23500	GDSL-like Lipase/Acylhydrolase superfamily protein	AT1G06360	Fatty acid desaturase family protein	AT1G13410	Tetratricopeptide repeat (TPR)-like superfamily protein
AT1G02990		AT1G02820	AtLEA3_LEA3__Late embryogenesis abundant 3 (LEA3) family protein	AT1G05420	ATOFP12_OFP12__ovate family protein 12	AT1G23560	Domain of unknown function (DUF220)	AT1G06620	2-oxoglutarate (2OG) and Fe(II)-dependent oxygenase superfamily protein	AT1G13600	AtbZIP58_bZIP58__basic leucine-zipper 58
AT1G03000	PEX6__peroxin 6	AT1G02830	Ribosomal L22e protein family	AT1G05450	Bifunctional inhibitor/lipid-transfer protein/seed storage 2S albumin superfamily protein	AT1G23580	Domain of unknown function DUF220	AT1G06800	DALL4_PLA-I{gamma}1__alpha/beta-Hydrolases superfamily protein	AT1G13605
AT1G03030	P-loop containing nucleoside triphosphate hydrolases superfamily protein	AT1G02850	BGLU11__beta glucosidase 11	AT1G05510	OBAP1a__Protein of unknown function (DUF1264)	AT1G23590	Domain of unknown function DUF220	AT1G06810		AT1G13607	Defensin-like (DEFL) family protein
AT1G03060	BCHA1_SPI__Beige/BEACH domain ;WD domain, G-beta repeat protein	AT1G02860	BAH1_NLA__SPX (SYG1/Pho81/XPR1) domain-containing protein	AT1G05550	Protein of unknown function (DUF295)	AT1G23600	Domain of unknown function DUF220	AT1G06990	GDSL-like Lipase/Acylhydrolase superfamily protein	AT1G13608	Defensin-like (DEFL) family protein
AT1G03070	AtLFG4_LFG4__Bax inhibitor-1 family protein	AT1G02870		AT1G05577	Domain of unknown function (DUF966)	AT1G23610		AT1G07090	LSH6__Protein of unknown function (DUF640)	AT1G13609	Defensin-like (DEFL) family protein
AT1G03080	NET1D__kinase interacting (KIP1-like) family protein	AT1G02880	TPK1__thiamin pyrophosphokinase1	AT1G05580	ATCHX23_CHX23__cation/H+ exchanger 23	AT1G23640		AT1G07175		AT1G13610	alpha/beta-Hydrolases superfamily protein
AT1G03100	Pentatricopeptide repeat (PPR) superfamily protein	AT1G02890	AAA-type ATPase family protein	AT1G05650	Pectin lyase-like superfamily protein	AT1G23650		AT1G07430	AIP1_AtAIP1_HAI2_HON__highly ABA-induced PP2C gene 2	AT1G13710	CYP78A5_KLU__cytochrome P450, family 78, subfamily A, polypeptide 5
AT1G03110	AtTRM82_TRM82__Transducin/WD40 repeat-like superfamily protein	AT1G02900	ATRALF1_RALF1_RALFL1__rapid alkalinization factor 1	AT1G05660	Pectin lyase-like superfamily protein	AT1G23670	Domain of unknown function (DUF220)	AT1G07640	OBP2_URP3__Dof-type zinc finger DNA-binding family protein	AT1G14100	FUT8__fucosyltransferase 8
AT1G03150	Acyl-CoA N-acyltransferases (NAT) superfamily protein	AT1G02930	ATGST1_ATGSTF3_ATGSTF6_ERD11_GST1_GSTF6__glutathione S-transferase 6	AT1G05800	DGL__alpha/beta-Hydrolases superfamily protein	AT1G23680	Domain of unknown function (DUF220)	AT1G07645	ATDSI-1VOC_DSI-1VOC__dessication-induced 1VOC superfamily protein	AT1G14110	ATFUT9_FUT9__fucosyltransferase 9
AT1G03160	FZL__FZO-like	AT1G02970	ATWEE1_WEE1__WEE1 kinase homolog	AT1G06080	ADS1_AtADS1__delta 9 desaturase 1	AT1G23690	Domain of unknown function DUF220	AT1G07720	KCS3__3-ketoacyl-CoA synthase 3	AT1G14120	AtDAO2__2-oxoglutarate (2OG) and Fe(II)-dependent oxygenase superfamily protein
AT1G03180		AT1G03010	Phototropic-responsive NPH3 family protein	AT1G06120	Fatty acid desaturase family protein	AT1G23720	Proline-rich extensin-like family protein	AT1G07860		AT1G14600	Homeodomain-like superfamily protein
AT1G03190	ATXPD_UVH6__RAD3-like DNA-binding helicase protein	AT1G03040	basic helix-loop-helix (bHLH) DNA-binding superfamily protein	AT1G06135		AT1G24256		AT1G07985	Expressed protein	AT1G14700	ATPAP3_PAP3__purple acid phosphatase 3
AT1G03240		AT1G03050	ENTH/ANTH/VHS superfamily protein	AT1G06137		AT1G24540	CYP86C1__cytochrome P450, family 86, subfamily C, polypeptide 1	AT1G08065	ACA5_ATACA5__alpha carbonic anhydrase 5	AT1G14755	S locus-related glycoprotein 1 (SLR1) binding pollen coat protein family
AT1G03250		AT1G03055	AtD27_D27	AT1G06280	LBD2__LOB domain-containing protein 2	AT1G25330	CES_HAF__basic helix-loop-helix (bHLH) DNA-binding superfamily protein	AT1G08080	ACA7_ATACA7__alpha carbonic anhydrase 7	AT1G14760	KNATM__KNOX Arabidopsis thaliana meinox
AT1G03280	Transcription factor TFIIE, alpha subunit	AT1G03090	MCCA__methylcrotonyl-CoA carboxylase alpha chain, mitochondrial / 3-methylcrotonyl-CoA carboxylase 1 (MCCA)	AT1G06320		AT1G26240	Proline-rich extensin-like family protein	AT1G08090	ACH1_ATNRT2.1_ATNRT2:1_LIN1_NRT2_NRT2.1_NRT2:1_NRT2;1AT__nitrate transporter 2:1	AT1G14860	atnudt18_NUDT18__nudix hydrolase homolog 18
AT1G03290		AT1G03120		AT1G06330	Heavy metal transport/detoxification superfamily protein	AT1G26250	EXT18__Proline-rich extensin-like family protein	AT1G08100	ACH2_ATNRT2.2_NRT2.2_NRT2;2AT__nitrate transporter 2.2	AT1G14880	AtPCR1_PCR1__PLANT CADMIUM RESISTANCE 1
AT1G03300	ATDUF1_DUF1__DOMAIN OF UNKNOWN FUNCTION 724 1	AT1G03130	PSAD-2__photosystem I subunit D-2	AT1G06340	Plant Tudor-like protein	AT1G26310	AGL10_CAL_CAL1__K-box region and MADS-box transcription factor family protein	AT1G08140	ATCHX6A_CHX6A__cation/H+ exchanger 6A	AT1G14890	Plant invertase/pectin methylesterase inhibitor superfamily protein
AT1G03310	AtBE2_ATISA2_BE2_DBE1_ISA2__debranching enzyme 1	AT1G03140	splicing factor Prp18 family protein	AT1G06350	ADS4_AtADS4__Fatty acid desaturase family protein	AT1G26320	Zinc-binding dehydrogenase family protein	AT1G08150	ATCHX5_CHX5__Cation/hydrogen exchanger family protein	AT1G15010
AT1G03320		AT1G03200		AT1G06360	Fatty acid desaturase family protein	AT1G26350		AT1G08160	Late embryogenesis abundant (LEA) hydroxyproline-rich glycoprotein family	AT1G15550	ATGA3OX1_GA3OX1_GA4__gibberellin 3-oxidase 1
AT1G03330	LSM2__Small nuclear ribonucleoprotein family protein	AT1G03210	Phenazine biosynthesis PhzC/PhzF protein	AT1G06620	2-oxoglutarate (2OG) and Fe(II)-dependent oxygenase superfamily protein	AT1G26510	F-box associated ubiquitination effector family protein	AT1G08170	Histone superfamily protein	AT1G15580	ATAUX2-27_AUX2-27_IAA5__indole-3-acetic acid inducible 5
AT1G03350	BSD domain-containing protein	AT1G03220	Eukaryotic aspartyl protease family protein	AT1G06680	OE23_OEE2_PSBP-1_PSII-P__photosystem II subunit P-1	AT1G26700	ATMLO14_MLO14__Seven transmembrane MLO family protein	AT1G08290	WIP3__WIP domain protein 3	AT1G15630
AT1G03360	ATRRP4_RRP4_SOP2__ribosomal RNA processing 4	AT1G03230	Eukaryotic aspartyl protease family protein	AT1G06800	DALL4_PLA-I{gamma}1__alpha/beta-Hydrolases superfamily protein	AT1G26710		AT1G08320	bZIP21_TGA9__bZIP transcription factor family protein	AT1G15640
AT1G03365	RING/U-box superfamily protein	AT1G03260	SNARE associated Golgi protein family	AT1G06810		AT1G26720		AT1G08440	Aluminium activated malate transporter family protein	AT1G15820	CP24_LHCB6__light harvesting complex photosystem II subunit 6
AT1G03370	C2 calcium/lipid-binding and GRAM domain containing protein	AT1G03270	CBS domain-containing protein with a domain of unknown function (DUF21)	AT1G06980		AT1G26762		AT1G08670	ENTH/VHS family protein	AT1G15825	hydroxyproline-rich glycoprotein family protein
AT1G03380	ATATG18G_ATG18G__homolog of yeast autophagy 18 (ATG18) G	AT1G03340		AT1G06990	GDSL-like Lipase/Acylhydrolase superfamily protein	AT1G26771		AT1G08860	BON3__Calcium-dependent phospholipid-binding Copine family protein	AT1G16380	ATCHX1_CHX1__Cation/hydrogen exchanger family protein
AT1G03390	HXXXD-type acyl-transferase family protein	AT1G03410	2A6__2-oxoglutarate (2OG) and Fe(II)-dependent oxygenase superfamily protein	AT1G07090	LSH6__Protein of unknown function (DUF640)	AT1G26795	Plant self-incompatibility protein S1 family	AT1G08985	AP2/B3-like transcriptional factor family protein	AT1G16760	Protein kinase protein with adenine nucleotide alpha hydrolases-like domain
AT1G03470	NET3A__Kinase interacting (KIP1-like) family protein	AT1G03430	AHP5__histidine-containing phosphotransfer factor 5	AT1G07175		AT1G26796	Plant self-incompatibility protein S1 family	AT1G08990	GUX5_PGSIP5__plant glycogenin-like starch initiation protein 5	AT1G16980	ATTPS2_TPS2_TPS2__trehalose-phosphatase/synthase 2
AT1G03475	ATCPO-I_HEMF1_LIN2__Coproporphyrinogen III oxidase	AT1G03440	Leucine-rich repeat (LRR) family protein	AT1G07430	AIP1_AtAIP1_HAI2_HON__highly ABA-induced PP2C gene 2	AT1G26797	Plant self-incompatibility protein S1 family	AT1G09026		AT1G17000	ATTPS3_TPS3_TPS3__trehalose-phosphatase/synthase 3
AT1G03495	HXXXD-type acyl-transferase family protein	AT1G03457	AtBRN2_BRN2__RNA-binding (RRM/RBD/RNP motifs) family protein	AT1G07590	Tetratricopeptide repeat (TPR)-like superfamily protein	AT1G26798	Plant self-incompatibility protein S1 family	AT1G09030	NF-YB4__nuclear factor Y, subunit B4	AT1G17010	2-oxoglutarate (2OG) and Fe(II)-dependent oxygenase superfamily protein
AT1G03520	Core-2/I-branching beta-1,6-N-acetylglucosaminyltransferase family protein	AT1G03510	Tetratricopeptide repeat (TPR)-like superfamily protein	AT1G07600	ATMT-2_ATMT-Q_ATMT1_LSR4_MT-Q_MT1_MT1A__metallothionein 1A	AT1G26799	Plant self-incompatibility protein S1 family	AT1G09090	ATRBOHB_ATRBOHB-BETA_RBOHB__respiratory burst oxidase homolog B	AT1G17200	CASPL2A1__Uncharacterised protein family (UPF0497)
AT1G03530	ATNAF1_NAF1__nuclear assembly factor 1	AT1G03540	Pentatricopeptide repeat (PPR-like) superfamily protein	AT1G07640	OBP2_URP3__Dof-type zinc finger DNA-binding family protein	AT1G26815	FBD domain family	AT1G09176		AT1G17800	AtENODL22_ENODL22__early nodulin-like protein 22
AT1G03550	AtSCAMP4_SCAMP4__Secretory carrier membrane protein (SCAMP) family protein	AT1G03590	Protein phosphatase 2C family protein	AT1G07645	ATDSI-1VOC_DSI-1VOC__dessication-induced 1VOC superfamily protein	AT1G26820	RNS3__ribonuclease 3	AT1G09480	NAD(P)-binding Rossmann-fold superfamily protein	AT1G17950	ATMYB52_BW52_MYB52__myb domain protein 52
AT1G03560	Pentatricopeptide repeat (PPR-like) superfamily protein	AT1G03600	PSB27__photosystem II family protein	AT1G07680		AT1G27660	basic helix-loop-helix (bHLH) DNA-binding superfamily protein	AT1G09483	AtNEAP4	AT1G17960	Threonyl-tRNA synthetase
AT1G03610	Protein of unknown function (DUF789)	AT1G03620	ELMO/CED-12 family protein	AT1G07720	KCS3__3-ketoacyl-CoA synthase 3	AT1G27860	Protein of unknown function (DUF626)	AT1G09500	NAD(P)-binding Rossmann-fold superfamily protein	AT1G18140	ATLAC1_LAC1__laccase 1
AT1G03687	DTW domain-containing protein	AT1G03630	POR C_PORC__protochlorophyllide oxidoreductase C	AT1G07860		AT1G27870	Polynucleotidyl transferase, ribonuclease H-like superfamily protein	AT1G09510	NAD(P)-binding Rossmann-fold superfamily protein	AT1G18280	LTPG3__Bifunctional inhibitor/lipid-transfer protein/seed storage 2S albumin superfamily protein
AT1G03730		AT1G03650	Acyl-CoA N-acyltransferases (NAT) superfamily protein	AT1G07900	LBD1__LOB domain-containing protein 1	AT1G28000	Pentatricopeptide repeat (PPR) superfamily protein	AT1G09790	COBL6__COBRA-like protein 6 precursor	AT1G18290
AT1G03740	Protein kinase superfamily protein	AT1G03660	Ankyrin-repeat containing protein	AT1G07985	Expressed protein	AT1G28020	Tetratricopeptide repeat (TPR)-like superfamily protein	AT1G09890	Rhamnogalacturonate lyase family protein	AT1G18400	BEE1__BR enhanced expression 1
AT1G03750	CHR9__switch 2	AT1G03670	ankyrin repeat family protein	AT1G08065	ACA5_ATACA5__alpha carbonic anhydrase 5	AT1G28030	2-oxoglutarate (2OG) and Fe(II)-dependent oxygenase superfamily protein	AT1G09930	ATOPT2_OPT2__oligopeptide transporter 2	AT1G18710	AtMYB47_MYB47__myb domain protein 47
AT1G03760	Prefoldin chaperone subunit family protein	AT1G03680	ATHM1_ATM1_THM1_TRX-M1__thioredoxin M-type 1	AT1G08080	ACA7_ATACA7__alpha carbonic anhydrase 7	AT1G28304		AT1G09932	Phosphoglycerate mutase family protein	AT1G18860	ATWRKY61_WRKY61__WRKY DNA-binding protein 61
AT1G03780	AtTPX2_TPX2__targeting protein for XKLP2	AT1G03770	ATRING1B_RING1B__RING 1B	AT1G08090	ACH1_ATNRT2.1_ATNRT2:1_LIN1_NRT2_NRT2.1_NRT2:1_NRT2;1AT__nitrate transporter 2:1	AT1G28305	Plant self-incompatibility protein S1 family	AT1G09935	Phosphoglycerate mutase family protein	AT1G19390	Wall-associated kinase family protein
AT1G03830	guanylate-binding family protein	AT1G03870	FLA9__FASCICLIN-like arabinoogalactan 9	AT1G08100	ACH2_ATNRT2.2_NRT2.2_NRT2;2AT__nitrate transporter 2.2	AT1G28306	Plant self-incompatibility protein S1 family	AT1G09960	ATSUC4_ATSUT4_SUC4_SUT4__sucrose transporter 4	AT1G19510	ATRL5_RL5_RSM4__RAD-like 5
AT1G03860	ATPHB2_PHB2__prohibitin 2	AT1G03900	ABCI18_ATNAP4_NAP4__non-intrinsic ABC protein 4	AT1G08160	Late embryogenesis abundant (LEA) hydroxyproline-rich glycoprotein family	AT1G28307		AT1G10010	AAP8_ATAAP8__amino acid permease 8	AT1G19530
AT1G03910	CTN	AT1G03905	ABCI19_ATNAP4__P-loop containing nucleoside triphosphate hydrolases superfamily protein	AT1G08170	Histone superfamily protein	AT1G28430	CYP705A24__cytochrome P450, family 705, subfamily A, polypeptide 24	AT1G10250		AT1G19610	LCR78_PDF1.4__Arabidopsis defensin-like protein
AT1G03930	ADK1_CKL9ALPHA_CKL9BETA__dual specificity kinase 1	AT1G03920	Protein kinase family protein	AT1G08290	WIP3__WIP domain protein 3	AT1G28450	AGL58__AGAMOUS-like 58	AT1G10380	Putative membrane lipoprotein	AT1G19620
AT1G03950	VPS2.3__vacuolar protein sorting-associated protein 2.3	AT1G03940	HXXXD-type acyl-transferase family protein	AT1G08320	bZIP21_TGA9__bZIP transcription factor family protein	AT1G28460	AGL59__AGAMOUS-like 59	AT1G10385	Vps51/Vps67 family (components of vesicular transport) protein	AT1G19630	CYP722A1__cytochrome P450, family 722, subfamily A, polypeptide 1
AT1G03960	Calcium-binding EF hand family protein	AT1G03970	GBF4__G-box binding factor 4	AT1G08430	ALMT1_ATALMT1__aluminum-activated malate transporter 1	AT1G28470	ANAC010_NAC010_SND3__NAC domain containing protein 10	AT1G10400	UDP-Glycosyltransferase superfamily protein	AT1G19640	JMT__jasmonic acid carboxyl methyltransferase
AT1G04030		AT1G03980	ATPCS2_PCS2__phytochelatin synthase 2	AT1G08440	Aluminium activated malate transporter family protein	AT1G28500	Protein of unknown function (DUF626)	AT1G10480	ZFP5__zinc finger protein 5	AT1G19960
AT1G04070	ATTOM22-I_TOM22-I__translocase of outer membrane 22-I	AT1G03990	Long-chain fatty alcohol dehydrogenase family protein	AT1G08465	YAB2__Plant-specific transcription factor YABBY family protein	AT1G28700	Nucleotide-diphospho-sugar transferase family protein	AT1G10620	AtPERK11_PERK11__Protein kinase superfamily protein	AT1G20120	GDSL-like Lipase/Acylhydrolase superfamily protein
AT1G04080	PRP39_PRP39a__Tetratricopeptide repeat (TPR)-like superfamily protein	AT1G04000		AT1G08670	ENTH/VHS family protein	AT1G29010	TIE3	AT1G10680	ABCB10_PGP10__P-glycoprotein 10	AT1G20130	GDSL-like Lipase/Acylhydrolase superfamily protein
AT1G04090	Plant protein of unknown function (DUF946)	AT1G04010	ATPSAT1_ERP1_PSAT1__phospholipid sterol acyl transferase 1	AT1G08990	GUX5_PGSIP5__plant glycogenin-like starch initiation protein 5	AT1G30135	JAZ8_TIFY5A__jasmonate-zim-domain protein 8	AT1G10880	Core-2/I-branching beta-1,6-N-acetylglucosaminyltransferase family protein	AT1G20132	GDSL-like Lipase/Acylhydrolase superfamily protein
AT1G04100	IAA10__indoleacetic acid-induced protein 10	AT1G04020	ATBARD1_BARD1_ROW1__breast cancer associated RING 1	AT1G09030	NF-YB4__nuclear factor Y, subunit B4	AT1G30140		AT1G11080	scpl31__serine carboxypeptidase-like 31	AT1G20135	GDSL-like Lipase/Acylhydrolase family protein
AT1G04130	AtTPR2_TPR2__Tetratricopeptide repeat (TPR)-like superfamily protein	AT1G04040	HAD superfamily, subfamily IIIB acid phosphatase	AT1G09090	ATRBOHB_ATRBOHB-BETA_RBOHB__respiratory burst oxidase homolog B	AT1G30210	ATTCP24_TCP24__TEOSINTE BRANCHED 1, cycloidea, and PCF family 24	AT1G11220	Protein of unknown function (DUF761)	AT1G20280	homeobox-leucine zipper protein-related
AT1G04140	Transducin family protein / WD-40 repeat family protein	AT1G04050	SDG13_SUVR1__homolog of SU(var)3-9 1	AT1G09176		AT1G30790	F-box and associated interaction domains-containing protein	AT1G11230	Protein of unknown function (DUF761)	AT1G20340	DRT112_PETE2__Cupredoxin superfamily protein
AT1G04160	ATXIB_XI-8_XI-B_XIB__myosin XI B	AT1G04110	AtSDD1_SDD1__Subtilase family protein	AT1G09240	ATNAS3_NAS3__nicotianamine synthase 3	AT1G30920	F-box family protein	AT1G11250	ATSYP125_SYP125__syntaxin of plants 125	AT1G20500	AMP-dependent synthetase and ligase family protein
AT1G04170	EIF2 GAMMA__eukaryotic translation initiation factor 2 gamma subunit	AT1G04120	ABCC5_ATABCC5_ATMRP5_MRP5_MRP5__multidrug resistance-associated protein 5	AT1G09350	AtGolS3_GolS3__galactinol synthase 3	AT1G30925	phospholipase Cs	AT1G11370	Pectin lyase-like superfamily protein	AT1G20530	Protein of unknown function (DUF630 and DUF632)
AT1G04171		AT1G04240	IAA3_SHY2__AUX/IAA transcriptional regulator family protein	AT1G09380	UMAMIT25__nodulin MtN21 /EamA-like transporter family protein	AT1G30930	F-box family protein	AT1G11470	Pentatricopeptide repeat (PPR) superfamily protein	AT1G21050	Protein of unknown function, DUF617
AT1G04190	TPR3__Tetratricopeptide repeat (TPR)-like superfamily protein	AT1G04270	RPS15__cytosolic ribosomal protein S15	AT1G09480	NAD(P)-binding Rossmann-fold superfamily protein	AT1G30990	Polyketide cyclase/dehydrase and lipid transport superfamily protein	AT1G11510	DNA-binding storekeeper protein-related transcriptional regulator	AT1G21110	IGMT3__O-methyltransferase family protein
AT1G04200		AT1G04290	Thioesterase superfamily protein	AT1G09500	NAD(P)-binding Rossmann-fold superfamily protein	AT1G31000	F-box and associated interaction domains-containing protein	AT1G11520	pliceosome associated protein-related	AT1G21120	IGMT2__O-methyltransferase family protein
AT1G04210	Leucine-rich repeat protein kinase family protein	AT1G04310	ERS2__ethylene response sensor 2	AT1G09510	NAD(P)-binding Rossmann-fold superfamily protein	AT1G31090	F-box family protein	AT1G11572	Plant thionin family protein	AT1G21323
AT1G04230	Protein of unknown function (DUF2361)	AT1G04350	2-oxoglutarate (2OG) and Fe(II)-dependent oxygenase superfamily protein	AT1G09790	COBL6__COBRA-like protein 6 precursor	AT1G31140	AGL63_GOA__GORDITA	AT1G11580	ATPMEPCRA_PMEPCRA__methylesterase PCR A	AT1G21326	VQ motif-containing protein
AT1G04260	MPI7_MPIP7_PRA1.D__CAMV movement protein interacting protein 7	AT1G04360	ATL1__RING/U-box superfamily protein	AT1G09890	Rhamnogalacturonate lyase family protein	AT1G31163	F-box associated ubiquitination effector family protein	AT1G11670	MATE efflux family protein	AT1G21470
AT1G04280	P-loop containing nucleoside triphosphate hydrolases superfamily protein	AT1G04380	2-oxoglutarate (2OG) and Fe(II)-dependent oxygenase superfamily protein	AT1G09930	ATOPT2_OPT2__oligopeptide transporter 2	AT1G31250	proline-rich family protein	AT1G11740	ankyrin repeat family protein	AT1G21530	AMP-dependent synthetase and ligase family protein
AT1G04300	MUSE13_TRAF1b__TRAF-like superfamily protein	AT1G04410	c-NAD-MDH1__Lactate/malate dehydrogenase family protein	AT1G09935	Phosphoglycerate mutase family protein	AT1G31260	ZIP10__zinc transporter 10 precursor	AT1G11765	Plant self-incompatibility protein S1 family	AT1G21550	Calcium-binding EF-hand family protein
AT1G04340	HR-like lesion-inducing protein-related	AT1G04420	NAD(P)-linked oxidoreductase superfamily protein	AT1G09960	ATSUC4_ATSUT4_SUC4_SUT4__sucrose transporter 4	AT1G31510	F-box associated ubiquitination effector family protein	AT1G11770	AtBBE2__FAD-binding Berberine family protein	AT1G21910	DREB26__Integrase-type DNA-binding superfamily protein
AT1G04390	BTB/POZ domain-containing protein	AT1G04440	CKL13__casein kinase like 13	AT1G10010	AAP8_ATAAP8__amino acid permease 8	AT1G31520		AT1G11915		AT1G21950
AT1G04400	AT-PHH1_ATCRY2_CRY2_FHA_PHH1__cryptochrome 2	AT1G04510	MAC3A__MOS4-associated complex 3A	AT1G10060	ATBCAT-1_BCAT-1_BCAT1__branched-chain amino acid transaminase 1	AT1G31530	DNAse I-like superfamily protein	AT1G11920	Pectin lyase-like superfamily protein	AT1G22010
AT1G04430	S-adenosyl-L-methionine-dependent methyltransferases superfamily protein	AT1G04520	PDLP2__plasmodesmata-located protein 2	AT1G10250		AT1G31630	AGL86__AGAMOUS-like 86	AT1G11925	Stigma-specific Stig1 family protein	AT1G22015	DD46__Galactosyltransferase family protein
AT1G04470	Protein of unknown function (DUF810)	AT1G04540	Calcium-dependent lipid-binding (CaLB domain) family protein	AT1G10380	Putative membrane lipoprotein	AT1G31670	Copper amine oxidase family protein	AT1G12060	ATBAG5_BAG5__BCL-2-associated athanogene 5	AT1G22080	Cysteine proteinases superfamily protein
AT1G04480	Ribosomal protein L14p/L23e family protein	AT1G04550	BDL_IAA12__AUX/IAA transcriptional regulator family protein	AT1G10385	Vps51/Vps67 family (components of vesicular transport) protein	AT1G31772	Defensin-like (DEFL) family protein	AT1G12064		AT1G22090	emb2204__Protein of unknown function (DUF626)
AT1G04490	Protein of unknown function (DUF3527)	AT1G04570	Major facilitator superfamily protein	AT1G10400	UDP-Glycosyltransferase superfamily protein	AT1G31875		AT1G12070	Immunoglobulin E-set superfamily protein	AT1G22120
AT1G04530	TPR4__Tetratricopeptide repeat (TPR)-like superfamily protein	AT1G04600	ATXIA_XIA__myosin XI A	AT1G10480	ZFP5__zinc finger protein 5	AT1G31885	NIP3;1__NOD26-like intrinsic protein 3;1	AT1G12080	Vacuolar calcium-binding protein-related	AT1G22130	AGL104__AGAMOUS-like 104
AT1G04555		AT1G04610	YUC3__YUCCA 3	AT1G10550	XET_XTH33__xyloglucan:xyloglucosyl transferase 33	AT1G32020	F-box family protein	AT1G12090	ELP__extensin-like protein	AT1G22150	SULTR1;3__sulfate transporter 1;3
AT1G04580	AAO4_AO4_ATAO-4_ATAO2__aldehyde oxidase 4	AT1G04620	HCAR__coenzyme F420 hydrogenase family / dehydrogenase, beta subunit family	AT1G10585	basic helix-loop-helix (bHLH) DNA-binding superfamily protein	AT1G32030	Domain of unknown function (DUF313)	AT1G12110	AtNPF6.3_ATNRT1_B-1_CHL1_CHL1-1_NPF6.3_NRT1_NRT1.1__nitrate transporter 1.1	AT1G22370	AtUGT85A5_UGT85A5__UDP-glucosyl transferase 85A5
AT1G04590		AT1G04635	AtPOP5_EMB1687_POP5__ribonuclease P family protein / Rpp14 family protein	AT1G10657	Plant protein 1589 of unknown function	AT1G32050	AtSCAMP5_SCAMP5__SCAMP family protein	AT1G12130	FMOGS-OX6__Flavin-binding monooxygenase family protein	AT1G22380	AtUGT85A3_UGT85A3__UDP-glucosyl transferase 85A3
AT1G04630	MEE4__GRIM-19 protein	AT1G04645	Plant self-incompatibility protein S1 family	AT1G10680	ABCB10_PGP10__P-glycoprotein 10	AT1G32140	F-box family protein	AT1G12160	FMOGS-OX7__Flavin-binding monooxygenase family protein	AT1G22400	ATUGT85A1_UGT85A1__UDP-Glycosyltransferase superfamily protein
AT1G04640	LIP2__lipoyltransferase 2	AT1G04680	Pectin lyase-like superfamily protein	AT1G10880	Core-2/I-branching beta-1,6-N-acetylglucosaminyltransferase family protein	AT1G32280	AtEND1_END1__Bifunctional inhibitor/lipid-transfer protein/seed storage 2S albumin superfamily protein	AT1G12170	F-box family protein	AT1G22480	Cupredoxin superfamily protein
AT1G04650		AT1G04684		AT1G11080	scpl31__serine carboxypeptidase-like 31	AT1G32420	F-box and associated interaction domains-containing protein	AT1G12180		AT1G22490	bHLH094_bHLH94__basic helix-loop-helix (bHLH) DNA-binding superfamily protein
AT1G04700	PB1 domain-containing protein tyrosine kinase	AT1G04690	KAB1_KV-BETA1__potassium channel beta subunit 1	AT1G11210	Protein of unknown function (DUF761)	AT1G32430	F-box and associated interaction domains-containing protein	AT1G12200	FMO__Flavin-binding monooxygenase family protein	AT1G22890
AT1G04730	CTF18__P-loop containing nucleoside triphosphate hydrolases superfamily protein	AT1G04710	KAT1_PKT4__peroxisomal 3-ketoacyl-CoA thiolase 4	AT1G11220	Protein of unknown function (DUF761)	AT1G32650		AT1G12540	basic helix-loop-helix (bHLH) DNA-binding superfamily protein	AT1G22900	Disease resistance-responsive (dirigent-like protein) family protein
AT1G04750	AT VAMP7B_ATVAMP721_VAMP721_VAMP7B__vesicle-associated membrane protein 721	AT1G04770	SD!2__Tetratricopeptide repeat (TPR)-like superfamily protein	AT1G11230	Protein of unknown function (DUF761)	AT1G32850	UBP11__ubiquitin-specific protease 11	AT1G12560	ATEXP7_ATEXPA7_ATHEXP ALPHA 1.26_EXP7_EXPA7__expansin A7	AT1G22910	RNA-binding (RRM/RBD/RNP motifs) family protein
AT1G04760	ATVAMP726_VAMP726__vesicle-associated membrane protein 726	AT1G04778		AT1G11250	ATSYP125_SYP125__syntaxin of plants 125	AT1G32975		AT1G12570	Glucose-methanol-choline (GMC) oxidoreductase family protein	AT1G23070	Protein of unknown function (DUF300)
AT1G04780	Ankyrin repeat family protein	AT1G04820	TOR2_TUA4__tubulin alpha-4 chain	AT1G11370	Pectin lyase-like superfamily protein	AT1G33020	F-box and associated interaction domains-containing protein	AT1G12805	nucleotide binding	AT1G23149
AT1G04790	RING/U-box superfamily protein	AT1G04830	Ypt/Rab-GAP domain of gyp1p superfamily protein	AT1G11470	Pentatricopeptide repeat (PPR) superfamily protein	AT1G33080	MATE efflux family protein	AT1G12950	AtDTX31_RHS2__root hair specific 2	AT1G23150
AT1G04800	glycine-rich protein	AT1G04840	Tetratricopeptide repeat (TPR)-like superfamily protein	AT1G11510	DNA-binding storekeeper protein-related transcriptional regulator	AT1G33090	MATE efflux family protein	AT1G12960	Ribosomal protein L18e/L15 superfamily protein	AT1G23250	Caleosin-related family protein
AT1G04810	26S proteasome regulatory complex, non-ATPase subcomplex, Rpn2/Psmd1 subunit	AT1G04880	AtHMGB15_HMGBD15__HMG (high mobility group) box protein with ARID/BRIGHT DNA-binding domain	AT1G11520	pliceosome associated protein-related	AT1G33320	Pyridoxal phosphate (PLP)-dependent transferases superfamily protein	AT1G13130	Cellulase (glycosyl hydrolase family 5) protein	AT1G23500	GDSL-like Lipase/Acylhydrolase superfamily protein
AT1G04850	ubiquitin-associated (UBA)/TS-N domain-containing protein	AT1G04890	Protein of unknown function, DUF593	AT1G11572	Plant thionin family protein	AT1G33530	F-box family protein	AT1G13290	DOT5_WIP6__C2H2-like zinc finger protein	AT1G23560	Domain of unknown function (DUF220)
AT1G04860	ATUBP2_UBP2__ubiquitin-specific protease 2	AT1G04920	ATSPS3F_SPS3F__sucrose phosphate synthase 3F	AT1G11580	ATPMEPCRA_PMEPCRA__methylesterase PCR A	AT1G33540	scpl18__serine carboxypeptidase-like 18	AT1G13300	AtNIGT1_HRS1__myb-like transcription factor family protein	AT1G23570	Domain of unknown function (DUF220)
AT1G04870	ATPRMT10_PRMT10__protein arginine methyltransferase 10	AT1G04990	Zinc finger C-x8-C-x5-C-x3-H type family protein	AT1G11600	CYP77B1__cytochrome P450, family 77, subfamily B, polypeptide 1	AT1G33709		AT1G13420	ATST4B_ST4B__sulfotransferase 4B	AT1G23580	Domain of unknown function DUF220
AT1G04900	Protein of unknown function (DUF185)	AT1G05000	AtPFA-DSP1_PFA-DSP1__Phosphotyrosine protein phosphatases superfamily protein	AT1G11608	F-box associated ubiquitination effector family protein	AT1G33710	RNA-directed DNA polymerase (reverse transcriptase)-related family protein	AT1G13430	ATST4C_ST4C__sulfotransferase 4C	AT1G23590	Domain of unknown function DUF220
AT1G04910	O-fucosyltransferase family protein	AT1G05010	ACO4_EAT1_EFE__ethylene-forming enzyme	AT1G11610	CYP71A18__cytochrome P450, family 71, subfamily A, polypeptide 18	AT1G33720	CYP76C6__cytochrome P450, family 76, subfamily C, polypeptide 6	AT1G13590	ATPSK1_PSK1__phytosulfokine 1 precursor	AT1G23600	Domain of unknown function DUF220
AT1G04930	hydroxyproline-rich glycoprotein family protein	AT1G05020	ENTH/ANTH/VHS superfamily protein	AT1G11655		AT1G33820		AT1G13620	GLV5_RGF2	AT1G23610
AT1G04940	atTIC20_AtTic20-I_TIC20_Tic20-I__translocon at the inner envelope membrane of chloroplasts 20	AT1G05065	CLE20__CLAVATA3/ESR-RELATED 20	AT1G11670	MATE efflux family protein	AT1G33830	P-loop containing nucleoside triphosphate hydrolases superfamily protein	AT1G13670	BGL2	AT1G23640
AT1G04945	HIT-type Zinc finger family protein	AT1G05070	Protein of unknown function (DUF1068)	AT1G11740	ankyrin repeat family protein	AT1G33840	Protein of unknown function (DUF567)	AT1G13680	PLC-like phosphodiesterases superfamily protein	AT1G23650
AT1G04950	ATTAF6_EMB2781_TAF6_TAFII59__TATA BOX ASSOCIATED FACTOR II 59	AT1G05085		AT1G11765	Plant self-incompatibility protein S1 family	AT1G33850	Ribosomal protein S19 family protein	AT1G14040	PHO1;H3__EXS (ERD1/XPR1/SYG1) family protein	AT1G23660	Domain of unknown function DUF220
AT1G04960	Protein of unknown function (DUF1664)	AT1G05100	MAPKKK18__mitogen-activated protein kinase kinase kinase 18	AT1G11770	AtBBE2__FAD-binding Berberine family protein	AT1G33870	P-loop containing nucleoside triphosphate hydrolases superfamily protein	AT1G14220	Ribonuclease T2 family protein	AT1G23670	Domain of unknown function (DUF220)
AT1G04970	LBR-1__lipid-binding serum glycoprotein family protein	AT1G05150	Calcium-binding tetratricopeptide family protein	AT1G11850		AT1G33880	Avirulence induced gene (AIG1) family protein	AT1G14225		AT1G23680	Domain of unknown function (DUF220)
AT1G04980	ATPDI10_ATPDIL2-2_PDI10_PDIL2-2__PDI-like 2-2	AT1G05200	ATGLR3.4_GLR3.4_GLUR3__glutamate receptor 3.4	AT1G11915		AT1G33890	Avirulence induced gene (AIG1) family protein	AT1G14240	APY3__GDA1/CD39 nucleoside phosphatase family protein	AT1G23690	Domain of unknown function DUF220
AT1G04985		AT1G05210	Transmembrane protein 97, predicted	AT1G11920	Pectin lyase-like superfamily protein	AT1G33900	P-loop containing nucleoside triphosphate hydrolases superfamily protein	AT1G14250	GDA1/CD39 nucleoside phosphatase family protein	AT1G23700	Protein kinase superfamily protein
AT1G05030	Major facilitator superfamily protein	AT1G05220	Transmembrane protein 97, predicted	AT1G11925	Stigma-specific Stig1 family protein	AT1G33910	P-loop containing nucleoside triphosphate hydrolases superfamily protein	AT1G14540	PER4_PRX4__Peroxidase superfamily protein	AT1G23720	Proline-rich extensin-like family protein
AT1G05040		AT1G05330		AT1G12010	2-oxoglutarate (2OG) and Fe(II)-dependent oxygenase superfamily protein	AT1G33920	ATPP2-A4_PP2-A4__phloem protein 2-A4	AT1G14549		AT1G23910	Polyketide cyclase/dehydrase and lipid transport superfamily protein
AT1G05055	ATGTF2H2_GTF2H2__general transcription factor II H2	AT1G05340	AthCYSTM1	AT1G12030	Protein of unknown function (DUF506)	AT1G33925		AT1G14550	Peroxidase superfamily protein	AT1G24000	Polyketide cyclase/dehydrase and lipid transport superfamily protein
AT1G05060		AT1G05470	CVP2__DNAse I-like superfamily protein	AT1G12060	ATBAG5_BAG5__BCL-2-associated athanogene 5	AT1G33930	P-loop containing nucleoside triphosphate hydrolases superfamily protein	AT1G14580	BLJ__C2H2-like zinc finger protein	AT1G24010	Polyketide cyclase/dehydrase and lipid transport superfamily protein
AT1G05090	dentin sialophosphoprotein-related	AT1G05490	chr31__chromatin remodeling 31	AT1G12064		AT1G34046	Ankyrin-repeat containing protein	AT1G14630		AT1G24020	MLP423__MLP-like protein 423
AT1G05120	Helicase protein with RING/U-box domain	AT1G05520	Sec23/Sec24 protein transport family protein	AT1G12070	Immunoglobulin E-set superfamily protein	AT1G34047	Defensin-like (DEFL) family protein	AT1G14730	Cytochrome b561/ferric reductase transmembrane protein family	AT1G24130	Transducin/WD40 repeat-like superfamily protein
AT1G05140	Peptidase M50 family protein	AT1G05530	UGT2_UGT75B2__UDP-glucosyl transferase 75B2	AT1G12080	Vacuolar calcium-binding protein-related	AT1G34460	CYC3_CYCB1;5__CYCLIN B1;5	AT1G14870	AtPCR2_PCR2__PLANT CADMIUM RESISTANCE 2	AT1G24145
AT1G05160	ATKAO1_CYP88A3_KAO1__cytochrome P450, family 88, subfamily A, polypeptide 3	AT1G05540	Protein of unknown function (DUF295)	AT1G12090	ELP__extensin-like protein	AT1G34490	MBOAT (membrane bound O-acyl transferase) family protein	AT1G14930	Polyketide cyclase/dehydrase and lipid transport superfamily protein	AT1G24147
AT1G05170	Galactosyltransferase family protein	AT1G05560	UGT1_UGT75B1__UDP-glucosyltransferase 75B1	AT1G12100	Bifunctional inhibitor/lipid-transfer protein/seed storage 2S albumin superfamily protein	AT1G34500	MBOAT (membrane bound O-acyl transferase) family protein	AT1G14940	Polyketide cyclase/dehydrase and lipid transport superfamily protein	AT1G24540	CYP86C1__cytochrome P450, family 86, subfamily C, polypeptide 1
AT1G05180	AXR1__NAD(P)-binding Rossmann-fold superfamily protein	AT1G05570	ATGSL06_ATGSL6_CALS1_GSL06_GSL6__callose synthase 1	AT1G12110	AtNPF6.3_ATNRT1_B-1_CHL1_CHL1-1_NPF6.3_NRT1_NRT1.1__nitrate transporter 1.1	AT1G34510	Peroxidase superfamily protein	AT1G14950	Polyketide cyclase/dehydrase and lipid transport superfamily protein	AT1G25330	CES_HAF__basic helix-loop-helix (bHLH) DNA-binding superfamily protein
AT1G05190	EMB2394_RPL6__Ribosomal protein L6 family	AT1G05575		AT1G12130	FMOGS-OX6__Flavin-binding monooxygenase family protein	AT1G34790	TT1_WIP1__C2H2 and C2HC zinc fingers superfamily protein	AT1G14960	Polyketide cyclase/dehydrase and lipid transport superfamily protein	AT1G25400
AT1G05205		AT1G05615	Domain of unknown function (DUF313)	AT1G12160	FMOGS-OX7__Flavin-binding monooxygenase family protein	AT1G35181		AT1G15320		AT1G25988	Family of unknown function (DUF572)
AT1G05270	TraB family protein	AT1G05620	NSH2_URH2__uridine-ribohydrolase 2	AT1G12170	F-box family protein	AT1G35183		AT1G15330	Cystathionine beta-synthase (CBS) protein	AT1G26200	TRAM, LAG1 and CLN8 (TLC) lipid-sensing domain containing protein
AT1G05350	NAD(P)-binding Rossmann-fold superfamily protein	AT1G05630	5PTASE13_AT5PTASE13__Endonuclease/exonuclease/phosphatase family protein	AT1G12180		AT1G35242		AT1G15360	AtSHN1_SHN1_WIN1__Integrase-type DNA-binding superfamily protein	AT1G26240	Proline-rich extensin-like family protein
AT1G05360	KMS2	AT1G05675	UDP-Glycosyltransferase superfamily protein	AT1G12200	FMO__Flavin-binding monooxygenase family protein	AT1G35290	ALT1__Thioesterase superfamily protein	AT1G15385		AT1G26310	AGL10_CAL_CAL1__K-box region and MADS-box transcription factor family protein
AT1G05380	Acyl-CoA N-acyltransferase with RING/FYVE/PHD-type zinc finger protein	AT1G05680	UGT74E2__Uridine diphosphate glycosyltransferase 74E2	AT1G12490	F-box associated ubiquitination effector family protein	AT1G35310	MLP168__MLP-like protein 168	AT1G15540	2-oxoglutarate (2OG) and Fe(II)-dependent oxygenase superfamily protein	AT1G26320	Zinc-binding dehydrogenase family protein
AT1G05385	LPA19_Psb27-H1__photosystem II 11 kDa protein-related	AT1G05690	BT3__BTB and TAZ domain protein 3	AT1G12560	ATEXP7_ATEXPA7_ATHEXP ALPHA 1.26_EXP7_EXPA7__expansin A7	AT1G35320		AT1G15590		AT1G26700	ATMLO14_MLO14__Seven transmembrane MLO family protein
AT1G05410	Protein of unknown function (DUF1423)	AT1G05710	basic helix-loop-helix (bHLH) DNA-binding superfamily protein	AT1G12570	Glucose-methanol-choline (GMC) oxidoreductase family protein	AT1G35365	Protein of unknown function (DUF1184)	AT1G15600		AT1G26710
AT1G05430		AT1G05770	Mannose-binding lectin superfamily protein	AT1G12630	Integrase-type DNA-binding superfamily protein	AT1G35461		AT1G15610		AT1G26720
AT1G05440	C-8 sterol isomerases	AT1G05805	AKS2__basic helix-loop-helix (bHLH) DNA-binding superfamily protein	AT1G12663		AT1G35537	AtPDFL2.1__Defensin-like (DEFL) family protein	AT1G15620		AT1G26771
AT1G05460	SDE3__P-loop containing nucleoside triphosphate hydrolases superfamily protein	AT1G05810	ARA_ARA-1_ATRAB11D_ATRABA5E_RABA5E__RAB GTPase homolog A5E	AT1G12672		AT1G35890	NAC (No Apical Meristem) domain transcriptional regulator superfamily protein	AT1G15680	F-box family protein	AT1G26773
AT1G05500	ATSYTE_NTMC2T2.1_NTMC2TYPE2.1_SYT5_SYTE__Calcium-dependent lipid-binding (CaLB domain) family protein	AT1G05840	Eukaryotic aspartyl protease family protein	AT1G12740	CYP87A2__cytochrome P450, family 87, subfamily A, polypeptide 2	AT1G36070	Transducin/WD40 repeat-like superfamily protein	AT1G15840		AT1G26780	AtMYB117_LOF1_MYB117__myb domain protein 117
AT1G05590	ATHEX3_HEXO2__beta-hexosaminidase 2	AT1G05860		AT1G12805	nucleotide binding	AT1G37140	MCT1__MEI2 C-terminal RRM only like 1	AT1G16390	ATOCT3_OCT3__organic cation/carnitine transporter 3	AT1G26790	Dof-type zinc finger DNA-binding family protein
AT1G05600	EMB3101__Tetratricopeptide repeat (TPR)-like superfamily protein	AT1G05870	Protein of unknown function (DUF1685)	AT1G12855	F-box family protein	AT1G40104		AT1G16400	CYP79F2__cytochrome P450, family 79, subfamily F, polypeptide 2	AT1G26795	Plant self-incompatibility protein S1 family
AT1G05610	APS2__ADP-glucose pyrophosphorylase small subunit 2	AT1G05880	ARI12_ATARI12__RING/U-box superfamily protein	AT1G12940	ATNRT2.5_NRT2.5__nitrate transporter2.5	AT1G42980	Actin-binding FH2 (formin homology 2) family protein	AT1G16410	BUS1_CYP79F1_SPS1__cytochrome p450 79f1	AT1G26796	Plant self-incompatibility protein S1 family
AT1G05640	Ankyrin repeat family protein	AT1G05890	ARI5_ATARI5__RING/U-box superfamily protein	AT1G12950	AtDTX31_RHS2__root hair specific 2	AT1G43005		AT1G16530	ASL9_LBD3__ASYMMETRIC LEAVES 2-like 9	AT1G26797	Plant self-incompatibility protein S1 family
AT1G05670	Pentatricopeptide repeat (PPR-like) superfamily protein	AT1G05930	Domain of unknown function (DUF313)	AT1G12980	DRN_ESR1__Integrase-type DNA-binding superfamily protein	AT1G43010	Pentatricopeptide repeat (PPR) superfamily protein	AT1G16905	Curculin-like (mannose-binding) lectin family protein	AT1G26798	Plant self-incompatibility protein S1 family
AT1G05700	Leucine-rich repeat transmembrane protein kinase protein	AT1G05940	CAT9__cationic amino acid transporter 9	AT1G13130	Cellulase (glycosyl hydrolase family 5) protein	AT1G43020	Protein of unknown function, DUF547	AT1G16910	LSH8__Protein of unknown function (DUF640)	AT1G26799	Plant self-incompatibility protein S1 family
AT1G05720	selenoprotein family protein	AT1G05950		AT1G13290	DOT5_WIP6__C2H2-like zinc finger protein	AT1G43140	Cullin family protein	AT1G16930	F-box/RNI-like/FBD-like domains-containing protein	AT1G26815	FBD domain family
AT1G05730	Eukaryotic protein of unknown function (DUF842)	AT1G05990	RHS1__EF hand calcium-binding protein family	AT1G13300	AtNIGT1_HRS1__myb-like transcription factor family protein	AT1G43171		AT1G16940	F-box/RNI-like/FBD-like domains-containing protein	AT1G26820	RNS3__ribonuclease 3
AT1G05740	Eukaryotic protein of unknown function (DUF842)	AT1G06000	UGT89C1__UDP-Glycosyltransferase superfamily protein	AT1G13370	Histone superfamily protein	AT1G43640	AtTLP5_TLP5__tubby like protein 5	AT1G16950		AT1G26870	ANAC009_FEZ__NAC (No Apical Meristem) domain transcriptional regulator superfamily protein
AT1G05750	CLB19_PDE247__Tetratricopeptide repeat (TPR)-like superfamily protein	AT1G06020	FRK3_FRK5__pfkB-like carbohydrate kinase family protein	AT1G13420	ATST4B_ST4B__sulfotransferase 4B	AT1G44224	ECA1 gametogenesis related family protein	AT1G17060	CHI2_CYP72C1_SHK1_SOB7__cytochrome p450 72c1	AT1G26945	KDR_PRE6__basic helix-loop-helix (bHLH) DNA-binding superfamily protein
AT1G05760	RTM1__Mannose-binding lectin superfamily protein	AT1G06030	FRK2_FRK6__pfkB-like carbohydrate kinase family protein	AT1G13430	ATST4C_ST4C__sulfotransferase 4C	AT1G44940		AT1G17150	Pectin lyase-like superfamily protein	AT1G27020
AT1G05780	Vacuolar ATPase assembly integral membrane protein VMA21-like domain	AT1G06040	BBX24_STO__B-box zinc finger family protein	AT1G13590	ATPSK1_PSK1__phytosulfokine 1 precursor	AT1G44941		AT1G17190	ATGSTU26_GSTU26__glutathione S-transferase tau 26	AT1G27030
AT1G05785	Got1/Sft2-like vescicle transport protein family	AT1G06148		AT1G13600	AtbZIP58_bZIP58__basic leucine-zipper 58	AT1G45145	ATH5_ATTRX5_LIV1_TRX-h5_TRX5__thioredoxin H-type 5	AT1G17300		AT1G27220	paired amphipathic helix repeat-containing protein
AT1G05790	lipase class 3 family protein	AT1G06149		AT1G13605		AT1G46336		AT1G17310	MADS-box transcription factor family protein	AT1G27490	F-box and associated interaction domains-containing protein
AT1G05820	ATSPPL5_SPPL5__SIGNAL PEPTIDE PEPTIDASE-LIKE 5	AT1G06150	EMB1444_LHL1__basic helix-loop-helix (bHLH) DNA-binding superfamily protein	AT1G13607	Defensin-like (DEFL) family protein	AT1G46408	AGL97__AGAMOUS-like 97	AT1G17345	SAUR77__SAUR-like auxin-responsive protein family	AT1G27740	RSL4__root hair defective 6-like 4
AT1G05830	ATX2_SDG30__trithorax-like protein 2	AT1G06160	ERF59_ORA59__octadecanoid-responsive Arabidopsis AP2/ERF 59	AT1G13608	Defensin-like (DEFL) family protein	AT1G46840	F-box family protein	AT1G17700	PRA1.F1__prenylated RAB acceptor 1.F1	AT1G28130	GH3.17_VAS2__Auxin-responsive GH3 family protein
AT1G05835	PHD finger protein	AT1G06180	ATMYB13_ATMYBLFGN_MYB13__myb domain protein 13	AT1G13609	Defensin-like (DEFL) family protein	AT1G46912	F-box associated ubiquitination effector family protein	AT1G17710	AtPEPC1_PEPC1__Pyridoxal phosphate phosphatase-related protein	AT1G28160	Integrase-type DNA-binding superfamily protein
AT1G05850	ATCTL1_CTL1_ELP_ELP1_ERH2_HOT2_POM1__Chitinase family protein	AT1G06225	CLE3__CLAVATA3/ESR-RELATED 3	AT1G13610	alpha/beta-Hydrolases superfamily protein	AT1G47317		AT1G17770	SDG17_SUVH7__SU(VAR)3-9 homolog 7	AT1G28170	SOT7__sulphotransferase 7
AT1G05894		AT1G06240	Protein of unknown function DUF455	AT1G13620	GLV5_RGF2	AT1G47350	F-box associated ubiquitination effector family protein	AT1G18100	E12A11_MFT__PEBP (phosphatidylethanolamine-binding protein) family protein	AT1G28270	AtRALF4_RALF4_RALFL4__ralf-like 4
AT1G05900	ATNTH2_NTH2__endonuclease III 2	AT1G06310	ACX6__acyl-CoA oxidase 6	AT1G13670	BGL2	AT1G47370	RBA1__Toll-Interleukin-Resistance (TIR) domain family protein	AT1G18200	AtRABA6b_RABA6b__RAB GTPase homolog A6B	AT1G28290	AGP31__arabinogalactan protein 31
AT1G05910	BRAT1__cell division cycle protein 48-related / CDC48-related	AT1G06390	ATGSK1_ATSK2-3_ATSK22_BIL2_GSK1_SK22__GSK3/SHAGGY-like protein kinase 1	AT1G13710	CYP78A5_KLU__cytochrome P450, family 78, subfamily A, polypeptide 5	AT1G47389		AT1G18350	ATMKK7_BUD1_MKK7_MKK7__MAP kinase kinase 7	AT1G28360	ATERF12_ERF12__ERF domain protein 12
AT1G05920	Domain of unknown function (DUF313)	AT1G06430	FTSH8__FTSH protease 8	AT1G14040	PHO1;H3__EXS (ERD1/XPR1/SYG1) family protein	AT1G47390	F-box and associated interaction domains-containing protein	AT1G18570	AtMYB51_BW51A_BW51B_HIG1_MYB51__myb domain protein 51	AT1G28400
AT1G05925		AT1G06475		AT1G14100	FUT8__fucosyltransferase 8	AT1G47395		AT1G18760	Zinc finger, C3HC4 type (RING finger) family protein	AT1G28430	CYP705A24__cytochrome P450, family 705, subfamily A, polypeptide 24
AT1G05960	ARM repeat superfamily protein	AT1G06490	ATGSL07_atgsl7_CalS7_gsl07_GSL07_GSL7__glucan synthase-like 7	AT1G14120	AtDAO2__2-oxoglutarate (2OG) and Fe(II)-dependent oxygenase superfamily protein	AT1G47410		AT1G18770	RING/U-box superfamily protein	AT1G28450	AGL58__AGAMOUS-like 58
AT1G05970	AIPP1__RNA-binding (RRM/RBD/RNP motifs) family protein	AT1G06520	ATGPAT1_GPAT1_sn-2-GPAT1__glycerol-3-phosphate acyltransferase 1	AT1G14220	Ribonuclease T2 family protein	AT1G47480	alpha/beta-Hydrolases superfamily protein	AT1G18780	RING/U-box superfamily protein	AT1G28460	AGL59__AGAMOUS-like 59
AT1G06010		AT1G06570	HPD_HPPD_PDS1__phytoene desaturation 1	AT1G14225		AT1G47485	CEP1	AT1G18790	AtRKD1_RKD1_URP5__RWP-RK domain-containing protein	AT1G28470	ANAC010_NAC010_SND3__NAC domain containing protein 10
AT1G06050	Protein of unknown function (DUF1336)	AT1G06640	2-oxoglutarate (2OG) and Fe(II)-dependent oxygenase superfamily protein	AT1G14240	APY3__GDA1/CD39 nucleoside phosphatase family protein	AT1G47603	ATPUP19_PUP19__purine permease 19	AT1G18810	phytochrome kinase substrate-related	AT1G28480	GRX480_GRXC9_roxy19__Thioredoxin superfamily protein
AT1G06060	LisH and RanBPM domains containing protein	AT1G06645	2-oxoglutarate (2OG) and Fe(II)-dependent oxygenase superfamily protein	AT1G14250	GDA1/CD39 nucleoside phosphatase family protein	AT1G47780	alpha/beta-Hydrolases superfamily protein	AT1G18835	MIF3__mini zinc finger	AT1G28695	Nucleotide-diphospho-sugar transferase family protein
AT1G06070	bZIP69__Basic-leucine zipper (bZIP) transcription factor family protein	AT1G06650	2-oxoglutarate (2OG) and Fe(II)-dependent oxygenase superfamily protein	AT1G14540	PER4_PRX4__Peroxidase superfamily protein	AT1G47786	alpha/beta-Hydrolases superfamily protein	AT1G18960	myb-like HTH transcriptional regulator family protein	AT1G28700	Nucleotide-diphospho-sugar transferase family protein
AT1G06110	SKIP16__SKP1/ASK-interacting protein 16	AT1G06660	JASON	AT1G14549		AT1G47790	F-box and associated interaction domains-containing protein	AT1G18970	GLP4__germin-like protein 4	AT1G29000	Heavy metal transport/detoxification superfamily protein
AT1G06130	GLX2-4__glyoxalase 2-4	AT1G06670	NIH__nuclear DEIH-boxhelicase	AT1G14550	Peroxidase superfamily protein	AT1G47800	F-box and associated interaction domains-containing protein	AT1G19060	Protein of unknown function (DUF626)	AT1G29010	TIE3
AT1G06140	MEF3__Pentatricopeptide repeat (PPR) superfamily protein	AT1G06760	H1.1__winged-helix DNA-binding transcription factor family protein	AT1G14580	BLJ__C2H2-like zinc finger protein	AT1G47810	F-box and associated interaction domains-containing protein	AT1G19160	F-box family protein	AT1G29090	Cysteine proteinases superfamily protein
AT1G06170	bHLH089__basic helix-loop-helix (bHLH) DNA-binding superfamily protein	AT1G06770	ATDRIP1_AtRING1B_DRIP1__DREB2A-interacting protein 1	AT1G14600	Homeodomain-like superfamily protein	AT1G47813		AT1G19230	Riboflavin synthase-like superfamily protein	AT1G29140	Pollen Ole e 1 allergen and extensin family protein
AT1G06190	RHON1__Rho termination factor	AT1G06780	GAUT6__galacturonosyltransferase 6	AT1G14630		AT1G47890	AtRLP7_RLP7__receptor like protein 7	AT1G19250	FMO1__flavin-dependent monooxygenase 1	AT1G29160	COG1__Dof-type zinc finger DNA-binding family protein
AT1G06200	Peptidase S24/S26A/S26B/S26C family protein	AT1G06830	CEPD1__Glutaredoxin family protein	AT1G14700	ATPAP3_PAP3__purple acid phosphatase 3	AT1G47915	F-box family protein	AT1G19320	Pathogenesis-related thaumatin superfamily protein	AT1G29179
AT1G06210	ENTH/VHS/GAT family protein	AT1G06840	Leucine-rich repeat protein kinase family protein	AT1G14730	Cytochrome b561/ferric reductase transmembrane protein family	AT1G47920	RNI-like superfamily protein	AT1G19460	Galactose oxidase/kelch repeat superfamily protein	AT1G29280	ATWRKY65_WRKY65__WRKY DNA-binding protein 65
AT1G06220	CLO_GFA1_MEE5__Ribosomal protein S5/Elongation factor G/III/V family protein	AT1G06850	AtbZIP52_bZIP52__basic leucine-zipper 52	AT1G14755	S locus-related glycoprotein 1 (SLR1) binding pollen coat protein family	AT1G47980		AT1G19500		AT1G29290
AT1G06230	GTE4__global transcription factor group E4	AT1G06870	Plsp2A__Peptidase S24/S26A/S26B/S26C family protein	AT1G14760	KNATM__KNOX Arabidopsis thaliana meinox	AT1G48190	Galactose oxidase/kelch repeat superfamily protein	AT1G19670	ATCLH1_ATHCOR1_CLH1_CORI1__chlorophyllase 1	AT1G29670	GDSL-like Lipase/Acylhydrolase superfamily protein
AT1G06250	alpha/beta-Hydrolases superfamily protein	AT1G06920	ATOFP4_OFP4__ovate family protein 4	AT1G14860	atnudt18_NUDT18__nudix hydrolase homolog 18	AT1G48325	Expressed protein	AT1G19780	ATCNGC8_CNGC8__cyclic nucleotide gated channel 8	AT1G29860	ATWRKY71_EXB1_WRKY71__WRKY DNA-binding protein 71
AT1G06260	Cysteine proteinases superfamily protein	AT1G06923		AT1G14870	AtPCR2_PCR2__PLANT CADMIUM RESISTANCE 2	AT1G48500	AtJAZ4_JAZ4_TIFY6A__jasmonate-zim-domain protein 4	AT1G19790	SRS7__SHI-related sequence 7	AT1G29910	AB180_CAB3_LHCB1.2__chlorophyll A/B binding protein 3
AT1G06270	Pentatricopeptide repeat (PPR) superfamily protein	AT1G06925		AT1G14880	AtPCR1_PCR1__PLANT CADMIUM RESISTANCE 1	AT1G48980	ALKBH9A__2-oxoglutarate (2OG) and Fe(II)-dependent oxygenase superfamily protein	AT1G19830	SAUR54__SAUR-like auxin-responsive protein family	AT1G29920	AB165_CAB2_LHCB1.1__chlorophyll A/B-binding protein 2
AT1G06290	ACX3_ATACX3__acyl-CoA oxidase 3	AT1G06930		AT1G14890	Plant invertase/pectin methylesterase inhibitor superfamily protein	AT1G49005	CLE11__CLAVATA3/ESR-RELATED 11	AT1G19890	ATMGH3_MGH3__male-gamete-specific histone H3	AT1G29930	AB140_CAB1_CAB140_LHCB1.3__chlorophyll A/B binding protein 1
AT1G06380	Ribosomal protein L1p/L10e family	AT1G06950	ATTIC110_TIC110__translocon at the inner envelope membrane of chloroplasts 110	AT1G14930	Polyketide cyclase/dehydrase and lipid transport superfamily protein	AT1G49100	Leucine-rich repeat protein kinase family protein	AT1G19900	glyoxal oxidase-related protein	AT1G30140
AT1G06400	ARA-2_ARA2_ATRAB11E_ATRABA1A__Ras-related small GTP-binding family protein	AT1G06970	ATCHX14_CHX14__cation/hydrogen exchanger 14	AT1G14940	Polyketide cyclase/dehydrase and lipid transport superfamily protein	AT1G49190	ARR19_RR19__response regulator 19	AT1G19930	Galactose oxidase/kelch repeat superfamily protein	AT1G30210	ATTCP24_TCP24__TEOSINTE BRANCHED 1, cycloidea, and PCF family 24
AT1G06410	ATTPS7_ATTPSA_TPS7_TPS7__trehalose-phosphatase/synthase 7	AT1G07010	AtSLP1_SLP1__Calcineurin-like metallo-phosphoesterase superfamily protein	AT1G14950	Polyketide cyclase/dehydrase and lipid transport superfamily protein	AT1G49250	ATP-dependent DNA ligase	AT1G20070		AT1G30250
AT1G06420		AT1G07040		AT1G14960	Polyketide cyclase/dehydrase and lipid transport superfamily protein	AT1G49320	ATUSPL1_USPL1__unknown seed protein like 1	AT1G20080	ATSYTB_NTMC2T1.2_NTMC2TYPE1.2_SYT2_SYTB__Calcium-dependent lipid-binding (CaLB domain) family protein	AT1G30650	AR411_ATWRKY14_WRKY14__WRKY DNA-binding protein 14
AT1G06440	Ubiquitin carboxyl-terminal hydrolase family protein	AT1G07050	CCT motif family protein	AT1G15010		AT1G49430	LACS2_LRD2__long-chain acyl-CoA synthetase 2	AT1G20180	Protein of unknown function (DUF677)	AT1G30760	AtBBE-like 13__FAD-binding Berberine family protein
AT1G06450	Polynucleotidyl transferase, ribonuclease H-like superfamily protein	AT1G07130	ATSTN1_STN1__Nucleic acid-binding, OB-fold-like protein	AT1G15320		AT1G49475	AP2/B3-like transcriptional factor family protein	AT1G20380	POQR__Prolyl oligopeptidase family protein	AT1G30780	F-box associated ubiquitination effector family protein
AT1G06460	ACD31.2_ACD32.1__alpha-crystallin domain 32.1	AT1G07135	glycine-rich protein	AT1G15330	Cystathionine beta-synthase (CBS) protein	AT1G49770	RGE1_ZOU__basic helix-loop-helix (bHLH) DNA-binding superfamily protein	AT1G20735	F-box and associated interaction domains-containing protein	AT1G30790	F-box and associated interaction domains-containing protein
AT1G06470	Nucleotide/sugar transporter family protein	AT1G07150	MAPKKK13__mitogen-activated protein kinase kinase kinase 13	AT1G15360	AtSHN1_SHN1_WIN1__Integrase-type DNA-binding superfamily protein	AT1G50220		AT1G20740	Protein of unknown function (DUF833)	AT1G30795	Glycine-rich protein family
AT1G06500		AT1G07160	Protein phosphatase 2C family protein	AT1G15385		AT1G50310	ATSTP9_STP9__sugar transporter 9	AT1G20795	F-box family protein	AT1G30814
AT1G06510		AT1G07180	ATNDI1_NDA1__alternative NAD(P)H dehydrogenase 1	AT1G15540	2-oxoglutarate (2OG) and Fe(II)-dependent oxygenase superfamily protein	AT1G50690	Cystatin/monellin superfamily protein	AT1G20800	F-box family protein	AT1G30950	UFO__F-box family protein
AT1G06515	ssSPTa__Protein of unknown function (DUF3317)	AT1G07200	SMXL6__Double Clp-N motif-containing P-loop nucleoside triphosphate hydrolases superfamily protein	AT1G15550	ATGA3OX1_GA3OX1_GA4__gibberellin 3-oxidase 1	AT1G50691		AT1G20860	PHT1;8__phosphate transporter 1;8	AT1G30990	Polyketide cyclase/dehydrase and lipid transport superfamily protein
AT1G06530	PMD2__Tropomyosin-related	AT1G07210	Ribosomal protein S18	AT1G15580	ATAUX2-27_AUX2-27_IAA5__indole-3-acetic acid inducible 5	AT1G50880	F-box and associated interaction domains-containing protein	AT1G20900	AHL27_ESC_ORE7__Predicted AT-hook DNA-binding family protein	AT1G31000	F-box and associated interaction domains-containing protein
AT1G06540		AT1G07220	Arabidopsis thaliana protein of unknown function (DUF821)	AT1G15590		AT1G50954		AT1G20940	F-box family protein	AT1G31040	PLATZ transcription factor family protein
AT1G06550	ATP-dependent caseinolytic (Clp) protease/crotonase family protein	AT1G07230	NPC1__non-specific phospholipase C1	AT1G15600		AT1G50960	ATGA2OX7_GA2OX7__gibberellin 2-oxidase 7	AT1G20990	Cysteine/Histidine-rich C1 domain family protein	AT1G31090	F-box family protein
AT1G06560	AtTRM4f_NOP2C_TRM4f__NOL1/NOP2/sun family protein	AT1G07240	UGT71C5__UDP-glucosyl transferase 71C5	AT1G15620		AT1G50980	F-box/RNI-like/FBD-like domains-containing protein	AT1G21140	AtVTL1_VTL1__Vacuolar iron transporter (VIT) family protein	AT1G31140	AGL63_GOA__GORDITA
AT1G06580	PPR1__Pentatricopeptide repeat (PPR) superfamily protein	AT1G07250	UGT71C4__UDP-glucosyl transferase 71C4	AT1G15640		AT1G51010		AT1G21281		AT1G31163	F-box associated ubiquitination effector family protein
AT1G06590		AT1G07260	UGT71C3__UDP-glucosyl transferase 71C3	AT1G15680	F-box family protein	AT1G51020		AT1G21310	ATEXT3_EXT3_RSH__extensin 3	AT1G31250	proline-rich family protein
AT1G06630	F-box/RNI-like superfamily protein	AT1G07280	Tetratricopeptide repeat (TPR)-like superfamily protein	AT1G15820	CP24_LHCB6__light harvesting complex photosystem II subunit 6	AT1G51030		AT1G21320	nucleotide binding;nucleic acid binding	AT1G31260	ZIP10__zinc transporter 10 precursor
AT1G06690	NAD(P)-linked oxidoreductase superfamily protein	AT1G07310	Calcium-dependent lipid-binding (CaLB domain) family protein	AT1G15825	hydroxyproline-rich glycoprotein family protein	AT1G51035		AT1G21327		AT1G31270
AT1G06700	Protein kinase superfamily protein	AT1G07320	EMB2784_PRPL4_RPL4__ribosomal protein L4	AT1G15840		AT1G51040	Protein kinase superfamily protein	AT1G21360	GLTP2__glycolipid transfer protein 2	AT1G31290	AGO3__ARGONAUTE 3
AT1G06710	MTSF1_MTSF2__Tetratricopeptide repeat (TPR)-like superfamily protein	AT1G07340	ATSTP2_STP2__sugar transporter 2	AT1G16390	ATOCT3_OCT3__organic cation/carnitine transporter 3	AT1G51190	PLT2__Integrase-type DNA-binding superfamily protein	AT1G21475	Protein of unknown function (DUF506)	AT1G31310	hydroxyproline-rich glycoprotein family protein
AT1G06720	P-loop containing nucleoside triphosphate hydrolases superfamily protein	AT1G07370	ATPCNA1_PCNA1__proliferating cellular nuclear antigen 1	AT1G16400	CYP79F2__cytochrome P450, family 79, subfamily F, polypeptide 2	AT1G51220	AtWIP5_WIP5__WIP domain protein 5	AT1G21528		AT1G31510	F-box associated ubiquitination effector family protein
AT1G06730	pfkB-like carbohydrate kinase family protein	AT1G07380	AtNCER1__Neutral/alkaline non-lysosomal ceramidase	AT1G16410	BUS1_CYP79F1_SPS1__cytochrome p450 79f1	AT1G51230	Plant self-incompatibility protein S1 family	AT1G21540	AMP-dependent synthetase and ligase family protein	AT1G31520
AT1G06750	P-loop containing nucleoside triphosphate hydrolases superfamily protein	AT1G07390	AtRLP1_RLP1__receptor like protein 1	AT1G16530	ASL9_LBD3__ASYMMETRIC LEAVES 2-like 9	AT1G51240	Plant self-incompatibility protein S1 family	AT1G21850	sks8__SKU5 similar 8	AT1G31530	DNAse I-like superfamily protein
AT1G06790	NRPC7__RNA polymerase Rpb7 N-terminal domain-containing protein	AT1G07400	HSP20-like chaperones superfamily protein	AT1G16760	Protein kinase protein with adenine nucleotide alpha hydrolases-like domain	AT1G51250	Plant self-incompatibility protein S1 family	AT1G21860	sks7__SKU5 similar 7	AT1G31540	Disease resistance protein (TIR-NBS-LRR class) family
AT1G06820	CCR2_CRTISO__carotenoid isomerase	AT1G07420	ATSMO1_SMO2-1__sterol 4-alpha-methyl-oxidase 2-1	AT1G16905	Curculin-like (mannose-binding) lectin family protein	AT1G51260	LPAT3__lysophosphatidyl acyltransferase 3	AT1G21864	Plant thionin family protein	AT1G31580	CXC750_ECS1__ECS1
AT1G06890	UXT3__nodulin MtN21 /EamA-like transporter family protein	AT1G07440	NAD(P)-binding Rossmann-fold superfamily protein	AT1G16910	LSH8__Protein of unknown function (DUF640)	AT1G51270	structural molecules;transmembrane receptors;structural molecules	AT1G21890	UMAMIT19__nodulin MtN21 /EamA-like transporter family protein	AT1G31670	Copper amine oxidase family protein
AT1G06900	Insulinase (Peptidase family M16) family protein	AT1G07450	NAD(P)-binding Rossmann-fold superfamily protein	AT1G16930	F-box/RNI-like/FBD-like domains-containing protein	AT1G51290	F-box and associated interaction domains-containing protein	AT1G21940		AT1G31690	Copper amine oxidase family protein
AT1G06910	TRFL7__TRF-like 7	AT1G07485		AT1G17010	2-oxoglutarate (2OG) and Fe(II)-dependent oxygenase superfamily protein	AT1G51300	alpha/beta-Hydrolases superfamily protein	AT1G21960	RING/U-box superfamily protein	AT1G31710	Copper amine oxidase family protein
AT1G06960	RNA-binding (RRM/RBD/RNP motifs) family protein	AT1G07490	DVL9_RTFL3__ROTUNDIFOLIA like 3	AT1G17060	CHI2_CYP72C1_SHK1_SOB7__cytochrome p450 72c1	AT1G51320	F-box and associated interaction domains-containing protein	AT1G21970	AtLEC1_EMB 212_EMB212_LEC1_NF-YB9__Histone superfamily protein	AT1G31772	Defensin-like (DEFL) family protein
AT1G07000	ATEXO70B2_EXO70B2__exocyst subunit exo70 family protein B2	AT1G07500	SMR5	AT1G17150	Pectin lyase-like superfamily protein	AT1G51330	Serine protease inhibitor (SERPIN) family protein	AT1G21975		AT1G31875
AT1G07020		AT1G07540	TRFL2__TRF-like 2	AT1G17190	ATGSTU26_GSTU26__glutathione S-transferase tau 26	AT1G51810	Leucine-rich repeat protein kinase family protein	AT1G21990	F-box/RNI-like/FBD-like domains-containing protein	AT1G31885	NIP3;1__NOD26-like intrinsic protein 3;1
AT1G07025	Mitochondrial substrate carrier family protein	AT1G07570	APK1_APK1A__Protein kinase superfamily protein	AT1G17200	CASPL2A1__Uncharacterised protein family (UPF0497)	AT1G51820	Leucine-rich repeat protein kinase family protein	AT1G22000	FBD, F-box and Leucine Rich Repeat domains containing protein	AT1G32020	F-box family protein
AT1G07030	Mitochondrial substrate carrier family protein	AT1G07610	MT1C__metallothionein 1C	AT1G17300		AT1G51823		AT1G22110	structural constituent of ribosome	AT1G32030	Domain of unknown function (DUF313)
AT1G07060	ATDFO_DFO	AT1G07620	ATOBGM_TRM32__GTP-binding protein Obg/CgtA	AT1G17310	MADS-box transcription factor family protein	AT1G51830	Leucine-rich repeat protein kinase family protein	AT1G22210	TPPC__Haloacid dehalogenase-like hydrolase (HAD) superfamily protein	AT1G32050	AtSCAMP5_SCAMP5__SCAMP family protein
AT1G07070	Ribosomal protein L35Ae family protein	AT1G07630	PLL5__pol-like 5	AT1G17345	SAUR77__SAUR-like auxin-responsive protein family	AT1G51840	protein kinase-related	AT1G22220	AUF2__F-box family protein	AT1G32280	AtEND1_END1__Bifunctional inhibitor/lipid-transfer protein/seed storage 2S albumin superfamily protein
AT1G07080	Thioredoxin superfamily protein	AT1G07650	Leucine-rich repeat transmembrane protein kinase	AT1G17700	PRA1.F1__prenylated RAB acceptor 1.F1	AT1G51870	protein kinase family protein	AT1G22340	AtUGT85A7_UGT85A7__UDP-glucosyl transferase 85A7	AT1G32420	F-box and associated interaction domains-containing protein
AT1G07110	ATF2KP_F2KP_FKFBP__fructose-2,6-bisphosphatase	AT1G07690		AT1G17710	AtPEPC1_PEPC1__Pyridoxal phosphate phosphatase-related protein	AT1G51880	RHS6__root hair specific 6	AT1G22440	Zinc-binding alcohol dehydrogenase family protein	AT1G32430	F-box and associated interaction domains-containing protein
AT1G07120		AT1G07740	Tetratricopeptide repeat (TPR)-like superfamily protein	AT1G17770	SDG17_SUVH7__SU(VAR)3-9 homolog 7	AT1G51900	ISTL12__Regulator of Vps4 activity in the MVB pathway protein	AT1G22600	Late embryogenesis abundant protein (LEA) family protein	AT1G32650
AT1G07140	SIRANBP__Pleckstrin homology (PH) domain superfamily protein	AT1G07750	RmlC-like cupins superfamily protein	AT1G17960	Threonyl-tRNA synthetase	AT1G51910	Leucine-rich repeat protein kinase family protein	AT1G22680		AT1G32660	F-box and associated interaction domains-containing protein
AT1G07170	PHF5-like protein	AT1G07790	HTB1__Histone superfamily protein	AT1G18100	E12A11_MFT__PEBP (phosphatidylethanolamine-binding protein) family protein	AT1G51913		AT1G22710	ATSUC2_SUC2_SUT1__sucrose-proton symporter 2	AT1G32850	UBP11__ubiquitin-specific protease 11
AT1G07190		AT1G07795		AT1G18140	ATLAC1_LAC1__laccase 1	AT1G51915	cryptdin protein-related	AT1G22760	PAB3__poly(A) binding protein 3	AT1G33020	F-box and associated interaction domains-containing protein
AT1G07270	Cell division control, Cdc6	AT1G07830	ribosomal protein L29 family protein	AT1G18200	AtRABA6b_RABA6b__RAB GTPase homolog A6B	AT1G51920		AT1G22990	HIPP22__Heavy metal transport/detoxification superfamily protein	AT1G33080	MATE efflux family protein
AT1G07290	GONST2__golgi nucleotide sugar transporter 2	AT1G07850	Protein of unknown function (DUF604)	AT1G18280	LTPG3__Bifunctional inhibitor/lipid-transfer protein/seed storage 2S albumin superfamily protein	AT1G51930	RING/U-box superfamily protein	AT1G23037	F-box associated ubiquitination effector family protein	AT1G33090	MATE efflux family protein
AT1G07300	josephin protein-related	AT1G07880	ATMPK13__Protein kinase superfamily protein	AT1G18290		AT1G51990	O-methyltransferase family protein	AT1G23120	Polyketide cyclase/dehydrase and lipid transport superfamily protein	AT1G33100	MATE efflux family protein
AT1G07330		AT1G07885		AT1G18350	ATMKK7_BUD1_MKK7_MKK7__MAP kinase kinase 7	AT1G52040	ATMBP_MBP1__myrosinase-binding protein 1	AT1G23130	Polyketide cyclase/dehydrase and lipid transport superfamily protein	AT1G33102
AT1G07350	SR45a__RNA-binding (RRM/RBD/RNP motifs) family protein	AT1G07890	APX1_ATAPX01_ATAPX1_CS1_MEE6__ascorbate peroxidase 1	AT1G18400	BEE1__BR enhanced expression 1	AT1G52050	Mannose-binding lectin superfamily protein	AT1G23140	CAR8__Calcium-dependent lipid-binding (CaLB domain) family protein	AT1G33320	Pyridoxal phosphate (PLP)-dependent transferases superfamily protein
AT1G07360	MAC5A__CCCH-type zinc fingerfamily protein with RNA-binding domain	AT1G07901		AT1G18570	AtMYB51_BW51A_BW51B_HIG1_MYB51__myb domain protein 51	AT1G52060	Mannose-binding lectin superfamily protein	AT1G23145	RALFL2__RALF-like 2	AT1G33440	AtNPF4.4_NPF4.4__Major facilitator superfamily protein
AT1G07410	ATRAB-A2B_ATRABA2B_RAB-A2B_RABA2b__RAB GTPase homolog A2B	AT1G07910	AtRLG1_ATRNL_RNL_ZYG3__RNAligase	AT1G18710	AtMYB47_MYB47__myb domain protein 47	AT1G52070	Mannose-binding lectin superfamily protein	AT1G23147	RALFL3__RALF-like 3	AT1G33709
AT1G07460	Concanavalin A-like lectin family protein	AT1G07970		AT1G18760	Zinc finger, C3HC4 type (RING finger) family protein	AT1G52100	Mannose-binding lectin superfamily protein	AT1G23160	Auxin-responsive GH3 family protein	AT1G33710	RNA-directed DNA polymerase (reverse transcriptase)-related family protein
AT1G07470	Transcription factor IIA, alpha/beta subunit	AT1G08030	AQC1_HPS7_TPST__tyrosylprotein sulfotransferase	AT1G18770	RING/U-box superfamily protein	AT1G52110	Mannose-binding lectin superfamily protein	AT1G23200	HMS_PME6__Plant invertase/pectin methylesterase inhibitor superfamily	AT1G33811	GDSL-like Lipase/Acylhydrolase superfamily protein
AT1G07473		AT1G08050	Zinc finger (C3HC4-type RING finger) family protein	AT1G18810	phytochrome kinase substrate-related	AT1G52120	Mannose-binding lectin superfamily protein	AT1G23201		AT1G33820
AT1G07476		AT1G08070	EMB3102_OTP82__Tetratricopeptide repeat (TPR)-like superfamily protein	AT1G18835	MIF3__mini zinc finger	AT1G52190	AtNPF1.2_NPF1.2_NRT1.11__Major facilitator superfamily protein	AT1G23205	Plant invertase/pectin methylesterase inhibitor superfamily protein	AT1G33830	P-loop containing nucleoside triphosphate hydrolases superfamily protein
AT1G07480	Transcription factor IIA, alpha/beta subunit	AT1G08165		AT1G18970	GLP4__germin-like protein 4	AT1G52191	Thioesterase superfamily protein	AT1G23240	Caleosin-related family protein	AT1G33840	Protein of unknown function (DUF567)
AT1G07510	ftsh10__FTSH protease 10	AT1G08180	SMR2	AT1G19060	Protein of unknown function (DUF626)	AT1G52410	AtTSA1_TSA1__TSK-associating protein 1	AT1G23300	MATE efflux family protein	AT1G33850	Ribosomal protein S19 family protein
AT1G07520	GRAS family transcription factor	AT1G08190	ATVAM2_ATVPS41_VAM2_VPS41_ZIP2__vacuolar protein sorting 41	AT1G19160	F-box family protein	AT1G52440	alpha/beta-Hydrolases superfamily protein	AT1G23320	TAR1__tryptophan aminotransferase related 1	AT1G33860
AT1G07530	ATGRAS2_GRAS2_SCL14__SCARECROW-like 14	AT1G08200	AXS2__UDP-D-apiose/UDP-D-xylose synthase 2	AT1G19230	Riboflavin synthase-like superfamily protein	AT1G52460	alpha/beta-Hydrolases superfamily protein	AT1G23340	Protein of Unknown Function (DUF239)	AT1G33870	P-loop containing nucleoside triphosphate hydrolases superfamily protein
AT1G07550	Leucine-rich repeat protein kinase family protein	AT1G08230	Transmembrane amino acid transporter family protein	AT1G19250	FMO1__flavin-dependent monooxygenase 1	AT1G52470	alpha/beta-Hydrolases superfamily protein	AT1G23350	Plant invertase/pectin methylesterase inhibitor superfamily protein	AT1G33880	Avirulence induced gene (AIG1) family protein
AT1G07560	Leucine-rich repeat protein kinase family protein	AT1G08250	ADT6_AtADT6__arogenate dehydratase 6	AT1G19320	Pathogenesis-related thaumatin superfamily protein	AT1G52680	late embryogenesis abundant protein-related / LEA protein-related	AT1G23380	KNAT6_KNAT6L_KNAT6S__KNOTTED1-like homeobox gene 6	AT1G33890	Avirulence induced gene (AIG1) family protein
AT1G07615	Obg A-1__GTP-binding protein Obg/CgtA	AT1G08280	GALT29A__Glycosyltransferase family 29 (sialyltransferase) family protein	AT1G19390	Wall-associated kinase family protein	AT1G52695	alpha/beta-Hydrolases superfamily protein	AT1G23410	Ribosomal protein S27a / Ubiquitin family protein	AT1G33900	P-loop containing nucleoside triphosphate hydrolases superfamily protein
AT1G07660	Histone superfamily protein	AT1G08315	ARM repeat superfamily protein	AT1G19460	Galactose oxidase/kelch repeat superfamily protein	AT1G52700	alpha/beta-Hydrolases superfamily protein	AT1G23420	INO__Plant-specific transcription factor YABBY family protein	AT1G33910	P-loop containing nucleoside triphosphate hydrolases superfamily protein
AT1G07670	ATECA4_ECA4__endomembrane-type CA-ATPase 4	AT1G08340	Rho GTPase activating protein with PAK-box/P21-Rho-binding domain	AT1G19500		AT1G53023	Ubiquitin-conjugating enzyme family protein	AT1G23520	Domain of unknown function (DUF220)	AT1G33920	ATPP2-A4_PP2-A4__phloem protein 2-A4
AT1G07700	Thioredoxin superfamily protein	AT1G08380	PSAO__photosystem I subunit O	AT1G19510	ATRL5_RL5_RSM4__RAD-like 5	AT1G53366		AT1G23724		AT1G33925
AT1G07705	NOT2a__NOT2 / NOT3 / NOT5 family	AT1G08400	RINT-1 / TIP-1 family	AT1G19530		AT1G53370	F-box and associated interaction domains-containing protein	AT1G23730	ATBCA3_BCA3__beta carbonic anhydrase 3	AT1G33930	P-loop containing nucleoside triphosphate hydrolases superfamily protein
AT1G07710	Ankyrin repeat family protein	AT1G08410	DIG6_LSG1-2__P-loop containing nucleoside triphosphate hydrolases superfamily protein	AT1G19610	LCR78_PDF1.4__Arabidopsis defensin-like protein	AT1G53420	Leucine-rich repeat transmembrane protein kinase	AT1G23760	JP630_PG3__BURP domain-containing protein	AT1G34046	Ankyrin-repeat containing protein
AT1G07725	ATEXO70H6_EXO70H6__exocyst subunit exo70 family protein H6	AT1G08420	BSL2__BRI1 suppressor 1 (BSU1)-like 2	AT1G19620		AT1G53635		AT1G23770	F-box family protein	AT1G34047	Defensin-like (DEFL) family protein
AT1G07730	Disease resistance-responsive (dirigent-like protein) family protein	AT1G08460	ATHDA8_HDA08_HDA8__histone deacetylase 8	AT1G19630	CYP722A1__cytochrome P450, family 722, subfamily A, polypeptide 1	AT1G53640		AT1G23810	Paired amphipathic helix (PAH2) superfamily protein	AT1G34050	Ankyrin repeat family protein
AT1G07745	ATRAD51D_RAD51D_SSN1__homolog of RAD51 D	AT1G08500	AtENODL18_ENODL18__early nodulin-like protein 18	AT1G19640	JMT__jasmonic acid carboxyl methyltransferase	AT1G53660	nodulin MtN21 /EamA-like transporter family protein	AT1G23965		AT1G34490	MBOAT (membrane bound O-acyl transferase) family protein
AT1G07747	Bifunctional inhibitor/lipid-transfer protein/seed storage 2S albumin superfamily protein	AT1G08510	FATB__fatty acyl-ACP thioesterases B	AT1G19670	ATCLH1_ATHCOR1_CLH1_CORI1__chlorophyllase 1	AT1G53680	ATGSTU28_GSTU28__glutathione S-transferase TAU 28	AT1G24070	ATCSLA10_CSLA10_CSLA10__cellulose synthase-like A10	AT1G34500	MBOAT (membrane bound O-acyl transferase) family protein
AT1G07770	RPS15A__ribosomal protein S15A	AT1G08520	ALB-1V_ALB1_CHLD_PDE166_V157__ALBINA 1	AT1G19830	SAUR54__SAUR-like auxin-responsive protein family	AT1G53815	F-box family protein	AT1G24110	Peroxidase superfamily protein	AT1G34510	Peroxidase superfamily protein
AT1G07780	PAI1_TRP6__phosphoribosylanthranilate isomerase 1	AT1G08610	Pentatricopeptide repeat (PPR) superfamily protein	AT1G19890	ATMGH3_MGH3__male-gamete-specific histone H3	AT1G53820	RING/U-box superfamily protein	AT1G24140	AT3-MMP__Matrixin family protein	AT1G34575	AtBBE14__FAD-binding Berberine family protein
AT1G07810	ACA3_ATECA1_ECA1__ER-type Ca2+-ATPase 1	AT1G08630	THA1__threonine aldolase 1	AT1G19900	glyoxal oxidase-related protein	AT1G53940	GLIP2__GDSL-motif lipase 2	AT1G24148		AT1G34580	Major facilitator superfamily protein
AT1G07820	Histone superfamily protein	AT1G08640	CJD1__Chloroplast J-like domain 1	AT1G19960		AT1G53950	Ubiquitin-like superfamily protein	AT1G24256		AT1G34790	TT1_WIP1__C2H2 and C2HC zinc fingers superfamily protein
AT1G07840	Sas10/Utp3/C1D family	AT1G08650	ATPPCK1_PPCK1__phosphoenolpyruvate carboxylase kinase 1	AT1G20070		AT1G53990	GLIP3__GDSL-motif lipase 3	AT1G24260	AGL9_SEP3__K-box region and MADS-box transcription factor family protein	AT1G35170	TRAM, LAG1 and CLN8 (TLC) lipid-sensing domain containing protein
AT1G07870	Protein kinase superfamily protein	AT1G08695	SCRL3__SCR-like 3	AT1G20120	GDSL-like Lipase/Acylhydrolase superfamily protein	AT1G54020	GDSL-like Lipase/Acylhydrolase superfamily protein	AT1G24400	AATL2_ATLHT2_LHT2__lysine histidine transporter 2	AT1G35180	TRAM, LAG1 and CLN8 (TLC) lipid-sensing domain containing protein
AT1G07920	GTP binding Elongation factor Tu family protein	AT1G08700	PS1__Presenilin-1	AT1G20130	GDSL-like Lipase/Acylhydrolase superfamily protein	AT1G54040	ESP_ESR_TASTY__epithiospecifier protein	AT1G24470	ATKCR2_KCR2__beta-ketoacyl reductase 2	AT1G35181
AT1G07930	GTP binding Elongation factor Tu family protein	AT1G08710	F-box family protein	AT1G20180	Protein of unknown function (DUF677)	AT1G54450	Calcium-binding EF-hand family protein	AT1G24480	S-adenosyl-L-methionine-dependent methyltransferases superfamily protein	AT1G35183
AT1G07940	GTP binding Elongation factor Tu family protein	AT1G08720	ATEDR1_EDR1__Protein kinase superfamily protein	AT1G20340	DRT112_PETE2__Cupredoxin superfamily protein	AT1G54470	RPP27__RNI-like superfamily protein	AT1G24485		AT1G35210
AT1G07950	MED22B__Surfeit locus protein 5 subunit 22 of Mediator complex	AT1G08790	Protein of unknown function (DUF1685)	AT1G20380	POQR__Prolyl oligopeptidase family protein	AT1G54540	NHL11__Late embryogenesis abundant (LEA) hydroxyproline-rich glycoprotein family	AT1G24520	BCP1__homolog of Brassica campestris pollen protein 1	AT1G35230	AGP5__arabinogalactan protein 5
AT1G07960	ATPDIL5-1_PDIL5-1__PDI-like 5-1	AT1G08810	AtMYB60_MYB60__myb domain protein 60	AT1G20500	AMP-dependent synthetase and ligase family protein	AT1G54550	F-box and associated interaction domains-containing protein	AT1G24577		AT1G35242
AT1G07980	NF-YC10__nuclear factor Y, subunit C10	AT1G08820	VAP27-2__vamp/synaptobrevin-associated protein 27-2	AT1G20530	Protein of unknown function (DUF630 and DUF632)	AT1G54720	early-responsive to dehydration protein-related / ERD protein-related	AT1G24590	DRN-LIKE_DRNL_ESR2_SOB2__DORNROSCHEN-like	AT1G35250	ALT2__Thioesterase superfamily protein
AT1G07990	SIT4 phosphatase-associated family protein	AT1G08830	AtSOD1_CSD1_SOD1__copper/zinc superoxide dismutase 1	AT1G20735	F-box and associated interaction domains-containing protein	AT1G54880		AT1G24620	CML25__EF hand calcium-binding protein family	AT1G35255
AT1G08000	GATA10__GATA transcription factor 10	AT1G08880	G-H2AX_GAMMA-H2AX_H2AXA_HTA5__Histone superfamily protein	AT1G20740	Protein of unknown function (DUF833)	AT1G54950		AT1G25230	Calcineurin-like metallo-phosphoesterase superfamily protein	AT1G35260	MLP165__MLP-like protein 165
AT1G08005		AT1G08920	ESL1__ERD (early response to dehydration) six-like 1	AT1G20800	F-box family protein	AT1G54980	Plant invertase/pectin methylesterase inhibitor superfamily protein	AT1G25240	ENTH/VHS/GAT family protein	AT1G35290	ALT1__Thioesterase superfamily protein
AT1G08010	GATA11__GATA transcription factor 11	AT1G08930	ERD6__Major facilitator superfamily protein	AT1G20860	PHT1;8__phosphate transporter 1;8	AT1G55030	RNI-like superfamily protein	AT1G25250	AtIDD16_IDD16__indeterminate(ID)-domain 16	AT1G35310	MLP168__MLP-like protein 168
AT1G08032		AT1G08940	Phosphoglycerate mutase family protein	AT1G20900	AHL27_ESC_ORE7__Predicted AT-hook DNA-binding family protein	AT1G55380	Cysteine/Histidine-rich C1 domain family protein	AT1G25270	UMAMIT24__nodulin MtN21 /EamA-like transporter family protein	AT1G35320
AT1G08035		AT1G09000	ANP1_MAPKKK1_NP1__NPK1-related protein kinase 1	AT1G20940	F-box family protein	AT1G55560	sks14__SKU5 similar 14	AT1G25300	Octicosapeptide/Phox/Bem1p family protein	AT1G35330	RING/U-box superfamily protein
AT1G08040	Protein of unknown function (DUF707)	AT1G09040		AT1G20990	Cysteine/Histidine-rich C1 domain family protein	AT1G55600	ATWRKY10_MINI3_WRKY10__WRKY DNA-binding protein 10	AT1G25310	MEE8__basic helix-loop-helix (bHLH) DNA-binding family protein	AT1G35365	Protein of unknown function (DUF1184)
AT1G08060	MOM_MOM_MOM1__ATP-dependent helicase family protein	AT1G09080	BIP3__Heat shock protein 70 (Hsp 70) family protein	AT1G21050	Protein of unknown function, DUF617	AT1G55650	HMGB11__HMG (high mobility group) box protein with ARID/BRIGHT DNA-binding domain	AT1G25340	AtMYB116_MYB116__myb domain protein 116	AT1G35440	CYCT1;1__cyclin T1;1
AT1G08110	AtGLYI2__lactoylglutathione lyase family protein / glyoxalase I family protein	AT1G09100	RPT5B__26S proteasome AAA-ATPase subunit RPT5B	AT1G21110	IGMT3__O-methyltransferase family protein	AT1G55720	ATCAX6_CAX6__cation exchanger 6	AT1G25410	ATIPT6_IPT6__isopentenyltransferase 6	AT1G35490	bZIP family transcription factor
AT1G08120		AT1G09155	AtPP2-B15_PP2-B15__phloem protein 2-B15	AT1G21120	IGMT2__O-methyltransferase family protein	AT1G56360	ATPAP6_PAP6__purple acid phosphatase 6	AT1G25422		AT1G35537	AtPDFL2.1__Defensin-like (DEFL) family protein
AT1G08125	S-adenosyl-L-methionine-dependent methyltransferases superfamily protein	AT1G09157	DMP8__Protein of unknown function (DUF679)	AT1G21140	AtVTL1_VTL1__Vacuolar iron transporter (VIT) family protein	AT1G56380	Mitochondrial transcription termination factor family protein	AT1G25425	CLE43__CLAVATA3/ESR-RELATED 43	AT1G35550	elongation factor Tu C-terminal domain-containing protein
AT1G08130	ATLIG1_LIG1__DNA ligase 1	AT1G09180	ATSAR1_ATSARA1A_SARA1A__secretion-associated RAS super family 1	AT1G21281		AT1G56385	Plant self-incompatibility protein S1 family	AT1G25450	CER60_KCS5__3-ketoacyl-CoA synthase 5	AT1G35630	RMR5__Protease-associated (PA) RING/U-box zinc finger family protein
AT1G08135	ATCHX6B_CHX6B__cation/H+ exchanger 6B	AT1G09200	H3.1__Histone superfamily protein	AT1G21310	ATEXT3_EXT3_RSH__extensin 3	AT1G56400	F-box family protein	AT1G25510	Eukaryotic aspartyl protease family protein	AT1G35880
AT1G08210	Eukaryotic aspartyl protease family protein	AT1G09210	AtCRT1b_CRT1b__calreticulin 1b	AT1G21320	nucleotide binding;nucleic acid binding	AT1G56415	Expressed protein	AT1G25530	Transmembrane amino acid transporter family protein	AT1G35890	NAC (No Apical Meristem) domain transcriptional regulator superfamily protein
AT1G08220		AT1G09230	U11/U12-65K__RNA-binding (RRM/RBD/RNP motifs) family protein	AT1G21326	VQ motif-containing protein	AT1G56620	Plant invertase/pectin methylesterase inhibitor superfamily protein	AT1G26250	EXT18__Proline-rich extensin-like family protein	AT1G35910	AtTPPD_TPPD__Haloacid dehalogenase-like hydrolase (HAD) superfamily protein
AT1G08260	ABO4_EMB142_EMB2284_EMB529_ESD7_POL2A_TIL1__DNA polymerase epsilon catalytic subunit	AT1G09250	AIF4__basic helix-loop-helix (bHLH) DNA-binding superfamily protein	AT1G21327		AT1G56630	alpha/beta-Hydrolases superfamily protein	AT1G26350		AT1G36150	Bifunctional inhibitor/lipid-transfer protein/seed storage 2S albumin superfamily protein
AT1G08270		AT1G09310	Protein of unknown function, DUF538	AT1G21360	GLTP2__glycolipid transfer protein 2	AT1G57550	Low temperature and salt responsive protein family	AT1G26355	SP1L1__SPIRAL1-like1	AT1G40104
AT1G08300	NVL__no vein-like	AT1G09320	agenet domain-containing protein	AT1G21470		AT1G57570	Mannose-binding lectin superfamily protein	AT1G26380	AtBBE3_FOX_FOX1__FAD-binding Berberine family protein	AT1G42980	Actin-binding FH2 (formin homology 2) family protein
AT1G08310	alpha/beta-Hydrolases superfamily protein	AT1G09390	GDSL-like Lipase/Acylhydrolase superfamily protein	AT1G21475	Protein of unknown function (DUF506)	AT1G57580	F-box family protein	AT1G26390	AtBBE4__FAD-binding Berberine family protein	AT1G43005
AT1G08350	Endomembrane protein 70 protein family	AT1G09420	G6PD4__glucose-6-phosphate dehydrogenase 4	AT1G21530	AMP-dependent synthetase and ligase family protein	AT1G57650	ATP binding	AT1G26400	AtBBE5__FAD-binding Berberine family protein	AT1G43010	Pentatricopeptide repeat (PPR) superfamily protein
AT1G08360	Ribosomal protein L1p/L10e family	AT1G09440	Protein kinase superfamily protein	AT1G21540	AMP-dependent synthetase and ligase family protein	AT1G57670	Toll-Interleukin-Resistance (TIR) domain family protein	AT1G26410	AtBBE6__FAD-binding Berberine family protein	AT1G43020	Protein of unknown function, DUF547
AT1G08370	ATDCP1_DCP1__decapping 1	AT1G09460	Carbohydrate-binding X8 domain superfamily protein	AT1G21550	Calcium-binding EF-hand family protein	AT1G57800	ORTH3_VIM5__zinc finger (C3HC4-type RING finger) family protein	AT1G26420	AtBBE7__FAD-binding Berberine family protein	AT1G43140	Cullin family protein
AT1G08390	RMI2	AT1G09470	AtNEAP3	AT1G21850	sks8__SKU5 similar 8	AT1G57830	Toll-Interleukin-Resistance (TIR) domain family protein	AT1G26510	F-box associated ubiquitination effector family protein	AT1G43171
AT1G08450	AtCRT3_CRT3_EBS2_PSL1__calreticulin 3	AT1G09490	NAD(P)-binding Rossmann-fold superfamily protein	AT1G21890	UMAMIT19__nodulin MtN21 /EamA-like transporter family protein	AT1G58037	Cysteine/Histidine-rich C1 domain family protein	AT1G26515	F-box and associated interaction domains-containing protein	AT1G43640	AtTLP5_TLP5__tubby like protein 5
AT1G08470	SSL3__strictosidine synthase-like 3	AT1G09520		AT1G21910	DREB26__Integrase-type DNA-binding superfamily protein	AT1G58090	F-box and associated interaction domains-containing protein	AT1G26600	CLE9__CLAVATA3/ESR-RELATED 9	AT1G43650	UMAMIT22__nodulin MtN21 /EamA-like transporter family protein
AT1G08480	SDH6__Encode subunit 6 of mitochondrial complex II and participates in the respiratory chain. It contributes to anchoring succinate dehydrogenase to the inner mitochondrial membrane. The mRNA is cell-to-cell mobile.	AT1G09530	PAP3_PIF3_POC1__phytochrome interacting factor 3	AT1G21940		AT1G58300	HO4__heme oxygenase 4	AT1G26762		AT1G43790	TED6__tracheary element differentiation-related 6
AT1G08490	ATCPNIFS_ATNFS2_ATSUFS_CPNIFS_SUFS__chloroplastic NIFS-like cysteine desulfurase	AT1G09540	ATMYB61_MYB61__myb domain protein 61	AT1G21950		AT1G58310	F-box/RNI-like superfamily protein	AT1G27040	AtNPF4.5_NPF4.5__Major facilitator superfamily protein	AT1G43810
AT1G08530		AT1G09560	GLP5_PDGLP1__germin-like protein 5	AT1G21970	AtLEC1_EMB 212_EMB212_LEC1_NF-YB9__Histone superfamily protein	AT1G58320	PLAC8 family protein	AT1G27461		AT1G44090	ATGA20OX5_GA20OX5__gibberellin 20-oxidase 5
AT1G08540	ABC1_ATSIG1_ATSIG2_SIG1_SIG2_SIGA_SIGB__RNApolymerase sigma subunit 2	AT1G09570	FHY2_FRE1_HY8_PHYA__phytochrome A	AT1G21975		AT1G58390	Disease resistance protein (CC-NBS-LRR class) family	AT1G27550	F-box family protein	AT1G44180	Peptidase M20/M25/M40 family protein
AT1G08550	AVDE1_NPQ1__non-photochemical quenching 1	AT1G09575	MCU1__Protein of unknown function (DUF607)	AT1G21990	F-box/RNI-like/FBD-like domains-containing protein	AT1G58643	Inositol-pentakisphosphate 2-kinase family protein	AT1G27580	Protein of unknown function (DUF295)	AT1G44191	ECA1 gametogenesis related family protein
AT1G08560	ATSYP111_KN_SYP111__syntaxin of plants 111	AT1G09580	emp24/gp25L/p24 family/GOLD family protein	AT1G22015	DD46__Galactosyltransferase family protein	AT1G58936	Inositol-pentakisphosphate 2-kinase family protein	AT1G27610		AT1G44224	ECA1 gametogenesis related family protein
AT1G08570	ACHT4__atypical CYS HIS rich thioredoxin 4	AT1G09590	Translation protein SH3-like family protein	AT1G22110	structural constituent of ribosome	AT1G59312	Inositol-pentakisphosphate 2-kinase family protein	AT1G27620	HXXXD-type acyl-transferase family protein	AT1G44350	ILL6__IAA-leucine resistant (ILR)-like gene 6
AT1G08580		AT1G09630	ATRAB-A2A_ATRAB11C_ATRABA2A_RAB-A2A_RAB11c__RAB GTPase 11C	AT1G22130	AGL104__AGAMOUS-like 104	AT1G59500	GH3.4__Auxin-responsive GH3 family protein	AT1G27660	basic helix-loop-helix (bHLH) DNA-binding superfamily protein	AT1G44478	Cyclophilin
AT1G08590	ATPXL1_PXL1__Leucine-rich receptor-like protein kinase family protein	AT1G09645		AT1G22210	TPPC__Haloacid dehalogenase-like hydrolase (HAD) superfamily protein	AT1G59530	ATBZIP4_bZIP4__basic leucine-zipper 4	AT1G27670		AT1G44542	CYCLASE3__Cyclase family protein
AT1G08600	ATRX_CHR20__P-loop containing nucleoside triphosphate hydrolases superfamily protein	AT1G09660	RNA-binding KH domain-containing protein	AT1G22220	AUF2__F-box family protein	AT1G59535		AT1G27860	Protein of unknown function (DUF626)	AT1G44740
AT1G08620	PKDM7D__Transcription factor jumonji (jmj) family protein / zinc finger (C5HC2 type) family protein	AT1G09680	Pentatricopeptide repeat (PPR) superfamily protein	AT1G22340	AtUGT85A7_UGT85A7__UDP-glucosyl transferase 85A7	AT1G59670	ATGSTU15_GSTU15__glutathione S-transferase TAU 15	AT1G27870	Polynucleotidyl transferase, ribonuclease H-like superfamily protein	AT1G44800	SIAR1_UMAMIT18__nodulin MtN21 /EamA-like transporter family protein
AT1G08660	MGP2_SIA1__MALE GAMETOPHYTE DEFECTIVE 2	AT1G09710	Homeodomain-like superfamily protein	AT1G22370	AtUGT85A5_UGT85A5__UDP-glucosyl transferase 85A5	AT1G59675	F-box family protein	AT1G27990		AT1G44830	AtERF014_ERF014__Integrase-type DNA-binding superfamily protein
AT1G08680	AGD14_ZIGA4__ARF GAP-like zinc finger-containing protein ZIGA4	AT1G09740	Adenine nucleotide alpha hydrolases-like superfamily protein	AT1G22380	AtUGT85A3_UGT85A3__UDP-glucosyl transferase 85A3	AT1G59680	EDA1__F-box associated ubiquitination effector family protein	AT1G28000	Pentatricopeptide repeat (PPR) superfamily protein	AT1G45100	RNA-binding (RRM/RBD/RNP motifs) family protein
AT1G08730	ATXIC_XIC__Myosin family protein with Dil domain	AT1G09750	Eukaryotic aspartyl protease family protein	AT1G22400	ATUGT85A1_UGT85A1__UDP-Glycosyltransferase superfamily protein	AT1G59690	F-box associated ubiquitination effector family protein	AT1G28020	Tetratricopeptide repeat (TPR)-like superfamily protein	AT1G45145	ATH5_ATTRX5_LIV1_TRX-h5_TRX5__thioredoxin H-type 5
AT1G08750	ATGPI8_GPI8__Peptidase C13 family	AT1G09780	iPGAM1__Phosphoglycerate mutase, 2,3-bisphosphoglycerate-independent	AT1G22440	Zinc-binding alcohol dehydrogenase family protein	AT1G59722		AT1G28030	2-oxoglutarate (2OG) and Fe(II)-dependent oxygenase superfamily protein	AT1G45201	ATTLL1_TLL1__triacylglycerol lipase-like 1
AT1G08760	CORD2__Plant protein of unknown function (DUF936)	AT1G09795	ATATP-PRT2_ATP-PRT2_HISN1B__ATP phosphoribosyl transferase 2	AT1G22480	Cupredoxin superfamily protein	AT1G59730	ATH7_TH7__thioredoxin H-type 7	AT1G28070		AT1G46264	AT-HSFB4_HSFB4_SCZ__heat shock transcription factor B4
AT1G08770	PRA1.E__prenylated RAB acceptor 1.E	AT1G09810	ECT11__evolutionarily conserved C-terminal region 11	AT1G22490	bHLH094_bHLH94__basic helix-loop-helix (bHLH) DNA-binding superfamily protein	AT1G59780	NB-ARC domain-containing disease resistance protein	AT1G28080	RING finger protein	AT1G46336
AT1G08780	AIP3_PFD4__ABI3-interacting protein 3	AT1G09812		AT1G22600	Late embryogenesis abundant protein (LEA) family protein	AT1G59790	Cullin family protein	AT1G28300	AtLEC2_LEC2__AP2/B3-like transcriptional factor family protein	AT1G46840	F-box family protein
AT1G08800	MyoB1__Protein of unknown function, DUF593	AT1G09830	PUR2__Glycinamide ribonucleotide (GAR) synthetase	AT1G22680		AT1G59800	Cullin family protein	AT1G28304		AT1G46912	F-box associated ubiquitination effector family protein
AT1G08840	emb2411_JHS1__DNA replication helicase, putative	AT1G09840	AtHIR1_ATSK41_SK41__shaggy-like protein kinase 41	AT1G22710	ATSUC2_SUC2_SUT1__sucrose-proton symporter 2	AT1G60050	UMAMIT35__Nodulin MtN21 /EamA-like transporter family protein	AT1G28305	Plant self-incompatibility protein S1 family	AT1G47300	F-box family protein
AT1G08845	HES__Ribosomal L18p/L5e family protein	AT1G09850	XBCP3__xylem bark cysteine peptidase 3	AT1G22760	PAB3__poly(A) binding protein 3	AT1G60060	Serine/threonine-protein kinase WNK (With No Lysine)-related	AT1G28306	Plant self-incompatibility protein S1 family	AT1G47317
AT1G08890	Major facilitator superfamily protein	AT1G09950	RAS1__RESPONSE TO ABA AND SALT 1	AT1G22890		AT1G60095	Mannose-binding lectin superfamily protein	AT1G28307		AT1G47350	F-box associated ubiquitination effector family protein
AT1G08900	Major facilitator superfamily protein	AT1G09995	DNA repair DEAD helicase RAD3/XP-D subfamily protein	AT1G22900	Disease resistance-responsive (dirigent-like protein) family protein	AT1G60320	Toll-Interleukin-Resistance (TIR) domain family protein	AT1G28310	Dof-type zinc finger DNA-binding family protein	AT1G47395
AT1G08910	PIAL1__zinc ion binding;zinc ion binding	AT1G10000	Ribonuclease H-like superfamily protein	AT1G22910	RNA-binding (RRM/RBD/RNP motifs) family protein	AT1G60350	anac024_NAC024__NAC domain containing protein 24	AT1G28375		AT1G47400
AT1G08960	ATCAX11_AtCXX5_CAX11_CCX5__cation exchanger 11	AT1G10020	Protein of unknown function (DUF1005)	AT1G22990	HIPP22__Heavy metal transport/detoxification superfamily protein	AT1G60360	RING/U-box superfamily protein	AT1G28390	Protein kinase superfamily protein	AT1G47410
AT1G08970	HAP5C_NF-YC9__nuclear factor Y, subunit C9	AT1G10040	alpha/beta-Hydrolases superfamily protein	AT1G23070	Protein of unknown function (DUF300)	AT1G60370	KUK__F-box and associated interaction domains-containing protein	AT1G28500	Protein of unknown function (DUF626)	AT1G47480	alpha/beta-Hydrolases superfamily protein
AT1G08980	AMI1_ATAMI1_ATTOC64-I_TOC64-I__amidase 1	AT1G10050	glycosyl hydrolase family 10 protein / carbohydrate-binding domain-containing protein	AT1G23120	Polyketide cyclase/dehydrase and lipid transport superfamily protein	AT1G60400	F-box/RNI-like superfamily protein	AT1G28590	GDSL-like Lipase/Acylhydrolase superfamily protein	AT1G47485	CEP1
AT1G09010	glycoside hydrolase family 2 protein	AT1G10070	ATBCAT-2_BCAT-2_BCAT2__branched-chain amino acid transaminase 2	AT1G23130	Polyketide cyclase/dehydrase and lipid transport superfamily protein	AT1G60410	F-box family protein	AT1G28640	GDSL-like Lipase/Acylhydrolase superfamily protein	AT1G47780	alpha/beta-Hydrolases superfamily protein
AT1G09020	ATSNF4_KIN_SNF4__homolog of yeast sucrose nonfermenting 4	AT1G10130	ATECA3_ECA3__endoplasmic reticulum-type calcium-transporting ATPase 3	AT1G23140	CAR8__Calcium-dependent lipid-binding (CaLB domain) family protein	AT1G60815	RALFL7__RALF-like 7	AT1G28650	GDSL-like Lipase/Acylhydrolase superfamily protein	AT1G47786	alpha/beta-Hydrolases superfamily protein
AT1G09050		AT1G10140	Uncharacterised conserved protein UCP031279	AT1G23160	Auxin-responsive GH3 family protein	AT1G60983	SCRL8__SCR-like 8	AT1G29050	TBL38__TRICHOME BIREFRINGENCE-LIKE 38	AT1G47790	F-box and associated interaction domains-containing protein
AT1G09060	JMJ24__Zinc finger, RING-type;Transcription factor jumonji/aspartyl beta-hydroxylase	AT1G10200	AtWLIM1_WLIM1__GATA type zinc finger transcription factor family protein	AT1G23200	HMS_PME6__Plant invertase/pectin methylesterase inhibitor superfamily	AT1G60985	SCRL6__SCR-like 6	AT1G29080	Papain family cysteine protease	AT1G47800	F-box and associated interaction domains-containing protein
AT1G09070	(AT)SRC2_AtSRC2_SRC2__soybean gene regulated by cold-2	AT1G10220		AT1G23201		AT1G60986	SCRL4__SCR-like 4	AT1G29100	Heavy metal transport/detoxification superfamily protein	AT1G47810	F-box and associated interaction domains-containing protein
AT1G09130	ATP-dependent caseinolytic (Clp) protease/crotonase family protein	AT1G10230	ASK18_SK18__SKP1-like 18	AT1G23205	Plant invertase/pectin methylesterase inhibitor superfamily protein	AT1G61070	LCR66_PDF2.4__low-molecular-weight cysteine-rich 66	AT1G29110	Cysteine proteinases superfamily protein	AT1G47813
AT1G09140	At-SR30_ATSRP30_ATSRP30.1_ATSRP30.2_SR30__SERINE-ARGININE PROTEIN 30	AT1G10270	GRP23__glutamine-rich protein 23	AT1G23240	Caleosin-related family protein	AT1G61080	Hydroxyproline-rich glycoprotein family protein	AT1G29195		AT1G47885	Ribonuclease inhibitor
AT1G09150	pseudouridine synthase and archaeosine transglycosylase (PUA) domain-containing protein	AT1G10290	ADL6_DRP2A__dynamin-like protein 6	AT1G23300	MATE efflux family protein	AT1G61090		AT1G29870	tRNA synthetase class II (G, H, P and S) family protein	AT1G47890	AtRLP7_RLP7__receptor like protein 7
AT1G09160	Protein phosphatase 2C family protein	AT1G10350	DNAJ heat shock family protein	AT1G23320	TAR1__tryptophan aminotransferase related 1	AT1G61093		AT1G30080	Glycosyl hydrolase superfamily protein	AT1G47915	F-box family protein
AT1G09170	P-loop nucleoside triphosphate hydrolases superfamily protein with CH (Calponin Homology) domain	AT1G10360	ATGSTU18_GST29_GSTU18__glutathione S-transferase TAU 18	AT1G23340	Protein of Unknown Function (DUF239)	AT1G61097	Expressed protein	AT1G30100	ATNCED5_NCED5__nine-cis-epoxycarotenoid dioxygenase 5	AT1G47920	RNI-like superfamily protein
AT1G09190	Tetratricopeptide repeat (TPR)-like superfamily protein	AT1G10370	ATGSTU17_ERD9_GST30_GST30B_GSTU17__Glutathione S-transferase family protein	AT1G23350	Plant invertase/pectin methylesterase inhibitor superfamily protein	AT1G61130	SCPL32__serine carboxypeptidase-like 32	AT1G30135	JAZ8_TIFY5A__jasmonate-zim-domain protein 8	AT1G47980
AT1G09195		AT1G10410	Protein of unknown function (DUF1336)	AT1G23380	KNAT6_KNAT6L_KNAT6S__KNOTTED1-like homeobox gene 6	AT1G61270	Transmembrane amino acid transporter family protein	AT1G30160	Protein of unknown function (DUF295)	AT1G47990	ATGA2OX4_GA2OX4__gibberellin 2-oxidase 4
AT1G09220	Pentatricopeptide repeat (PPR) superfamily protein	AT1G10430	PP2A-2__protein phosphatase 2A-2	AT1G23410	Ribosomal protein S27a / Ubiquitin family protein	AT1G61320	FBD / Leucine Rich Repeat domains containing protein	AT1G30170	Protein of unknown function (DUF295)	AT1G48190	Galactose oxidase/kelch repeat superfamily protein
AT1G09245	Plant self-incompatibility protein S1 family	AT1G10450	SNL6__SIN3-like 6	AT1G23520	Domain of unknown function (DUF220)	AT1G61566	RALFL9__ralf-like 9	AT1G30190		AT1G48325	Expressed protein
AT1G09260	Chaperone DnaJ-domain superfamily protein	AT1G10460	GLP7__germin-like protein 7	AT1G23570	Domain of unknown function (DUF220)	AT1G61630	ATENT7_ENT7__equilibrative nucleoside transporter 7	AT1G30350	Pectin lyase-like superfamily protein	AT1G48500	AtJAZ4_JAZ4_TIFY6A__jasmonate-zim-domain protein 4
AT1G09270	IMPA-4__importin alpha isoform 4	AT1G10470	ARR4_ATRR1_IBC7_MEE7__response regulator 4	AT1G23660	Domain of unknown function DUF220	AT1G61688	Defensin-like (DEFL) family protein	AT1G30700	AtBBE8__FAD-binding Berberine family protein	AT1G48590	CAR5__Calcium-dependent lipid-binding (CaLB domain) family protein
AT1G09280		AT1G10520	AtPol{lambda}_Pol{lambda}__DNA polymerase lambda (POLL)	AT1G23700	Protein kinase superfamily protein	AT1G61700	RNA polymerases N / 8 kDa subunit	AT1G30710	AtBBE9__FAD-binding Berberine family protein	AT1G48730
AT1G09290		AT1G10530		AT1G23724		AT1G61710	Cysteine/Histidine-rich C1 domain family protein	AT1G30720	AtBBE10__FAD-binding Berberine family protein	AT1G48745
AT1G09300	AtICP55__Metallopeptidase M24 family protein	AT1G10540	ATNAT8_NAT8__nucleobase-ascorbate transporter 8	AT1G23730	ATBCA3_BCA3__beta carbonic anhydrase 3	AT1G61810	BGLU45__beta-glucosidase 45	AT1G30730	AtBBE11__FAD-binding Berberine family protein	AT1G48910	YUC10__Flavin-containing monooxygenase family protein
AT1G09330	ECH	AT1G10560	ATPUB18_PUB18__plant U-box 18	AT1G23760	JP630_PG3__BURP domain-containing protein	AT1G62000	TBA1	AT1G30740	AtBBE12__FAD-binding Berberine family protein	AT1G48980	ALKBH9A__2-oxoglutarate (2OG) and Fe(II)-dependent oxygenase superfamily protein
AT1G09340	CRB_CSP41B_HIP1.3__chloroplast RNA binding	AT1G10600	AMSH2__associated molecule with the SH3 domain of STAM 2	AT1G23770	F-box family protein	AT1G62070		AT1G30840	ATPUP4_PUP4__purine permease 4	AT1G49100	Leucine-rich repeat protein kinase family protein
AT1G09370	Plant invertase/pectin methylesterase inhibitor superfamily protein	AT1G10640	Pectin lyase-like superfamily protein	AT1G23810	Paired amphipathic helix (PAH2) superfamily protein	AT1G62160	Serine protease inhibitor (SERPIN) family protein	AT1G30920	F-box family protein	AT1G49110
AT1G09400	FMN-linked oxidoreductases superfamily protein	AT1G10650	SBP (S-ribonuclease binding protein) family protein	AT1G23910	Polyketide cyclase/dehydrase and lipid transport superfamily protein	AT1G62225		AT1G30925	phospholipase Cs	AT1G49120	CRF9__Integrase-type DNA-binding superfamily protein
AT1G09410	pentatricopeptide (PPR) repeat-containing protein	AT1G10652		AT1G23965		AT1G62270	F-box and associated interaction domains-containing protein	AT1G30930	F-box family protein	AT1G49220	RING/U-box superfamily protein
AT1G09415	NIMIN-3__NIM1-interacting 3	AT1G10660		AT1G24000	Polyketide cyclase/dehydrase and lipid transport superfamily protein	AT1G62280	SLAH1__SLAC1 homologue 1	AT1G31050	basic helix-loop-helix (bHLH) DNA-binding superfamily protein	AT1G49270	AtPERK7_PERK7__Protein kinase superfamily protein
AT1G09430	ACLA-3__ATP-citrate lyase A-3	AT1G10690	SMR8	AT1G24010	Polyketide cyclase/dehydrase and lipid transport superfamily protein	AT1G62301		AT1G31330	PSAF__photosystem I subunit F	AT1G49290
AT1G09450	AtHaspin_Haspin__Protein kinase superfamily protein	AT1G10710	PHS1__poor homologous synapsis 1	AT1G24020	MLP423__MLP-like protein 423	AT1G62333		AT1G31620		AT1G49310
AT1G09600	Protein kinase superfamily protein	AT1G10717	ESF1.3	AT1G24070	ATCSLA10_CSLA10_CSLA10__cellulose synthase-like A10	AT1G62340	ALE_ALE1__PA-domain containing subtilase family protein	AT1G31630	AGL86__AGAMOUS-like 86	AT1G49320	ATUSPL1_USPL1__unknown seed protein like 1
AT1G09610	GXM3__Protein of unknown function (DUF579)	AT1G10730	AP1M1__Clathrin adaptor complexes medium subunit family protein	AT1G24110	Peroxidase superfamily protein	AT1G62360	BUM_BUM1_SHL_STM_WAM_WAM1__KNOX/ELK homeobox transcription factor	AT1G31720	MWL1__Protein of unknown function (DUF1218)	AT1G49430	LACS2_LRD2__long-chain acyl-CoA synthetase 2
AT1G09620	ATP binding;leucine-tRNA ligases;aminoacyl-tRNA ligases;nucleotide binding;ATP binding;aminoacyl-tRNA ligases	AT1G10750	Protein of Unknown Function (DUF239)	AT1G24130	Transducin/WD40 repeat-like superfamily protein	AT1G62410	MIF4G domain-containing protein	AT1G31990		AT1G49770	RGE1_ZOU__basic helix-loop-helix (bHLH) DNA-binding superfamily protein
AT1G09625		AT1G10760	GWD_GWD1_SEX1_SOP_SOP1__Pyruvate phosphate dikinase, PEP/pyruvate binding domain	AT1G24140	AT3-MMP__Matrixin family protein	AT1G62450	Immunoglobulin E-set superfamily protein	AT1G32100	ATPRR1_PRR1__pinoresinol reductase 1	AT1G49800
AT1G09640	Translation elongation factor EF1B, gamma chain	AT1G10770	Plant invertase/pectin methylesterase inhibitor superfamily protein	AT1G24145		AT1G62700	ANAC026_VND5__Arabidopsis NAC domain containing protein 26	AT1G32140	F-box family protein	AT1G49960	Xanthine/uracil permease family protein
AT1G09650	F-box and associated interaction domains-containing protein	AT1G10780	F-box/RNI-like superfamily protein	AT1G24147		AT1G62940	ACOS5__acyl-CoA synthetase 5	AT1G32170	XTH30_XTR4__xyloglucan endotransglucosylase/hydrolase 30	AT1G50220
AT1G09690	Translation protein SH3-like family protein	AT1G10790		AT1G24148		AT1G62975	basic helix-loop-helix (bHLH) DNA-binding superfamily protein	AT1G32240	KAN2__Homeodomain-like superfamily protein	AT1G50310	ATSTP9_STP9__sugar transporter 9
AT1G09700	AtDRB1_DRB1_HYL1__dsRNA-binding domain-like superfamily protein	AT1G10850	Leucine-rich repeat protein kinase family protein	AT1G24260	AGL9_SEP3__K-box region and MADS-box transcription factor family protein	AT1G63055		AT1G32270	ATSYP24_SYP24__syntaxin, putative	AT1G50470	F-box associated ubiquitination effector family protein
AT1G09720	NET2B__Kinase interacting (KIP1-like) family protein	AT1G10890		AT1G24400	AATL2_ATLHT2_LHT2__lysine histidine transporter 2	AT1G63057		AT1G32350	AOX1D__alternative oxidase 1D	AT1G50870	F-box and associated interaction domains-containing protein
AT1G09730	ASP1_SPF1__Cysteine proteinases superfamily protein	AT1G10900	Phosphatidylinositol-4-phosphate 5-kinase family protein	AT1G24470	ATKCR2_KCR2__beta-ketoacyl reductase 2	AT1G63060		AT1G32450	AtNPF7.3_NPF7.3_NRT1.5__nitrate transporter 1.5	AT1G50880	F-box and associated interaction domains-containing protein
AT1G09760	U2A'__U2 small nuclear ribonucleoprotein A	AT1G10910	EMB3103_PDM2__Pentatricopeptide repeat (PPR) superfamily protein	AT1G24480	S-adenosyl-L-methionine-dependent methyltransferases superfamily protein	AT1G63190	Cystatin/monellin superfamily protein	AT1G32560	AtLEA4-1_LEA4-1__Late embryogenesis abundant protein, group 1 protein	AT1G50954
AT1G09770	ATCDC5_ATMYBCDC5_CDC5__cell division cycle 5	AT1G10920	LOV1__NB-ARC domain-containing disease resistance protein	AT1G24485		AT1G63200	Cystatin/monellin superfamily protein	AT1G32710	Cytochrome c oxidase, subunit Vib family protein	AT1G51000
AT1G09794	Cox19 family protein (CHCH motif)	AT1G10940	ASK1_SNRK2-4_SNRK2.4_SRK2A__Protein kinase superfamily protein	AT1G24520	BCP1__homolog of Brassica campestris pollen protein 1	AT1G63205	Cystatin/monellin superfamily protein	AT1G32770	ANAC012_AtSND1_NAC012_NST3_SND1__NAC domain containing protein 12	AT1G51010
AT1G09800	Pseudouridine synthase family protein	AT1G10960	ATFD1_FD1__ferredoxin 1	AT1G24577		AT1G63206	Cystatin/monellin superfamily protein	AT1G32780	GroES-like zinc-binding dehydrogenase family protein	AT1G51020
AT1G09815	POLD4__polymerase delta 4	AT1G10980	Lung seven transmembrane receptor family protein	AT1G24590	DRN-LIKE_DRNL_ESR2_SOB2__DORNROSCHEN-like	AT1G63210	SPT6__Transcription elongation factor Spt6	AT1G32975		AT1G51030
AT1G09820	Pentatricopeptide repeat (PPR-like) superfamily protein	AT1G10990		AT1G24620	CML25__EF hand calcium-binding protein family	AT1G63295	Remorin family protein	AT1G32980	Subtilisin-like serine endopeptidase family protein	AT1G51035
AT1G09860	ATPUP16_PUP16__purine permease 16	AT1G11000	ATMLO4_MLO4__Seven transmembrane MLO family protein	AT1G25230	Calcineurin-like metallo-phosphoesterase superfamily protein	AT1G63320	Pentatricopeptide repeat (PPR) superfamily protein	AT1G33280	ANAC015_BRN1_NAC015__NAC domain containing protein 15	AT1G51040	Protein kinase superfamily protein
AT1G09870	histidine acid phosphatase family protein	AT1G11040	HSP40/DnaJ peptide-binding protein	AT1G25240	ENTH/VHS/GAT family protein	AT1G63350	Disease resistance protein (CC-NBS-LRR class) family	AT1G33530	F-box family protein	AT1G51150	DEG6_DegP6__DegP protease 6
AT1G09880	Rhamnogalacturonate lyase family protein	AT1G11090	MAGL1__alpha/beta-Hydrolases superfamily protein	AT1G25250	AtIDD16_IDD16__indeterminate(ID)-domain 16	AT1G63410	Protein of unknown function (DUF567)	AT1G33540	scpl18__serine carboxypeptidase-like 18	AT1G51320	F-box and associated interaction domains-containing protein
AT1G09900	Pentatricopeptide repeat (PPR-like) superfamily protein	AT1G11110	LisH and RanBPM domains containing protein	AT1G25270	UMAMIT24__nodulin MtN21 /EamA-like transporter family protein	AT1G63450	RHS8_XUT1__root hair specific 8	AT1G33610	Leucine-rich repeat (LRR) family protein	AT1G51330	Serine protease inhibitor (SERPIN) family protein
AT1G09910	Rhamnogalacturonate lyase family protein	AT1G11112		AT1G25300	Octicosapeptide/Phox/Bem1p family protein	AT1G63590	Receptor-like protein kinase-related family protein	AT1G33670	Leucine-rich repeat (LRR) family protein	AT1G51805	Leucine-rich repeat protein kinase family protein
AT1G09920	TRAF-type zinc finger-related	AT1G11120		AT1G25310	MEE8__basic helix-loop-helix (bHLH) DNA-binding family protein	AT1G64010	Serine protease inhibitor (SERPIN) family protein	AT1G33720	CYP76C6__cytochrome P450, family 76, subfamily C, polypeptide 6	AT1G51810	Leucine-rich repeat protein kinase family protein
AT1G09940	HEMA2__Glutamyl-tRNA reductase family protein	AT1G11125		AT1G25340	AtMYB116_MYB116__myb domain protein 116	AT1G64255	MuDR family transposase	AT1G33730	CYP76C5__cytochrome P450, family 76, subfamily C, polypeptide 5	AT1G51820	Leucine-rich repeat protein kinase family protein
AT1G09970	LRR XI-23_RLK7__Leucine-rich receptor-like protein kinase family protein	AT1G11130	SCM_SRF9_SUB__Leucine-rich repeat protein kinase family protein	AT1G25400		AT1G64260	MuDR family transposase	AT1G33750	TPS22__Terpenoid cyclases/Protein prenyltransferases superfamily protein	AT1G51823
AT1G09980	Putative serine esterase family protein	AT1G11160	KTN80.1__Transducin/WD40 repeat-like superfamily protein	AT1G25410	ATIPT6_IPT6__isopentenyltransferase 6	AT1G64480	CBL8__calcineurin B-like protein 8	AT1G33760	ERF022__Integrase-type DNA-binding superfamily protein	AT1G51830	Leucine-rich repeat protein kinase family protein
AT1G10030	ERG28__homolog of yeast ergosterol28	AT1G11170	Protein of unknown function (DUF707)	AT1G25422		AT1G65340	CYP96A3__cytochrome P450, family 96, subfamily A, polypeptide 3	AT1G33960	AIG1__P-loop containing nucleoside triphosphate hydrolases superfamily protein	AT1G51840	protein kinase-related
AT1G10090	Early-responsive to dehydration stress protein (ERD4)	AT1G11190	BFN1_ENDO1__bifunctional nuclease i	AT1G25425	CLE43__CLAVATA3/ESR-RELATED 43	AT1G65342		AT1G34140	PAB1__poly(A) binding protein 1	AT1G51850	Leucine-rich repeat protein kinase family protein
AT1G10095	Protein prenylyltransferase superfamily protein	AT1G11260	ATSTP1_STP1__sugar transporter 1	AT1G25450	CER60_KCS5__3-ketoacyl-CoA synthase 5	AT1G65352	Putative membrane lipoprotein	AT1G34460	CYC3_CYCB1;5__CYCLIN B1;5	AT1G51870	protein kinase family protein
AT1G10100		AT1G11280	S-locus lectin protein kinase family protein	AT1G25510	Eukaryotic aspartyl protease family protein	AT1G65360	AGL23__AGAMOUS-like 23	AT1G34480	Cysteine/Histidine-rich C1 domain family protein	AT1G51900	ISTL12__Regulator of Vps4 activity in the MVB pathway protein
AT1G10110	F-box family protein	AT1G11310	ATMLO2_MLO2_PMR2__Seven transmembrane MLO family protein	AT1G25530	Transmembrane amino acid transporter family protein	AT1G65480	FT_RSB8__PEBP (phosphatidylethanolamine-binding protein) family protein	AT1G34520	MBOAT (membrane bound O-acyl transferase) family protein	AT1G51910	Leucine-rich repeat protein kinase family protein
AT1G10120	CIB4__basic helix-loop-helix (bHLH) DNA-binding superfamily protein	AT1G11330	S-locus lectin protein kinase family protein	AT1G25988	Family of unknown function (DUF572)	AT1G65481		AT1G34540	CYP94D1__cytochrome P450, family 94, subfamily D, polypeptide 1	AT1G51913
AT1G10150	Carbohydrate-binding protein	AT1G11360	Adenine nucleotide alpha hydrolases-like superfamily protein	AT1G26200	TRAM, LAG1 and CLN8 (TLC) lipid-sensing domain containing protein	AT1G65484		AT1G34670	AtMYB93_MYB93__myb domain protein 93	AT1G51915	cryptdin protein-related
AT1G10155	ATPP2-A10_PP2-A10__phloem protein 2-A10	AT1G11362	Plant invertase/pectin methylesterase inhibitor superfamily protein	AT1G26355	SP1L1__SPIRAL1-like1	AT1G65510		AT1G35140	EXL1_PHI-1__Phosphate-responsive 1 family protein	AT1G51920
AT1G10170	ATNFXL1_NFXL1__NF-X-like 1	AT1G11420	ATDUF2_DUF2__DOMAIN OF UNKNOWN FUNCTION 724 2	AT1G26380	AtBBE3_FOX_FOX1__FAD-binding Berberine family protein	AT1G65630	DEG3_DegP3__DegP protease 3	AT1G35461		AT1G51930	RING/U-box superfamily protein
AT1G10180	EXO84C	AT1G11440		AT1G26390	AtBBE4__FAD-binding Berberine family protein	AT1G65640	DEG4_DegP4__DegP protease 4	AT1G35750	APUM10_PUM10__pumilio 10	AT1G51970
AT1G10190	Protein of Unknown Function (DUF239)	AT1G11545	XTH8__xyloglucan endotransglucosylase/hydrolase 8	AT1G26400	AtBBE5__FAD-binding Berberine family protein	AT1G65670	CYP702A1__cytochrome P450, family 702, subfamily A, polypeptide 1	AT1G35830	VQ motif-containing protein	AT1G51990	O-methyltransferase family protein
AT1G10210	ATMPK1_MPK1__mitogen-activated protein kinase 1	AT1G11570	NTL__NTF2-like	AT1G26410	AtBBE6__FAD-binding Berberine family protein	AT1G65680	ATEXPB2_ATHEXP BETA 1.4_EXPB2__expansin B2	AT1G36060	TG_WIND3__Integrase-type DNA-binding superfamily protein	AT1G52000	Mannose-binding lectin superfamily protein
AT1G10240	FRS11__FAR1-related sequence 11	AT1G11680	atCYP51_CYP51_CYP51A2_CYP51G1_EMB1738__CYTOCHROME P450 51G1	AT1G26420	AtBBE7__FAD-binding Berberine family protein	AT1G65681	EXPB6__beta expansin 6	AT1G36070	Transducin/WD40 repeat-like superfamily protein	AT1G52040	ATMBP_MBP1__myrosinase-binding protein 1
AT1G10280	Core-2/I-branching beta-1,6-N-acetylglucosaminyltransferase family protein	AT1G11700	Protein of unknown function, DUF584	AT1G26515	F-box and associated interaction domains-containing protein	AT1G65740	UCL1__Protein of unknown function (DUF295)	AT1G37140	MCT1__MEI2 C-terminal RRM only like 1	AT1G52050	Mannose-binding lectin superfamily protein
AT1G10300	Nog1-2__Nucleolar GTP-binding protein	AT1G11710	Pentatricopeptide repeat (PPR) superfamily protein	AT1G26600	CLE9__CLAVATA3/ESR-RELATED 9	AT1G65760	Protein of unknown function (DUF295)	AT1G42560	ATMLO9_MLO9__Seven transmembrane MLO family protein	AT1G52060	Mannose-binding lectin superfamily protein
AT1G10310	NAD(P)-binding Rossmann-fold superfamily protein	AT1G11720	ATSS3_SS3__starch synthase 3	AT1G26773		AT1G65770	AMR1__ascorbic acid mannose pathway regulator 1	AT1G43800	AAD6_FTM1_SAD6__Plant stearoyl-acyl-carrier-protein desaturase family protein	AT1G52070	Mannose-binding lectin superfamily protein
AT1G10320	Zinc finger C-x8-C-x5-C-x3-H type family protein	AT1G11790	ADT1_AtADT1__arogenate dehydratase 1	AT1G26780	AtMYB117_LOF1_MYB117__myb domain protein 117	AT1G65780	P-loop containing nucleoside triphosphate hydrolases superfamily protein	AT1G44050	Cysteine/Histidine-rich C1 domain family protein	AT1G52100	Mannose-binding lectin superfamily protein
AT1G10330	Tetratricopeptide repeat (TPR)-like superfamily protein	AT1G11800	endonuclease/exonuclease/phosphatase family protein	AT1G26790	Dof-type zinc finger DNA-binding family protein	AT1G65880	BZO1__benzoyloxyglucosinolate 1	AT1G44080	F-box family protein with a domain of unknown function (DUF295)	AT1G52190	AtNPF1.2_NPF1.2_NRT1.11__Major facilitator superfamily protein
AT1G10340	Ankyrin repeat family protein	AT1G11810	F-box associated ubiquitination effector family protein	AT1G26870	ANAC009_FEZ__NAC (No Apical Meristem) domain transcriptional regulator superfamily protein	AT1G65907		AT1G44318	hemb2__Aldolase superfamily protein	AT1G52191	Thioesterase superfamily protein
AT1G10390	DRA2__Nucleoporin autopeptidase	AT1G11820	O-Glycosyl hydrolases family 17 protein	AT1G26945	KDR_PRE6__basic helix-loop-helix (bHLH) DNA-binding superfamily protein	AT1G65985	Plant protein of unknown function (DUF247)	AT1G44940		AT1G52400	ATBG1_BGL1_BGLU18__beta glucosidase 18
AT1G10417		AT1G11840	ATGLX1_AtGLYI3_GLX1__glyoxalase I homolog	AT1G27020		AT1G65990	type 2 peroxiredoxin-related / thiol specific antioxidant / mal allergen family protein	AT1G44941		AT1G52410	AtTSA1_TSA1__TSK-associating protein 1
AT1G10455		AT1G11870	ATSRS_OVA7_SRS__Seryl-tRNA synthetase	AT1G27030		AT1G66000	Family of unknown function (DUF577)	AT1G46408	AGL97__AGAMOUS-like 97	AT1G52415	Bifunctional inhibitor/lipid-transfer protein/seed storage 2S albumin superfamily protein
AT1G10490	Domain of unknown function (DUF1726) ;Putative ATPase (DUF699)	AT1G11910	APA1_ATAPA1_AtPaspA1_PaspA1__aspartic proteinase A1	AT1G27040	AtNPF4.5_NPF4.5__Major facilitator superfamily protein	AT1G66020	TPS26__Terpenoid cyclases/Protein prenyltransferases superfamily protein	AT1G46480	WOX4__WUSCHEL related homeobox 4	AT1G52440	alpha/beta-Hydrolases superfamily protein
AT1G10500	ATCPISCA_CPISCA__chloroplast-localized ISCA-like protein	AT1G11940	Core-2/I-branching beta-1,6-N-acetylglucosaminyltransferase family protein	AT1G27220	paired amphipathic helix repeat-containing protein	AT1G66030	CYP96A14P__cytochrome P450, family 96, subfamily A, polypeptide 14 pseudogene	AT1G47370	RBA1__Toll-Interleukin-Resistance (TIR) domain family protein	AT1G52460	alpha/beta-Hydrolases superfamily protein
AT1G10510	emb2004__RNI-like superfamily protein	AT1G12000	Phosphofructokinase family protein	AT1G27461		AT1G66100	Plant thionin	AT1G47389		AT1G52470	alpha/beta-Hydrolases superfamily protein
AT1G10522	PRIN2	AT1G12020		AT1G27490	F-box and associated interaction domains-containing protein	AT1G66210	Subtilisin-like serine endopeptidase family protein	AT1G47390	F-box and associated interaction domains-containing protein	AT1G52490
AT1G10570	OTS2_ULP1C__Cysteine proteinases superfamily protein	AT1G12040	LRX1__leucine-rich repeat/extensin 1	AT1G27550	F-box family protein	AT1G66220	Subtilase family protein	AT1G47510	5PTASE11_AT5PTASE11__inositol polyphosphate 5-phosphatase 11	AT1G52800	2-oxoglutarate (2OG) and Fe(II)-dependent oxygenase superfamily protein
AT1G10580	Transducin/WD40 repeat-like superfamily protein	AT1G12050	AtFAH_FAH_SSCD1__fumarylacetoacetase, putative	AT1G27580	Protein of unknown function (DUF295)	AT1G66235		AT1G47540	Scorpion toxin-like knottin superfamily protein	AT1G52827	ATCDT1_AthCYSTM2_CDT1__cadmium tolerance 1
AT1G10590	Nucleic acid-binding, OB-fold-like protein	AT1G12120	Plant protein of unknown function (DUF863)	AT1G27610		AT1G66260	ALY3__RNA-binding (RRM/RBD/RNP motifs) family protein	AT1G47600	BGLU34_TGG4__beta glucosidase 34	AT1G52830	IAA6_SHY1__indole-3-acetic acid 6
AT1G10610	basic helix-loop-helix (bHLH) DNA-binding superfamily protein	AT1G12140	FMO GS-OX5__flavin-monooxygenase glucosinolate S-oxygenase 5	AT1G27620	HXXXD-type acyl-transferase family protein	AT1G66270	BGLU21__Glycosyl hydrolase superfamily protein	AT1G47603	ATPUP19_PUP19__purine permease 19	AT1G52880	ANAC018_ATNAM_NAM_NARS2__NAC (No Apical Meristem) domain transcriptional regulator superfamily protein
AT1G10630	ARFA1F_ATARFA1F__ADP-ribosylation factor A1F	AT1G12230	Aldolase superfamily protein	AT1G27670		AT1G66290	F-box/RNI-like superfamily protein	AT1G47610	Transducin/WD40 repeat-like superfamily protein	AT1G52990	thioredoxin family protein
AT1G10670	ACLA-1__ATP-citrate lyase A-1	AT1G12240	ATBETAFRUCT4_AtFRUCT4_AtVI2_FRUCT4_VAC-INV_VI2__Glycosyl hydrolases family 32 protein	AT1G27740	RSL4__root hair defective 6-like 4	AT1G66310	F-box/RNI-like/FBD-like domains-containing protein	AT1G47730	F-box and associated interaction domains-containing protein	AT1G53160	FTM6_SPL4__squamosa promoter binding protein-like 4
AT1G10700	PRS3__phosphoribosyl pyrophosphate (PRPP) synthase 3	AT1G12250	TL20.3__Pentapeptide repeat-containing protein	AT1G27990		AT1G66320	F-box/RNI-like superfamily protein	AT1G48000	AtMYB112_MYB112__myb domain protein 112	AT1G53163
AT1G10720	BSD domain-containing protein	AT1G12270	Hop1__stress-inducible protein, putative	AT1G28070		AT1G66360	CAR2__Calcium-dependent lipid-binding (CaLB domain) family protein	AT1G48070	Thioredoxin superfamily protein	AT1G53420	Leucine-rich repeat transmembrane protein kinase
AT1G10740	alpha/beta-Hydrolases superfamily protein	AT1G12320	Protein of unknown function (DUF1442)	AT1G28080	RING finger protein	AT1G66400	CML23__calmodulin like 23	AT1G48130	ATPER1_PER1__1-cysteine peroxiredoxin 1	AT1G53610
AT1G10800		AT1G12330		AT1G28130	GH3.17_VAS2__Auxin-responsive GH3 family protein	AT1G66440	Cysteine/Histidine-rich C1 domain family protein	AT1G48510	Surfeit locus 1 cytochrome c oxidase biogenesis protein	AT1G53620
AT1G10810	NAD(P)-linked oxidoreductase superfamily protein	AT1G12340	Cornichon family protein	AT1G28160	Integrase-type DNA-binding superfamily protein	AT1G66450	Cysteine/Histidine-rich C1 domain family protein	AT1G48530		AT1G53660	nodulin MtN21 /EamA-like transporter family protein
AT1G10820	Protein of unknown function (DUF3755)	AT1G12380		AT1G28170	SOT7__sulphotransferase 7	AT1G66470	AtRHD6_RHD6__ROOT HAIR DEFECTIVE6	AT1G48690	Auxin-responsive GH3 family protein	AT1G53815	F-box family protein
AT1G10830	Z-ISO_Z-ISO1.1_Z-ISO1.2__15-cis-zeta-carotene isomerase	AT1G12423		AT1G28270	AtRALF4_RALF4_RALFL4__ralf-like 4	AT1G66475		AT1G48800	Terpenoid cyclases/Protein prenyltransferases superfamily protein	AT1G53870	Protein of unknown function (DUF567)
AT1G10840	TIF3H1__translation initiation factor 3 subunit H1	AT1G12500	Nucleotide-sugar transporter family protein	AT1G28290	AGP31__arabinogalactan protein 31	AT1G66490	F-box and associated interaction domains-containing protein	AT1G48820	Terpenoid cyclases/Protein prenyltransferases superfamily protein	AT1G53890	Protein of unknown function (DUF567)
AT1G10865		AT1G12530	MOS9	AT1G28300	AtLEC2_LEC2__AP2/B3-like transcriptional factor family protein	AT1G66630	Protein with RING/U-box and TRAF-like domains	AT1G48990	Oleosin family protein	AT1G53940	GLIP2__GDSL-motif lipase 2
AT1G10870	AGD4__ARF-GAP domain 4	AT1G12550	HPR3__D-isomer specific 2-hydroxyacid dehydrogenase family protein	AT1G28310	Dof-type zinc finger DNA-binding family protein	AT1G66640	RNI-like superfamily protein	AT1G49000		AT1G53950	Ubiquitin-like superfamily protein
AT1G10930	ATRECQ4A_ATSGS1_RECQ4A__DNA helicase (RECQl4A)	AT1G12600	UDP-N-acetylglucosamine (UAA) transporter family	AT1G28360	ATERF12_ERF12__ERF domain protein 12	AT1G66790		AT1G49005	CLE11__CLAVATA3/ESR-RELATED 11	AT1G54300
AT1G10950	AtTMN1_EMP12_TMN1__transmembrane nine 1	AT1G12610	ATDDF1_DDF1__Integrase-type DNA-binding superfamily protein	AT1G28375		AT1G66852	Carbohydrate-binding X8 domain superfamily protein	AT1G49030	PLAC8 family protein	AT1G54400	HSP20-like chaperones superfamily protein
AT1G10970	ATZIP4_ZIP4__zinc transporter 4 precursor	AT1G12640	AtLPLAT1_LPCAT1_LPLAT1__MBOAT (membrane bound O-acyl transferase) family protein	AT1G28390	Protein kinase superfamily protein	AT1G66855	Carbohydrate-binding X8 domain superfamily protein	AT1G49190	ARR19_RR19__response regulator 19	AT1G54410	AtHIRD11_HIRD11__dehydrin family protein
AT1G11020	RING/FYVE/PHD zinc finger superfamily protein	AT1G12650		AT1G28400		AT1G66860	Class I glutamine amidotransferase-like superfamily protein	AT1G49250	ATP-dependent DNA ligase	AT1G54450	Calcium-binding EF-hand family protein
AT1G11050	Protein kinase superfamily protein	AT1G12810	proline-rich family protein	AT1G28480	GRX480_GRXC9_roxy19__Thioredoxin superfamily protein	AT1G66960	LUP5__Terpenoid cyclases family protein	AT1G49260		AT1G54470	RPP27__RNI-like superfamily protein
AT1G11060	AtWAPL1_WAPL1__WAPL (Wings apart-like protein regulation of heterochromatin) protein	AT1G12820	AFB3__auxin signaling F-box 3	AT1G28590	GDSL-like Lipase/Acylhydrolase superfamily protein	AT1G67130	F-box family protein	AT1G49330	hydroxyproline-rich glycoprotein family protein	AT1G54720	early-responsive to dehydration protein-related / ERD protein-related
AT1G11100	FRG5__SNF2 domain-containing protein / helicase domain-containing protein / zinc finger protein-related	AT1G12845		AT1G28640	GDSL-like Lipase/Acylhydrolase superfamily protein	AT1G67148		AT1G49450	Transducin/WD40 repeat-like superfamily protein	AT1G54930	GRF zinc finger / Zinc knuckle protein
AT1G11145	Protein of unknown function (DUF674)	AT1G12860	ICE2_SCRM2__basic helix-loop-helix (bHLH) DNA-binding superfamily protein	AT1G28650	GDSL-like Lipase/Acylhydrolase superfamily protein	AT1G67150	Plant protein of unknown function (DUF247)	AT1G49470	Family of unknown function (DUF716)	AT1G54940	GUX4_PGSIP4__plant glycogenin-like starch initiation protein 4
AT1G11180	AtSCAMP2_SCAMP2__Secretory carrier membrane protein (SCAMP) family protein	AT1G12890	Integrase-type DNA-binding superfamily protein	AT1G28695	Nucleotide-diphospho-sugar transferase family protein	AT1G67170		AT1G49475	AP2/B3-like transcriptional factor family protein	AT1G54950
AT1G11200	Protein of unknown function (DUF300)	AT1G12900	GAPA-2__glyceraldehyde 3-phosphate dehydrogenase A subunit 2	AT1G29000	Heavy metal transport/detoxification superfamily protein	AT1G67260	TCP1__TCP family transcription factor	AT1G49570	Peroxidase superfamily protein	AT1G55220
AT1G11240		AT1G13000	Protein of unknown function (DUF707)	AT1G29050	TBL38__TRICHOME BIREFRINGENCE-LIKE 38	AT1G67270	Zinc-finger domain of monoamine-oxidase A repressor R1 protein	AT1G49860	ATGSTF14_GSTF14__glutathione S-transferase (class phi) 14	AT1G55230	Family of unknown function (DUF716)
AT1G11270	F-box and associated interaction domains-containing protein	AT1G13040	Pentatricopeptide repeat (PPR-like) superfamily protein	AT1G29080	Papain family cysteine protease	AT1G67450	F-box and associated interaction domains-containing protein	AT1G49930		AT1G55390	Cysteine/Histidine-rich C1 domain family protein
AT1G11290	CRR22__Pentatricopeptide repeat (PPR) superfamily protein	AT1G13080	CYP71B2__cytochrome P450, family 71, subfamily B, polypeptide 2	AT1G29090	Cysteine proteinases superfamily protein	AT1G67455	F-box and associated interaction domains-containing protein	AT1G49938		AT1G55546
AT1G11300	EGM1__protein serine/threonine kinases;protein kinases;ATP binding;sugar binding;kinases;carbohydrate binding	AT1G13090	CYP71B28__cytochrome P450, family 71, subfamily B, polypeptide 28	AT1G29100	Heavy metal transport/detoxification superfamily protein	AT1G67760	TCP-1/cpn60 chaperonin family protein	AT1G50050	CAP (Cysteine-rich secretory proteins, Antigen 5, and Pathogenesis-related 1 protein) superfamily protein	AT1G55600	ATWRKY10_MINI3_WRKY10__WRKY DNA-binding protein 10
AT1G11320		AT1G13100	CYP71B29__cytochrome P450, family 71, subfamily B, polypeptide 29	AT1G29110	Cysteine proteinases superfamily protein	AT1G67775	CLE8__CLAVATA3/ESR-RELATED 8	AT1G50090	AtBCAT7_BCAT7__D-aminoacid aminotransferase-like PLP-dependent enzymes superfamily protein	AT1G55640	PRA1.G1__prenylated RAB acceptor 1.G1
AT1G11340	S-locus lectin protein kinase family protein	AT1G13110	CYP71B7__cytochrome P450, family 71 subfamily B, polypeptide 7	AT1G29140	Pollen Ole e 1 allergen and extensin family protein	AT1G67870	glycine-rich protein	AT1G50650	KRS__Stigma-specific Stig1 family protein	AT1G55670	PSAG__photosystem I subunit G
AT1G11350	CBRLK1_RKS2_SD1-13__S-domain-1 13	AT1G13170	ORP1D__OSBP(oxysterol binding protein)-related protein 1D	AT1G29160	COG1__Dof-type zinc finger DNA-binding family protein	AT1G67875		AT1G50690	Cystatin/monellin superfamily protein	AT1G55720	ATCAX6_CAX6__cation exchanger 6
AT1G11380	PLAC8 family protein	AT1G13210	ACA.l__autoinhibited Ca2+/ATPase II	AT1G29179		AT1G68270	AMP-dependent synthetase and ligase family protein	AT1G50691		AT1G56240	AtPP2-B13_PP2-B13__phloem protein 2-B13
AT1G11390	Protein kinase superfamily protein	AT1G13230	Leucine-rich repeat (LRR) family protein	AT1G29195		AT1G68280	ALT4__Thioesterase superfamily protein	AT1G50720	Stigma-specific Stig1 family protein	AT1G56250	AtPP2-B14_PP2-B14_VBF__phloem protein 2-B14
AT1G11400	PYM__partner of Y14-MAGO	AT1G13245	DVL4_RTFL17__ROTUNDIFOLIA like 17	AT1G29280	ATWRKY65_WRKY65__WRKY DNA-binding protein 65	AT1G68480	JAG__C2H2 and C2HC zinc fingers superfamily protein	AT1G50960	ATGA2OX7_GA2OX7__gibberellin 2-oxidase 7	AT1G56270
AT1G11410	S-locus lectin protein kinase family protein	AT1G13250	GATL3__galacturonosyltransferase-like 3	AT1G29290		AT1G68800	BRC2_TCP12__TCP domain protein 12	AT1G50980	F-box/RNI-like/FBD-like domains-containing protein	AT1G56360	ATPAP6_PAP6__purple acid phosphatase 6
AT1G11430	MORF9_RIP9__plastid developmental protein DAG, putative	AT1G13260	AtRAV1_EDF4_RAV1__related to ABI3/VP1 1	AT1G29670	GDSL-like Lipase/Acylhydrolase superfamily protein	AT1G69090	Protein of unknown function (DUF295)	AT1G50990	BSK11__Protein kinase protein with tetratricopeptide repeat domain	AT1G56380	Mitochondrial transcription termination factor family protein
AT1G11475	NRPB10_NRPD10_NRPE10__RNA polymerases N / 8 kDa subunit	AT1G13270	MAP1B_MAP1C__methionine aminopeptidase 1B	AT1G29860	ATWRKY71_EXB1_WRKY71__WRKY DNA-binding protein 71	AT1G69120	AGL7_AP1_AtAP1__K-box region and MADS-box transcription factor family protein	AT1G51190	PLT2__Integrase-type DNA-binding superfamily protein	AT1G56385	Plant self-incompatibility protein S1 family
AT1G11480	eukaryotic translation initiation factor-related	AT1G13280	AOC4__allene oxide cyclase 4	AT1G29870	tRNA synthetase class II (G, H, P and S) family protein	AT1G69190	Dihydropterin pyrophosphokinase / Dihydropteroate synthase	AT1G51210	UDP-Glycosyltransferase superfamily protein	AT1G56400	F-box family protein
AT1G11490	zinc finger (C2H2 type) family protein	AT1G13350	Protein kinase superfamily protein	AT1G29910	AB180_CAB3_LHCB1.2__chlorophyll A/B binding protein 3	AT1G69650	TRAF-like family protein	AT1G51220	AtWIP5_WIP5__WIP domain protein 5	AT1G56415	Expressed protein
AT1G11500	DEAL3__Protein of unknown function (DUF1218)	AT1G13390		AT1G29920	AB165_CAB2_LHCB1.1__chlorophyll A/B-binding protein 2	AT1G69660	TRAF-like family protein	AT1G51230	Plant self-incompatibility protein S1 family	AT1G56430	ATNAS4_NAS4__nicotianamine synthase 4
AT1G11530	ATCXXS1_CXXS1__C-terminal cysteine residue is changed to a serine 1	AT1G13440	GAPC-2_GAPC2__glyceraldehyde-3-phosphate dehydrogenase C2	AT1G29930	AB140_CAB1_CAB140_LHCB1.3__chlorophyll A/B binding protein 1	AT1G69818	Defensin-like (DEFL) family protein	AT1G51240	Plant self-incompatibility protein S1 family	AT1G56520	Disease resistance protein (TIR-NBS-LRR class) family
AT1G11540	Sulfite exporter TauE/SafE family protein	AT1G13510	Protein of unknown function (DUF1262)	AT1G30080	Glycosyl hydrolase superfamily protein	AT1G69820	GGT3_GGT4__gamma-glutamyl transpeptidase 3	AT1G51250	Plant self-incompatibility protein S1 family	AT1G56600	AtGolS2_GolS2__galactinol synthase 2
AT1G11590	PME19__Plant invertase/pectin methylesterase inhibitor superfamily	AT1G13520	Protein of unknown function (DUF1262)	AT1G30100	ATNCED5_NCED5__nine-cis-epoxycarotenoid dioxygenase 5	AT1G70030	Paired amphipathic helix (PAH2) superfamily protein	AT1G51260	LPAT3__lysophosphatidyl acyltransferase 3	AT1G56620	Plant invertase/pectin methylesterase inhibitor superfamily protein
AT1G11593	Plant invertase/pectin methylesterase inhibitor superfamily protein	AT1G13640	Phosphatidylinositol 3- and 4-kinase family protein	AT1G30160	Protein of unknown function (DUF295)	AT1G70500	Pectin lyase-like superfamily protein	AT1G51270	structural molecules;transmembrane receptors;structural molecules	AT1G56630	alpha/beta-Hydrolases superfamily protein
AT1G11620	F-box and associated interaction domains-containing protein	AT1G13650		AT1G30170	Protein of unknown function (DUF295)	AT1G70960	F-box and associated interaction domains-containing protein	AT1G51290	F-box and associated interaction domains-containing protein	AT1G56650	ATMYB75_AtPAP1_MYB75_PAP1_SIAA1__production of anthocyanin pigment 1
AT1G11630	Tetratricopeptide repeat (TPR)-like superfamily protein	AT1G13700	PGL1__6-phosphogluconolactonase 1	AT1G30190		AT1G71290	F-box associated ubiquitination effector family protein	AT1G51300	alpha/beta-Hydrolases superfamily protein	AT1G56680	Chitinase family protein
AT1G11650	ATRBP45B_RBP45B__RNA-binding (RRM/RBD/RNP motifs) family protein	AT1G13740	AFP2__ABI five binding protein 2	AT1G30250		AT1G71300	Vps52 / Sac2 family	AT1G51355	SMR9	AT1G57550	Low temperature and salt responsive protein family
AT1G11660	heat shock protein 70 (Hsp 70) family protein	AT1G13755	Defensin-like (DEFL) family protein	AT1G30350	Pectin lyase-like superfamily protein	AT1G71680	Transmembrane amino acid transporter family protein	AT1G51460	ABCG13_FOP2__ABC-2 type transporter family protein	AT1G57565	SWI-SNF-related chromatin binding protein
AT1G11684		AT1G13760		AT1G30650	AR411_ATWRKY14_WRKY14__WRKY DNA-binding protein 14	AT1G71930	ANAC030_VND7__vascular related NAC-domain protein 7	AT1G51470	BGLU35_TGG5__beta glucosidase 35	AT1G57570	Mannose-binding lectin superfamily protein
AT1G11690		AT1G13800	FAC19__Tetratricopeptide repeat (TPR)-like superfamily protein	AT1G30700	AtBBE8__FAD-binding Berberine family protein	AT1G72141		AT1G51480	RSG1__Disease resistance protein (CC-NBS-LRR class) family	AT1G57580	F-box family protein
AT1G11730	Galactosyltransferase family protein	AT1G13830	Carbohydrate-binding X8 domain superfamily protein	AT1G30710	AtBBE9__FAD-binding Berberine family protein	AT1G73270	scpl6__serine carboxypeptidase-like 6	AT1G51490	BGLU36_TGG6__beta glucosidase 36	AT1G57650	ATP binding
AT1G11750	CLPP6_NCLPP1_NCLPP6__CLP protease proteolytic subunit 6	AT1G13860	QUL1__QUASIMODO2 LIKE 1	AT1G30720	AtBBE10__FAD-binding Berberine family protein	AT1G73280	scpl3__serine carboxypeptidase-like 3	AT1G51500	ABCG12_AtABCG12_ATWBC12_CER5_D3_WBC12__ABC-2 type transporter family protein	AT1G57670	Toll-Interleukin-Resistance (TIR) domain family protein
AT1G11755	LEW1__Undecaprenyl pyrophosphate synthetase family protein	AT1G13920	Remorin family protein	AT1G30730	AtBBE11__FAD-binding Berberine family protein	AT1G73610	GDSL-like Lipase/Acylhydrolase superfamily protein	AT1G51880	RHS6__root hair specific 6	AT1G57820	ORTH2_VIM1__Zinc finger (C3HC4-type RING finger) family protein
AT1G11760	MED32	AT1G13930		AT1G30740	AtBBE12__FAD-binding Berberine family protein	AT1G73805	SARD1__Calmodulin binding protein-like	AT1G52110	Mannose-binding lectin superfamily protein	AT1G57850	Toll-Interleukin-Resistance (TIR) domain family protein
AT1G11780	oxidoreductase, 2OG-Fe(II) oxygenase family protein	AT1G13940	Plant protein of unknown function (DUF863)	AT1G30760	AtBBE-like 13__FAD-binding Berberine family protein	AT1G74820	RmlC-like cupins superfamily protein	AT1G52120	Mannose-binding lectin superfamily protein	AT1G58007
AT1G11785		AT1G13950	ATELF5A-1_EIF-5A_EIF5A_ELF5A-1__eukaryotic elongation factor 5A-1	AT1G30780	F-box associated ubiquitination effector family protein	AT1G75250	ATRL6_RL6_RSM3__RAD-like 6	AT1G52130	Mannose-binding lectin superfamily protein	AT1G58037	Cysteine/Histidine-rich C1 domain family protein
AT1G11860	Glycine cleavage T-protein family	AT1G14080	ATFUT6_FUT6__fucosyltransferase 6	AT1G30795	Glycine-rich protein family	AT1G75520	SRS5__SHI-related sequence 5	AT1G52140		AT1G58050	RNA helicase family protein
AT1G11880	transferases, transferring hexosyl groups	AT1G14150	PnsL2_PQL1_PQL2__PsbQ-like 2	AT1G30814		AT1G75920	GDSL-like Lipase/Acylhydrolase superfamily protein	AT1G52150	ATHB-15_ATHB15_CNA_ICU4__Homeobox-leucine zipper family protein / lipid-binding START domain-containing protein	AT1G58090	F-box and associated interaction domains-containing protein
AT1G11890	ATSEC22_SEC22__Synaptobrevin family protein	AT1G14160	CASPL1A1__Uncharacterised protein family (UPF0497)	AT1G30840	ATPUP4_PUP4__purine permease 4	AT1G75940	ATA27_BGLU20__Glycosyl hydrolase superfamily protein	AT1G52680	late embryogenesis abundant protein-related / LEA protein-related	AT1G58225
AT1G11900	Tetratricopeptide repeat (TPR)-like superfamily protein	AT1G14185	Glucose-methanol-choline (GMC) oxidoreductase family protein	AT1G30950	UFO__F-box family protein	AT1G77150	Pentatricopeptide repeat (PPR) superfamily protein	AT1G52690	LEA7__Late embryogenesis abundant protein (LEA) family protein	AT1G58260	CYP79C2_CYP79C3P__cytochrome p450 79c2
AT1G11905	B-cell receptor-associated protein 31-like	AT1G14200	RING/U-box superfamily protein	AT1G31040	PLATZ transcription factor family protein	AT1G77830	RING/U-box superfamily protein	AT1G52695	alpha/beta-Hydrolases superfamily protein	AT1G58300	HO4__heme oxygenase 4
AT1G11930	Predicted pyridoxal phosphate-dependent enzyme, YBL036C type	AT1G14210	Ribonuclease T2 family protein	AT1G31050	basic helix-loop-helix (bHLH) DNA-binding superfamily protein	AT1G78400	PGX2__Pectin lyase-like superfamily protein	AT1G52700	alpha/beta-Hydrolases superfamily protein	AT1G58310	F-box/RNI-like superfamily protein
AT1G11950	Transcription factor jumonji (jmjC) domain-containing protein	AT1G14280	PKS2__phytochrome kinase substrate 2	AT1G31270		AT1G78470		AT1G52890	ANAC019_ANAC19_NAC019__NAC domain containing protein 19	AT1G58320	PLAC8 family protein
AT1G11960	ERD (early-responsive to dehydration stress) family protein	AT1G14290	AtSBH2_SBH2__sphingoid base hydroxylase 2	AT1G31290	AGO3__ARGONAUTE 3	AT1G78476		AT1G52900	Toll-Interleukin-Resistance (TIR) domain family protein	AT1G58330	ZW2__transcription factor-related
AT1G11970	Ubiquitin-like superfamily protein	AT1G14345	NAD(P)-linked oxidoreductase superfamily protein	AT1G31310	hydroxyproline-rich glycoprotein family protein	AT1G78750	F-box/RNI-like superfamily protein	AT1G53023	Ubiquitin-conjugating enzyme family protein	AT1G58340	ABS4_BCD1_ZF14_ZRZ__MATE efflux family protein
AT1G11980	RUB3__ubiquitin-related protein 3	AT1G14350	AtMYB124_FLP_MYB124__Duplicated homeodomain-like superfamily protein	AT1G31330	PSAF__photosystem I subunit F	AT1G80840	ATWRKY40_WRKY40__WRKY DNA-binding protein 40	AT1G53080	Legume lectin family protein	AT1G58390	Disease resistance protein (CC-NBS-LRR class) family
AT1G11990	O-fucosyltransferase family protein	AT1G14360	ATUTR3_UTR3__UDP-galactose transporter 3	AT1G31540	Disease resistance protein (TIR-NBS-LRR class) family	AT1G80990	XH domain-containing protein	AT1G53130	GRI__Stigma-specific Stig1 family protein	AT1G58643	Inositol-pentakisphosphate 2-kinase family protein
AT1G12150	Plant protein of unknown function (DUF827)	AT1G14370	APK2A_Kin1_PBL2__protein kinase 2A	AT1G31580	CXC750_ECS1__ECS1	AT2G01780	Curculin-like (mannose-binding) lectin family protein	AT1G53325	F-box associated ubiquitination effector family protein	AT1G58936	Inositol-pentakisphosphate 2-kinase family protein
AT1G12210	RFL1__RPS5-like 1	AT1G14410	ATWHY1_PTAC1_WHY1__ssDNA-binding transcriptional regulator	AT1G31620		AT2G01790	TRAF-like family protein	AT1G53340	Cysteine/Histidine-rich C1 domain family protein	AT1G59312	Inositol-pentakisphosphate 2-kinase family protein
AT1G12211		AT1G14420	AT59__Pectate lyase family protein	AT1G31690	Copper amine oxidase family protein	AT2G01800	COP1-interacting protein-related	AT1G53360	F-box associated ubiquitination effector family protein	AT1G59500	GH3.4__Auxin-responsive GH3 family protein
AT1G12220	RPS5__Disease resistance protein (CC-NBS-LRR class) family	AT1G14430	glyoxal oxidase-related protein	AT1G31710	Copper amine oxidase family protein	AT2G02300	AtPP2-B5_PP2-B5__phloem protein 2-B5	AT1G53366		AT1G59530	ATBZIP4_bZIP4__basic leucine-zipper 4
AT1G12244	Polynucleotidyl transferase, ribonuclease H-like superfamily protein	AT1G14440	AtHB31_FTM2_HB31_ZHD4__homeobox protein 31	AT1G31720	MWL1__Protein of unknown function (DUF1218)	AT2G02320	AtPP2-B7_PP2-B7__phloem protein 2-B7	AT1G53370	F-box and associated interaction domains-containing protein	AT1G59535
AT1G12280	SUMM2__LRR and NB-ARC domains-containing disease resistance protein	AT1G14460	AAA-type ATPase family protein	AT1G31990		AT2G02340	AtPP2-B8_PP2-B8__phloem protein 2-B8	AT1G53540	HSP20-like chaperones superfamily protein	AT1G59722
AT1G12290	Disease resistance protein (CC-NBS-LRR class) family	AT1G14470	Pentatricopeptide repeat (PPR) superfamily protein	AT1G32100	ATPRR1_PRR1__pinoresinol reductase 1	AT2G02540	ATHB21_HB21_ZFHD4_ZHD3__homeobox protein 21	AT1G53541		AT1G59725	DNAJ heat shock family protein
AT1G12300	RFL2__Tetratricopeptide repeat (TPR)-like superfamily protein	AT1G14490	AHL28__Predicted AT-hook DNA-binding family protein	AT1G32170	XTH30_XTR4__xyloglucan endotransglucosylase/hydrolase 30	AT2G03160	ASK19_SK19__SKP1-like 19	AT1G53625		AT1G59730	ATH7_TH7__thioredoxin H-type 7
AT1G12310	Calcium-binding EF-hand family protein	AT1G14520	MIOX1__myo-inositol oxygenase 1	AT1G32240	KAN2__Homeodomain-like superfamily protein	AT2G03170	ASK14_SK14__SKP1-like 14	AT1G53633		AT1G59740	AtNPF4.3_NPF4.3__Major facilitator superfamily protein
AT1G12350	ATCOAB_COAB__4-phospho-panto-thenoylcysteine synthetase	AT1G14660	ATNHX8_NHX8_NHX8__Na+/H+ exchanger 8	AT1G32270	ATSYP24_SYP24__syntaxin, putative	AT2G03180		AT1G53635		AT1G59780	NB-ARC domain-containing disease resistance protein
AT1G12360	KEU_SEC11__Sec1/munc18-like (SM) proteins superfamily	AT1G14686	ENTH/ANTH/VHS superfamily protein	AT1G32350	AOX1D__alternative oxidase 1D	AT2G03250	EXS (ERD1/XPR1/SYG1) family protein	AT1G53640		AT1G59790	Cullin family protein
AT1G12370	PHR1_UVR2__photolyase 1	AT1G14687	AtHB32_HB32_ZHD14__homeobox protein 32	AT1G32450	AtNPF7.3_NPF7.3_NRT1.5__nitrate transporter 1.5	AT2G03260	EXS (ERD1/XPR1/SYG1) family protein	AT1G53680	ATGSTU28_GSTU28__glutathione S-transferase TAU 28	AT1G59800	Cullin family protein
AT1G12390	Cornichon family protein	AT1G14690	MAP65-7__microtubule-associated protein 65-7	AT1G32560	AtLEA4-1_LEA4-1__Late embryogenesis abundant protein, group 1 protein	AT2G03330		AT1G53690	DNA directed RNA polymerase, 7 kDa subunit	AT1G59810	AGL50__AGAMOUS-like 50
AT1G12400	Nucleotide excision repair, TFIIH, subunit TTDA	AT1G14720	ATXTH28_EXGT-A2_XTH28_XTR2__xyloglucan endotransglucosylase/hydrolase 28	AT1G32660	F-box and associated interaction domains-containing protein	AT2G03500	EFM_HHO4__Homeodomain-like superfamily protein	AT1G53700	PK3AT_WAG1__WAG 1	AT1G60040	AGL49__AGAMOUS-like 49
AT1G12410	CLP2_CLPR2_EMB3146_NCLPP2__CLP protease proteolytic subunit 2	AT1G14750	SDS__Cyclin family protein	AT1G32710	Cytochrome c oxidase, subunit Vib family protein	AT2G03560	F-box family protein with a domain of unknown function (DUF295)	AT1G53820	RING/U-box superfamily protein	AT1G60050	UMAMIT35__Nodulin MtN21 /EamA-like transporter family protein
AT1G12411		AT1G14780	MAC/Perforin domain-containing protein	AT1G32770	ANAC012_AtSND1_NAC012_NST3_SND1__NAC domain containing protein 12	AT2G03720	MRH6__Adenine nucleotide alpha hydrolases-like superfamily protein	AT1G53830	ATPME2_PME2__pectin methylesterase 2	AT1G60095	Mannose-binding lectin superfamily protein
AT1G12420	ACR8__ACT domain repeat 8	AT1G14790	AtRDR1_ATRDRP1_RDR1__RNA-dependent RNA polymerase 1	AT1G32780	GroES-like zinc-binding dehydrogenase family protein	AT2G03822		AT1G53970		AT1G60320	Toll-Interleukin-Resistance (TIR) domain family protein
AT1G12430	ARK3_AtKINUa_PAK__armadillo repeat kinesin 3	AT1G14810	semialdehyde dehydrogenase family protein	AT1G32980	Subtilisin-like serine endopeptidase family protein	AT2G03830	CLEL2_GLV6_RGF8	AT1G53980	Ubiquitin-like superfamily protein	AT1G60390	PG1__polygalacturonase 1
AT1G12440	A20/AN1-like zinc finger family protein	AT1G14900	HMGA__high mobility group A	AT1G33100	MATE efflux family protein	AT2G03840	TET13__tetraspanin13	AT1G53990	GLIP3__GDSL-motif lipase 3	AT1G60400	F-box/RNI-like superfamily protein
AT1G12450	SNARE associated Golgi protein family	AT1G14920	GAI_RGA2__GRAS family transcription factor family protein	AT1G33102		AT2G03850	Late embryogenesis abundant protein (LEA) family protein	AT1G54000	GLL22__GDSL-like Lipase/Acylhydrolase superfamily protein	AT1G60410	F-box family protein
AT1G12451		AT1G14970	O-fucosyltransferase family protein	AT1G33280	ANAC015_BRN1_NAC015__NAC domain containing protein 15	AT2G03955	Cysteine-rich protein	AT1G54010	GLL23__GDSL-like Lipase/Acylhydrolase superfamily protein	AT1G60450	AtGolS7_GolS7__galactinol synthase 7
AT1G12460	Leucine-rich repeat protein kinase family protein	AT1G15000	scpl50__serine carboxypeptidase-like 50	AT1G33440	AtNPF4.4_NPF4.4__Major facilitator superfamily protein	AT2G04020	GDSL-like Lipase/Acylhydrolase superfamily protein	AT1G54020	GDSL-like Lipase/Acylhydrolase superfamily protein	AT1G60470	AtGolS4_GolS4__galactinol synthase 4
AT1G12470	zinc ion binding	AT1G15020	ATQSOX1_QSO2_QSOX1__quiescin-sulfhydryl oxidase 1	AT1G33610	Leucine-rich repeat (LRR) family protein	AT2G04032	ZIP7__zinc transporter 7 precursor	AT1G54040	ESP_ESR_TASTY__epithiospecifier protein	AT1G60783
AT1G12480	CDI3_OZS1_RCD3_SLAC1__C4-dicarboxylate transporter/malic acid transport protein	AT1G15030	Protein of unknown function (DUF789)	AT1G33670	Leucine-rich repeat (LRR) family protein	AT2G04045	Defensin-like (DEFL) family protein	AT1G54200	BG3	AT1G60815	RALFL7__RALF-like 7
AT1G12520	ATCCS_CCS__copper chaperone for SOD1	AT1G15040	GAT_GAT1_2.1__Class I glutamine amidotransferase-like superfamily protein	AT1G33730	CYP76C5__cytochrome P450, family 76, subfamily C, polypeptide 5	AT2G04220	Plant protein of unknown function (DUF868)	AT1G54330	ANAC020_NAC020__NAC domain containing protein 20	AT1G60980	ATGA20OX4_GA20OX4__gibberellin 20-oxidase 4
AT1G12580	PEPKR1__phosphoenolpyruvate carboxylase-related kinase 1	AT1G15045		AT1G33750	TPS22__Terpenoid cyclases/Protein prenyltransferases superfamily protein	AT2G04300	Leucine-rich repeat protein kinase family protein	AT1G54530	Calcium-binding EF hand family protein	AT1G60983	SCRL8__SCR-like 8
AT1G12620	Pentatricopeptide repeat (PPR) superfamily protein	AT1G15050	IAA34__indole-3-acetic acid inducible 34	AT1G33760	ERF022__Integrase-type DNA-binding superfamily protein	AT2G04480		AT1G54540	NHL11__Late embryogenesis abundant (LEA) hydroxyproline-rich glycoprotein family	AT1G60985	SCRL6__SCR-like 6
AT1G12680	PEPKR2__phosphoenolpyruvate carboxylase-related kinase 2	AT1G15060	Uncharacterised conserved protein UCP031088, alpha/beta hydrolase	AT1G33811	GDSL-like Lipase/Acylhydrolase superfamily protein	AT2G04495		AT1G54550	F-box and associated interaction domains-containing protein	AT1G60986	SCRL4__SCR-like 4
AT1G12700	RPF1__ATP binding;nucleic acid binding;helicases	AT1G15080	ATLPP2_ATPAP2_LPP2__lipid phosphate phosphatase 2	AT1G33860		AT2G04570	GDSL-like Lipase/Acylhydrolase superfamily protein	AT1G54575		AT1G61070	LCR66_PDF2.4__low-molecular-weight cysteine-rich 66
AT1G12710	AtPP2-A12_PP2-A12__phloem protein 2-A12	AT1G15100	RHA2A__RING-H2 finger A2A	AT1G33960	AIG1__P-loop containing nucleoside triphosphate hydrolases superfamily protein	AT2G04800		AT1G54860	Glycoprotein membrane precursor GPI-anchored	AT1G61080	Hydroxyproline-rich glycoprotein family protein
AT1G12730	GPI transamidase subunit PIG-U	AT1G15110	AtPSS1_PSS1__phosphatidyl serine synthase family protein	AT1G34050	Ankyrin repeat family protein	AT2G04810	Protein of unknown function (DUF295)	AT1G54870	NAD(P)-binding Rossmann-fold superfamily protein	AT1G61270	Transmembrane amino acid transporter family protein
AT1G12750	ATRBL6_RBL6__RHOMBOID-like protein 6	AT1G15125	S-adenosyl-L-methionine-dependent methyltransferases superfamily protein	AT1G34140	PAB1__poly(A) binding protein 1	AT2G04830	Protein of unknown function (DUF295)	AT1G54880		AT1G61320	FBD / Leucine Rich Repeat domains containing protein
AT1G12760	Zinc finger, C3HC4 type (RING finger) family protein	AT1G15130	Endosomal targeting BRO1-like domain-containing protein	AT1G34480	Cysteine/Histidine-rich C1 domain family protein	AT2G04840	Protein of unknown function (DUF295)	AT1G54890	Late embryogenesis abundant (LEA) protein-related	AT1G61330	FBD, F-box and Leucine Rich Repeat domains containing protein
AT1G12770	EMB1586_ISE1__P-loop containing nucleoside triphosphate hydrolases superfamily protein	AT1G15140	FNRL__FAD/NAD(P)-binding oxidoreductase	AT1G34520	MBOAT (membrane bound O-acyl transferase) family protein	AT2G04920	F-box and associated interaction domains-containing protein	AT1G54970	ATPRP1_PRP1_RHS7__proline-rich protein 1	AT1G61520	LHCA3__photosystem I light harvesting complex gene 3
AT1G12775	Pentatricopeptide repeat (PPR) superfamily protein	AT1G15150	MATE efflux family protein	AT1G34540	CYP94D1__cytochrome P450, family 94, subfamily D, polypeptide 1	AT2G04930	Haloacid dehalogenase-like hydrolase (HAD) superfamily protein	AT1G54980	Plant invertase/pectin methylesterase inhibitor superfamily protein	AT1G61563	AtRALFL8_RALFL8__ralf-like 8
AT1G12780	ATUGE1_UGE1__UDP-D-glucose/UDP-D-galactose 4-epimerase 1	AT1G15165	RING/FYVE/PHD zinc finger superfamily protein	AT1G34575	AtBBE14__FAD-binding Berberine family protein	AT2G05140	phosphoribosylaminoimidazole carboxylase family protein / AIR carboxylase family protein	AT1G55010	PDF1.5__plant defensin 1.5	AT1G61566	RALFL9__ralf-like 9
AT1G12790		AT1G15170	MATE efflux family protein	AT1G34580	Major facilitator superfamily protein	AT2G05400	Ubiquitin-specific protease family C19-related protein	AT1G55030	RNI-like superfamily protein	AT1G61590	Protein kinase superfamily protein
AT1G12800	SDP__Nucleic acid-binding, OB-fold-like protein	AT1G15180	MATE efflux family protein	AT1G34670	AtMYB93_MYB93__myb domain protein 93	AT2G05410	TRAF-like family protein	AT1G55110	AtIDD7_IDD7_REDSTART__indeterminate(ID)-domain 7	AT1G61660	AtbHLH112__basic helix-loop-helix (bHLH) DNA-binding superfamily protein
AT1G12830		AT1G15190	Fasciclin-like arabinogalactan family protein	AT1G35140	EXL1_PHI-1__Phosphate-responsive 1 family protein	AT2G05420	TRAF-like family protein	AT1G55240	Family of unknown function (DUF716)	AT1G61688	Defensin-like (DEFL) family protein
AT1G12840	ATVHA-C_DET3__vacuolar ATP synthase subunit C (VATC) / V-ATPase C subunit / vacuolar proton pump C subunit (DET3)	AT1G15200	protein-protein interaction regulator family protein	AT1G35170	TRAM, LAG1 and CLN8 (TLC) lipid-sensing domain containing protein	AT2G05430	Ubiquitin-specific protease family C19-related protein	AT1G55260	LTPG6__Bifunctional inhibitor/lipid-transfer protein/seed storage 2S albumin superfamily protein	AT1G61700	RNA polymerases N / 8 kDa subunit
AT1G12850	Phosphoglycerate mutase family protein	AT1G15210	ABCG35_ATPDR7_PDR7__pleiotropic drug resistance 7	AT1G35180	TRAM, LAG1 and CLN8 (TLC) lipid-sensing domain containing protein	AT2G05720	Transducin/WD40 repeat-like superfamily protein	AT1G55380	Cysteine/Histidine-rich C1 domain family protein	AT1G61710	Cysteine/Histidine-rich C1 domain family protein
AT1G12870	F-box and associated interaction domains-containing protein	AT1G15240	Phox-associated domain;Phox-like;Sorting nexin, C-terminal	AT1G35210		AT2G06520	PSBX__photosystem II subunit X	AT1G55420	EDA11__Cysteine/Histidine-rich C1 domain family protein	AT1G61750	Receptor-like protein kinase-related family protein
AT1G12880	atnudt12_NUDT12__nudix hydrolase homolog 12	AT1G15250	Zinc-binding ribosomal protein family protein	AT1G35230	AGP5__arabinogalactan protein 5	AT2G07140	F-box and associated interaction domains-containing protein	AT1G55430	Cysteine/Histidine-rich C1 domain family protein	AT1G61760	Late embryogenesis abundant (LEA) hydroxyproline-rich glycoprotein family
AT1G12910	ATAN11_LWD1__Transducin/WD40 repeat-like superfamily protein	AT1G15260		AT1G35250	ALT2__Thioesterase superfamily protein	AT2G07981		AT1G55440	Cysteine/Histidine-rich C1 domain family protein	AT1G61810	BGLU45__beta-glucosidase 45
AT1G12920	ERF1-2__eukaryotic release factor 1-2	AT1G15290	REC3__Tetratricopeptide repeat (TPR)-like superfamily protein	AT1G35255		AT2G10450	14-3-3 family protein	AT1G55560	sks14__SKU5 similar 14	AT1G62030	Cysteine/Histidine-rich C1 domain family protein
AT1G12930	ARM repeat superfamily protein	AT1G15350		AT1G35260	MLP165__MLP-like protein 165	AT2G12646	PLATZ transcription factor family protein	AT1G55570	sks12__SKU5 similar 12	AT1G62160	Serine protease inhibitor (SERPIN) family protein
AT1G12938		AT1G15380	GLYI4__Lactoylglutathione lyase / glyoxalase I family protein	AT1G35330	RING/U-box superfamily protein	AT2G13547		AT1G55580	LAS_SCL18__GRAS family transcription factor	AT1G62280	SLAH1__SLAC1 homologue 1
AT1G12970	PIRL3__plant intracellular ras group-related LRR 3	AT1G15390	ATDEF1_PDF1A__peptide deformylase 1A	AT1G35440	CYCT1;1__cyclin T1;1	AT2G13623		AT1G55650	HMGB11__HMG (high mobility group) box protein with ARID/BRIGHT DNA-binding domain	AT1G62333
AT1G12990	beta-1,4-N-acetylglucosaminyltransferase family protein	AT1G15400		AT1G35490	bZIP family transcription factor	AT2G13630	F-box associated ubiquitination effector family protein	AT1G55660	FOF2__FBD, F-box and Leucine Rich Repeat domains containing protein	AT1G62340	ALE_ALE1__PA-domain containing subtilase family protein
AT1G13020	EIF4B2__eukaryotic initiation factor 4B2	AT1G15460	ATBOR4_BOR4__HCO3- transporter family	AT1G35550	elongation factor Tu C-terminal domain-containing protein	AT2G13640	Transcription factor IIS family protein	AT1G55700	Cysteine/Histidine-rich C1 domain family protein	AT1G62410	MIF4G domain-containing protein
AT1G13030	Atcoilin_COILIN__sphere organelles protein-related	AT1G15490	alpha/beta-Hydrolases superfamily protein	AT1G35630	RMR5__Protease-associated (PA) RING/U-box zinc finger family protein	AT2G13820	AtXYP2_XYP2__Bifunctional inhibitor/lipid-transfer protein/seed storage 2S albumin superfamily protein	AT1G55928	Coiled-coil domain-containing protein 55 (DUF2040)	AT1G62510	Bifunctional inhibitor/lipid-transfer protein/seed storage 2S albumin superfamily protein
AT1G13050		AT1G15500	ATNTT2__TLC ATP/ADP transporter	AT1G35750	APUM10_PUM10__pumilio 10	AT2G14206		AT1G56030	RING/U-box superfamily protein	AT1G62540	FMO GS-OX2__flavin-monooxygenase glucosinolate S-oxygenase 2
AT1G13060	PBE1__20S proteasome beta subunit E1	AT1G15510	ATECB2_ECB2_VAC1__Tetratricopeptide repeat (TPR)-like superfamily protein	AT1G35830	VQ motif-containing protein	AT2G14282	SCRL18__SCR-like 18	AT1G56040	HEAT/U-box domain-containing protein	AT1G62560	FMO GS-OX3__flavin-monooxygenase glucosinolate S-oxygenase 3
AT1G13120	AtGLE1_GLE1	AT1G15520	ABCG40_ATABCG40_ATPDR12_PDR12__pleiotropic drug resistance 12	AT1G35880		AT2G14290	F-box family protein with a domain of unknown function (DUF295)	AT1G56100	Plant invertase/pectin methylesterase inhibitor superfamily protein	AT1G62630	Disease resistance protein (CC-NBS-LRR class) family
AT1G13140	CYP86C3__cytochrome P450, family 86, subfamily C, polypeptide 3	AT1G15570	CYCA2;3__CYCLIN A2;3	AT1G35910	AtTPPD_TPPD__Haloacid dehalogenase-like hydrolase (HAD) superfamily protein	AT2G14500	F-box family protein	AT1G56150	SAUR71__SAUR-like auxin-responsive protein family	AT1G62660	Glycosyl hydrolases family 32 protein
AT1G13150	CYP86C4__cytochrome P450, family 86, subfamily C, polypeptide 4	AT1G15670	KFB01_KMD2__Galactose oxidase/kelch repeat superfamily protein	AT1G36060	TG_WIND3__Integrase-type DNA-binding superfamily protein	AT2G14510	Leucine-rich repeat protein kinase family protein	AT1G56160	ATMYB72_MYB72__myb domain protein 72	AT1G62940	ACOS5__acyl-CoA synthetase 5
AT1G13160	ARM repeat superfamily protein	AT1G15690	AtAVP1_ATAVP3_AtVHP1;1_AVP-3_AVP1_FUGU5_VHP1__Inorganic H pyrophosphatase family protein	AT1G36150	Bifunctional inhibitor/lipid-transfer protein/seed storage 2S albumin superfamily protein	AT2G14580	AtCAPE7_ATPRB1_PRB1__basic pathogenesis-related protein 1	AT1G56540	Disease resistance protein (TIR-NBS-LRR class) family	AT1G63055
AT1G13180	ARP3_ATARP3_DIS1__Actin-like ATPase superfamily protein	AT1G15750	TPL_WSIP1__Transducin family protein / WD-40 repeat family protein	AT1G42560	ATMLO9_MLO9__Seven transmembrane MLO family protein	AT2G14620	XTH10__xyloglucan endotransglucosylase/hydrolase 10	AT1G56550	RGXT3__RhamnoGalacturonan speciﬁc Xylosyltransferase 1	AT1G63057
AT1G13190	RNA-binding (RRM/RBD/RNP motifs) family protein	AT1G15757	Molecular chaperone Hsp40/DnaJ family protein	AT1G43650	UMAMIT22__nodulin MtN21 /EamA-like transporter family protein	AT2G14690	Glycosyl hydrolase superfamily protein	AT1G56553		AT1G63105
AT1G13195	RING/U-box superfamily protein	AT1G15760	Sterile alpha motif (SAM) domain-containing protein	AT1G43790	TED6__tracheary element differentiation-related 6	AT2G14692		AT1G56555		AT1G63140	O-methyltransferase family protein
AT1G13220	CRWN2_LINC2__nuclear matrix constituent protein-related	AT1G15800		AT1G43800	AAD6_FTM1_SAD6__Plant stearoyl-acyl-carrier-protein desaturase family protein	AT2G14700		AT1G56710	Pectin lyase-like superfamily protein	AT1G63210	SPT6__Transcription elongation factor Spt6
AT1G13310	Endosomal targeting BRO1-like domain-containing protein	AT1G15830		AT1G43810		AT2G15025	Beta-galactosidase related protein	AT1G57690	F-box/RNI-like superfamily protein	AT1G63245	CLE14__CLAVATA3/ESR-RELATED 14
AT1G13320	PP2AA3__protein phosphatase 2A subunit A3	AT1G15850	Transducin/WD40 repeat-like superfamily protein	AT1G44050	Cysteine/Histidine-rich C1 domain family protein	AT2G15029		AT1G57750	CYP96A15_MAH1__cytochrome P450, family 96, subfamily A, polypeptide 15	AT1G63320	Pentatricopeptide repeat (PPR) superfamily protein
AT1G13330	AHP2_HOP2__Arabidopsis Hop2 homolog	AT1G15900		AT1G44080	F-box family protein with a domain of unknown function (DUF295)	AT2G15042	Leucine-rich repeat (LRR) family protein	AT1G57800	ORTH3_VIM5__zinc finger (C3HC4-type RING finger) family protein	AT1G63560
AT1G13340	ISTL6__Regulator of Vps4 activity in the MVB pathway protein	AT1G15910	FDM1_IDNL1_IDP1__XH/XS domain-containing protein	AT1G44090	ATGA20OX5_GA20OX5__gibberellin 20-oxidase 5	AT2G15080	AtRLP19_RLP19__receptor like protein 19	AT1G57830	Toll-Interleukin-Resistance (TIR) domain family protein	AT1G63580	Receptor-like protein kinase-related family protein
AT1G13360		AT1G15940	AtPDS5E_PDS5E__Tudor/PWWP/MBT superfamily protein	AT1G44180	Peptidase M20/M25/M40 family protein	AT2G15260	RING/U-box superfamily protein	AT1G58270	ZW9__TRAF-like family protein	AT1G63590	Receptor-like protein kinase-related family protein
AT1G13380	Protein of unknown function (DUF1218)	AT1G15950	ATCCR1_CCR1_IRX4__cinnamoyl coa reductase 1	AT1G44191	ECA1 gametogenesis related family protein	AT2G15325	Bifunctional inhibitor/lipid-transfer protein/seed storage 2S albumin superfamily protein	AT1G58360	AAP1_AtAAP1_NAT2__amino acid permease 1	AT1G63600	Receptor-like protein kinase-related family protein
AT1G13450	GT-1__Homeodomain-like superfamily protein	AT1G15960	ATNRAMP6_NRAMP6__NRAMP metal ion transporter 6	AT1G44318	hemb2__Aldolase superfamily protein	AT2G15327		AT1G58400	Disease resistance protein (CC-NBS-LRR class) family	AT1G63880	Disease resistance protein (TIR-NBS-LRR class) family
AT1G13460	Protein phosphatase 2A regulatory B subunit family protein	AT1G15980	NDF1_NDH48_PnsB1__NDH-dependent cyclic electron flow 1	AT1G44350	ILL6__IAA-leucine resistant (ILR)-like gene 6	AT2G15340	glycine-rich protein	AT1G58410	Disease resistance protein (CC-NBS-LRR class) family	AT1G63930	ROH1__from the Czech 'roh' meaning 'corner'
AT1G13470	Protein of unknown function (DUF1262)	AT1G16030	Hsp70b__heat shock protein 70B	AT1G44478	Cyclophilin	AT2G15345	Plant invertase/pectin methylesterase inhibitor superfamily protein	AT1G58450	TPR6__Tetratricopeptide repeat (TPR)-like superfamily protein	AT1G64020	Serine protease inhibitor (SERPIN) family protein
AT1G13480	Protein of unknown function (DUF1262)	AT1G16040		AT1G44542	CYCLASE3__Cyclase family protein	AT2G15350	ATFUT10_FUT10__fucosyltransferase 10	AT1G58460		AT1G64070	RLM1__Disease resistance protein (TIR-NBS-LRR class) family
AT1G13485		AT1G16060	ADAP_WRI3__ARIA-interacting double AP2 domain protein	AT1G44740		AT2G15360		AT1G59670	ATGSTU15_GSTU15__glutathione S-transferase TAU 15	AT1G64255	MuDR family transposase
AT1G13490	Protein of unknown function (DUF1262)	AT1G16110	WAKL6__wall associated kinase-like 6	AT1G44800	SIAR1_UMAMIT18__nodulin MtN21 /EamA-like transporter family protein	AT2G15590	Protein of unknown function (DUF1685)	AT1G59675	F-box family protein	AT1G64260	MuDR family transposase
AT1G13500	Protein of unknown function (DUF1262)	AT1G16130	WAKL2__wall associated kinase-like 2	AT1G44830	AtERF014_ERF014__Integrase-type DNA-binding superfamily protein	AT2G15660	AGL95__AGAMOUS-like 95	AT1G59680	EDA1__F-box associated ubiquitination effector family protein	AT1G64340
AT1G13530	Protein of unknown function (DUF1262)	AT1G16150	WAKL4__wall associated kinase-like 4	AT1G45100	RNA-binding (RRM/RBD/RNP motifs) family protein	AT2G15780	Cupredoxin superfamily protein	AT1G59690	F-box associated ubiquitination effector family protein	AT1G64405
AT1G13540	Protein of unknown function (DUF1262)	AT1G16220	Protein phosphatase 2C family protein	AT1G45201	ATTLL1_TLL1__triacylglycerol lipase-like 1	AT2G16120	ATPMT1_PMT1__polyol/monosaccharide transporter 1	AT1G59700	ATGSTU16_GSTU16__glutathione S-transferase TAU 16	AT1G64480	CBL8__calcineurin B-like protein 8
AT1G13550	Protein of unknown function (DUF1262)	AT1G16260	Wall-associated kinase family protein	AT1G46264	AT-HSFB4_HSFB4_SCZ__heat shock transcription factor B4	AT2G16200	structural molecules	AT1G59950	NAD(P)-linked oxidoreductase superfamily protein	AT1G64700
AT1G13560	AAPT1_ATAAPT1__aminoalcoholphosphotransferase 1	AT1G16280	AtRH36_RH36_SWA3__RNA helicase 36	AT1G46480	WOX4__WUSCHEL related homeobox 4	AT2G16220	F-box and associated interaction domains-containing protein	AT1G60060	Serine/threonine-protein kinase WNK (With No Lysine)-related	AT1G64870
AT1G13570	F-box/RNI-like superfamily protein	AT1G16290		AT1G47300	F-box family protein	AT2G16225	Maternally expressed gene (MEG) family protein	AT1G60110	Mannose-binding lectin superfamily protein	AT1G65113	SCRL2__SCR-like 2
AT1G13580	LAG13_LOH3__LAG1 longevity assurance homolog 3	AT1G16300	GAPCP-2__glyceraldehyde-3-phosphate dehydrogenase of plastid 2	AT1G47400		AT2G16230	O-Glycosyl hydrolases family 17 protein	AT1G60130	Mannose-binding lectin superfamily protein	AT1G65150	TRAF-like family protein
AT1G13630	Tetratricopeptide repeat (TPR)-like superfamily protein	AT1G16310	Cation efflux family protein	AT1G47510	5PTASE11_AT5PTASE11__inositol polyphosphate 5-phosphatase 11	AT2G16300	F-box family protein	AT1G60240	NAC (No Apical Meristem) domain transcriptional regulator superfamily protein	AT1G65160	Ubiquitin carboxyl-terminal hydrolase family protein
AT1G13635	DNA glycosylase superfamily protein	AT1G16320	Uncharacterized conserved protein (DUF2358)	AT1G47540	Scorpion toxin-like knottin superfamily protein	AT2G16520		AT1G60250	BBX26__B-box zinc finger family protein	AT1G65190	Protein kinase superfamily protein
AT1G13690	ATE1__ATPase E1	AT1G16350	Aldolase-type TIM barrel family protein	AT1G47600	BGLU34_TGG4__beta glucosidase 34	AT2G16730	BGAL13__glycosyl hydrolase family 35 protein	AT1G60300	NAC (No Apical Meristem) domain transcriptional regulator superfamily protein	AT1G65300	AGL38_PHE2__AGAMOUS-like 38
AT1G13730	Nuclear transport factor 2 (NTF2) family protein with RNA binding (RRM-RBD-RNP motifs) domain	AT1G16370	ATOCT6_OCT6__organic cation/carnitine transporter 6	AT1G47610	Transducin/WD40 repeat-like superfamily protein	AT2G16835	Aquaporin-like superfamily protein	AT1G60340	NAC (No Apical Meristem) domain transcriptional regulator superfamily protein	AT1G65310	ATXTH17_XTH17__xyloglucan endotransglucosylase/hydrolase 17
AT1G13750	ATPAP1_PAP1__Purple acid phosphatases superfamily protein	AT1G16420	ATMC8_AtMCP2e_MC8_MCP2e__metacaspase 8	AT1G47730	F-box and associated interaction domains-containing protein	AT2G16910	AMS__basic helix-loop-helix (bHLH) DNA-binding superfamily protein	AT1G60350	anac024_NAC024__NAC domain containing protein 24	AT1G65330	AGL37_PHE1__MADS-box transcription factor family protein
AT1G13770	RUS3__Protein of unknown function, DUF647	AT1G16440	RSH3__root hair specific 3	AT1G47885	Ribonuclease inhibitor	AT2G16955		AT1G60360	RING/U-box superfamily protein	AT1G65340	CYP96A3__cytochrome P450, family 96, subfamily A, polypeptide 3
AT1G13780	F-box/RNI-like/FBD-like domains-containing protein	AT1G16500		AT1G47990	ATGA2OX4_GA2OX4__gibberellin 2-oxidase 4	AT2G16960	ARM repeat superfamily protein	AT1G60370	KUK__F-box and associated interaction domains-containing protein	AT1G65342
AT1G13790	FDM4__XH/XS domain-containing protein	AT1G16510	SAUR41__SAUR-like auxin-responsive protein family	AT1G48000	AtMYB112_MYB112__myb domain protein 112	AT2G16970	MEE15__Major facilitator superfamily protein	AT1G60380	NAC (No Apical Meristem) domain transcriptional regulator superfamily protein	AT1G65352	Putative membrane lipoprotein
AT1G13810	Restriction endonuclease, type II-like superfamily protein	AT1G16515		AT1G48070	Thioredoxin superfamily protein	AT2G16990	Major facilitator superfamily protein	AT1G60570	Galactose oxidase/kelch repeat superfamily protein	AT1G65360	AGL23__AGAMOUS-like 23
AT1G13820	alpha/beta-Hydrolases superfamily protein	AT1G16520		AT1G48130	ATPER1_PER1__1-cysteine peroxiredoxin 1	AT2G17050	disease resistance protein (TIR-NBS-LRR class), putative	AT1G60830	RNA-binding (RRM/RBD/RNP motifs) family protein	AT1G65390	ATPP2-A5_PP2-A5__phloem protein 2 A5
AT1G13870	AtKTI12_DRL1__calmodulin binding;purine nucleotide binding	AT1G16590	ATREV7_REV7__DNA-binding HORMA family protein	AT1G48510	Surfeit locus 1 cytochrome c oxidase biogenesis protein	AT2G17070	Arabidopsis protein of unknown function (DUF241)	AT1G60950	ATFD2_FD2_FED A__2Fe-2S ferredoxin-like superfamily protein	AT1G65480	FT_RSB8__PEBP (phosphatidylethanolamine-binding protein) family protein
AT1G13880	ELM2__ELM2 domain-containing protein	AT1G16610	AtSR45_RNPS1_SR45__arginine/serine-rich 45	AT1G48530		AT2G17080	Arabidopsis protein of unknown function (DUF241)	AT1G61090		AT1G65481
AT1G13890	ATSNAP30_SNAP30__soluble N-ethylmaleimide-sensitive factor adaptor protein 30	AT1G16640	AP2/B3-like transcriptional factor family protein	AT1G48590	CAR5__Calcium-dependent lipid-binding (CaLB domain) family protein	AT2G17090	BSK12_SSP__Protein kinase protein with tetratricopeptide repeat domain	AT1G61093		AT1G65483
AT1G13900	PAP2__Purple acid phosphatases superfamily protein	AT1G16705	p300/CBP acetyltransferase-related protein-related	AT1G48690	Auxin-responsive GH3 family protein	AT2G17305		AT1G61095		AT1G65484
AT1G13910	Leucine-rich repeat (LRR) family protein	AT1G16720	HCF173__high chlorophyll fluorescence phenotype 173	AT1G48730		AT2G18070		AT1G61097	Expressed protein	AT1G65486
AT1G13960	WRKY4__WRKY DNA-binding protein 4	AT1G16730	UP6__unknown protein 6	AT1G48745		AT2G18080	EDA2__Serine carboxypeptidase S28 family protein	AT1G61105	Toll-Interleukin-Resistance (TIR) domain family protein	AT1G65490
AT1G13970	Protein of unknown function (DUF1336)	AT1G16750	Protein of unknown function, DUF547	AT1G48800	Terpenoid cyclases/Protein prenyltransferases superfamily protein	AT2G18140	Peroxidase superfamily protein	AT1G61110	anac025_NAC025__NAC domain containing protein 25	AT1G65500
AT1G13980	EMB30_GN_VAN7__sec7 domain-containing protein	AT1G16770		AT1G48820	Terpenoid cyclases/Protein prenyltransferases superfamily protein	AT2G18150	Peroxidase superfamily protein	AT1G61120	GES_TPS04_TPS4__terpene synthase 04	AT1G65510
AT1G13990		AT1G16780	AtVHP2;2_VHP2;2__Inorganic H pyrophosphatase family protein	AT1G48910	YUC10__Flavin-containing monooxygenase family protein	AT2G18190	P-loop containing nucleoside triphosphate hydrolases superfamily protein	AT1G61130	SCPL32__serine carboxypeptidase-like 32	AT1G65670	CYP702A1__cytochrome P450, family 702, subfamily A, polypeptide 1
AT1G14000	VIK__VH1-interacting kinase	AT1G16790	ribosomal protein-related	AT1G48990	Oleosin family protein	AT2G18196	Heavy metal transport/detoxification superfamily protein	AT1G61540	Galactose oxidase/kelch repeat superfamily protein	AT1G65690	NHL6__Late embryogenesis abundant (LEA) hydroxyproline-rich glycoprotein family
AT1G14010	emp24/gp25L/p24 family/GOLD family protein	AT1G16850		AT1G49000		AT2G18490	GAZ__C2H2-like zinc finger protein	AT1G61630	ATENT7_ENT7__equilibrative nucleoside transporter 7	AT1G65760	Protein of unknown function (DUF295)
AT1G14020	O-fucosyltransferase family protein	AT1G16880	ACR11__uridylyltransferase-related	AT1G49030	PLAC8 family protein	AT2G18590	Major facilitator superfamily protein	AT1G61680	ATTPS14_TPS14__terpene synthase 14	AT1G65770	AMR1__ascorbic acid mannose pathway regulator 1
AT1G14030	LSMT-L__Rubisco methyltransferase family protein	AT1G16900	EBS3__Alg9-like mannosyltransferase family	AT1G49110		AT2G18600	Ubiquitin-conjugating enzyme family protein	AT1G61840	Cysteine/Histidine-rich C1 domain family protein	AT1G65800	ARK2_AtARK2_RK2__receptor kinase 2
AT1G14048	GCK domain-containing protein	AT1G17020	ATSRG1_SRG1__senescence-related gene 1	AT1G49120	CRF9__Integrase-type DNA-binding superfamily protein	AT2G18690		AT1G62000	TBA1	AT1G65850	Disease resistance protein (TIR-NBS-LRR class) family
AT1G14060	GCK domain-containing protein	AT1G17030		AT1G49220	RING/U-box superfamily protein	AT2G18800	ATXTH21_XTH21__xyloglucan endotransglucosylase/hydrolase 21	AT1G62060	TBA2	AT1G65860	FMO GS-OX1__flavin-monooxygenase glucosinolate S-oxygenase 1
AT1G14070		AT1G17050	AtSPS2_SPS2__solanesyl diphosphate synthase 2	AT1G49260		AT2G18870	VEL3_VIL4__vernalization5/VIN3-like	AT1G62070		AT1G65870	Disease resistance-responsive (dirigent-like protein) family protein
AT1G14130	AtDAO_DAO1__2-oxoglutarate (2OG) and Fe(II)-dependent oxygenase superfamily protein	AT1G17090		AT1G49270	AtPERK7_PERK7__Protein kinase superfamily protein	AT2G19000		AT1G62210		AT1G66020	TPS26__Terpenoid cyclases/Protein prenyltransferases superfamily protein
AT1G14140	UCP3__Mitochondrial substrate carrier family protein	AT1G17100	AtHBP1_HBP1__SOUL heme-binding family protein	AT1G49290		AT2G19010	GDSL-like Lipase/Acylhydrolase superfamily protein	AT1G62220		AT1G66030	CYP96A14P__cytochrome P450, family 96, subfamily A, polypeptide 14 pseudogene
AT1G14170	RNA-binding KH domain-containing protein	AT1G17140	ICR1_RIP1__interactor of constitutive active rops 1	AT1G49310		AT2G19020	RALFL10__ralf-like 10	AT1G62225		AT1G66045
AT1G14180	RING/U-box superfamily protein	AT1G17147	VQ motif-containing protein	AT1G49330	hydroxyproline-rich glycoprotein family protein	AT2G19030	RALFL11__ralf-like 11	AT1G62262	SLAH4__SLAC1 homologue 4	AT1G66050	ORTH5_VIM2__Zinc finger (C3HC4-type RING finger) family protein
AT1G14190	Glucose-methanol-choline (GMC) oxidoreductase family protein	AT1G17170	ATGSTU24_GST_GSTU24__glutathione S-transferase TAU 24	AT1G49450	Transducin/WD40 repeat-like superfamily protein	AT2G19040	RALFL12__RALF-like 12	AT1G62270	F-box and associated interaction domains-containing protein	AT1G66060	Family of unknown function (DUF577)
AT1G14205	Ribosomal L18p/L5e family protein	AT1G17180	ATGSTU25_GSTU25__glutathione S-transferase TAU 25	AT1G49470	Family of unknown function (DUF716)	AT2G19045	RALFL13__RALF-like 13	AT1G62300	ATWRKY6_WRKY6__WRKY family transcription factor	AT1G66100	Plant thionin
AT1G14230	GDA1/CD39 nucleoside phosphatase family protein	AT1G17220	FUG1__Translation initiation factor 2, small GTP-binding protein	AT1G49570	Peroxidase superfamily protein	AT2G19050	GDSL-like Lipase/Acylhydrolase superfamily protein	AT1G62301		AT1G66190
AT1G14260	RING/FYVE/PHD zinc finger superfamily protein	AT1G17240	AtRLP2_RLP2__receptor like protein 2	AT1G49800		AT2G19060	SGNH hydrolase-type esterase superfamily protein	AT1G62360	BUM_BUM1_SHL_STM_WAM_WAM1__KNOX/ELK homeobox transcription factor	AT1G66210	Subtilisin-like serine endopeptidase family protein
AT1G14270	CAAX amino terminal protease family protein	AT1G17285		AT1G49860	ATGSTF14_GSTF14__glutathione S-transferase (class phi) 14	AT2G19110	ATHMA4_HMA4__heavy metal atpase 4	AT1G62420	Protein of unknown function (DUF506)	AT1G66220	Subtilase family protein
AT1G14300	ARM repeat superfamily protein	AT1G17290	AlaAT1__alanine aminotransferas	AT1G49930		AT2G19146		AT1G62450	Immunoglobulin E-set superfamily protein	AT1G66235
AT1G14310	Haloacid dehalogenase-like hydrolase (HAD) superfamily protein	AT1G17330	Metal-dependent phosphohydrolase	AT1G49938		AT2G19150	Pectin lyase-like superfamily protein	AT1G62500	Bifunctional inhibitor/lipid-transfer protein/seed storage 2S albumin superfamily protein	AT1G66280	BGLU22__Glycosyl hydrolase superfamily protein
AT1G14315	F-box and associated interaction domains-containing protein	AT1G17350	NADH:ubiquinone oxidoreductase intermediate-associated protein 30	AT1G49960	Xanthine/uracil permease family protein	AT2G19410	U-box domain-containing protein kinase family protein	AT1G62570	FMO GS-OX4__flavin-monooxygenase glucosinolate S-oxygenase 4	AT1G66290	F-box/RNI-like superfamily protein
AT1G14320	RPL10_RPL10A_SAC52__Ribosomal protein L16p/L10e family protein	AT1G17380	JAZ5_TIFY11A__jasmonate-zim-domain protein 5	AT1G50050	CAP (Cysteine-rich secretory proteins, Antigen 5, and Pathogenesis-related 1 protein) superfamily protein	AT2G19890		AT1G62700	ANAC026_VND5__Arabidopsis NAC domain containing protein 26	AT1G66300	F-box/RNI-like/FBD-like domains-containing protein
AT1G14330	Galactose oxidase/kelch repeat superfamily protein	AT1G17420	ATLOX3_LOX3__lipoxygenase 3	AT1G50090	AtBCAT7_BCAT7__D-aminoacid aminotransferase-like PLP-dependent enzymes superfamily protein	AT2G19893	Defensin-like (DEFL) family protein	AT1G62710	AEP2_BETA-VPE_BETAVPE__beta vacuolar processing enzyme	AT1G66360	CAR2__Calcium-dependent lipid-binding (CaLB domain) family protein
AT1G14340	RNA-binding (RRM/RBD/RNP motifs) family protein	AT1G17430	alpha/beta-Hydrolases superfamily protein	AT1G50470	F-box associated ubiquitination effector family protein	AT2G20070		AT1G62760	AtPMEI10__Plant invertase/pectin methylesterase inhibitor superfamily protein	AT1G66370	AtMYB113_MYB113__myb domain protein 113
AT1G14380	IQD28__IQ-domain 28	AT1G17450	B-block binding subunit of TFIIIC	AT1G50650	KRS__Stigma-specific Stig1 family protein	AT2G20170	Protein of Unknown Function (DUF239)	AT1G62770	PMEI9__Plant invertase/pectin methylesterase inhibitor superfamily protein	AT1G66380	AtMYB114_MYB114__myb domain protein 114
AT1G14390	Leucine-rich repeat protein kinase family protein	AT1G17510		AT1G50720	Stigma-specific Stig1 family protein	AT2G20613	DNA-binding storekeeper protein-related transcriptional regulator	AT1G62975	basic helix-loop-helix (bHLH) DNA-binding superfamily protein	AT1G66420	DNA-binding storekeeper protein-related transcriptional regulator
AT1G14400	ATUBC1_UBC1_UBC1__ubiquitin carrier protein 1	AT1G17530	ATTIM23-1_TIM23-1__translocase of inner mitochondrial membrane 23	AT1G50870	F-box and associated interaction domains-containing protein	AT2G20618	Plant thionin family protein	AT1G62978		AT1G66440	Cysteine/Histidine-rich C1 domain family protein
AT1G14450	NADH dehydrogenase (ubiquinone)s	AT1G17545	Protein phosphatase 2C family protein	AT1G50990	BSK11__Protein kinase protein with tetratricopeptide repeat domain	AT2G20619	Plant thionin family protein	AT1G62980	ATEXP18_ATEXPA18_ATHEXP ALPHA 1.25_EXP18_EXPA18__expansin A18	AT1G66450	Cysteine/Histidine-rich C1 domain family protein
AT1G14455		AT1G17615	TN2__Disease resistance protein (TIR-NBS class)	AT1G51000		AT2G20620	Protein of unknown function (DUF626)	AT1G62981	Protein of unknown function (DUF1191)	AT1G66470	AtRHD6_RHD6__ROOT HAIR DEFECTIVE6
AT1G14480	Ankyrin repeat family protein	AT1G17620	Late embryogenesis abundant (LEA) hydroxyproline-rich glycoprotein family	AT1G51150	DEG6_DegP6__DegP protease 6	AT2G20800	NDB4__NAD(P)H dehydrogenase B4	AT1G62990	IRX11_KNAT7__KNOTTED-like homeobox of Arabidopsis thaliana 7	AT1G66475
AT1G14500	Ankyrin repeat family protein	AT1G17630	CWM1__Pentatricopeptide repeat (PPR-like) superfamily protein	AT1G51210	UDP-Glycosyltransferase superfamily protein	AT2G20805		AT1G63030	ATDDF2_ddf2__Integrase-type DNA-binding superfamily protein	AT1G66570	ATSUC7_SUC7__sucrose-proton symporter 7
AT1G14510	AL7_AtAL7__alfin-like 7	AT1G17665		AT1G51355	SMR9	AT2G21010	Calcium-dependent lipid-binding (CaLB domain) family protein	AT1G63060		AT1G66630	Protein with RING/U-box and TRAF-like domains
AT1G14530	THH1__Protein of unknown function (DUF1084)	AT1G17690	NOF1	AT1G51460	ABCG13_FOP2__ABC-2 type transporter family protein	AT2G21030		AT1G63070	pentatricopeptide (PPR) repeat-containing protein	AT1G66640	RNI-like superfamily protein
AT1G14560	CoAc1__Mitochondrial substrate carrier family protein	AT1G17744		AT1G51470	BGLU35_TGG5__beta glucosidase 35	AT2G21725	Defensin-like (DEFL) family protein	AT1G63190	Cystatin/monellin superfamily protein	AT1G66700	PXMT1__S-adenosyl-L-methionine-dependent methyltransferases superfamily protein
AT1G14570	AtPUX7_PUX7__UBX domain-containing protein	AT1G17745	PGDH_PGDH2__D-3-phosphoglycerate dehydrogenase	AT1G51480	RSG1__Disease resistance protein (CC-NBS-LRR class) family	AT2G21727	Protein of unknown function (DUF784)	AT1G63200	Cystatin/monellin superfamily protein	AT1G66720	S-adenosyl-L-methionine-dependent methyltransferases superfamily protein
AT1G14590	Nucleotide-diphospho-sugar transferase family protein	AT1G17750	AtPEPR2_PEPR2__PEP1 receptor 2	AT1G51490	BGLU36_TGG6__beta glucosidase 36	AT2G21730	ATCAD2_CAD2__cinnamyl alcohol dehydrogenase homolog 2	AT1G63205	Cystatin/monellin superfamily protein	AT1G66760	MATE efflux family protein
AT1G14610	TWN2_VALRS__valyl-tRNA synthetase / valine--tRNA ligase (VALRS)	AT1G17760	ATCSTF77_CSTF77__Tetratricopeptide repeat (TPR)-like superfamily protein	AT1G51500	ABCG12_AtABCG12_ATWBC12_CER5_D3_WBC12__ABC-2 type transporter family protein	AT2G21880	ATRAB7A_ATRABG2_RAB7A__RAB GTPase homolog 7A	AT1G63206	Cystatin/monellin superfamily protein	AT1G66850	Bifunctional inhibitor/lipid-transfer protein/seed storage 2S albumin superfamily protein
AT1G14620	DECOY__decoy	AT1G17780		AT1G51805	Leucine-rich repeat protein kinase family protein	AT2G21890	ATCAD3_CAD3__cinnamyl alcohol dehydrogenase homolog 3	AT1G63295	Remorin family protein	AT1G66852	Carbohydrate-binding X8 domain superfamily protein
AT1G14640	SWAP (Suppressor-of-White-APricot)/surp domain-containing protein	AT1G17810	BETA-TIP_TIP3.2_TIP3;2__beta-tonoplast intrinsic protein	AT1G51850	Leucine-rich repeat protein kinase family protein	AT2G21900	ATWRKY59_WRKY59__WRKY DNA-binding protein 59	AT1G63350	Disease resistance protein (CC-NBS-LRR class) family	AT1G66855	Carbohydrate-binding X8 domain superfamily protein
AT1G14642		AT1G17840	ABCG11_AtABCG11_ATWBC11_COF1_DSO_WBC11__white-brown complex homolog protein 11	AT1G51970		AT2G21910	CYP96A5__cytochrome P450, family 96, subfamily A, polypeptide 5	AT1G63410	Protein of unknown function (DUF567)	AT1G66860	Class I glutamine amidotransferase-like superfamily protein
AT1G14650	SWAP (Suppressor-of-White-APricot)/surp domain-containing protein / ubiquitin family protein	AT1G17920	HDG12__homeodomain GLABROUS 12	AT1G52000	Mannose-binding lectin superfamily protein	AT2G21920	F-box associated ubiquitination effector family protein	AT1G63450	RHS8_XUT1__root hair specific 8	AT1G66870	Carbohydrate-binding X8 domain superfamily protein
AT1G14670	Endomembrane protein 70 protein family	AT1G17970	RING/U-box superfamily protein	AT1G52130	Mannose-binding lectin superfamily protein	AT2G22030	Galactose oxidase/kelch repeat superfamily protein	AT1G63710	CYP86A7__cytochrome P450, family 86, subfamily A, polypeptide 7	AT1G66880	Protein kinase superfamily protein
AT1G14680		AT1G17990	FMN-linked oxidoreductases superfamily protein	AT1G52140		AT2G22040	LST8-2__Transducin/WD40 repeat-like superfamily protein	AT1G63910	AtMYB103_MYB103__myb domain protein 103	AT1G66950	ABCG39_ATPDR11_PDR11__pleiotropic drug resistance 11
AT1G14685	ATBPC2_BBR/BPC2_BPC2__basic pentacysteine 2	AT1G18000	Major facilitator superfamily protein	AT1G52150	ATHB-15_ATHB15_CNA_ICU4__Homeobox-leucine zipper family protein / lipid-binding START domain-containing protein	AT2G22050	Galactose oxidase/kelch repeat superfamily protein	AT1G64000	ATWRKY56_WRKY56__WRKY DNA-binding protein 56	AT1G66960	LUP5__Terpenoid cyclases family protein
AT1G14688		AT1G18010	Major facilitator superfamily protein	AT1G52400	ATBG1_BGL1_BGLU18__beta glucosidase 18	AT2G22055	RALFL15__RALF-like 15	AT1G64010	Serine protease inhibitor (SERPIN) family protein	AT1G67090	RBCS1A__ribulose bisphosphate carboxylase small chain 1A
AT1G14710	hydroxyproline-rich glycoprotein family protein	AT1G18020	FMN-linked oxidoreductases superfamily protein	AT1G52415	Bifunctional inhibitor/lipid-transfer protein/seed storage 2S albumin superfamily protein	AT2G22060		AT1G64030	ATSRP3_SRP3__serpin 3	AT1G67110	CYP735A2__cytochrome P450, family 735, subfamily A, polypeptide 2
AT1G14740	OBE3_TTA1__Protein of unknown function (DUF1423)	AT1G18080	ATARCA_AtRACK1_RACK1A_RACK1A_AT_SAC53__Transducin/WD40 repeat-like superfamily protein	AT1G52490		AT2G22145	ECA1 gametogenesis related family protein	AT1G64060	ATRBOH F_ATRBOHF_RBOH F_RBOHAP108_RBOHF__respiratory burst oxidase protein F	AT1G67130	F-box family protein
AT1G14770	RING/FYVE/PHD zinc finger superfamily protein	AT1G18160	Protein kinase superfamily protein	AT1G52690	LEA7__Late embryogenesis abundant protein (LEA) family protein	AT2G22155		AT1G64160	AtDIR5_DIR5__Disease resistance-responsive (dirigent-like protein) family protein	AT1G67148
AT1G14800	Nucleic acid-binding, OB-fold-like protein	AT1G18170	FKBP-like peptidyl-prolyl cis-trans isomerase family protein	AT1G52800	2-oxoglutarate (2OG) and Fe(II)-dependent oxygenase superfamily protein	AT2G22160	Cysteine proteinases superfamily protein	AT1G64235	Bifunctional inhibitor/lipid-transfer protein/seed storage 2S albumin superfamily protein	AT1G67265	DVL3_RTFL21__ROTUNDIFOLIA like 21
AT1G14820	Sec14p-like phosphatidylinositol transfer family protein	AT1G18180	Protein of unknown function (DUF1295)	AT1G52827	ATCDT1_AthCYSTM2_CDT1__cadmium tolerance 1	AT2G22320		AT1G64290	F-box protein-related	AT1G67270	Zinc-finger domain of monoamine-oxidase A repressor R1 protein
AT1G14830	ADL1C_ADL5_DL1C_DRP1C__DYNAMIN-like 1C	AT1G18210	Calcium-binding EF-hand family protein	AT1G52830	IAA6_SHY1__indole-3-acetic acid 6	AT2G22340		AT1G64295	F-box associated ubiquitination effector family protein	AT1G67330	Protein of unknown function (DUF579)
AT1G14840	ATMAP70-4_MAP70-4__microtubule-associated proteins 70-4	AT1G18220	ATPUP9_PUP9__purine permease 9	AT1G52880	ANAC018_ATNAM_NAM_NARS2__NAC (No Apical Meristem) domain transcriptional regulator superfamily protein	AT2G22510	hydroxyproline-rich glycoprotein family protein	AT1G64360	SAQR	AT1G67390	F-box family protein
AT1G14850	NUP155__nucleoporin 155	AT1G18250	ATLP-1__Pathogenesis-related thaumatin superfamily protein	AT1G52890	ANAC019_ANAC19_NAC019__NAC domain containing protein 19	AT2G22520		AT1G64370		AT1G67450	F-box and associated interaction domains-containing protein
AT1G14910	ENTH/ANTH/VHS superfamily protein	AT1G18260	EBS5_HRD3A__HCP-like superfamily protein	AT1G52900	Toll-Interleukin-Resistance (TIR) domain family protein	AT2G22750	basic helix-loop-helix (bHLH) DNA-binding superfamily protein	AT1G64585	DVL12_RTFL22__ROTUNDIFOLIA like 22	AT1G67455	F-box and associated interaction domains-containing protein
AT1G14980	CPN10__chaperonin 10	AT1G18265	Protein of unknown function, DUF593	AT1G52990	thioredoxin family protein	AT2G22802		AT1G64590	NAD(P)-binding Rossmann-fold superfamily protein	AT1G67710	ARR11__response regulator 11
AT1G14990		AT1G18270	ketose-bisphosphate aldolase class-II family protein	AT1G53080	Legume lectin family protein	AT2G22805	Defensin-like (DEFL) family protein	AT1G64620	DOF1.8__Dof-type zinc finger DNA-binding family protein	AT1G67740	PSBY_YCF32__photosystem II BY
AT1G15015	F-box family protein	AT1G18310	glycosyl hydrolase family 81 protein	AT1G53130	GRI__Stigma-specific Stig1 family protein	AT2G22807	Defensin-like (DEFL) family protein	AT1G64660	ATMGL_MGL__methionine gamma-lyase	AT1G67856	RING/U-box superfamily protein
AT1G15120	Ubiquinol-cytochrome C reductase hinge protein	AT1G18330	EPR1_RVE7__Homeodomain-like superfamily protein	AT1G53160	FTM6_SPL4__squamosa promoter binding protein-like 4	AT2G22940		AT1G64780	AMT1;2_ATAMT1;2__ammonium transporter 1;2	AT1G67860
AT1G15160	MATE efflux family protein	AT1G18390	LRK10L1.1_LRK10L1.2__Protein kinase superfamily protein	AT1G53163		AT2G22942	growth factors	AT1G64800	DNA binding;sequence-specific DNA binding transcription factors	AT1G67865
AT1G15215	DTF1_SHH1	AT1G18410	P-loop containing nucleoside triphosphate hydrolases superfamily protein	AT1G53325	F-box associated ubiquitination effector family protein	AT2G22960	FPT2__alpha/beta-Hydrolases superfamily protein	AT1G64900	CYP89_CYP89A2__cytochrome P450, family 89, subfamily A, polypeptide 2	AT1G67870	glycine-rich protein
AT1G15220	ATCCMH_CCMH__cytochrome c biogenesis protein family	AT1G18460	alpha/beta-Hydrolases superfamily protein	AT1G53340	Cysteine/Histidine-rich C1 domain family protein	AT2G23230	Terpenoid cyclases/Protein prenyltransferases superfamily protein	AT1G64910	UDP-Glycosyltransferase superfamily protein	AT1G67875
AT1G15230		AT1G18500	IPMS1_MAML-4__methylthioalkylmalate synthase-like 4	AT1G53360	F-box associated ubiquitination effector family protein	AT2G23250	UGT84B2__UDP-glucosyl transferase 84B2	AT1G64920	UDP-Glycosyltransferase superfamily protein	AT1G68040	S-adenosyl-L-methionine-dependent methyltransferases superfamily protein
AT1G15270	Translation machinery associated TMA7	AT1G18510	TET16__tetraspanin 16	AT1G53540	HSP20-like chaperones superfamily protein	AT2G23260	UGT84B1__UDP-glucosyl transferase 84B1	AT1G64930	CYP89A7__cytochrome P450, family 87, subfamily A, polypeptide 7	AT1G68130	AtIDD14_IDD14_IDD14alpha_IDD14beta__indeterminate(ID)-domain 14
AT1G15280	CASC3/Barentsz eIF4AIII binding	AT1G18520	TET11__tetraspanin11	AT1G53541		AT2G23400	AtCPT2_CPT2__Undecaprenyl pyrophosphate synthetase family protein	AT1G64940	CYP89A6__cytochrome P450, family 87, subfamily A, polypeptide 6	AT1G68150	ATWRKY9_WRKY9__WRKY DNA-binding protein 9
AT1G15310	ATHSRP54A_SRP54-1__signal recognition particle 54 kDa subunit	AT1G18540	Ribosomal protein L6 family protein	AT1G53610		AT2G23580	ABE4_ATMES4_MES4__methyl esterase 4	AT1G65050	TRAF-like superfamily protein	AT1G68250
AT1G15340	MBD10__methyl-CPG-binding domain 10	AT1G18590	ATSOT17_ATST5C_SOT17__sulfotransferase 17	AT1G53620		AT2G23590	ATMES8_MES8__methyl esterase 8	AT1G65180	Cysteine/Histidine-rich C1 domain family protein	AT1G68270	AMP-dependent synthetase and ligase family protein
AT1G15370	SNARE-like superfamily protein	AT1G18610	Galactose oxidase/kelch repeat superfamily protein	AT1G53625		AT2G23830	PVA31__PapD-like superfamily protein	AT1G65210	Galactose-binding protein	AT1G68280	ALT4__Thioesterase superfamily protein
AT1G15410	aspartate-glutamate racemase family	AT1G18620	TRM3	AT1G53633		AT2G23834		AT1G65370	TRAF-like family protein	AT1G68320	AtMYB62_BW62B_BW62C_MYB62__myb domain protein 62
AT1G15415		AT1G18650	PDCB3__plasmodesmata callose-binding protein 3	AT1G53690	DNA directed RNA polymerase, 7 kDa subunit	AT2G24205	ECA1 gametogenesis related family protein	AT1G65450	GLC__HXXXD-type acyl-transferase family protein	AT1G68500
AT1G15420	PCP1	AT1G18670	IBS1__Protein kinase superfamily protein	AT1G53700	PK3AT_WAG1__WAG 1	AT2G24460		AT1G65570	RCPG__Pectin lyase-like superfamily protein	AT1G68520	BBX14__B-box type zinc finger protein with CCT domain
AT1G15430	Protein of unknown function (DUF1644)	AT1G18690	XXT4__Galactosyl transferase GMA12/MNN10 family protein	AT1G53830	ATPME2_PME2__pectin methylesterase 2	AT2G24470	Plant protein of unknown function (DUF869)	AT1G65620	AS2__Lateral organ boundaries (LOB) domain family protein	AT1G68570	AtNPF3.1_NPF3.1__Major facilitator superfamily protein
AT1G15440	ATPWP2_PWP2__periodic tryptophan protein 2	AT1G18700	DNAJ heat shock N-terminal domain-containing protein	AT1G53870	Protein of unknown function (DUF567)	AT2G24510	F-box associated ubiquitination effector family protein	AT1G65630	DEG3_DegP3__DegP protease 3	AT1G68610	PCR11__PLANT CADMIUM RESISTANCE 11
AT1G15470	Transducin/WD40 repeat-like superfamily protein	AT1G18720	Protein of unknown function (DUF962)	AT1G53890	Protein of unknown function (DUF567)	AT2G24560	GDSL-like Lipase/Acylhydrolase family protein	AT1G65640	DEG4_DegP4__DegP protease 4	AT1G68620	alpha/beta-Hydrolases superfamily protein
AT1G15480	Tetratricopeptide repeat (TPR)-like superfamily protein	AT1G18730	NDF6_PnsB4__NDH dependent flow 6	AT1G53970		AT2G24670	Domain of unknown function (DUF313)	AT1G65680	ATEXPB2_ATHEXP BETA 1.4_EXPB2__expansin B2	AT1G68825	DVL5_RTFL15__ROTUNDIFOLIA like 15
AT1G15530	LecRK-S.1__Concanavalin A-like lectin protein kinase family protein	AT1G18750	AGL65__AGAMOUS-like 65	AT1G53980	Ubiquitin-like superfamily protein	AT2G24710	ATGLR2.3_GLR2.3__glutamate receptor 2.3	AT1G65681	EXPB6__beta expansin 6	AT1G69080	Adenine nucleotide alpha hydrolases-like superfamily protein
AT1G15660	CENP-C_CENP-C__centromere protein C	AT1G18773		AT1G54000	GLL22__GDSL-like Lipase/Acylhydrolase superfamily protein	AT2G24720	ATGLR2.2_GLR2.2__glutamate receptor 2.2	AT1G65730	YSL7__YELLOW STRIPE like 7	AT1G69240	ATMES15_MES15_RHS9__methyl esterase 15
AT1G15700	ATPC2__ATPase, F1 complex, gamma subunit protein	AT1G18830	SEC31A__Transducin/WD40 repeat-like superfamily protein	AT1G54010	GLL23__GDSL-like Lipase/Acylhydrolase superfamily protein	AT2G24870	Plant self-incompatibility protein S1 family	AT1G65740	UCL1__Protein of unknown function (DUF295)	AT1G69470
AT1G15710	prephenate dehydrogenase family protein	AT1G18870	ATICS2_ICS2__isochorismate synthase 2	AT1G54200	BG3	AT2G24880	Plant self-incompatibility protein S1 family	AT1G65780	P-loop containing nucleoside triphosphate hydrolases superfamily protein	AT1G69560	ATMYB105_LOF2_MYB105__myb domain protein 105
AT1G15720	TRFL5__TRF-like 5	AT1G18880	AtNPF2.9_NPF2.9_NRT1.9__Major facilitator superfamily protein	AT1G54300		AT2G25120	Bromo-adjacent homology (BAH) domain-containing protein	AT1G65880	BZO1__benzoyloxyglucosinolate 1	AT1G69650	TRAF-like family protein
AT1G15730	Cobalamin biosynthesis CobW-like protein	AT1G18910	BTSL2__zinc ion binding;zinc ion binding	AT1G54330	ANAC020_NAC020__NAC domain containing protein 20	AT2G25230	AtMYB100_MYB100__myb domain protein 100	AT1G65890	AAE12__acyl activating enzyme 12	AT1G69660	TRAF-like family protein
AT1G15740	Leucine-rich repeat family protein	AT1G18940	Nodulin-like / Major Facilitator Superfamily protein	AT1G54400	HSP20-like chaperones superfamily protein	AT2G25240	AtCCP3_CCP3_SERP5__Serine protease inhibitor (SERPIN) family protein	AT1G65907		AT1G69690	AtTCP15_TCP15__TCP family transcription factor
AT1G15770		AT1G18980	RmlC-like cupins superfamily protein	AT1G54410	AtHIRD11_HIRD11__dehydrin family protein	AT2G25330	TRAF-like family protein	AT1G65910	anac028_NAC028__NAC domain containing protein 28	AT1G69810	ATWRKY36_WRKY36__WRKY DNA-binding protein 36
AT1G15772		AT1G19000	Homeodomain-like superfamily protein	AT1G54530	Calcium-binding EF hand family protein	AT2G25344	LCR14__low-molecular-weight cysteine-rich 14	AT1G65985	Plant protein of unknown function (DUF247)	AT1G69818	Defensin-like (DEFL) family protein
AT1G15780	MED15_1_NRB4	AT1G19020		AT1G54575		AT2G25360	RING/U-box superfamily protein	AT1G65990	type 2 peroxiredoxin-related / thiol specific antioxidant / mal allergen family protein	AT1G69820	GGT3_GGT4__gamma-glutamyl transpeptidase 3
AT1G15790		AT1G19050	ARR7__response regulator 7	AT1G54860	Glycoprotein membrane precursor GPI-anchored	AT2G25370	RING/U-box superfamily protein	AT1G66000	Family of unknown function (DUF577)	AT1G69860	Major facilitator superfamily protein
AT1G15810	S15/NS1, RNA-binding protein	AT1G19080	PSF3_TTN10__GINS complex protein	AT1G54870	NAD(P)-binding Rossmann-fold superfamily protein	AT2G25440	AtRLP20_RLP20__receptor like protein 20	AT1G66040	ORTH4_VIM4__Zinc finger (C3HC4-type RING finger) family protein	AT1G69870	AtNPF2.13_NPF2.13_NRT1.7__nitrate transporter 1.7
AT1G15860	Domain of unknown function (DUF298)	AT1G19140		AT1G54890	Late embryogenesis abundant (LEA) protein-related	AT2G25697		AT1G66090	Disease resistance protein (TIR-NBS class)	AT1G69880	ATH8_TH8__thioredoxin H-type 8
AT1G15870	Mitochondrial glycoprotein family protein	AT1G19150	LHCA2*1_Lhca6__photosystem I light harvesting complex gene 6	AT1G54930	GRF zinc finger / Zinc knuckle protein	AT2G25700	ASK3_SK3__SKP1-like 3	AT1G66110	Family of unknown function (DUF577)	AT1G69890	Protein of unknown function (DUF569)
AT1G15880	atgos11_GOS11__golgi snare 11	AT1G19180	AtJAZ1_JAZ1_TIFY10A__jasmonate-zim-domain protein 1	AT1G54940	GUX4_PGSIP4__plant glycogenin-like starch initiation protein 4	AT2G25980	Mannose-binding lectin superfamily protein	AT1G66120	AAE11_AtAAE11__AMP-dependent synthetase and ligase family protein	AT1G69920	ATGSTU12_GSTU12__glutathione S-transferase TAU 12
AT1G15885		AT1G19190	alpha/beta-Hydrolases superfamily protein	AT1G54970	ATPRP1_PRP1_RHS7__proline-rich protein 1	AT2G25990		AT1G66245		AT1G70020	Protein of unknown function (DUF1163)
AT1G15890	Disease resistance protein (CC-NBS-LRR class) family	AT1G19200	Protein of unknown function (DUF581)	AT1G55010	PDF1.5__plant defensin 1.5	AT2G26390	SERP4__Serine protease inhibitor (SERPIN) family protein	AT1G66260	ALY3__RNA-binding (RRM/RBD/RNP motifs) family protein	AT1G70030	Paired amphipathic helix (PAH2) superfamily protein
AT1G15920	Polynucleotidyl transferase, ribonuclease H-like superfamily protein	AT1G19210	ERF017_ERF17__Integrase-type DNA-binding superfamily protein	AT1G55110	AtIDD7_IDD7_REDSTART__indeterminate(ID)-domain 7	AT2G26850	F-box family protein	AT1G66270	BGLU21__Glycosyl hydrolase superfamily protein	AT1G70040	Protein of unknown function (DUF1163)
AT1G15930	Ribosomal protein L7Ae/L30e/S12e/Gadd45 family protein	AT1G19290	TANG2__Pentatricopeptide repeat (PPR) superfamily protein	AT1G55220		AT2G26865		AT1G66310	F-box/RNI-like/FBD-like domains-containing protein	AT1G70560	CKRC1_SAV3_TAA1_TIR2_WEI8__tryptophan aminotransferase of Arabidopsis 1
AT1G15970	DNA glycosylase superfamily protein	AT1G19300	ATGATL1_GATL1_GLZ1_PARVUS__Nucleotide-diphospho-sugar transferases superfamily protein	AT1G55230	Family of unknown function (DUF716)	AT2G26940	C2H2-type zinc finger family protein	AT1G66320	F-box/RNI-like superfamily protein	AT1G70640	octicosapeptide/Phox/Bem1p (PB1) domain-containing protein
AT1G15990	ATCNGC7_CNGC7__cyclic nucleotide gated channel 7	AT1G19330		AT1G55240	Family of unknown function (DUF716)	AT2G26950	AtMYB104_MYB104__myb domain protein 104	AT1G66390	ATMYB90_MYB90_PAP2__myb domain protein 90	AT1G70880	Polyketide cyclase/dehydrase and lipid transport superfamily protein
AT1G16000		AT1G19350	BES1_BZR2__Brassinosteroid signalling positive regulator (BZR1) family protein	AT1G55260	LTPG6__Bifunctional inhibitor/lipid-transfer protein/seed storage 2S albumin superfamily protein	AT2G26960	AtMYB81_MYB81__myb domain protein 81	AT1G66400	CML23__calmodulin like 23	AT1G70890	MLP43_MLP43__MLP-like protein 43
AT1G16010	AtMGT2_AtMRS2-1_MGT2_MRS2-1__magnesium transporter 2	AT1G19370		AT1G55390	Cysteine/Histidine-rich C1 domain family protein	AT2G27070	ARR13_RR13__response regulator 13	AT1G66480	plastid movement impaired 2	AT1G70895	CLE17__CLAVATA3/ESR-RELATED 17
AT1G16020	CCZ1a__Protein of unknown function (DUF1712)	AT1G19410	FBD / Leucine Rich Repeat domains containing protein	AT1G55420	EDA11__Cysteine/Histidine-rich C1 domain family protein	AT2G27120	POL2B_TIL2__DNA polymerase epsilon catalytic subunit	AT1G66490	F-box and associated interaction domains-containing protein	AT1G70949
AT1G16022		AT1G19430	S-adenosyl-L-methionine-dependent methyltransferases superfamily protein	AT1G55430	Cysteine/Histidine-rich C1 domain family protein	AT2G27220	BLH5__BEL1-like homeodomain 5	AT1G66690	S-adenosyl-L-methionine-dependent methyltransferases superfamily protein	AT1G70960	F-box and associated interaction domains-containing protein
AT1G16025		AT1G19440	KCS4__3-ketoacyl-CoA synthase 4	AT1G55440	Cysteine/Histidine-rich C1 domain family protein	AT2G27535	ribosomal protein L10A family protein	AT1G66770	AtSWEET6_SWEET6__Nodulin MtN3 family protein	AT1G71290	F-box associated ubiquitination effector family protein
AT1G16070	AtTLP8_TLP8__tubby like protein 8	AT1G19450	Major facilitator superfamily protein	AT1G55546		AT2G27540		AT1G66780	MATE efflux family protein	AT1G71300	Vps52 / Sac2 family
AT1G16080		AT1G19490	Basic-leucine zipper (bZIP) transcription factor family protein	AT1G55570	sks12__SKU5 similar 12	AT2G27740	Family of unknown function (DUF662)	AT1G66790		AT1G71370	DEA(D/H)-box RNA helicase family protein
AT1G16090	WAKL7__wall associated kinase-like 7	AT1G19540	NmrA-like negative transcriptional regulator family protein	AT1G55580	LAS_SCL18__GRAS family transcription factor	AT2G28020	MED20C	AT1G66800	NAD(P)-binding Rossmann-fold superfamily protein	AT1G71690	Protein of unknown function (DUF579)
AT1G16120	WAKL1__wall associated kinase-like 1	AT1G19550	DHAR__Glutathione S-transferase family protein	AT1G55640	PRA1.G1__prenylated RAB acceptor 1.G1	AT2G28030	Eukaryotic aspartyl protease family protein	AT1G67025		AT1G71880	ATSUC1_SUC1__sucrose-proton symporter 1
AT1G16160	WAKL5__wall associated kinase-like 5	AT1G19600	pfkB-like carbohydrate kinase family protein	AT1G55660	FOF2__FBD, F-box and Leucine Rich Repeat domains containing protein	AT2G28085	SAUR42__SAUR-like auxin-responsive protein family	AT1G67030	ZFP6__zinc finger protein 6	AT1G72230	Cupredoxin superfamily protein
AT1G16170		AT1G19660	AtBBD2_BBD2__Wound-responsive family protein	AT1G55670	PSAG__photosystem I subunit G	AT2G28170	ATCHX7_CHX7__Cation/hydrogen exchanger family protein	AT1G67100	LBD40__LOB domain-containing protein 40	AT1G72800	RNA-binding (RRM/RBD/RNP motifs) family protein
AT1G16180	Serinc-domain containing serine and sphingolipid biosynthesis protein	AT1G19690	NAD(P)-binding Rossmann-fold superfamily protein	AT1G55700	Cysteine/Histidine-rich C1 domain family protein	AT2G28180	ATCHX8_CHX08_CHX8__Cation/hydrogen exchanger family protein	AT1G67150	Plant protein of unknown function (DUF247)	AT1G73280	scpl3__serine carboxypeptidase-like 3
AT1G16190	RAD23A__Rad23 UV excision repair protein family	AT1G19740	ATP-dependent protease La (LON) domain protein	AT1G55928	Coiled-coil domain-containing protein 55 (DUF2040)	AT2G28340	GATA13__GATA transcription factor 13	AT1G67160	KIB3__F-box family protein with a domain of unknown function (DUF295)	AT1G73325	Kunitz family trypsin and protease inhibitor protein
AT1G16210		AT1G19750	Transducin/WD40 repeat-like superfamily protein	AT1G56030	RING/U-box superfamily protein	AT2G28700	AGL46__AGAMOUS-like 46	AT1G67170		AT1G73330	ATDR4_DR4__drought-repressed 4
AT1G16225	Target SNARE coiled-coil domain protein	AT1G19840	SAUR53__SAUR-like auxin-responsive protein family	AT1G56040	HEAT/U-box domain-containing protein	AT2G28760	UXS6__UDP-XYL synthase 6	AT1G67260	TCP1__TCP family transcription factor	AT1G73510
AT1G16230	Target SNARE coiled-coil domain protein	AT1G19850	ARF5_IAA24_MP__Transcriptional factor B3 family protein / auxin-responsive factor AUX/IAA-related	AT1G56100	Plant invertase/pectin methylesterase inhibitor superfamily protein	AT2G28810	Dof-type zinc finger DNA-binding family protein	AT1G67750	Pectate lyase family protein	AT1G73610	GDSL-like Lipase/Acylhydrolase superfamily protein
AT1G16240	ATSYP51_SYP51__syntaxin of plants 51	AT1G19970	ER lumen protein retaining receptor family protein	AT1G56150	SAUR71__SAUR-like auxin-responsive protein family	AT2G28960	Leucine-rich repeat protein kinase family protein	AT1G67760	TCP-1/cpn60 chaperonin family protein	AT1G73620	Pathogenesis-related thaumatin superfamily protein
AT1G16250	Galactose oxidase/kelch repeat superfamily protein	AT1G20010	TUB5__tubulin beta-5 chain	AT1G56160	ATMYB72_MYB72__myb domain protein 72	AT2G28970	Leucine-rich repeat protein kinase family protein	AT1G67770	TEL2__terminal EAR1-like 2	AT1G73805	SARD1__Calmodulin binding protein-like
AT1G16270	Protein kinase superfamily protein with octicosapeptide/Phox/Bem1p domain	AT1G20020	ATLFNR2_FNR2_LFNR2__ferredoxin-NADP(+)-oxidoreductase 2	AT1G56240	AtPP2-B13_PP2-B13__phloem protein 2-B13	AT2G28990	Leucine-rich repeat protein kinase family protein	AT1G67775	CLE8__CLAVATA3/ESR-RELATED 8	AT1G73810	Core-2/I-branching beta-1,6-N-acetylglucosaminyltransferase family protein
AT1G16330	CYCB3;1__cyclin b3;1	AT1G20030	Pathogenesis-related thaumatin superfamily protein	AT1G56250	AtPP2-B14_PP2-B14_VBF__phloem protein 2-B14	AT2G29000	Leucine-rich repeat protein kinase family protein	AT1G67810	SUFE2__sulfur E2	AT1G73830	BEE3__BR enhanced expression 3
AT1G16340	AtKDO8PS_ATKDSA2_ATKSDA__Aldolase superfamily protein	AT1G20060	ATP binding microtubule motor family protein	AT1G56270		AT2G29110	ATGLR2.8_GLR2.8_GLR2.8__glutamate receptor 2.8	AT1G68170	UMAMIT23__nodulin MtN21 /EamA-like transporter family protein	AT1G74110	CYP78A10__cytochrome P450, family 78, subfamily A, polypeptide 10
AT1G16360	LEM3 (ligand-effect modulator 3) family protein / CDC50 family protein	AT1G20065		AT1G56430	ATNAS4_NAS4__nicotianamine synthase 4	AT2G29120	ATGLR2.7_GLR2.7_GLR2.7__glutamate receptor 2.7	AT1G68180	RING/U-box superfamily protein	AT1G74650	ATMYB31_ATY13_MYB31__myb domain protein 31
AT1G16430	Surfeit locus protein 5 subunit 22 of Mediator complex	AT1G20090	ARAC4_ATRAC4_ATROP2_ROP2__RHO-related protein from plants 2	AT1G56520	Disease resistance protein (TIR-NBS-LRR class) family	AT2G29130	ATLAC2_LAC2__laccase 2	AT1G68240	basic helix-loop-helix (bHLH) DNA-binding superfamily protein	AT1G74820	RmlC-like cupins superfamily protein
AT1G16445	S-adenosyl-L-methionine-dependent methyltransferases superfamily protein	AT1G20190	ATEXP11_ATEXPA11_ATHEXP ALPHA 1.14_EXP11_EXPA11__expansin 11	AT1G56540	Disease resistance protein (TIR-NBS-LRR class) family	AT2G29250	LecRK-III.2__Concanavalin A-like lectin protein kinase family protein	AT1G68350		AT1G75250	ATRL6_RL6_RSM3__RAD-like 6
AT1G16460	ATMST2_ATRDH2_MST2_RDH2_ST2_STR2__rhodanese homologue 2	AT1G20220	Alba DNA/RNA-binding protein	AT1G56550	RGXT3__RhamnoGalacturonan speciﬁc Xylosyltransferase 1	AT2G29330	TRI__tropinone reductase	AT1G68360	GIS3__C2H2 and C2HC zinc fingers superfamily protein	AT1G75490	Integrase-type DNA-binding superfamily protein
AT1G16470	PAB1__proteasome subunit PAB1	AT1G20270	2-oxoglutarate (2OG) and Fe(II)-dependent oxygenase superfamily protein	AT1G56553		AT2G29790	Maternally expressed gene (MEG) family protein	AT1G68380	Core-2/I-branching beta-1,6-N-acetylglucosaminyltransferase family protein	AT1G75500	UMAMIT5_WAT1__Walls Are Thin 1
AT1G16480	Tetratricopeptide repeat (TPR)-like superfamily protein	AT1G20290	SWI-SNF-related chromatin binding protein	AT1G56555		AT2G29820	Galactose oxidase/kelch repeat superfamily protein	AT1G68390	Core-2/I-branching beta-1,6-N-acetylglucosaminyltransferase family protein	AT1G75550	glycine-rich protein
AT1G16490	ATMYB58_MYB58__myb domain protein 58	AT1G20300	Pentatricopeptide repeat (PPR) superfamily protein	AT1G56600	AtGolS2_GolS2__galactinol synthase 2	AT2G29830	Galactose oxidase/kelch repeat superfamily protein	AT1G68450	PDE337__VQ motif-containing protein	AT1G75590	SAUR52__SAUR-like auxin-responsive protein family
AT1G16540	ABA3_ACI2_ATABA3_AtLOS5_LOS5_SIR3__molybdenum cofactor sulfurase (LOS5) (ABA3)	AT1G20310		AT1G56650	ATMYB75_AtPAP1_MYB75_PAP1_SIAA1__production of anthocyanin pigment 1	AT2G29840	RING/U-box superfamily protein	AT1G68460	ATIPT1_IPT1__isopentenyltransferase 1	AT1G75700	HVA22G__HVA22-like protein G
AT1G16560	Per1-like family protein	AT1G20320	Haloacid dehalogenase-like hydrolase (HAD) superfamily protein	AT1G56680	Chitinase family protein	AT2G29850		AT1G68470	Exostosin family protein	AT1G75717
AT1G16570	TUN__UDP-Glycosyltransferase superfamily protein	AT1G20330	CVP1_FRL1_SMT2__sterol methyltransferase 2	AT1G56710	Pectin lyase-like superfamily protein	AT2G29930	F-box/RNI-like superfamily protein	AT1G68480	JAG__C2H2 and C2HC zinc fingers superfamily protein	AT1G75720	Plant protein of unknown function (DUF827)
AT1G16630		AT1G20350	ATTIM17-1_TIM17-1__translocase inner membrane subunit 17-1	AT1G57565	SWI-SNF-related chromatin binding protein	AT2G30090	Acyl-CoA N-acyltransferases (NAT) superfamily protein	AT1G68510	LBD42__LOB domain-containing protein 42	AT1G75750	GASA1__GAST1 protein homolog 1
AT1G16650	S-adenosyl-L-methionine-dependent methyltransferases superfamily protein	AT1G20410	Pseudouridine synthase family protein	AT1G57690	F-box/RNI-like superfamily protein	AT2G30290	AtVSR2_BP80-1;2_VSR1;2_VSR2__VACUOLAR SORTING RECEPTOR 2	AT1G68530	AtCUT1_CER6_CUT1_G2_KCS6_POP1__3-ketoacyl-CoA synthase 6	AT1G76240	Arabidopsis protein of unknown function (DUF241)
AT1G16670	CRPK1__Protein kinase superfamily protein	AT1G20430		AT1G57750	CYP96A15_MAH1__cytochrome P450, family 96, subfamily A, polypeptide 15	AT2G30310	GDSL-like Lipase/Acylhydrolase family protein	AT1G68750	ATPPC4_PPC4__phosphoenolpyruvate carboxylase 4	AT1G76410	ATL8__RING/U-box superfamily protein
AT1G16680	Chaperone DnaJ-domain superfamily protein	AT1G20440	AtCOR47_COR47_RD17__cold-regulated 47	AT1G57820	ORTH2_VIM1__Zinc finger (C3HC4-type RING finger) family protein	AT2G30424	TCL2__Homeodomain-like superfamily protein	AT1G68795	CLE12__CLAVATA3/ESR-RELATED 12	AT1G76420	ANAC031_CUC3_NAC368__NAC (No Apical Meristem) domain transcriptional regulator superfamily protein
AT1G16690	Enhancer of polycomb-like transcription factor protein	AT1G20450	ERD10_LTI29_LTI45__Dehydrin family protein	AT1G57850	Toll-Interleukin-Resistance (TIR) domain family protein	AT2G30432	TCL1__Homeodomain-like superfamily protein	AT1G68800	BRC2_TCP12__TCP domain protein 12	AT1G76930	ATEXT1_ATEXT4_EXT1_EXT4_ORG5__extensin 4
AT1G16700	Alpha-helical ferredoxin	AT1G20470	SAUR60__SAUR-like auxin-responsive protein family	AT1G58007		AT2G30650	ATP-dependent caseinolytic (Clp) protease/crotonase family protein	AT1G68810	ABS5_T5L1__basic helix-loop-helix (bHLH) DNA-binding superfamily protein	AT1G76960
AT1G16710	HAC12__histone acetyltransferase of the CBP family 12	AT1G20480	AMP-dependent synthetase and ligase family protein	AT1G58050	RNA helicase family protein	AT2G30660	ATP-dependent caseinolytic (Clp) protease/crotonase family protein	AT1G68845		AT1G77145	Protein of unknown function (DUF506)
AT1G16740	Ribosomal protein L20	AT1G20490	AMP-dependent synthetase and ligase family protein	AT1G58225		AT2G30670	NAD(P)-binding Rossmann-fold superfamily protein	AT1G68850	Peroxidase superfamily protein	AT1G77150	Pentatricopeptide repeat (PPR) superfamily protein
AT1G16800	P-loop containing nucleoside triphosphate hydrolases superfamily protein	AT1G20510	OPCL1__OPC-8:0 CoA ligase1	AT1G58260	CYP79C2_CYP79C3P__cytochrome p450 79c2	AT2G30680		AT1G68875		AT1G77160	Protein of unknown function (DUF506)
AT1G16810		AT1G20540	Transducin/WD40 repeat-like superfamily protein	AT1G58270	ZW9__TRAF-like family protein	AT2G30890	Cytochrome b561/ferric reductase transmembrane protein family	AT1G69090	Protein of unknown function (DUF295)	AT1G77200	Integrase-type DNA-binding superfamily protein
AT1G16820	vacuolar ATP synthase catalytic subunit-related / V-ATPase-related / vacuolar proton pump-related	AT1G20560	AAE1__acyl activating enzyme 1	AT1G58330	ZW2__transcription factor-related	AT2G30900	TBL43__TRICHOME BIREFRINGENCE-LIKE 43	AT1G69100	Eukaryotic aspartyl protease family protein	AT1G77520	O-methyltransferase family protein
AT1G16825	Reticulon family protein	AT1G20575	DPMS1__Nucleotide-diphospho-sugar transferases superfamily protein	AT1G58340	ABS4_BCD1_ZF14_ZRZ__MATE efflux family protein	AT2G30933	Carbohydrate-binding X8 domain superfamily protein	AT1G69120	AGL7_AP1_AtAP1__K-box region and MADS-box transcription factor family protein	AT1G77690	LAX3__like AUX1 3
AT1G16830	Pentatricopeptide repeat (PPR) superfamily protein	AT1G20650	ASG5__Protein kinase superfamily protein	AT1G58360	AAP1_AtAAP1_NAT2__amino acid permease 1	AT2G31081	CLE4__CLAVATA3/ESR-RELATED 4	AT1G69150	Cysteine/Histidine-rich C1 domain family protein	AT1G77790	Glycosyl hydrolase superfamily protein
AT1G16840		AT1G20680	Protein of unknown function (DUF833)	AT1G58400	Disease resistance protein (CC-NBS-LRR class) family	AT2G31082	CLE7__CLAVATA3/ESR-RELATED 7	AT1G69180	CRC__Plant-specific transcription factor YABBY family protein	AT1G77830	RING/U-box superfamily protein
AT1G16858		AT1G20696	HMGB3_NFD03_NFD3__high mobility group B3	AT1G58410	Disease resistance protein (CC-NBS-LRR class) family	AT2G31215	basic helix-loop-helix (bHLH) DNA-binding superfamily protein	AT1G69190	Dihydropterin pyrophosphokinase / Dihydropteroate synthase	AT1G77990	AST56_SULTR2;2__STAS domain / Sulfate transporter family
AT1G16860	Ubiquitin-specific protease family C19-related protein	AT1G20730	Protein of unknown function (DUF833)	AT1G58450	TPR6__Tetratricopeptide repeat (TPR)-like superfamily protein	AT2G31218		AT1G69310	ATWRKY57_WRKY57__WRKY DNA-binding protein 57	AT1G78170
AT1G16870	mitochondrial 28S ribosomal protein S29-related	AT1G20780	ATPUB44_PUB44_SAUL1__senescence-associated E3 ubiquitin ligase 1	AT1G58460		AT2G31470	DOR__F-box and associated interaction domains-containing protein	AT1G69320	CLE10__CLAVATA3/ESR-RELATED 10	AT1G78400	PGX2__Pectin lyase-like superfamily protein
AT1G16890	AtUBC36_UBC13B_UBC36__ubiquitin-conjugating enzyme 36	AT1G20790	F-box family protein	AT1G59700	ATGSTU16_GSTU16__glutathione S-transferase TAU 16	AT2G31700		AT1G69600	ATHB29_ZFHD1_ZHD11__zinc finger homeodomain 1	AT1G78480	Prenyltransferase family protein
AT1G16916		AT1G20823	AtATL80__RING/U-box superfamily protein	AT1G59725	DNAJ heat shock family protein	AT2G31720	Domain of unknown function (DUF313)	AT1G69630	F-box/RNI-like superfamily protein	AT1G78820	D-mannose binding lectin protein with Apple-like carbohydrate-binding domain
AT1G16920	ATRABA1B_BEX5_RAB11_RABA1b__RAB GTPase homolog A1B	AT1G20850	XCP2__xylem cysteine peptidase 2	AT1G59740	AtNPF4.3_NPF4.3__Major facilitator superfamily protein	AT2G31760	ARI10_ATARI10__RING/U-box superfamily protein	AT1G69930	ATGSTU11_GSTU11__glutathione S-transferase TAU 11	AT1G78860	D-mannose binding lectin protein with Apple-like carbohydrate-binding domain
AT1G16960	Ubiquitin domain-containing protein	AT1G20910	ARID/BRIGHT DNA-binding domain-containing protein	AT1G59810	AGL50__AGAMOUS-like 50	AT2G31770	ARI9_ATARI9__RING/U-box superfamily protein	AT1G69970	CLE26__CLAVATA3/ESR-RELATED 26	AT1G79040	PSBR__photosystem II subunit R
AT1G16970	ATKU70_KU70__KU70 homolog	AT1G20925	PILS1__Auxin efflux carrier family protein	AT1G59950	NAD(P)-linked oxidoreductase superfamily protein	AT2G32360	Ubiquitin-like superfamily protein	AT1G70080	TPS6__Terpenoid cyclases/Protein prenyltransferases superfamily protein	AT1G79250	AGC1.7__AGC kinase 1.7
AT1G17040	ATSHA_SHA_STATLA__SH2 domain protein A	AT1G21000	PLATZ transcription factor family protein	AT1G60040	AGL49__AGAMOUS-like 49	AT2G32370	HDG3__homeodomain GLABROUS 3	AT1G70170	At2-MMP_MMP__matrix metalloproteinase	AT1G79840	GL2__HD-ZIP IV family of homeobox-leucine zipper protein with lipid-binding START domain
AT1G17070	NTR1_STIPL1__GC-rich sequence DNA-binding factor-like protein with Tuftelin interacting domain	AT1G21010		AT1G60110	Mannose-binding lectin superfamily protein	AT2G32785		AT1G70250	receptor serine/threonine kinase, putative	AT1G79850	CS17_PDE347_PRPS17_RPS17__ribosomal protein S17
AT1G17080	Ribosomal protein L18ae family	AT1G21060	Protein of unknown function, DUF547	AT1G60130	Mannose-binding lectin superfamily protein	AT2G32820	Transcription elongation factor (TFIIS) family protein	AT1G70260	RTP1_UMAMIT36__nodulin MtN21 /EamA-like transporter family protein	AT1G80450	VQ motif-containing protein
AT1G17110	UBP15__ubiquitin-specific protease 15	AT1G21070	URGT2__Nucleotide-sugar transporter family protein	AT1G60240	NAC (No Apical Meristem) domain transcriptional regulator superfamily protein	AT2G32835	RALFL16__RALF-like 16	AT1G70270		AT1G80730	ATZFP1_ZFP1__zinc-finger protein 1
AT1G17120	CAT8__cationic amino acid transporter 8	AT1G21100	IGMT1__O-methyltransferase family protein	AT1G60250	BBX26__B-box zinc finger family protein	AT2G32860	BGLU33__beta glucosidase 33	AT1G70380	F-box and associated interaction domains-containing protein	AT1G80740	CMT1_DMT4__chromomethylase 1
AT1G17130	CWC16b__Family of unknown function (DUF572)	AT1G21130	IGMT4__O-methyltransferase family protein	AT1G60300	NAC (No Apical Meristem) domain transcriptional regulator superfamily protein	AT2G32880	TRAF-like family protein	AT1G70390	F-box and associated interaction domains-containing protein	AT1G80820	ATCCR2_CCR2__cinnamoyl coa reductase
AT1G17145	RING/U-box superfamily protein	AT1G21200	sequence-specific DNA binding transcription factors	AT1G60340	NAC (No Apical Meristem) domain transcriptional regulator superfamily protein	AT2G33233	LCR49__low-molecular-weight cysteine-rich 49	AT1G70440	SRO3__similar to RCD one 3	AT1G80990	XH domain-containing protein
AT1G17160	RBSK__pfkB-like carbohydrate kinase family protein	AT1G21270	WAK2__wall-associated kinase 2	AT1G60380	NAC (No Apical Meristem) domain transcriptional regulator superfamily protein	AT2G33270	ACHT3__atypical CYS HIS rich thioredoxin 3	AT1G70500	Pectin lyase-like superfamily protein	AT2G01021
AT1G17210	ATILP1_ILP1__IAP-like protein 1	AT1G21350	Thioredoxin superfamily protein	AT1G60390	PG1__polygalacturonase 1	AT2G33385	arpc2b__actin-related protein C2B	AT1G70510	ATK1_KNAT2__KNOTTED-like from Arabidopsis thaliana 2	AT2G01520	MLP328_ZCE1__MLP-like protein 328
AT1G17230	Leucine-rich receptor-like protein kinase family protein	AT1G21390	emb2170__embryo defective 2170	AT1G60450	AtGolS7_GolS7__galactinol synthase 7	AT2G33775	RALF19_RALFL19__ralf-like 19	AT1G70540	EDA24__Plant invertase/pectin methylesterase inhibitor superfamily protein	AT2G01610	Plant invertase/pectin methylesterase inhibitor superfamily protein
AT1G17235	RTFL11__ROTUNDIFOLIA like 11	AT1G21400	Thiamin diphosphate-binding fold (THDP-binding) superfamily protein	AT1G60470	AtGolS4_GolS4__galactinol synthase 4	AT2G33880	HB-3_STIP_WOX9_WOX9A__homeobox-3	AT1G70670	AtCLO4_CLO4_PXG4__Caleosin-related family protein	AT2G01660	PDLP6__plasmodesmata-located protein 6
AT1G17250	AtRLP3_RFO2_RLP3__receptor like protein 3	AT1G21410	SKP2A__F-box/RNI-like superfamily protein	AT1G60570	Galactose oxidase/kelch repeat superfamily protein	AT2G34100		AT1G70680	Caleosin-related family protein	AT2G01790	TRAF-like family protein
AT1G17260	AHA10_TT13__autoinhibited H(+)-ATPase isoform 10	AT1G21430	YUC11__Flavin-binding monooxygenase family protein	AT1G60783		AT2G34530		AT1G70690	HWI1_PDLP5__Receptor-like protein kinase-related family protein	AT2G01800	COP1-interacting protein-related
AT1G17270	O-fucosyltransferase family protein	AT1G21440	Phosphoenolpyruvate carboxylase family protein	AT1G60830	RNA-binding (RRM/RBD/RNP motifs) family protein	AT2G34820	basic helix-loop-helix (bHLH) DNA-binding superfamily protein	AT1G70720	Plant invertase/pectin methylesterase inhibitor superfamily protein	AT2G01890	ATPAP8_PAP8__purple acid phosphatase 8
AT1G17280	UBC34__ubiquitin-conjugating enzyme 34	AT1G21460	AtSWEET1_SWEET1__Nodulin MtN3 family protein	AT1G60950	ATFD2_FD2_FED A__2Fe-2S ferredoxin-like superfamily protein	AT2G34825	RALFL20__RALF-like 20	AT1G70830	MLP28__MLP-like protein 28	AT2G01913
AT1G17340	SAC5__Phosphoinositide phosphatase family protein	AT1G21480	Exostosin family protein	AT1G60980	ATGA20OX4_GA20OX4__gibberellin 20-oxidase 4	AT2G35090	Protein of unknown function (DUF1640)	AT1G70840	MLP31__MLP-like protein 31	AT2G01940	ATIDD15_IDD15_SGR5__C2H2-like zinc finger protein
AT1G17360		AT1G21500		AT1G61095		AT2G35280	F-box family protein	AT1G70850	MLP34__MLP-like protein 34	AT2G01990
AT1G17370	UBP1B__oligouridylate binding protein 1B	AT1G21520		AT1G61105	Toll-Interleukin-Resistance (TIR) domain family protein	AT2G35585		AT1G70860	Polyketide cyclase/dehydrase and lipid transport superfamily protein	AT2G02000	GAD3__glutamate decarboxylase 3
AT1G17400	AtLAZY2_AtNGR1_DRO3_LAZY2	AT1G21580	SOP1__Zinc finger C-x8-C-x5-C-x3-H type family protein	AT1G61110	anac025_NAC025__NAC domain containing protein 25	AT2G35670	FIE2_FIS2__VEFS-Box of polycomb protein	AT1G70870	Polyketide cyclase/dehydrase and lipid transport superfamily protein	AT2G02010	GAD4__glutamate decarboxylase 4
AT1G17410	Nucleoside diphosphate kinase family protein	AT1G21590	Protein kinase protein with adenine nucleotide alpha hydrolases-like domain	AT1G61120	GES_TPS04_TPS4__terpene synthase 04	AT2G35990	LOG2__Putative lysine decarboxylase family protein	AT1G70910	DEP__RING/U-box superfamily protein	AT2G02060	Homeodomain-like superfamily protein
AT1G17440	CKH1_EER4_TAF12B__Transcription initiation factor TFIID subunit A	AT1G21620	APUM20_PUM20__pumilio 20	AT1G61330	FBD, F-box and Leucine Rich Repeat domains containing protein	AT2G36020	HVA22J__HVA22-like protein J	AT1G70920	ATHB18_HB18__homeobox-leucine zipper protein 18	AT2G02070	AtIDD5_IDD5_RVN__indeterminate(ID)-domain 5
AT1G17455	ELF4-L4__ELF4-like 4	AT1G21650	SECA2__Preprotein translocase SecA family protein	AT1G61520	LHCA3__photosystem I light harvesting complex gene 3	AT2G36190	AtCWIN4_AtcwINV4_cwINV4__cell wall invertase 4	AT1G70970	F-box and associated interaction domains-containing protein	AT2G02250	AtPP2-B2_PP2-B2__phloem protein 2-B2
AT1G17460	TRFL3__TRF-like 3	AT1G21651	zinc ion binding	AT1G61540	Galactose oxidase/kelch repeat superfamily protein	AT2G36255	Defensin-like (DEFL) family protein	AT1G70990	proline-rich family protein	AT2G02300	AtPP2-B5_PP2-B5__phloem protein 2-B5
AT1G17470	ATDRG_ATDRG1_DRG1_Drg1-2__developmentally regulated G-protein 1	AT1G21670		AT1G61563	AtRALFL8_RALFL8__ralf-like 8	AT2G36260	Iron-sulphur cluster biosynthesis family protein	AT1G71000	Chaperone DnaJ-domain superfamily protein	AT2G02310	AtPP2-B6_PP2-B6__phloem protein 2-B6
AT1G17480	IQD7__IQ-domain 7	AT1G21680	DPP6 N-terminal domain-like protein	AT1G61590	Protein kinase superfamily protein	AT2G36261		AT1G71050	HIPP20__Heavy metal transport/detoxification superfamily protein	AT2G02320	AtPP2-B7_PP2-B7__phloem protein 2-B7
AT1G17490		AT1G21710	ATOGG1_OGG1__8-oxoguanine-DNA glycosylase 1	AT1G61660	AtbHLH112__basic helix-loop-helix (bHLH) DNA-binding superfamily protein	AT2G36985	DVL16_ROT4__DVL family protein	AT1G71160	KCS7__3-ketoacyl-CoA synthase 7	AT2G02450	ANAC034_ANAC035_AtLOV1_LOV1_NAC035__NAC domain containing protein 35
AT1G17500	ATPase E1-E2 type family protein / haloacid dehalogenase-like hydrolase family protein	AT1G21722		AT1G61680	ATTPS14_TPS14__terpene synthase 14	AT2G37010	ATNAP12_NAP12__non-intrinsic ABC protein 12	AT1G71380	ATCEL3_ATGH9B3_CEL3__cellulase 3	AT2G02540	ATHB21_HB21_ZFHD4_ZHD3__homeobox protein 21
AT1G17520	Homeodomain-like/winged-helix DNA-binding family protein	AT1G21730	Kin7.1__P-loop containing nucleoside triphosphate hydrolases superfamily protein	AT1G61750	Receptor-like protein kinase-related family protein	AT2G38300	myb-like HTH transcriptional regulator family protein	AT1G71390	AtRLP11_RLP11__receptor like protein 11	AT2G02620	Cysteine/Histidine-rich C1 domain family protein
AT1G17540	Protein kinase protein with adenine nucleotide alpha hydrolases-like domain	AT1G21738		AT1G61760	Late embryogenesis abundant (LEA) hydroxyproline-rich glycoprotein family	AT2G38380	Peroxidase superfamily protein	AT1G71470		AT2G02630	Cysteine/Histidine-rich C1 domain family protein
AT1G17550	AtHAB2_HAB2__homology to ABI2	AT1G21740	Protein of unknown function (DUF630 and DUF632)	AT1G61840	Cysteine/Histidine-rich C1 domain family protein	AT2G38590	F-box and associated interaction domains-containing protein	AT1G71520	Integrase-type DNA-binding superfamily protein	AT2G02690	Cysteine/Histidine-rich C1 domain family protein
AT1G17560	HLL__Ribosomal protein L14p/L23e family protein	AT1G21750	ATPDI5_ATPDIL1-1_PDI5_PDIL1-1__PDI-like 1-1	AT1G62030	Cysteine/Histidine-rich C1 domain family protein	AT2G38920	SPX (SYG1/Pho81/XPR1) domain-containing protein / zinc finger (C3HC4-type RING finger) protein-related	AT1G71680	Transmembrane amino acid transporter family protein	AT2G02770	4'-phosphopantetheinyl transferase superfamily
AT1G17580	ATMYA1_MYA1_XI-1__myosin 1	AT1G21770	Acyl-CoA N-acyltransferases (NAT) superfamily protein	AT1G62060	TBA2	AT2G38995	O-acyltransferase (WSD1-like) family protein	AT1G71691	GDSL-like Lipase/Acylhydrolase superfamily protein	AT2G03010	Family of unknown function (DUF577)
AT1G17590	NF-YA8__nuclear factor Y, subunit A8	AT1G21780	BTB/POZ domain-containing protein	AT1G62210		AT2G39320	Cysteine proteinases superfamily protein	AT1G71692	AGL12_XAL1__AGAMOUS-like 12	AT2G03020	Heat shock protein HSP20/alpha crystallin family
AT1G17600	SOC3__Disease resistance protein (TIR-NBS-LRR class) family	AT1G21830		AT1G62220		AT2G39410	MAGL7__alpha/beta-Hydrolases superfamily protein	AT1G71770	PAB5__poly(A)-binding protein 5	AT2G03250	EXS (ERD1/XPR1/SYG1) family protein
AT1G17610	CHS1__Disease resistance protein (TIR-NBS class)	AT1G21880	LYM1_LYP2__lysm domain GPI-anchored protein 1 precursor	AT1G62262	SLAH4__SLAC1 homologue 4	AT2G39518	CASPL4D2__Uncharacterised protein family (UPF0497)	AT1G71890	ATSUC5_SUC5__Major facilitator superfamily protein	AT2G03260	EXS (ERD1/XPR1/SYG1) family protein
AT1G17640	RBGD1__RNA-binding (RRM/RBD/RNP motifs) family protein	AT1G21920	Histone H3 K4-specific methyltransferase SET7/9 family protein	AT1G62300	ATWRKY6_WRKY6__WRKY family transcription factor	AT2G39520		AT1G71930	ANAC030_VND7__vascular related NAC-domain protein 7	AT2G03300	ATTX12__Toll-Interleukin-Resistance (TIR) domain family protein
AT1G17650	AtGLYR2_GLYR2_GR2__glyoxylate reductase 2	AT1G21980	ATPIP5K1_ATPIPK1_PIP5K1__phosphatidylinositol-4-phosphate 5-kinase 1	AT1G62420	Protein of unknown function (DUF506)	AT2G39590	Ribosomal protein S8 family protein	AT1G71960	ABCG25_ATABCG25__ATP-binding casette family G25	AT2G03320
AT1G17680	tetratricopeptide repeat (TPR)-containing protein	AT1G22030		AT1G62500	Bifunctional inhibitor/lipid-transfer protein/seed storage 2S albumin superfamily protein	AT2G39820	eIF6B__Translation initiation factor IF6	AT1G72080		AT2G03330
AT1G17720	ATB BETA__Protein phosphatase 2A, regulatory subunit PR55	AT1G22065		AT1G62510	Bifunctional inhibitor/lipid-transfer protein/seed storage 2S albumin superfamily protein	AT2G39851	SPI-2__Proteinase inhibitor, propeptide	AT1G72100	late embryogenesis abundant domain-containing protein / LEA domain-containing protein	AT2G03550	alpha/beta-Hydrolases superfamily protein
AT1G17730	CHMP1B_VPS46.1__vacuolar protein sorting 46.1	AT1G22070	TGA3__TGA1A-related gene 3	AT1G62540	FMO GS-OX2__flavin-monooxygenase glucosinolate S-oxygenase 2	AT2G39855		AT1G72110	O-acyltransferase (WSD1-like) family protein	AT2G03560	F-box family protein with a domain of unknown function (DUF295)
AT1G17790	DNA-binding bromodomain-containing protein	AT1G22160	Protein of unknown function (DUF581)	AT1G62560	FMO GS-OX3__flavin-monooxygenase glucosinolate S-oxygenase 3	AT2G40210	AGL48__AGAMOUS-like 48	AT1G72125	AtNPF5.13_NPF5.13__Major facilitator superfamily protein	AT2G03710	AGL3_SEP4__K-box region and MADS-box transcription factor family protein
AT1G17820	Putative integral membrane protein conserved region (DUF2404)	AT1G22230		AT1G62570	FMO GS-OX4__flavin-monooxygenase glucosinolate S-oxygenase 4	AT2G40440	BTB/POZ domain-containing protein	AT1G72140	NPF5.12__Major facilitator superfamily protein	AT2G03720	MRH6__Adenine nucleotide alpha hydrolases-like superfamily protein
AT1G17830	Protein of unknown function (DUF789)	AT1G22240	APUM8_PUM8__pumilio 8	AT1G62630	Disease resistance protein (CC-NBS-LRR class) family	AT2G40450	BTB/POZ domain-containing protein	AT1G72141		AT2G03740	LEA11__late embryogenesis abundant domain-containing protein / LEA domain-containing protein
AT1G17850	Rhodanese/Cell cycle control phosphatase superfamily protein	AT1G22250		AT1G62660	Glycosyl hydrolases family 32 protein	AT2G40745		AT1G72200	RING/U-box superfamily protein	AT2G03822
AT1G17860	Kunitz family trypsin and protease inhibitor protein	AT1G22270	AtTRM112b_TRM112b__Trm112p-like protein	AT1G62710	AEP2_BETA-VPE_BETAVPE__beta vacuolar processing enzyme	AT2G40990	DHHC-type zinc finger family protein	AT1G72210	bHLH096_bHLH96__basic helix-loop-helix (bHLH) DNA-binding superfamily protein	AT2G03830	CLEL2_GLV6_RGF8
AT1G17870	ATEGY3_EGY3__ethylene-dependent gravitropism-deficient and yellow-green-like 3	AT1G22300	14-3-3EPSILON_GF14 EPSILON_GRF10__general regulatory factor 10	AT1G62760	AtPMEI10__Plant invertase/pectin methylesterase inhibitor superfamily protein	AT2G40995	Molecular chaperone Hsp40/DnaJ family protein	AT1G72290	AtWSCP_Kunitz-PI;1__Kunitz family trypsin and protease inhibitor protein	AT2G03840	TET13__tetraspanin13
AT1G17880	ATBTF3_BTF3__basic transcription factor 3	AT1G22310	ATMBD8_MBD8__methyl-CPG-binding domain 8	AT1G62770	PMEI9__Plant invertase/pectin methylesterase inhibitor superfamily protein	AT2G41473	F-box family protein	AT1G72490	AtNGR2_DRO1_LAZY4	AT2G03850	Late embryogenesis abundant protein (LEA) family protein
AT1G17890	GER2__NAD(P)-binding Rossmann-fold superfamily protein	AT1G22330	RNA-binding (RRM/RBD/RNP motifs) family protein	AT1G62978		AT2G41475	ATS3A__Embryo-specific protein 3, (ATS3)	AT1G72570	Integrase-type DNA-binding superfamily protein	AT2G03955	Cysteine-rich protein
AT1G17910	Wall-associated kinase family protein	AT1G22360	AtUGT85A2_UGT85A2__UDP-glucosyl transferase 85A2	AT1G62980	ATEXP18_ATEXPA18_ATHEXP ALPHA 1.25_EXP18_EXPA18__expansin A18	AT2G41480	AtPRX25_PRX25__Peroxidase superfamily protein	AT1G72580		AT2G04020	GDSL-like Lipase/Acylhydrolase superfamily protein
AT1G17930	MAIN__Aminotransferase-like, plant mobile domain family protein	AT1G22410	Class-II DAHP synthetase family protein	AT1G62981	Protein of unknown function (DUF1191)	AT2G42440	ASL15_LBD17__Lateral organ boundaries (LOB) domain family protein	AT1G72590	PPRD1__3-oxo-5-alpha-steroid 4-dehydrogenase family protein	AT2G04025	GLV7_RGF3
AT1G17940	Endosomal targeting BRO1-like domain-containing protein	AT1G22420	hydroxyproline-rich glycoprotein family protein	AT1G62990	IRX11_KNAT7__KNOTTED-like homeobox of Arabidopsis thaliana 7	AT2G42470	TRAF-like family protein	AT1G72860	Disease resistance protein (TIR-NBS-LRR class) family	AT2G04032	ZIP7__zinc transporter 7 precursor
AT1G17980	PAPS1__poly(A) polymerase 1	AT1G22430	GroES-like zinc-binding dehydrogenase family protein	AT1G63030	ATDDF2_ddf2__Integrase-type DNA-binding superfamily protein	AT2G42480	TRAF-like family protein	AT1G72870	Disease resistance protein (TIR-NBS class)	AT2G04045	Defensin-like (DEFL) family protein
AT1G18030	Protein phosphatase 2C family protein	AT1G22460	O-fucosyltransferase family protein	AT1G63070	pentatricopeptide (PPR) repeat-containing protein	AT2G42820	HVA22F__HVA22-like protein F	AT1G73000	PYL3_RCAR13__PYR1-like 3	AT2G04046	Defensin-like (DEFL) family protein
AT1G18040	AT;CDCKD;3_CAK2AT_CDKD1;3__cyclin-dependent kinase D1;3	AT1G22470		AT1G63105		AT2G43255		AT1G73010	AtPPsPase1_ATPS2_PPsPase1_PS2__phosphate starvation-induced gene 2	AT2G04090	MATE efflux family protein
AT1G18050	SWAP (Suppressor-of-White-APricot)/surp RNA-binding domain-containing protein	AT1G22500	AtATL15_ATL15__RING/U-box superfamily protein	AT1G63140	O-methyltransferase family protein	AT2G43261		AT1G73120		AT2G04160	AIR3__Subtilisin-like serine endopeptidase family protein
AT1G18060		AT1G22510	RING/U-box protein with domain of unknown function (DUF 1232)	AT1G63245	CLE14__CLAVATA3/ESR-RELATED 14	AT2G43660	Carbohydrate-binding X8 domain superfamily protein	AT1G73220	AtOCT1_OCT1__organic cation/carnitine transporter1	AT2G04170	TRAF-like family protein
AT1G18070	Translation elongation factor EF1A/initiation factor IF2gamma family protein	AT1G22530	PATL2__PATELLIN 2	AT1G63560		AT2G43670	Carbohydrate-binding X8 domain superfamily protein	AT1G73260	ATKTI1_KTI1__kunitz trypsin inhibitor 1	AT2G04220	Plant protein of unknown function (DUF868)
AT1G18090	5'-3' exonuclease family protein	AT1G22540	NPF5.10__Major facilitator superfamily protein	AT1G63580	Receptor-like protein kinase-related family protein	AT2G43865		AT1G73270	scpl6__serine carboxypeptidase-like 6	AT2G04300	Leucine-rich repeat protein kinase family protein
AT1G18130	Class II aaRS and biotin synthetases superfamily protein	AT1G22550	NPF5.16__Major facilitator superfamily protein	AT1G63600	Receptor-like protein kinase-related family protein	AT2G44250	Protein of Unknown Function (DUF239)	AT1G73410	ATMYB54_MYB54__myb domain protein 54	AT2G04480
AT1G18150	ATMPK8_MPK8__Protein kinase superfamily protein	AT1G22570	Major facilitator superfamily protein	AT1G63710	CYP86A7__cytochrome P450, family 86, subfamily A, polypeptide 7	AT2G44340	VQ motif-containing protein	AT1G73430	COG3__sec34-like family protein	AT2G04495
AT1G18190	GC2__golgin candidate 2	AT1G22610	MCTP6__C2 calcium/lipid-binding plant phosphoribosyltransferase family protein	AT1G63880	Disease resistance protein (TIR-NBS-LRR class) family	AT2G44570	AtGH9B12_GH9B12__glycosyl hydrolase 9B12	AT1G73560	Bifunctional inhibitor/lipid-transfer protein/seed storage 2S albumin superfamily protein	AT2G04570	GDSL-like Lipase/Acylhydrolase superfamily protein
AT1G18300	atnudt4_NUDT4__nudix hydrolase homolog 4	AT1G22630		AT1G63910	AtMYB103_MYB103__myb domain protein 103	AT2G44745	AtWRKY12_WRKY12__WRKY family transcription factor	AT1G73590	ATPIN1_PIN1__Auxin efflux carrier family protein	AT2G04795
AT1G18320	Mitochondrial import inner membrane translocase subunit Tim17/Tim22/Tim23 family protein	AT1G22640	ATMYB3_MYB3__myb domain protein 3	AT1G63930	ROH1__from the Czech 'roh' meaning 'corner'	AT2G45650	AGL6_RSB1__AGAMOUS-like 6	AT1G73850	Protein of unknown function (DUF1666)	AT2G04800
AT1G18335	Acyl-CoA N-acyltransferases (NAT) superfamily protein	AT1G22650	A/N-InvD__Plant neutral invertase family protein	AT1G64000	ATWRKY56_WRKY56__WRKY DNA-binding protein 56	AT2G46494	RING/U-box superfamily protein	AT1G73870	BBX16_COL7__B-box type zinc finger protein with CCT domain	AT2G04810	Protein of unknown function (DUF295)
AT1G18340	basal transcription factor complex subunit-related	AT1G22651		AT1G64020	Serine protease inhibitor (SERPIN) family protein	AT2G46495	RING/U-box superfamily protein	AT1G73965	CLE13__CLAVATA3/ESR-RELATED 13	AT2G04830	Protein of unknown function (DUF295)
AT1G18360	MAGL2__alpha/beta-Hydrolases superfamily protein	AT1G22660	Polynucleotide adenylyltransferase family protein	AT1G64030	ATSRP3_SRP3__serpin 3	AT2G46735		AT1G74000	SS3__strictosidine synthase 3	AT2G04840	Protein of unknown function (DUF295)
AT1G18370	ATNACK1_HIK_NACK1__ATP binding microtubule motor family protein	AT1G22690	Gibberellin-regulated family protein	AT1G64060	ATRBOH F_ATRBOHF_RBOH F_RBOHAP108_RBOHF__respiratory burst oxidase protein F	AT2G47880	CEPD2__Glutaredoxin family protein	AT1G74010	Calcium-dependent phosphotriesterase superfamily protein	AT2G04920	F-box and associated interaction domains-containing protein
AT1G18420	Aluminium activated malate transporter family protein	AT1G22700	PYG7__Tetratricopeptide repeat (TPR)-like superfamily protein	AT1G64070	RLM1__Disease resistance protein (TIR-NBS-LRR class) family	AT2G48130	Bifunctional inhibitor/lipid-transfer protein/seed storage 2S albumin superfamily protein	AT1G74080	ATMYB122_MYB122__myb domain protein 122	AT2G04930	Haloacid dehalogenase-like hydrolase (HAD) superfamily protein
AT1G18440	Peptidyl-tRNA hydrolase family protein	AT1G22740	ATRABG3B_RAB7_RAB75_RABG3B__RAB GTPase homolog G3B	AT1G64160	AtDIR5_DIR5__Disease resistance-responsive (dirigent-like protein) family protein	AT3G01240		AT1G74500	ATBS1_bHLH135_BS1_PRE3_TMO7__activation-tagged BRI1(brassinosteroid-insensitive 1)-suppressor 1	AT2G05070	LHCB2_LHCB2.2__photosystem II light harvesting complex gene 2.2
AT1G18450	ARP4_ATARP4__actin-related protein 4	AT1G22750		AT1G64235	Bifunctional inhibitor/lipid-transfer protein/seed storage 2S albumin superfamily protein	AT3G01250		AT1G74620	RING/U-box superfamily protein	AT2G05100	LHCB2_LHCB2.1__photosystem II light harvesting complex gene 2.1
AT1G18470	Transmembrane Fragile-X-F-associated protein	AT1G22800	S-adenosyl-L-methionine-dependent methyltransferases superfamily protein	AT1G64290	F-box protein-related	AT3G01322	ECA1-like gametogenesis related family protein	AT1G74660	MIF1__mini zinc finger 1	AT2G05140	phosphoribosylaminoimidazole carboxylase family protein / AIR carboxylase family protein
AT1G18480	AtSLP2_SLP2__Calcineurin-like metallo-phosphoesterase superfamily protein	AT1G22810	AtERF019_ERF019__Integrase-type DNA-binding superfamily protein	AT1G64295	F-box associated ubiquitination effector family protein	AT3G01323	ECA1-like gametogenesis related family protein	AT1G74990	RING/U-box superfamily protein	AT2G05380	GRP3S__glycine-rich protein 3 short isoform
AT1G18485	Pentatricopeptide repeat (PPR) superfamily protein	AT1G22850	SNARE associated Golgi protein family	AT1G64340		AT3G01324	ECA1-like gametogenesis related family protein	AT1G75040	PR-5_PR5__pathogenesis-related gene 5	AT2G05400	Ubiquitin-specific protease family C19-related protein
AT1G18486		AT1G22870	SCYL2A__Protein kinase family protein with ARM repeat domain	AT1G64360	SAQR	AT3G01325	Expressed protein	AT1G75160	Protein of unknown function (DUF620)	AT2G05410	TRAF-like family protein
AT1G18490	PCO3__Protein of unknown function (DUF1637)	AT1G22882	AtSUN3_SUN3__Galactose-binding protein	AT1G64370		AT3G01326	ECA1 gametogenesis related family protein	AT1G75388		AT2G05420	TRAF-like family protein
AT1G18530	EF hand calcium-binding protein family	AT1G23000	Heavy metal transport/detoxification superfamily protein	AT1G64405		AT3G01327	ECA1-like gametogenesis related family protein	AT1G75390	AtbZIP44_bZIP44__basic leucine-zipper 44	AT2G05430	Ubiquitin-specific protease family C19-related protein
AT1G18550	ATP binding microtubule motor family protein	AT1G23010	LPR1__Cupredoxin superfamily protein	AT1G64585	DVL12_RTFL22__ROTUNDIFOLIA like 22	AT3G01328	ECA1-like gametogenesis related family protein	AT1G75450	ATCKX5_ATCKX6_CKX5__cytokinin oxidase 5	AT2G05440	ATGRP9_GRP9__GLYCINE RICH PROTEIN 9
AT1G18560	BED zinc finger ;hAT family dimerisation domain	AT1G23020	ATFRO3_FRO3__ferric reduction oxidase 3	AT1G64590	NAD(P)-binding Rossmann-fold superfamily protein	AT3G01329	ECA1-like gametogenesis related family protein	AT1G75470	ATPUP15_PUP15__purine permease 15	AT2G05500
AT1G18580	GAUT11__galacturonosyltransferase 11	AT1G23040	hydroxyproline-rich glycoprotein family protein	AT1G64620	DOF1.8__Dof-type zinc finger DNA-binding family protein	AT3G02240	GLV4_RGF7	AT1G75520	SRS5__SHI-related sequence 5	AT2G05510	Glycine-rich protein family
AT1G18600	AtPARL_ATRBL12_PARL_RBL12__RHOMBOID-like protein 12	AT1G23050	hydroxyproline-rich glycoprotein family protein	AT1G64660	ATMGL_MGL__methionine gamma-lyase	AT3G02242	GLV8	AT1G75620	glyoxal oxidase-related protein	AT2G05520	ATGRP-3_ATGRP3_GRP-3_GRP3__glycine-rich protein 3
AT1G18630	GR-RBP6_RBGA1__glycine-rich RNA-binding protein 6	AT1G23060	MDP40	AT1G64700		AT3G02310	AGL4_SEP2__K-box region and MADS-box transcription factor family protein	AT1G75710	C2H2-like zinc finger protein	AT2G05540	Glycine-rich protein family
AT1G18640	PSP_PSP1__3-phosphoserine phosphatase	AT1G23074		AT1G64780	AMT1;2_ATAMT1;2__ammonium transporter 1;2	AT3G02940	AtMYB107_MYB107__myb domain protein 107	AT1G75790	sks18__SKU5 similar 18	AT2G05720	Transducin/WD40 repeat-like superfamily protein
AT1G18660	zinc finger (C3HC4-type RING finger) family protein	AT1G23080	ATPIN7_PIN7__Auxin efflux carrier family protein	AT1G64800	DNA binding;sequence-specific DNA binding transcription factors	AT3G02960	Heavy metal transport/detoxification superfamily protein	AT1G75830	LCR67_PDF1.1_PR12__low-molecular-weight cysteine-rich 67	AT2G05850	scpl38__serine carboxypeptidase-like 38
AT1G18680	HNH endonuclease domain-containing protein	AT1G23090	AST91_SULTR3;3__sulfate transporter 91	AT1G64870		AT3G03270	HRU1__Adenine nucleotide alpha hydrolases-like superfamily protein	AT1G75870		AT2G07140	F-box and associated interaction domains-containing protein
AT1G18740	Protein of unknown function (DUF793)	AT1G23110		AT1G64900	CYP89_CYP89A2__cytochrome P450, family 89, subfamily A, polypeptide 2	AT3G03405	F-box associated ubiquitination effector family protein	AT1G75880	SGNH hydrolase-type esterase superfamily protein	AT2G07981
AT1G18800	NRP2__NAP1-related protein 2	AT1G23170	Protein of unknown function DUF2359, transmembrane	AT1G64910	UDP-Glycosyltransferase superfamily protein	AT3G03660	WOX11__WUSCHEL related homeobox 11	AT1G75890	GDSL-like Lipase/Acylhydrolase superfamily protein	AT2G08986
AT1G18840	IQD30__IQ-domain 30	AT1G23210	AtGH9B6_GH9B6__glycosyl hydrolase 9B6	AT1G64920	UDP-Glycosyltransferase superfamily protein	AT3G03730	KIB4__F-box family protein with a domain of unknown function (DUF295)	AT1G75900	GDSL-like Lipase/Acylhydrolase superfamily protein	AT2G10940	Bifunctional inhibitor/lipid-transfer protein/seed storage 2S albumin superfamily protein
AT1G18850	PCP2	AT1G23270		AT1G64930	CYP89A7__cytochrome P450, family 87, subfamily A, polypeptide 7	AT3G04540	Cysteine-rich protein	AT1G75910	EXL4__extracellular lipase 4	AT2G12190	Cytochrome P450 superfamily protein
AT1G18871		AT1G23280	MAK16 protein-related	AT1G64940	CYP89A6__cytochrome P450, family 87, subfamily A, polypeptide 6	AT3G05450		AT1G75920	GDSL-like Lipase/Acylhydrolase superfamily protein	AT2G12646	PLATZ transcription factor family protein
AT1G18890	ATCDPK1_AtCPK10_CDPK1_CPK10__calcium-dependent protein kinase 1	AT1G23290	RPL27A_RPL27AB__Ribosomal protein L18e/L15 superfamily protein	AT1G65050	TRAF-like superfamily protein	AT3G05460	sporozoite surface protein-related	AT1G75930	EXL6__extracellular lipase 6	AT2G13547
AT1G18900	Pentatricopeptide repeat (PPR) superfamily protein	AT1G23330	alpha/beta-Hydrolases superfamily protein	AT1G65113	SCRL2__SCR-like 2	AT3G05725	Protein of unknown function (DUF3511)	AT1G75940	ATA27_BGLU20__Glycosyl hydrolase superfamily protein	AT2G13623
AT1G18950	DDT domain superfamily	AT1G23390	KFB__Kelch repeat-containing F-box family protein	AT1G65150	TRAF-like family protein	AT3G05860	MADS-box transcription factor family protein	AT1G76110	HMG (high mobility group) box protein with ARID/BRIGHT DNA-binding domain	AT2G13630	F-box associated ubiquitination effector family protein
AT1G18990	Protein of unknown function, DUF593	AT1G23465	AtIMP1b__Peptidase S24/S26A/S26B/S26C family protein	AT1G65160	Ubiquitin carboxyl-terminal hydrolase family protein	AT3G06970	RNA-binding (RRM/RBD/RNP motifs) family protein	AT1G76210	Arabidopsis protein of unknown function (DUF241)	AT2G13640	Transcription factor IIS family protein
AT1G19010		AT1G23540	AtPERK12_IGI1_PERK12__Protein kinase superfamily protein	AT1G65180	Cysteine/Histidine-rich C1 domain family protein	AT3G08040	ATFRD3_FRD3_MAN1__MATE efflux family protein	AT1G76220	Arabidopsis protein of unknown function (DUF241)	AT2G13810	ALD1_AtALD1_EDTS5__AGD2-like defense response protein 1
AT1G19025	DNA repair metallo-beta-lactamase family protein	AT1G23550	SRO2__similar to RCD one 2	AT1G65190	Protein kinase superfamily protein	AT3G09380	Protein of unknown function (DUF59)	AT1G76230		AT2G13820	AtXYP2_XYP2__Bifunctional inhibitor/lipid-transfer protein/seed storage 2S albumin superfamily protein
AT1G19040	NAC (No Apical Meristem) domain transcriptional regulator superfamily protein	AT1G23710	Protein of unknown function (DUF1645)	AT1G65210	Galactose-binding protein	AT3G09922	ATIPS1_IPS1__induced by phosphate starvation1	AT1G76250		AT2G13900	Cysteine/Histidine-rich C1 domain family protein
AT1G19070	F-box family protein	AT1G23740	AOR__Oxidoreductase, zinc-binding dehydrogenase family protein	AT1G65300	AGL38_PHE2__AGAMOUS-like 38	AT3G09925	Pollen Ole e 1 allergen and extensin family protein	AT1G76290	AMP-dependent synthetase and ligase family protein	AT2G13950	Cysteine/Histidine-rich C1 domain family protein
AT1G19086		AT1G23750	Nucleic acid-binding, OB-fold-like protein	AT1G65310	ATXTH17_XTH17__xyloglucan endotransglucosylase/hydrolase 17	AT3G09930	GDSL-like Lipase/Acylhydrolase superfamily protein	AT1G76430	PHT1;9__phosphate transporter 1;9	AT2G14070	wound-responsive protein-related
AT1G19090	CRK1_RKF2__receptor-like serine/threonine kinase 2	AT1G23790	CORD4__Plant protein of unknown function (DUF936)	AT1G65330	AGL37_PHE1__MADS-box transcription factor family protein	AT3G09940	AtMDAR3_MDAR3__monodehydroascorbate reductase	AT1G76500	AHL29_SOB3__Predicted AT-hook DNA-binding family protein	AT2G14206
AT1G19100	AtMORC6_DMS11_MORC6__Histidine kinase-, DNA gyrase B-, and HSP90-like ATPase family protein	AT1G23800	ALDH2B_ALDH2B7__aldehyde dehydrogenase 2B7	AT1G65370	TRAF-like family protein	AT3G09990	Nucleoside transporter family protein	AT1G76610	Protein of unknown function, DUF617	AT2G14210	AGL44_ANR1_AtANR1__AGAMOUS-like 44
AT1G19110	inter-alpha-trypsin inhibitor heavy chain-related	AT1G23820	SPDS1__spermidine synthase 1	AT1G65390	ATPP2-A5_PP2-A5__phloem protein 2 A5	AT3G10460	Plant self-incompatibility protein S1 family	AT1G76800	AtVTL2_VTL2__Vacuolar iron transporter (VIT) family protein	AT2G14282	SCRL18__SCR-like 18
AT1G19115	AtNGR3_DRO2_LAZY3	AT1G23830		AT1G65450	GLC__HXXXD-type acyl-transferase family protein	AT3G10470	C2H2-type zinc finger family protein	AT1G76830	F-box and associated interaction domains-containing protein	AT2G14290	F-box family protein with a domain of unknown function (DUF295)
AT1G19120	LSM1A__Small nuclear ribonucleoprotein family protein	AT1G23840		AT1G65483		AT3G10580	Homeodomain-like superfamily protein	AT1G76965		AT2G14510	Leucine-rich repeat protein kinase family protein
AT1G19130		AT1G23850		AT1G65486		AT3G10585	Homeodomain-like superfamily protein	AT1G77100	Peroxidase superfamily protein	AT2G14580	AtCAPE7_ATPRB1_PRB1__basic pathogenesis-related protein 1
AT1G19170	Pectin lyase-like superfamily protein	AT1G23880	NHL domain-containing protein	AT1G65490		AT3G10845	RNA-binding (RRM/RBD/RNP motifs) family protein	AT1G77110	PIN6__Auxin efflux carrier family protein	AT2G14610	AtCAPE9_ATPR1_PR 1_PR1__pathogenesis-related gene 1
AT1G19220	ARF11_ARF19_IAA22__auxin response factor 19	AT1G23950	Protein of unknown function (DUF626)	AT1G65500		AT3G11160		AT1G77640	Integrase-type DNA-binding superfamily protein	AT2G14620	XTH10__xyloglucan endotransglucosylase/hydrolase 10
AT1G19240		AT1G23960	Protein of unknown function (DUF626)	AT1G65570	RCPG__Pectin lyase-like superfamily protein	AT3G11310		AT1G77650	F-box associated ubiquitination effector family protein	AT2G14635
AT1G19260	LOH3__TTF-type zinc finger protein with HAT dimerisation domain	AT1G23970	Protein of unknown function (DUF626)	AT1G65620	AS2__Lateral organ boundaries (LOB) domain family protein	AT3G11990	Protein of unknown function (DUF784)	AT1G77655		AT2G14692
AT1G19270	DA1__DA1	AT1G24090	RNH1C__RNase H family protein	AT1G65690	NHL6__Late embryogenesis abundant (LEA) hydroxyproline-rich glycoprotein family	AT3G13630		AT1G77700	Pathogenesis-related thaumatin superfamily protein	AT2G14700
AT1G19310	RING/U-box superfamily protein	AT1G24095	Putative thiol-disulphide oxidoreductase DCC	AT1G65730	YSL7__YELLOW STRIPE like 7	AT3G13662	Disease resistance-responsive (dirigent-like protein) family protein	AT1G77780	Glycosyl hydrolase superfamily protein	AT2G14710	F-box family protein
AT1G19340	Methyltransferase MT-A70 family protein	AT1G24150	ATFH4_FH4__formin homologue 4	AT1G65800	ARK2_AtARK2_RK2__receptor kinase 2	AT3G13898		AT1G77950	AGL67__AGAMOUS-like 67	AT2G14760	basic helix-loop-helix (bHLH) DNA-binding superfamily protein
AT1G19360	RRA3__Nucleotide-diphospho-sugar transferase family protein	AT1G24160		AT1G65850	Disease resistance protein (TIR-NBS-LRR class) family	AT3G14490	Terpenoid cyclases/Protein prenyltransferases superfamily protein	AT1G78450	SOUL heme-binding family protein	AT2G14920	ATST4A_ST4A__sulfotransferase 4A
AT1G19380	Protein of unknown function (DUF1195)	AT1G24170	GATL8_LGT9__Nucleotide-diphospho-sugar transferases superfamily protein	AT1G65860	FMO GS-OX1__flavin-monooxygenase glucosinolate S-oxygenase 1	AT3G16432		AT1G78460	SOUL heme-binding family protein	AT2G14960	GH3.1__Auxin-responsive GH3 family protein
AT1G19394		AT1G24180	IAR4__Thiamin diphosphate-binding fold (THDP-binding) superfamily protein	AT1G65870	Disease resistance-responsive (dirigent-like protein) family protein	AT3G16540	DEG11_DegP11__DegP protease 11	AT1G78470		AT2G15025	Beta-galactosidase related protein
AT1G19396		AT1G24250	Paired amphipathic helix (PAH2) superfamily protein	AT1G65890	AAE12__acyl activating enzyme 12	AT3G16550	DEG12_DEGP12__DEGP protease 12	AT1G78476		AT2G15029
AT1G19397		AT1G24265	Protein of unknown function (DUF1664)	AT1G65910	anac028_NAC028__NAC domain containing protein 28	AT3G16580	F-box and associated interaction domains-containing protein	AT1G78490	CYP708A3__cytochrome P450, family 708, subfamily A, polypeptide 3	AT2G15042	Leucine-rich repeat (LRR) family protein
AT1G19400	Erythronate-4-phosphate dehydrogenase family protein	AT1G24270		AT1G66040	ORTH4_VIM4__Zinc finger (C3HC4-type RING finger) family protein	AT3G16590	F-box and associated interaction domains-containing protein	AT1G78500	PEN6__Terpenoid cyclases family protein	AT2G15080	AtRLP19_RLP19__receptor like protein 19
AT1G19470	Galactose oxidase/kelch repeat superfamily protein	AT1G24280	G6PD3__glucose-6-phosphate dehydrogenase 3	AT1G66045		AT3G16680	DNA binding;DNA-directed RNA polymerases	AT1G78640		AT2G15090	KCS8__3-ketoacyl-CoA synthase 8
AT1G19480	DNA glycosylase superfamily protein	AT1G24290	AAA-type ATPase family protein	AT1G66050	ORTH5_VIM2__Zinc finger (C3HC4-type RING finger) family protein	AT3G16930		AT1G78720	SecY protein transport family protein	AT2G15220	Plant basic secretory protein (BSP) family protein
AT1G19485	Transducin/WD40 repeat-like superfamily protein	AT1G24310	NUP54	AT1G66060	Family of unknown function (DUF577)	AT3G17155	Cysteine-rich protein	AT1G78740	RNI-like superfamily protein	AT2G15260	RING/U-box superfamily protein
AT1G19520	NFD5__pentatricopeptide (PPR) repeat-containing protein	AT1G24350	Acid phosphatase/vanadium-dependent haloperoxidase-related protein	AT1G66090	Disease resistance protein (TIR-NBS class)	AT3G17190		AT1G78750	F-box/RNI-like superfamily protein	AT2G15310	ARFB1A_ATARFB1A__ADP-ribosylation factor B1A
AT1G19570	ATDHAR1_DHAR1_DHAR5__dehydroascorbate reductase	AT1G24360	NAD(P)-binding Rossmann-fold superfamily protein	AT1G66110	Family of unknown function (DUF577)	AT3G17261		AT1G78760	F-box/RNI-like superfamily protein	AT2G15325	Bifunctional inhibitor/lipid-transfer protein/seed storage 2S albumin superfamily protein
AT1G19580	GAMMA CA1__gamma carbonic anhydrase 1	AT1G24450	NFD2__Ribonuclease III family protein	AT1G66120	AAE11_AtAAE11__AMP-dependent synthetase and ligase family protein	AT3G17265	F-box and associated interaction domains-containing protein	AT1G78770	APC6__anaphase promoting complex 6	AT2G15327
AT1G19650	Sec14p-like phosphatidylinositol transfer family protein	AT1G24510	TCP-1/cpn60 chaperonin family protein	AT1G66190		AT3G17320	FOA1__F-box and associated interaction domains-containing protein	AT1G78815	LSH7__Protein of unknown function (DUF640)	AT2G15340	glycine-rich protein
AT1G19680	RING/U-box superfamily protein	AT1G24530	Transducin/WD40 repeat-like superfamily protein	AT1G66245		AT3G17480	F-box and associated interaction domains-containing protein	AT1G78840	F-box/RNI-like/FBD-like domains-containing protein	AT2G15345	Plant invertase/pectin methylesterase inhibitor superfamily protein
AT1G19700	BEL10_BLH10__BEL1-like homeodomain 10	AT1G24575		AT1G66280	BGLU22__Glycosyl hydrolase superfamily protein	AT3G17490	F-box and associated interaction domains-containing protein	AT1G78950	AtBAS_AtLUP4_BAS__Terpenoid cyclases family protein	AT2G15350	ATFUT10_FUT10__fucosyltransferase 10
AT1G19710	UDP-Glycosyltransferase superfamily protein	AT1G24580	RING/U-box superfamily protein	AT1G66300	F-box/RNI-like/FBD-like domains-containing protein	AT3G17500	F-box family protein	AT1G78955	CAMS1__camelliol C synthase 1	AT2G15360
AT1G19715	Mannose-binding lectin superfamily protein	AT1G24625	ZFP7__zinc finger protein 7	AT1G66370	AtMYB113_MYB113__myb domain protein 113	AT3G17540	F-box and associated interaction domains-containing protein	AT1G78960	ATLUP2_LUP2__lupeol synthase 2	AT2G15390	atfut4_FUT4__fucosyltransferase 4
AT1G19720	Pentatricopeptide repeat (PPR-like) superfamily protein	AT1G24650	Leucine-rich repeat protein kinase family protein	AT1G66380	AtMYB114_MYB114__myb domain protein 114	AT3G17550	Haloacid dehalogenase-like hydrolase (HAD) superfamily protein	AT1G78970	ATLUP1_LUP1__lupeol synthase 1	AT2G15590	Protein of unknown function (DUF1685)
AT1G19730	ATH4_ATTRX4__Thioredoxin superfamily protein	AT1G24764	ATMAP70-2_MAP70-2__microtubule-associated proteins 70-2	AT1G66390	ATMYB90_MYB90_PAP2__myb domain protein 90	AT3G17560	F-box and associated interaction domains-containing protein	AT1G79160		AT2G15660	AGL95__AGAMOUS-like 95
AT1G19770	ATPUP14_PUP14__purine permease 14	AT1G24800	F-box family protein	AT1G66420	DNA-binding storekeeper protein-related transcriptional regulator	AT3G17570	F-box and associated interaction domains-containing protein	AT1G79170		AT2G16005	ROSY1__MD-2-related lipid recognition domain-containing protein
AT1G19800	ABCI14_TGD1__trigalactosyldiacylglycerol 1	AT1G24881	F-box family protein	AT1G66480	plastid movement impaired 2	AT3G18150	RNI-like superfamily protein	AT1G79360	ATOCT2_OCT2_OCT2__organic cation/carnitine transporter 2	AT2G16050	Cysteine/Histidine-rich C1 domain family protein
AT1G19835	TCS1__Plant protein of unknown function (DUF869)	AT1G25055	F-box family protein	AT1G66570	ATSUC7_SUC7__sucrose-proton symporter 7	AT3G18330	F-box family protein	AT1G79370	CYP79C1__cytochrome P450, family 79, subfamily C, polypeptide 1	AT2G16120	ATPMT1_PMT1__polyol/monosaccharide transporter 1
AT1G19860	Zinc finger C-x8-C-x5-C-x3-H type family protein	AT1G25150	F-box family protein	AT1G66690	S-adenosyl-L-methionine-dependent methyltransferases superfamily protein	AT3G18340	F-box and associated interaction domains-containing protein	AT1G79430	APL_WDY__Homeodomain-like superfamily protein	AT2G16130	ATPMT2_PMT2__polyol/monosaccharide transporter 2
AT1G19870	IQD32__IQ-domain 32	AT1G25211	F-box family protein	AT1G66700	PXMT1__S-adenosyl-L-methionine-dependent methyltransferases superfamily protein	AT3G18460	PLAC8 family protein	AT1G79450	ALIS5__ALA-interacting subunit 5	AT2G16835	Aquaporin-like superfamily protein
AT1G19880	Regulator of chromosome condensation (RCC1) family protein	AT1G25275		AT1G66720	S-adenosyl-L-methionine-dependent methyltransferases superfamily protein	AT3G18550	AtBRC1_ATTCP18_BRC1_TCP18__TCP family transcription factor	AT1G79470	Aldolase-type TIM barrel family protein	AT2G16955
AT1G19910	ATVHA-C2_AVA-2PE_AVA-P2__ATPase, F0/V0 complex, subunit C protein	AT1G25350	OVA9__glutamine-tRNA ligase, putative / glutaminyl-tRNA synthetase, putative / GlnRS, putative	AT1G66760	MATE efflux family protein	AT3G18720	F-box family protein	AT1G79580	ANAC033_SMB_URP7__NAC (No Apical Meristem) domain transcriptional regulator superfamily protein	AT2G16960	ARM repeat superfamily protein
AT1G19920	APS2_ASA1_ATPS2__Pseudouridine synthase/archaeosine transglycosylase-like family protein	AT1G25360	Pentatricopeptide repeat (PPR) superfamily protein	AT1G66770	AtSWEET6_SWEET6__Nodulin MtN3 family protein	AT3G19055		AT1G79680	ATWAKL10_WAKL10__WALL ASSOCIATED KINASE (WAK)-LIKE 10	AT2G16970	MEE15__Major facilitator superfamily protein
AT1G19940	AtGH9B5_GH9B5__glycosyl hydrolase 9B5	AT1G25370	Protein of unknown function (DUF1639)	AT1G66780	MATE efflux family protein	AT3G19080	SWIB complex BAF60b domain-containing protein	AT1G79760	DTA4__downstream target of AGL15-4	AT2G17043
AT1G19950	HVA22H__HVA22-like protein H (ATHVA22H)	AT1G25390	LRK10L4__Protein kinase superfamily protein	AT1G66800	NAD(P)-binding Rossmann-fold superfamily protein	AT3G19200		AT1G79770	Protein of unknown function (DUF1677)	AT2G17055	Toll-Interleukin-Resistance (TIR) domain family protein
AT1G19980	cytomatrix protein-related	AT1G25440	BBX15__B-box type zinc finger protein with CCT domain	AT1G66850	Bifunctional inhibitor/lipid-transfer protein/seed storage 2S albumin superfamily protein	AT3G19310	PLC-like phosphodiesterases superfamily protein	AT1G79800	AtENODL7_ENODL7__early nodulin-like protein 7	AT2G17060	Disease resistance protein (TIR-NBS-LRR class) family
AT1G19990		AT1G25460	NAD(P)-binding Rossmann-fold superfamily protein	AT1G66870	Carbohydrate-binding X8 domain superfamily protein	AT3G19880	F-box and associated interaction domains-containing protein	AT1G79860	ATROPGEF12_MEE64_ROPGEF12__RHO guanyl-nucleotide exchange factor 12	AT2G17070	Arabidopsis protein of unknown function (DUF241)
AT1G20000	TAF11b__TBP-associated factor 11B	AT1G25480	ALMT4__Aluminium activated malate transporter family protein	AT1G66880	Protein kinase superfamily protein	AT3G19890	F-box family protein	AT1G80090	CBSX4__Cystathionine beta-synthase (CBS) family protein	AT2G17080	Arabidopsis protein of unknown function (DUF241)
AT1G20050	HYD1_MAD4__C-8,7 sterol isomerase	AT1G25500	Plasma-membrane choline transporter family protein	AT1G66950	ABCG39_ATPDR11_PDR11__pleiotropic drug resistance 11	AT3G20155		AT1G80100	AHP6_HP6__histidine phosphotransfer protein 6	AT2G17090	BSK12_SSP__Protein kinase protein with tetratricopeptide repeat domain
AT1G20100		AT1G25550	HHO3__myb-like transcription factor family protein	AT1G67025		AT3G20362		AT1G80110	ATPP2-B11_PP2-B11__phloem protein 2-B11	AT2G17160	Interleukin-1 receptor-associated kinase 4 protein
AT1G20110	FREE1_FYVE1__RING/FYVE/PHD zinc finger superfamily protein	AT1G25560	AtTEM1_EDF1_TEM1__AP2/B3 transcription factor family protein	AT1G67030	ZFP6__zinc finger protein 6	AT3G20557	VUP3	AT1G80130	Tetratricopeptide repeat (TPR)-like superfamily protein	AT2G17305
AT1G20140	ASK4_SK4__SKP1-like 4	AT1G25570	Di-glucose binding protein with Leucine-rich repeat domain	AT1G67090	RBCS1A__ribulose bisphosphate carboxylase small chain 1A	AT3G20690	F-box and associated interaction domains-containing protein	AT1G80133	AtEPFL8	AT2G17310	SON1__F-box and associated interaction domains-containing protein
AT1G20150	Subtilisin-like serine endopeptidase family protein	AT1G26100	Cytochrome b561/ferric reductase transmembrane protein family	AT1G67100	LBD40__LOB domain-containing protein 40	AT3G20750	GATA29__GATA transcription factor 29	AT1G80140	Pectin lyase-like superfamily protein	AT2G17680	Arabidopsis protein of unknown function (DUF241)
AT1G20160	ATSBT5.2_CRSP_SBT5.2(a)_SBT5.2(b)__Subtilisin-like serine endopeptidase family protein	AT1G26120	ICME-LIKE1__alpha/beta-Hydrolases superfamily protein	AT1G67110	CYP735A2__cytochrome P450, family 735, subfamily A, polypeptide 2	AT3G20840	PLT1__Integrase-type DNA-binding superfamily protein	AT1G80160	GLYI7__Lactoylglutathione lyase / glyoxalase I family protein	AT2G18010	SAUR10__SAUR-like auxin-responsive protein family
AT1G20200	EMB2719_HAP15__PAM domain (PCI/PINT associated module) protein	AT1G26140		AT1G67160	KIB3__F-box family protein with a domain of unknown function (DUF295)	AT3G20850	proline-rich family protein	AT1G80220	Protein of unknown function (DUF1644)	AT2G18140	Peroxidase superfamily protein
AT1G20225	Thioredoxin superfamily protein	AT1G26180		AT1G67265	DVL3_RTFL21__ROTUNDIFOLIA like 21	AT3G20880	WIP4__WIP domain protein 4	AT1G80240	DGR1__Protein of unknown function, DUF642	AT2G18150	Peroxidase superfamily protein
AT1G20230	Pentatricopeptide repeat (PPR) superfamily protein	AT1G26210	ATSOFL1_SOFL1__SOB five-like 1	AT1G67330	Protein of unknown function (DUF579)	AT3G20980	Gag-Pol-related retrotransposon family protein	AT1G80330	ATGA3OX4_GA3OX4__gibberellin 3-oxidase 4	AT2G18190	P-loop containing nucleoside triphosphate hydrolases superfamily protein
AT1G20240	SWI-SNF-related chromatin binding protein	AT1G26220	Acyl-CoA N-acyltransferases (NAT) superfamily protein	AT1G67390	F-box family protein	AT3G20993	LCR56__low-molecular-weight cysteine-rich 56	AT1G80340	ATGA3OX2_GA3OX2_GA4H__gibberellin 3-oxidase 2	AT2G18350	AtHB24_HB24_ZHD6__homeobox protein 24
AT1G20260	AtVAB3_VAB3__ATPase, V1 complex, subunit B protein	AT1G26360	ATMES13_MES13__methyl esterase 13	AT1G67710	ARR11__response regulator 11	AT3G20997	LCR55__low-molecular-weight cysteine-rich 55	AT1G80390	IAA15__indole-3-acetic acid inducible 15	AT2G18360	alpha/beta-Hydrolases superfamily protein
AT1G20360	F-box family protein	AT1G26450	Carbohydrate-binding X8 domain superfamily protein	AT1G67740	PSBY_YCF32__photosystem II BY	AT3G21000	Gag-Pol-related retrotransposon family protein	AT1G80580	Integrase-type DNA-binding superfamily protein	AT2G18370	Bifunctional inhibitor/lipid-transfer protein/seed storage 2S albumin superfamily protein
AT1G20370	Pseudouridine synthase family protein	AT1G26460	Tetratricopeptide repeat (TPR)-like superfamily protein	AT1G67750	Pectate lyase family protein	AT3G21338		AT1G80760	NIP6_NIP6;1_NLM7__NOD26-like intrinsic protein 6;1	AT2G18380	GATA20_HANL1__GATA transcription factor 20
AT1G20400	Protein of unknown function (DUF1204)	AT1G26500	Pentatricopeptide repeat (PPR) superfamily protein	AT1G67770	TEL2__terminal EAR1-like 2	AT3G21500	DXL1_DXPS1_DXS2__1-deoxy-D-xylulose 5-phosphate synthase 1	AT1G80831		AT2G18540	RmlC-like cupins superfamily protein
AT1G20405		AT1G26540	Agenet domain-containing protein	AT1G67810	SUFE2__sulfur E2	AT3G21730	FOLB3__Dihydroneopterin aldolase	AT1G80840	ATWRKY40_WRKY40__WRKY DNA-binding protein 40	AT2G18550	ATHB21_HB-2_HB21__homeobox protein 21
AT1G20460		AT1G26560	BGLU40__beta glucosidase 40	AT1G67856	RING/U-box superfamily protein	AT3G21830	ASK8_SK8__SKP1-like 8	AT1G80865		AT2G18590	Major facilitator superfamily protein
AT1G20520	Arabidopsis protein of unknown function (DUF241)	AT1G26590	C2H2-like zinc finger protein	AT1G67860		AT3G21840	ASK7_SK7__SKP1-like 7	AT2G01008		AT2G18690
AT1G20550	O-fucosyltransferase family protein	AT1G26620	Plant protein of unknown function (DUF863)	AT1G67865		AT3G21850	ASK9_SK9__SKP1-like 9	AT2G01023		AT2G18720	Translation elongation factor EF1A/initiation factor IF2gamma family protein
AT1G20570	Spc97 / Spc98 family of spindle pole body (SBP) component	AT1G26660	Prefoldin chaperone subunit family protein	AT1G68040	S-adenosyl-L-methionine-dependent methyltransferases superfamily protein	AT3G21940	Receptor protein kinase-related	AT2G01240	Reticulon family protein	AT2G18800	ATXTH21_XTH21__xyloglucan endotransglucosylase/hydrolase 21
AT1G20580	Small nuclear ribonucleoprotein family protein	AT1G26680	transcriptional factor B3 family protein	AT1G68130	AtIDD14_IDD14_IDD14alpha_IDD14beta__indeterminate(ID)-domain 14	AT3G21945	Receptor-like protein kinase-related family protein	AT2G01340	At17.1	AT2G18870	VEL3_VIL4__vernalization5/VIN3-like
AT1G20590	Cyclin family protein	AT1G26690	emp24/gp25L/p24 family/GOLD family protein	AT1G68150	ATWRKY9_WRKY9__WRKY DNA-binding protein 9	AT3G21950	S-adenosyl-L-methionine-dependent methyltransferases superfamily protein	AT2G01430	ATHB-17_ATHB17_HB17__homeobox-leucine zipper protein 17	AT2G18969
AT1G20600	AP2/B3-like transcriptional factor family protein	AT1G26730	EXS (ERD1/XPR1/SYG1) family protein	AT1G68170	UMAMIT23__nodulin MtN21 /EamA-like transporter family protein	AT3G21960	Receptor-like protein kinase-related family protein	AT2G01500	HOS9_PFS2_WOX6__Homeodomain-like superfamily protein	AT2G18970
AT1G20610	CYCB2;3__Cyclin B2;3	AT1G26740	Ribosomal L32p protein family	AT1G68180	RING/U-box superfamily protein	AT3G21970	Domain of unknown function (DUF26)	AT2G01530	MLP329_ZCE2__MLP-like protein 329	AT2G18980	Peroxidase superfamily protein
AT1G20620	ATCAT3_CAT3_SEN2__catalase 3	AT1G26761	Arabinanase/levansucrase/invertase	AT1G68240	basic helix-loop-helix (bHLH) DNA-binding superfamily protein	AT3G21980	Domain of unknown function (DUF26)	AT2G01770	ATVIT1_VIT1__vacuolar iron transporter 1	AT2G19000
AT1G20630	CAT1__catalase 1	AT1G26770	AT-EXP10_ATEXP10_ATEXPA10_ATHEXP ALPHA 1.1_EXP10_EXPA10__expansin A10	AT1G68250		AT3G21990	Domain of unknown function (DUF26)	AT2G01780	Curculin-like (mannose-binding) lectin family protein	AT2G19010	GDSL-like Lipase/Acylhydrolase superfamily protein
AT1G20640	NLP4__Plant regulator RWP-RK family protein	AT1G26800	MPSR1__RING/U-box superfamily protein	AT1G68320	AtMYB62_BW62B_BW62C_MYB62__myb domain protein 62	AT3G22000	Domain of unknown function (DUF26)	AT2G01810	RING/FYVE/PHD zinc finger superfamily protein	AT2G19020	RALFL10__ralf-like 10
AT1G20670	DNA-binding bromodomain-containing protein	AT1G26850	S-adenosyl-L-methionine-dependent methyltransferases superfamily protein	AT1G68350		AT3G22010	Receptor-like protein kinase-related family protein	AT2G01900	t5ptase9__DNAse I-like superfamily protein	AT2G19030	RALFL11__ralf-like 11
AT1G20690	SWI-SNF-related chromatin binding protein	AT1G26890	FBD, F-box and Leucine Rich Repeat domains containing protein	AT1G68360	GIS3__C2H2 and C2HC zinc fingers superfamily protein	AT3G22020	Receptor-like protein kinase-related family protein	AT2G01960	TET14__tetraspanin14	AT2G19040	RALFL12__RALF-like 12
AT1G20693	HMG BETA 1_HMGB2_NFD02_NFD2__high mobility group B2	AT1G26916		AT1G68380	Core-2/I-branching beta-1,6-N-acetylglucosaminyltransferase family protein	AT3G22022		AT2G02080	AtIDD4_IDD4_IME__indeterminate(ID)-domain 4	AT2G19045	RALFL13__RALF-like 13
AT1G20700	ATWOX14_WOX14__WUSCHEL related homeobox 14	AT1G26920		AT1G68390	Core-2/I-branching beta-1,6-N-acetylglucosaminyltransferase family protein	AT3G22030	Receptor protein kinase-related	AT2G02120	LCR70_PDF2.1__Scorpion toxin-like knottin superfamily protein	AT2G19050	GDSL-like Lipase/Acylhydrolase superfamily protein
AT1G20710	WOX10_WOX13B__WUSCHEL related homeobox 10	AT1G26921		AT1G68450	PDE337__VQ motif-containing protein	AT3G22040	Domain of unknown function (DUF26)	AT2G02130	LCR68_PDF2.3__low-molecular-weight cysteine-rich 68	AT2G19060	SGNH hydrolase-type esterase superfamily protein
AT1G20720	RAD3-like DNA-binding helicase protein	AT1G26930	Galactose oxidase/kelch repeat superfamily protein	AT1G68460	ATIPT1_IPT1__isopentenyltransferase 1	AT3G22050	Domain of unknown function (DUF26)	AT2G02140	LCR72_PDF2.6__low-molecular-weight cysteine-rich 72	AT2G19070	SHT__spermidine hydroxycinnamoyl transferase
AT1G20750	RAD3-like DNA-binding helicase protein	AT1G26960	AtHB23_HB23__homeobox protein 23	AT1G68470	Exostosin family protein	AT3G22053		AT2G02340	AtPP2-B8_PP2-B8__phloem protein 2-B8	AT2G19110	ATHMA4_HMA4__heavy metal atpase 4
AT1G20760	Calcium-binding EF hand family protein	AT1G26970	Protein kinase superfamily protein	AT1G68500		AT3G22057		AT2G02610	Cysteine/Histidine-rich C1 domain family protein	AT2G19146
AT1G20770		AT1G27045	ATHB54_HB54__Homeobox-leucine zipper protein family	AT1G68510	LBD42__LOB domain-containing protein 42	AT3G22080	TRAF-like family protein	AT2G02640	Cysteine/Histidine-rich C1 domain family protein	AT2G19150	Pectin lyase-like superfamily protein
AT1G20810	FKBP-like peptidyl-prolyl cis-trans isomerase family protein	AT1G27050		AT1G68520	BBX14__B-box type zinc finger protein with CCT domain	AT3G22142	Bifunctional inhibitor/lipid-transfer protein/seed storage 2S albumin superfamily protein	AT2G02650	Ribonuclease H-like superfamily protein	AT2G19220
AT1G20816		AT1G27090	glycine-rich protein	AT1G68530	AtCUT1_CER6_CUT1_G2_KCS6_POP1__3-ketoacyl-CoA synthase 6	AT3G22240	AthCYSTM9	AT2G02660	F-box associated ubiquitination effector family protein	AT2G19410	U-box domain-containing protein kinase family protein
AT1G20830	MCD1__multiple chloroplast division site 1	AT1G27100	Actin cross-linking protein	AT1G68570	AtNPF3.1_NPF3.1__Major facilitator superfamily protein	AT3G22345		AT2G02680	Cysteine/Histidine-rich C1 domain family protein	AT2G19980	CAP (Cysteine-rich secretory proteins, Antigen 5, and Pathogenesis-related 1 protein) superfamily protein
AT1G20840	AtTMT1_TMT1__tonoplast monosaccharide transporter1	AT1G27120	GALT4__Galactosyltransferase family protein	AT1G68610	PCR11__PLANT CADMIUM RESISTANCE 11	AT3G22350	F-box and associated interaction domains-containing protein	AT2G02700	Cysteine/Histidine-rich C1 domain family protein	AT2G19990	PR-1-LIKE__pathogenesis-related protein-1-like
AT1G20870	IDM3__HSP20-like chaperones superfamily protein	AT1G27130	ATGSTU13_GST12_GSTU13__glutathione S-transferase tau 13	AT1G68620	alpha/beta-Hydrolases superfamily protein	AT3G22650	ATSFL61_CEG_SFL61__F-box and associated interaction domains-containing protein	AT2G03000	RING/U-box superfamily protein	AT2G20100	basic helix-loop-helix (bHLH) DNA-binding superfamily protein
AT1G20875		AT1G27135	Maternally expressed gene (MEG) family protein	AT1G68750	ATPPC4_PPC4__phosphoenolpyruvate carboxylase 4	AT3G22710	F-box family protein	AT2G03030	Toll-Interleukin-Resistance (TIR) domain family protein	AT2G20150
AT1G20880	RNA-binding (RRM/RBD/RNP motifs) family protein	AT1G27140	ATGSTU14_GST13_GSTU14__glutathione S-transferase tau 14	AT1G68795	CLE12__CLAVATA3/ESR-RELATED 12	AT3G22720	F-box and associated interaction domains-containing protein	AT2G03040	emp24/gp25L/p24 family/GOLD family protein	AT2G20160	ASK17_MEO__E3 ubiquitin ligase SCF complex subunit SKP1/ASK1 family protein
AT1G20890		AT1G27160	valyl-tRNA synthetase / valine--tRNA ligase-related	AT1G68810	ABS5_T5L1__basic helix-loop-helix (bHLH) DNA-binding superfamily protein	AT3G22723		AT2G03160	ASK19_SK19__SKP1-like 19	AT2G20170	Protein of Unknown Function (DUF239)
AT1G20920	RCF1__P-loop containing nucleoside triphosphate hydrolases superfamily protein	AT1G27170	transmembrane receptors;ATP binding	AT1G68825	DVL5_RTFL15__ROTUNDIFOLIA like 15	AT3G22730	F-box and associated interaction domains-containing protein	AT2G03170	ASK14_SK14__SKP1-like 14	AT2G20613	DNA-binding storekeeper protein-related transcriptional regulator
AT1G20930	CDKB2;2__cyclin-dependent kinase B2;2	AT1G27180	disease resistance protein (TIR-NBS-LRR class), putative	AT1G68845		AT3G22770	F-box associated ubiquitination effector family protein	AT2G03180		AT2G20618	Plant thionin family protein
AT1G20950	Phosphofructokinase family protein	AT1G27210	ARM repeat superfamily protein	AT1G68850	Peroxidase superfamily protein	AT3G23100	XRCC4__homolog of human DNA ligase iv-binding protein XRCC4	AT2G03190	ASK16_SK16__SKP1-like 16	AT2G20619	Plant thionin family protein
AT1G20960	BRR2_emb1507__U5 small nuclear ribonucleoprotein helicase, putative	AT1G27213		AT1G68875		AT3G23110	AtRLP37_EMB2800_RLP37__receptor like protein 37	AT2G03290	emp24/gp25L/p24 family/GOLD family protein	AT2G20620	Protein of unknown function (DUF626)
AT1G20967		AT1G27310	NTF2A__nuclear transport factor 2A	AT1G69080	Adenine nucleotide alpha hydrolases-like superfamily protein	AT3G23120	AtRLP38_RLP38__receptor like protein 38	AT2G03360	Glycosyltransferase family 61 protein	AT2G20800	NDB4__NAD(P)H dehydrogenase B4
AT1G20970		AT1G27320	AHK3_HK3__histidine kinase 3	AT1G69100	Eukaryotic aspartyl protease family protein	AT3G23130	FLO10_FON1_SUP__C2H2 and C2HC zinc fingers superfamily protein	AT2G03500	EFM_HHO4__Homeodomain-like superfamily protein	AT2G20805
AT1G20980	ATSPL14_FBR6_SPL14_SPL1R2__squamosa promoter binding protein-like 14	AT1G27340	LCR__Galactose oxidase/kelch repeat superfamily protein	AT1G69150	Cysteine/Histidine-rich C1 domain family protein	AT3G23140	URO__C2H2 and C2HC zinc fingers superfamily protein	AT2G04050	MATE efflux family protein	AT2G20875	atEPF1_EPF1__epidermal patterning factor 1
AT1G21065		AT1G27400	Ribosomal protein L22p/L17e family protein	AT1G69180	CRC__Plant-specific transcription factor YABBY family protein	AT3G23190	HR-like lesion-inducing protein-related	AT2G04100	MATE efflux family protein	AT2G21610	ATPE11_PE11__pectinesterase 11
AT1G21080	DNAJ heat shock N-terminal domain-containing protein	AT1G27470	transducin family protein / WD-40 repeat family protein	AT1G69240	ATMES15_MES15_RHS9__methyl esterase 15	AT3G23250	ATMYB15_ATY19_MYB15__myb domain protein 15	AT2G04420	Polynucleotidyl transferase, ribonuclease H-like superfamily protein	AT2G21660	ATGRP7_CCR2_GR-RBP7_GRP7_RBGA3__cold, circadian rhythm, and rna binding 2
AT1G21090	Cupredoxin superfamily protein	AT1G27480	alpha/beta-Hydrolases superfamily protein	AT1G69310	ATWRKY57_WRKY57__WRKY DNA-binding protein 57	AT3G23270	Regulator of chromosome condensation (RCC1) family with FYVE zinc finger domain	AT2G04500	Cysteine/Histidine-rich C1 domain family protein	AT2G21730	ATCAD2_CAD2__cinnamyl alcohol dehydrogenase homolog 2
AT1G21150	Mitochondrial transcription termination factor family protein	AT1G27510	EX2__Protein of unknown function (DUF3506)	AT1G69320	CLE10__CLAVATA3/ESR-RELATED 10	AT3G23360	Protein phosphatase 2C family protein	AT2G04680	Cysteine/Histidine-rich C1 domain family protein	AT2G21840	Cysteine/Histidine-rich C1 domain family protein
AT1G21160	eukaryotic translation initiation factor 2 (eIF-2) family protein	AT1G27540	Protein of unknown function (DUF295)	AT1G69470		AT3G23430	ATPHO1_PHO1__phosphate 1	AT2G05530	Glycine-rich protein family	AT2G22145	ECA1 gametogenesis related family protein
AT1G21170	SEC5B__Exocyst complex component SEC5	AT1G27600	I9H_IRX9-L__Nucleotide-diphospho-sugar transferases superfamily protein	AT1G69560	ATMYB105_LOF2_MYB105__myb domain protein 105	AT3G23633	F-box associated ubiquitination effector family protein	AT2G05580	Glycine-rich protein family	AT2G22155
AT1G21190	LSM3A__Small nuclear ribonucleoprotein family protein	AT1G27680	APL2__ADPGLC-PPase large subunit	AT1G69600	ATHB29_ZFHD1_ZHD11__zinc finger homeodomain 1	AT3G23850		AT2G06520	PSBX__photosystem II subunit X	AT2G22160	Cysteine proteinases superfamily protein
AT1G21210	WAK4__wall associated kinase 4	AT1G27690	Protein of unknown function (DUF620)	AT1G69630	F-box/RNI-like superfamily protein	AT3G23860	GPR1__GTP-binding protein-related	AT2G10450	14-3-3 family protein	AT2G22170	PLAT2__Lipase/lipooxygenase, PLAT/LH2 family protein
AT1G21230	WAK5__wall associated kinase 5	AT1G27710	Glycine-rich protein family	AT1G69690	AtTCP15_TCP15__TCP family transcription factor	AT3G23870	Protein of unknown function (DUF803)	AT2G13550		AT2G22320
AT1G21240	WAK3__wall associated kinase 3	AT1G27730	STZ_ZAT10__salt tolerance zinc finger	AT1G69810	ATWRKY36_WRKY36__WRKY DNA-binding protein 36	AT3G23950	F-box family protein	AT2G13680	ATGSL02_CALS5_GLS2__callose synthase 5	AT2G22540	AGL22_FAQ1_SVP__K-box region and MADS-box transcription factor family protein
AT1G21245	Protein kinase superfamily protein	AT1G27760	ATSAT32_SAT32__interferon-related developmental regulator family protein / IFRD protein family	AT1G69860	Major facilitator superfamily protein	AT3G24065	Plant self-incompatibility protein S1 family	AT2G14500	F-box family protein	AT2G22770	NAI1__basic helix-loop-helix (bHLH) DNA-binding superfamily protein
AT1G21250	AtWAK1_PRO25_WAK1__cell wall-associated kinase	AT1G27820	Polynucleotidyl transferase, ribonuclease H-like superfamily protein	AT1G69870	AtNPF2.13_NPF2.13_NRT1.7__nitrate transporter 1.7	AT3G24068	Plant self-incompatibility protein S1 family	AT2G14560	LURP1__Protein of unknown function (DUF567)	AT2G22800	HAT9__Homeobox-leucine zipper protein family
AT1G21280		AT1G27890	Polynucleotidyl transferase, ribonuclease H-like superfamily protein	AT1G69880	ATH8_TH8__thioredoxin H-type 8	AT3G24130	Pectin lyase-like superfamily protein	AT2G14670	ATSUC8_SUC8__sucrose-proton symporter 8	AT2G22802
AT1G21340	Dof-type zinc finger DNA-binding family protein	AT1G27930	Protein of unknown function (DUF579)	AT1G69890	Protein of unknown function (DUF569)	AT3G24216		AT2G14690	Glycosyl hydrolase superfamily protein	AT2G22805	Defensin-like (DEFL) family protein
AT1G21370		AT1G27940	ABCB13_PGP13__P-glycoprotein 13	AT1G69920	ATGSTU12_GSTU12__glutathione S-transferase TAU 12	AT3G24225	ATCLE19_CLE19_ESR19__CLAVATA3/ESR-RELATED 19	AT2G15010	Plant thionin	AT2G22920	FPT1_SCPL12__serine carboxypeptidase-like 12
AT1G21380	Target of Myb protein 1	AT1G27950	LTPG1__glycosylphosphatidylinositol-anchored lipid protein transfer 1	AT1G69930	ATGSTU11_GSTU11__glutathione S-transferase TAU 11	AT3G24260		AT2G15020		AT2G22940
AT1G21395		AT1G27960	ECT9__evolutionarily conserved C-terminal region 9	AT1G69970	CLE26__CLAVATA3/ESR-RELATED 26	AT3G24270	APUM25_PUM25__pumilio 25	AT2G15318		AT2G22970	SCPL11__serine carboxypeptidase-like 11
AT1G21450	SCL1__SCARECROW-like 1	AT1G27970	NTF2B__nuclear transport factor 2B	AT1G70020	Protein of unknown function (DUF1163)	AT3G24280	SMAP2__small acidic protein 2	AT2G15400	NRPE3B_RBP36B__DNA-directed RNA polymerase family protein	AT2G22980	SCPL13__serine carboxypeptidase-like 13
AT1G21510		AT1G28007		AT1G70040	Protein of unknown function (DUF1163)	AT3G24290	AMT1;5__ammonium transporter 1;5	AT2G15610	Protein of unknown function (DUF1685)	AT2G23100	Cysteine/Histidine-rich C1 domain family protein
AT1G21560		AT1G28010	ABCB14_ATABCB14_MDR12_PGP14__P-glycoprotein 14	AT1G70080	TPS6__Terpenoid cyclases/Protein prenyltransferases superfamily protein	AT3G24580	F-box and associated interaction domains-containing protein	AT2G15770	Cupredoxin superfamily protein	AT2G23160	F-box family protein
AT1G21600	PTAC6__plastid transcriptionally active 6	AT1G28060	RDM16__Pre-mRNA-splicing factor 3	AT1G70170	At2-MMP_MMP__matrix metalloproteinase	AT3G24700	F-box and associated interaction domains-containing protein	AT2G15780	Cupredoxin superfamily protein	AT2G23170	GH3.3__Auxin-responsive GH3 family protein
AT1G21610	UBN1__wound-responsive family protein	AT1G28090	Polynucleotide adenylyltransferase family protein	AT1G70250	receptor serine/threonine kinase, putative	AT3G24790	Protein kinase superfamily protein	AT2G16190		AT2G23171
AT1G21630	Calcium-binding EF hand family protein	AT1G28110	SCPL45__serine carboxypeptidase-like 45	AT1G70260	RTP1_UMAMIT36__nodulin MtN21 /EamA-like transporter family protein	AT3G25090	F-box associated ubiquitination effector family protein	AT2G16200	structural molecules	AT2G23190	CYP81D7__cytochrome P450, family 81, subfamily D, polypeptide 7
AT1G21640	ATNADK2_NADK2__NAD kinase 2	AT1G28135		AT1G70270		AT3G25180	CYP82G1__cytochrome P450, family 82, subfamily G, polypeptide 1	AT2G16220	F-box and associated interaction domains-containing protein	AT2G23240	AtMT4b__Plant EC metallothionein-like protein, family 15
AT1G21660	Chaperone DnaJ-domain superfamily protein	AT1G28190		AT1G70380	F-box and associated interaction domains-containing protein	AT3G25260	AtNPF4.1_NPF4.1__Major facilitator superfamily protein	AT2G16225	Maternally expressed gene (MEG) family protein	AT2G23540	GDSL-like Lipase/Acylhydrolase superfamily protein
AT1G21690	EMB1968_RFC4__ATPase family associated with various cellular activities (AAA)	AT1G28230	ATPUP1_PUP1__purine permease 1	AT1G70390	F-box and associated interaction domains-containing protein	AT3G25265	LCR4__low-molecular-weight cysteine-rich 4	AT2G16230	O-Glycosyl hydrolases family 17 protein	AT2G23570	ATMES19_MES19__methyl esterase 19
AT1G21695	hydroxyproline-rich glycoprotein family protein	AT1G28260	Telomerase activating protein Est1	AT1G70440	SRO3__similar to RCD one 3	AT3G25270	Ribonuclease H-like superfamily protein	AT2G16290	F-box family protein with a domain of unknown function (DUF295)	AT2G23760	BLH4_SAW2__BEL1-like homeodomain 4
AT1G21700	ATSWI3C_CHB4_SWI3C__SWITCH/sucrose nonfermenting 3C	AT1G28330	AtDRM1_DRM1_DYL1__dormancy-associated protein-like 1	AT1G70510	ATK1_KNAT2__KNOTTED-like from Arabidopsis thaliana 2	AT3G25280	AtNPF4.2_NPF4.2__Major facilitator superfamily protein	AT2G16300	F-box family protein	AT2G23830	PVA31__PapD-like superfamily protein
AT1G21720	PBC1__proteasome beta subunit C1	AT1G28335	LCR31__low-molecular-weight cysteine-rich 31	AT1G70540	EDA24__Plant invertase/pectin methylesterase inhibitor superfamily protein	AT3G25420	scpl21__serine carboxypeptidase-like 21	AT2G16520		AT2G23834
AT1G21760	ATFBP7_FBP7__F-box protein 7	AT1G28340	AtRLP4_RLP4__receptor like protein 4	AT1G70560	CKRC1_SAV3_TAA1_TIR2_WEI8__tryptophan aminotransferase of Arabidopsis 1	AT3G25597		AT2G16570	ASE1_ATASE_ATASE1__GLN phosphoribosyl pyrophosphate amidotransferase 1	AT2G23990	AtENODL11_ENODL11__early nodulin-like protein 11
AT1G21790	TRAM, LAG1 and CLN8 (TLC) lipid-sensing domain containing protein	AT1G28370	ATERF11_ERF11__ERF domain protein 11	AT1G70640	octicosapeptide/Phox/Bem1p (PB1) domain-containing protein	AT3G25650	ASK15_SK15__SKP1-like 15	AT2G16575		AT2G24000	scpl22__serine carboxypeptidase-like 22
AT1G21810	VETH2__Plant protein of unknown function (DUF869)	AT1G28395		AT1G70670	AtCLO4_CLO4_PXG4__Caleosin-related family protein	AT3G25810	Terpenoid cyclases/Protein prenyltransferases superfamily protein	AT2G16586		AT2G24430	ANAC038_ANAC039_NAC038__NAC domain containing protein 38
AT1G21835	Plant thionin family protein	AT1G28440	HSL1__HAESA-like 1	AT1G70680	Caleosin-related family protein	AT3G26934		AT2G16700	ADF5_ATADF5__actin depolymerizing factor 5	AT2G24460
AT1G21840	UREF__urease accessory protein F	AT1G28520	ATVOZ1_VOZ1__vascular plant one zinc finger protein	AT1G70690	HWI1_PDLP5__Receptor-like protein kinase-related family protein	AT3G27150	Galactose oxidase/kelch repeat superfamily protein	AT2G16730	BGAL13__glycosyl hydrolase family 35 protein	AT2G24470	Plant protein of unknown function (DUF869)
AT1G21866	Plant thionin family protein	AT1G28570	SGNH hydrolase-type esterase superfamily protein	AT1G70720	Plant invertase/pectin methylesterase inhibitor superfamily protein	AT3G27500	Cysteine/Histidine-rich C1 domain family protein	AT2G16740	UBC29__ubiquitin-conjugating enzyme 29	AT2G24510	F-box associated ubiquitination effector family protein
AT1G21870	GONST5__golgi nucleotide sugar transporter 5	AT1G28580	GDSL-like Lipase/Acylhydrolase superfamily protein	AT1G70830	MLP28__MLP-like protein 28	AT3G27650	LBD25__LOB domain-containing protein 25	AT2G16760	Calcium-dependent phosphotriesterase superfamily protein	AT2G24560	GDSL-like Lipase/Acylhydrolase family protein
AT1G21900	p24delta5__emp24/gp25L/p24 family/GOLD family protein	AT1G28600	GDSL-like Lipase/Acylhydrolase superfamily protein	AT1G70840	MLP31__MLP-like protein 31	AT3G27710	ARARI3_ARI3__RING/U-box superfamily protein	AT2G16850	PIP2;8_PIP3B__plasma membrane intrinsic protein 2;8	AT2G24670	Domain of unknown function (DUF313)
AT1G21925	Plant thionin family protein	AT1G28610	GDSL-like Lipase/Acylhydrolase superfamily protein	AT1G70850	MLP34__MLP-like protein 34	AT3G27835	Gamma-thionin family protein	AT2G16890	UDP-Glycosyltransferase superfamily protein	AT2G24696	transcriptional factor B3 family protein
AT1G21928	Plant thionin family protein	AT1G28660	GDSL-like Lipase/Acylhydrolase superfamily protein	AT1G70860	Polyketide cyclase/dehydrase and lipid transport superfamily protein	AT3G27910	Galactose oxidase/kelch repeat superfamily protein	AT2G16910	AMS__basic helix-loop-helix (bHLH) DNA-binding superfamily protein	AT2G24710	ATGLR2.3_GLR2.3__glutamate receptor 2.3
AT1G21930		AT1G28670	ARAB-1__GDSL-like Lipase/Acylhydrolase superfamily protein	AT1G70870	Polyketide cyclase/dehydrase and lipid transport superfamily protein	AT3G27950	GDSL-like Lipase/Acylhydrolase superfamily protein	AT2G16980	Major facilitator superfamily protein	AT2G24720	ATGLR2.2_GLR2.2__glutamate receptor 2.2
AT1G22020	SHM6__serine hydroxymethyltransferase 6	AT1G28680	HXXXD-type acyl-transferase family protein	AT1G70880	Polyketide cyclase/dehydrase and lipid transport superfamily protein	AT3G27968		AT2G16990	Major facilitator superfamily protein	AT2G24762	AtGDU4_GDU4__glutamine dumper 4
AT1G22040	Galactose oxidase/kelch repeat superfamily protein	AT1G28760	Nemp_A__Uncharacterized conserved protein (DUF2215)	AT1G70890	MLP43_MLP43__MLP-like protein 43	AT3G28020		AT2G17050	disease resistance protein (TIR-NBS-LRR class), putative	AT2G24850	TAT_TAT3__tyrosine aminotransferase 3
AT1G22050	MUB6__membrane-anchored ubiquitin-fold protein 6 precursor	AT1G28960	ATNUDT15_ATNUDX15_NUDX15__nudix hydrolase homolog 15	AT1G70895	CLE17__CLAVATA3/ESR-RELATED 17	AT3G28243		AT2G17470	ALMT6_AtALMT6__Aluminium activated malate transporter family protein	AT2G24870	Plant self-incompatibility protein S1 family
AT1G22060		AT1G29020	Calcium-binding EF-hand family protein	AT1G70910	DEP__RING/U-box superfamily protein	AT3G28250	Carbohydrate-binding X8 domain superfamily protein	AT2G17500	PILS5__Auxin efflux carrier family protein	AT2G24880	Plant self-incompatibility protein S1 family
AT1G22067		AT1G29030	Apoptosis inhibitory protein 5 (API5)	AT1G70920	ATHB18_HB18__homeobox-leucine zipper protein 18	AT3G28330	F-box family protein-related	AT2G17590	Cysteine/Histidine-rich C1 domain family protein	AT2G25120	Bromo-adjacent homology (BAH) domain-containing protein
AT1G22100	Inositol-pentakisphosphate 2-kinase family protein	AT1G29040		AT1G70949		AT3G28360	ABCB16_PGP16__P-glycoprotein 16	AT2G17600	Cysteine/Histidine-rich C1 domain family protein	AT2G25230	AtMYB100_MYB100__myb domain protein 100
AT1G22140		AT1G29060	AtSFT12__Target SNARE coiled-coil domain protein	AT1G70970	F-box and associated interaction domains-containing protein	AT3G28390	ABCB18_PGP18__P-glycoprotein 18	AT2G17785	zinc-binding protein-related	AT2G25344	LCR14__low-molecular-weight cysteine-rich 14
AT1G22170	Phosphoglycerate mutase family protein	AT1G29120	UP9__Hydrolase-like protein family	AT1G70990	proline-rich family protein	AT3G28415	ABCB22__ABC transporter family protein	AT2G17940	Plant protein of unknown function (DUF827)	AT2G25360	RING/U-box superfamily protein
AT1G22180	Sec14p-like phosphatidylinositol transfer family protein	AT1G29230	ATCIPK18_ATWL1_CIPK18_SnRK3.20_WL1__CBL-interacting protein kinase 18	AT1G71000	Chaperone DnaJ-domain superfamily protein	AT3G28440		AT2G17950	PGA6_WUS_WUS1__Homeodomain-like superfamily protein	AT2G25370	RING/U-box superfamily protein
AT1G22190	RAP2.4_WIND2__Integrase-type DNA-binding superfamily protein	AT1G29240	Protein of unknown function (DUF688)	AT1G71050	HIPP20__Heavy metal transport/detoxification superfamily protein	AT3G28520	P-loop containing nucleoside triphosphate hydrolases superfamily protein	AT2G17960		AT2G25980	Mannose-binding lectin superfamily protein
AT1G22200	Endoplasmic reticulum vesicle transporter protein	AT1G29300	UNE1__Plant protein of unknown function (DUF641)	AT1G71160	KCS7__3-ketoacyl-CoA synthase 7	AT3G28540	P-loop containing nucleoside triphosphate hydrolases superfamily protein	AT2G18050	HIS1-3__histone H1-3	AT2G25990
AT1G22260	AtZYP1a_ZYP1_ZYP1a__Myosin heavy chain-related protein	AT1G29395	COR413-TM1_COR413IM1_COR414-TM1__COLD REGULATED 314 INNER MEMBRANE 1	AT1G71370	DEA(D/H)-box RNA helicase family protein	AT3G28570	P-loop containing nucleoside triphosphate hydrolases superfamily protein	AT2G18060	ANAC037_VND1__vascular related NAC-domain protein 1	AT2G26130	RSL1__RING/U-box protein with C6HC-type zinc finger
AT1G22275	ZYP1_ZYP1b__Myosin heavy chain-related protein	AT1G29400	AML5_ML5__MEI2-like protein 5	AT1G71380	ATCEL3_ATGH9B3_CEL3__cellulase 3	AT3G28600	P-loop containing nucleoside triphosphate hydrolases superfamily protein	AT2G18070		AT2G26290	ARSK1__root-specific kinase 1
AT1G22280	PAPP2C__phytochrome-associated protein phosphatase type 2C	AT1G29418		AT1G71390	AtRLP11_RLP11__receptor like protein 11	AT3G28810	Protein of unknown function (DUF1216)	AT2G18080	EDA2__Serine carboxypeptidase S28 family protein	AT2G26380	Leucine-rich repeat (LRR) family protein
AT1G22290	14-3-3 family protein	AT1G29420	SAUR61__SAUR-like auxin-responsive protein family	AT1G71470		AT3G28820	Protein of unknown function (DUF1216)	AT2G18120	SRS4__SHI-related sequence 4	AT2G26390	SERP4__Serine protease inhibitor (SERPIN) family protein
AT1G22450	ATCOX6B2_COX6B__cytochrome C oxidase 6B	AT1G29430	SAUR62__SAUR-like auxin-responsive protein family	AT1G71520	Integrase-type DNA-binding superfamily protein	AT3G28830	Protein of unknown function (DUF1216)	AT2G18196	Heavy metal transport/detoxification superfamily protein	AT2G26400	ARD_ARD3_ATARD3__acireductone dioxygenase 3
AT1G22520	Domain of unknown function (DUF543)	AT1G29440	SAUR63__SAUR-like auxin-responsive protein family	AT1G71690	Protein of unknown function (DUF579)	AT3G28910	ATMYB30_MYB30__myb domain protein 30	AT2G18200		AT2G26450	Plant invertase/pectin methylesterase inhibitor superfamily
AT1G22590	AGL87__AGAMOUS-like 87	AT1G29450	SAUR64__SAUR-like auxin-responsive protein family	AT1G71691	GDSL-like Lipase/Acylhydrolase superfamily protein	AT3G28980	Protein of unknown function (DUF1216)	AT2G18210		AT2G26560	PLA IIA_PLA2A_PLAII alpha_PLP2_PLP2__phospholipase A 2A
AT1G22620	ATSAC1_SAC1__Phosphoinositide phosphatase family protein	AT1G29460	SAUR65__SAUR-like auxin-responsive protein family	AT1G71692	AGL12_XAL1__AGAMOUS-like 12	AT3G29050	receptor-like protein kinase-related	AT2G18460	LCV3__like COV 3	AT2G26580	YAB5__plant-specific transcription factor YABBY family protein
AT1G22670	RMR3__Protease-associated (PA) RING/U-box zinc finger family protein	AT1G29465		AT1G71770	PAB5__poly(A)-binding protein 5	AT3G29070	emp24/gp25L/p24 family/GOLD family protein	AT2G18480	Major facilitator superfamily protein	AT2G26695	Ran BP2/NZF zinc finger-like superfamily protein
AT1G22720	Protein kinase superfamily protein	AT1G29470	S-adenosyl-L-methionine-dependent methyltransferases superfamily protein	AT1G71880	ATSUC1_SUC1__sucrose-proton symporter 1	AT3G29110	Terpenoid cyclases/Protein prenyltransferases superfamily protein	AT2G18490	GAZ__C2H2-like zinc finger protein	AT2G26700	PID2__AGC (cAMP-dependent, cGMP-dependent and protein kinase C) kinase family protein
AT1G22730	MRF2__MA3 domain-containing protein	AT1G29510	SAUR67__SAUR-like auxin-responsive protein family	AT1G71890	ATSUC5_SUC5__Major facilitator superfamily protein	AT3G29385		AT2G18500	ATOFP7_OFP7__ovate family protein 7	AT2G26720	Cupredoxin superfamily protein
AT1G22767		AT1G29600	Zinc finger C-x8-C-x5-C-x3-H type family protein	AT1G71960	ABCG25_ATABCG25__ATP-binding casette family G25	AT3G29430	Terpenoid synthases superfamily protein	AT2G18570	UDP-Glycosyltransferase superfamily protein	AT2G26820	ATPP2-A3_PP2-A3__phloem protein 2-A3
AT1G22770	FB_GI__gigantea protein (GI)	AT1G29640	Protein of unknown function, DUF584	AT1G72080		AT3G29431		AT2G18600	Ubiquitin-conjugating enzyme family protein	AT2G26850	F-box family protein
AT1G22780	PFL_PFL1_RPS18A__Ribosomal protein S13/S18 family	AT1G29660	GDSL-like Lipase/Acylhydrolase superfamily protein	AT1G72100	late embryogenesis abundant domain-containing protein / LEA domain-containing protein	AT3G29580	Arabidopsis phospholipase-like protein (PEARLI 4) with TRAF-like domain	AT2G18620	GGPPS2__Terpenoid synthases superfamily protein	AT2G26940	C2H2-type zinc finger family protein
AT1G22790		AT1G29790	S-adenosyl-L-methionine-dependent methyltransferases superfamily protein	AT1G72110	O-acyltransferase (WSD1-like) family protein	AT3G29633		AT2G18810	Domain of unknown function (DUF313)	AT2G26950	AtMYB104_MYB104__myb domain protein 104
AT1G22830	Tetratricopeptide repeat (TPR)-like superfamily protein	AT1G29980	Protein of unknown function, DUF642	AT1G72125	AtNPF5.13_NPF5.13__Major facilitator superfamily protein	AT3G29797	Protein of unknown function (DUF784)	AT2G19320		AT2G26960	AtMYB81_MYB81__myb domain protein 81
AT1G22840	ATCYTC-A_CYTC-1__CYTOCHROME C-1	AT1G30016		AT1G72140	NPF5.12__Major facilitator superfamily protein	AT3G29800	P-loop containing nucleoside triphosphate hydrolases superfamily protein	AT2G19420		AT2G27070	ARR13_RR13__response regulator 13
AT1G22860	Vacuolar sorting protein 39	AT1G30040	ATGA2OX2_GA2OX2_GA2OX2__gibberellin 2-oxidase	AT1G72200	RING/U-box superfamily protein	AT3G29830	F-box/RNI-like superfamily protein	AT2G19460	Protein of unknown function (DUF3511)	AT2G27120	POL2B_TIL2__DNA polymerase epsilon catalytic subunit
AT1G22880	ATCEL5_ATGH9B4_CEL5__cellulase 5	AT1G30050	MadA3	AT1G72210	bHLH096_bHLH96__basic helix-loop-helix (bHLH) DNA-binding superfamily protein	AT3G29970	B12D protein	AT2G19500	ATCKX2_CKX2__cytokinin oxidase 2	AT2G27220	BLH5__BEL1-like homeodomain 5
AT1G22885		AT1G30070	SGS domain-containing protein	AT1G72230	Cupredoxin superfamily protein	AT3G30210	ATMYB121_MYB121__myb domain protein 121	AT2G19610	RING/U-box superfamily protein	AT2G27240	Aluminium activated malate transporter family protein
AT1G22920	AJH1_CSN5A__COP9 signalosome 5A	AT1G30130		AT1G72290	AtWSCP_Kunitz-PI;1__Kunitz family trypsin and protease inhibitor protein	AT3G30260	AGL79__AGAMOUS-like 79	AT2G19630	F-box and associated interaction domains-containing protein	AT2G27250	AtCLV3_CLV3__CLAVATA3
AT1G22930	T-complex protein 11	AT1G30220	ATINT2_INT2__inositol transporter 2	AT1G72490	AtNGR2_DRO1_LAZY4	AT3G30280	HXXXD-type acyl-transferase family protein	AT2G19660	Cysteine/Histidine-rich C1 domain family protein	AT2G27370	CASP3__Uncharacterised protein family (UPF0497)
AT1G22940	TH-1_TH1_THIE__thiamin biosynthesis protein, putative	AT1G30260		AT1G72570	Integrase-type DNA-binding superfamily protein	AT3G30290	CYP702A8__cytochrome P450, family 702, subfamily A, polypeptide 8	AT2G19770	PRF5__profilin 5	AT2G27385	Pollen Ole e 1 allergen and extensin family protein
AT1G22950	2-oxoglutarate (2OG) and Fe(II)-dependent oxygenase superfamily protein	AT1G30270	ATCIPK23_CIPK23_LKS1_PKS17_SnRK3.23__CBL-interacting protein kinase 23	AT1G72580		AT3G30340	UMAMIT32__nodulin MtN21 /EamA-like transporter family protein	AT2G19890		AT2G27535	ribosomal protein L10A family protein
AT1G22960	Pentatricopeptide repeat (PPR) superfamily protein	AT1G30280	Chaperone DnaJ-domain superfamily protein	AT1G72590	PPRD1__3-oxo-5-alpha-steroid 4-dehydrogenase family protein	AT3G30580		AT2G19893	Defensin-like (DEFL) family protein	AT2G27540
AT1G22970		AT1G30320	Remorin family protein	AT1G72800	RNA-binding (RRM/RBD/RNP motifs) family protein	AT3G30720	QQS__qua-quine starch	AT2G20070		AT2G27740	Family of unknown function (DUF662)
AT1G22980		AT1G30330	ARF6__auxin response factor 6	AT1G72860	Disease resistance protein (TIR-NBS-LRR class) family	AT3G30725	AtGDU6_GDU6__glutamine dumper 6	AT2G20080	TIE2	AT2G27750	Surfeit locus protein 6
AT1G22985	CRF7__Integrase-type DNA-binding superfamily protein	AT1G30370	DLAH__alpha/beta-Hydrolases superfamily protein	AT1G72870	Disease resistance protein (TIR-NBS class)	AT3G32030	TPS9__Terpenoid cyclases/Protein prenyltransferases superfamily protein	AT2G20350	Integrase-type DNA-binding superfamily protein	AT2G27930	PLATZ transcription factor family protein
AT1G23030	PUB11__ARM repeat superfamily protein	AT1G30380	PSAK__photosystem I subunit K	AT1G73000	PYL3_RCAR13__PYR1-like 3	AT3G42830	RING/U-box superfamily protein	AT2G20430	RIC6__ROP-interactive CRIB motif-containing protein 6	AT2G27940	RING/U-box superfamily protein
AT1G23100	GroES-like family protein	AT1G30400	ABCC1_ATABCC1_ATMRP1_EST1_MRP1__multidrug resistance-associated protein 1	AT1G73010	AtPPsPase1_ATPS2_PPsPase1_PS2__phosphate starvation-induced gene 2	AT3G43120	SAUR39__SAUR-like auxin-responsive protein family	AT2G20520	FLA6__FASCICLIN-like arabinogalactan 6	AT2G28085	SAUR42__SAUR-like auxin-responsive protein family
AT1G23180	ARM repeat superfamily protein	AT1G30410	ABCC12_ATMRP13_MRP13__multidrug resistance-associated protein 13	AT1G73120		AT3G43410		AT2G20570	ATGLK1_GLK1_GPRI1__GBF's pro-rich region-interacting factor 1	AT2G28090	Heavy metal transport/detoxification superfamily protein
AT1G23190	PGM3__Phosphoglucomutase/phosphomannomutase family protein	AT1G30450	ATCCC1_CCC1_HAP5__cation-chloride co-transporter 1	AT1G73220	AtOCT1_OCT1__organic cation/carnitine transporter1	AT3G43420		AT2G20825	ULT2__Developmental regulator, ULTRAPETALA	AT2G28170	ATCHX7_CHX7__Cation/hydrogen exchanger family protein
AT1G23220	Dynein light chain type 1 family protein	AT1G30455	transcription regulators;translation initiation factors;zinc ion binding;transcription activators	AT1G73260	ATKTI1_KTI1__kunitz trypsin inhibitor 1	AT3G43710	Galactose oxidase/kelch repeat superfamily protein	AT2G21010	Calcium-dependent lipid-binding (CaLB domain) family protein	AT2G28180	ATCHX8_CHX08_CHX8__Cation/hydrogen exchanger family protein
AT1G23230	MED23	AT1G30460	ATCPSF30_CPSF30_OXT6__cleavage and polyadenylation specificity factor 30	AT1G73325	Kunitz family trypsin and protease inhibitor protein	AT3G43829		AT2G21030		AT2G28210	ACA2_ATACA2__alpha carbonic anhydrase 2
AT1G23260	MMZ1_UEV1A__MMS ZWEI homologue 1	AT1G30473	Heavy metal transport/detoxification superfamily protein	AT1G73330	ATDR4_DR4__drought-repressed 4	AT3G43860	AtGH9A4_GH9A4__glycosyl hydrolase 9A4	AT2G21040	Calcium-dependent lipid-binding (CaLB domain) family protein	AT2G28220	Eukaryotic aspartyl protease family protein
AT1G23310	AOAT1_GGAT1_GGT1__glutamate:glyoxylate aminotransferase	AT1G30490	ATHB9_PHV__Homeobox-leucine zipper family protein / lipid-binding START domain-containing protein	AT1G73410	ATMYB54_MYB54__myb domain protein 54	AT3G43890	Cysteine/Histidine-rich C1 domain family protein	AT2G21045	HAC1__Rhodanese/Cell cycle control phosphatase superfamily protein	AT2G28500	LBD11__LOB domain-containing protein 11
AT1G23360	MENG__S-adenosyl-L-methionine-dependent methyltransferases superfamily protein	AT1G30500	NF-YA7__nuclear factor Y, subunit A7	AT1G73430	COG3__sec34-like family protein	AT3G43900		AT2G21100	Disease resistance-responsive (dirigent-like protein) family protein	AT2G28660	Chloroplast-targeted copper chaperone protein
AT1G23400	ATCAF2_CAF2__RNA-binding CRS1 / YhbY (CRM) domain-containing protein	AT1G30515		AT1G73510		AT3G43910		AT2G21110	Disease resistance-responsive (dirigent-like protein) family protein	AT2G28680	RmlC-like cupins superfamily protein
AT1G23440	Peptidase C15, pyroglutamyl peptidase I-like	AT1G30520	AAE14__acyl-activating enzyme 14	AT1G73560	Bifunctional inhibitor/lipid-transfer protein/seed storage 2S albumin superfamily protein	AT3G43990	Bromo-adjacent homology (BAH) domain-containing protein	AT2G21140	ATPRP2_PRP2__proline-rich protein 2	AT2G28690	Protein of unknown function (DUF1635)
AT1G23450	Tetratricopeptide repeat (TPR)-like superfamily protein	AT1G30530	UGT78D1__UDP-glucosyl transferase 78D1	AT1G73590	ATPIN1_PIN1__Auxin efflux carrier family protein	AT3G44080	F-box family protein	AT2G21220	SAUR12__SAUR-like auxin-responsive protein family	AT2G28700	AGL46__AGAMOUS-like 46
AT1G23460	Pectin lyase-like superfamily protein	AT1G30540	GNK__Actin-like ATPase superfamily protein	AT1G73620	Pathogenesis-related thaumatin superfamily protein	AT3G44090	F-box family protein	AT2G21235	Basic-leucine zipper (bZIP) transcription factor family protein	AT2G28710	C2H2-type zinc finger family protein
AT1G23480	ATCSLA03_ATCSLA3_CSLA03_CSLA03_CSLA3__cellulose synthase-like A3	AT1G30570	HERK2__hercules receptor kinase 2	AT1G73810	Core-2/I-branching beta-1,6-N-acetylglucosaminyltransferase family protein	AT3G44120	F-box and associated interaction domains-containing protein	AT2G21260	NAD(P)-linked oxidoreductase superfamily protein	AT2G28760	UXS6__UDP-XYL synthase 6
AT1G23490	ARF1_ATARF_ATARF1_ATARFA1A__ADP-ribosylation factor 1	AT1G30590	RNA polymerase I specific transcription initiation factor RRN3 protein	AT1G73830	BEE3__BR enhanced expression 3	AT3G44540	FAR4__fatty acid reductase 4	AT2G21490	LEA__dehydrin LEA	AT2G28960	Leucine-rich repeat protein kinase family protein
AT1G23510		AT1G30600	Subtilase family protein	AT1G73850	Protein of unknown function (DUF1666)	AT3G44550	FAR5__fatty acid reductase 5	AT2G21720	Plant protein of unknown function (DUF639)	AT2G28970	Leucine-rich repeat protein kinase family protein
AT1G23530		AT1G30620	HSR8_MUR4_UXE1__NAD(P)-binding Rossmann-fold superfamily protein	AT1G73870	BBX16_COL7__B-box type zinc finger protein with CCT domain	AT3G44560	FAR8__fatty acid reductase 8	AT2G21725	Defensin-like (DEFL) family protein	AT2G28990	Leucine-rich repeat protein kinase family protein
AT1G23780	F-box family protein	AT1G30660	nucleic acid binding;nucleic acid binding	AT1G73965	CLE13__CLAVATA3/ESR-RELATED 13	AT3G44710	Plant protein of unknown function (DUF247)	AT2G21727	Protein of unknown function (DUF784)	AT2G29000	Leucine-rich repeat protein kinase family protein
AT1G23860	At-RSZ21_RSZ21_RSZP21_SRZ-21_SRZ21__RS-containing zinc finger protein 21	AT1G30800	Fasciclin-like arabinogalactan family protein	AT1G74000	SS3__strictosidine synthase 3	AT3G44760		AT2G21780		AT2G29110	ATGLR2.8_GLR2.8_GLR2.8__glutamate receptor 2.8
AT1G23870	ATTPS9_TPS9_TPS9__trehalose-phosphatase/synthase 9	AT1G30820	CTP synthase family protein	AT1G74010	Calcium-dependent phosphotriesterase superfamily protein	AT3G44770	Protein of unknown function (DUF626)	AT2G21880	ATRAB7A_ATRABG2_RAB7A__RAB GTPase homolog 7A	AT2G29120	ATGLR2.7_GLR2.7_GLR2.7__glutamate receptor 2.7
AT1G23890	NHL domain-containing protein	AT1G30850	RSH4__root hair specific 4	AT1G74080	ATMYB122_MYB122__myb domain protein 122	AT3G44780	Cysteine proteinases superfamily protein	AT2G21890	ATCAD3_CAD3__cinnamyl alcohol dehydrogenase homolog 3	AT2G29130	ATLAC2_LAC2__laccase 2
AT1G23900	GAMMA-ADAPTIN 1_Gamma-ADR__gamma-adaptin 1	AT1G30860	RING/U-box superfamily protein	AT1G74110	CYP78A10__cytochrome P450, family 78, subfamily A, polypeptide 10	AT3G44783		AT2G21900	ATWRKY59_WRKY59__WRKY DNA-binding protein 59	AT2G29250	LecRK-III.2__Concanavalin A-like lectin protein kinase family protein
AT1G23935		AT1G30870	PER7__Peroxidase superfamily protein	AT1G74500	ATBS1_bHLH135_BS1_PRE3_TMO7__activation-tagged BRI1(brassinosteroid-insensitive 1)-suppressor 1	AT3G44810	F-box family protein	AT2G21910	CYP96A5__cytochrome P450, family 96, subfamily A, polypeptide 5	AT2G29330	TRI__tropinone reductase
AT1G23940		AT1G30900	BP80-3;3_VSR3;3_VSR6__VACUOLAR SORTING RECEPTOR 6	AT1G74620	RING/U-box superfamily protein	AT3G44860	FAMT__farnesoic acid carboxyl-O-methyltransferase	AT2G21920	F-box associated ubiquitination effector family protein	AT2G29860	Galactose oxidase/kelch repeat superfamily protein
AT1G23980	RING/U-box superfamily protein	AT1G31070	GLCNA.UT1_GlcNAc1pUT1__N-acetylglucosamine-1-phosphate uridylyltransferase 1	AT1G74650	ATMYB31_ATY13_MYB31__myb domain protein 31	AT3G44870	S-adenosyl-L-methionine-dependent methyltransferases superfamily protein	AT2G21930	F-box associated ubiquitination effector family protein	AT2G29930	F-box/RNI-like superfamily protein
AT1G24030	Protein kinase superfamily protein	AT1G31280	AGO2_AtAGO2__Argonaute family protein	AT1G74660	MIF1__mini zinc finger 1	AT3G44910	ATCHX12_CHX12__cation/H+ exchanger 12	AT2G21980		AT2G30090	Acyl-CoA N-acyltransferases (NAT) superfamily protein
AT1G24040	Acyl-CoA N-acyltransferases (NAT) superfamily protein	AT1G31320	LBD4__LOB domain-containing protein 4	AT1G74990	RING/U-box superfamily protein	AT3G44960		AT2G21990	Protein of unknown function, DUF617	AT2G30210	LAC3__laccase 3
AT1G24050	RNA-processing, Lsm domain	AT1G31335		AT1G75040	PR-5_PR5__pathogenesis-related gene 5	AT3G44970	Cytochrome P450 superfamily protein	AT2G22030	Galactose oxidase/kelch repeat superfamily protein	AT2G30240	ATCHX13_CHX13__Cation/hydrogen exchanger family protein
AT1G24060		AT1G31350	KUF1__KAR-UP F-box 1	AT1G75160	Protein of unknown function (DUF620)	AT3G45170	GATA14__GATA transcription factor 14	AT2G22040	LST8-2__Transducin/WD40 repeat-like superfamily protein	AT2G30290	AtVSR2_BP80-1;2_VSR1;2_VSR2__VACUOLAR SORTING RECEPTOR 2
AT1G24062	Cysteine-rich protein	AT1G31450	Eukaryotic aspartyl protease family protein	AT1G75388		AT3G45180	Ubiquitin-like superfamily protein	AT2G22050	Galactose oxidase/kelch repeat superfamily protein	AT2G30424	TCL2__Homeodomain-like superfamily protein
AT1G24100	UGT74B1__UDP-glucosyl transferase 74B1	AT1G31650	ATROPGEF14_ROPGEF14__RHO guanyl-nucleotide exchange factor 14	AT1G75390	AtbZIP44_bZIP44__basic leucine-zipper 44	AT3G45220	Serine protease inhibitor (SERPIN) family protein	AT2G22055	RALFL15__RALF-like 15	AT2G30432	TCL1__Homeodomain-like superfamily protein
AT1G24120	ARL1__ARG1-like 1	AT1G31760	SWIB5__SWIB/MDM2 domain superfamily protein	AT1G75450	ATCKX5_ATCKX6_CKX5__cytokinin oxidase 5	AT3G45243	ECA1 gametogenesis related family protein	AT2G22060		AT2G30570	PSBW__photosystem II reaction center W
AT1G24159	Interleukin-1 receptor-associated kinase 4 protein	AT1G31770	ABCG14_AtABCG14__ATP-binding cassette 14	AT1G75470	ATPUP15_PUP15__purine permease 15	AT3G45245	ECA1 gametogenesis related family protein	AT2G22180	hydroxyproline-rich glycoprotein family protein	AT2G30650	ATP-dependent caseinolytic (Clp) protease/crotonase family protein
AT1G24190	ATSIN3_SIN3_SNL3__SIN3-like 3	AT1G31790	Tetratricopeptide repeat (TPR)-like superfamily protein	AT1G75490	Integrase-type DNA-binding superfamily protein	AT3G45248	ECA1 gametogenesis related family protein	AT2G22330	CYP79B3__cytochrome P450, family 79, subfamily B, polypeptide 3	AT2G30660	ATP-dependent caseinolytic (Clp) protease/crotonase family protein
AT1G24200	Paired amphipathic helix (PAH2) superfamily protein	AT1G31800	CYP97A3_LUT5__cytochrome P450, family 97, subfamily A, polypeptide 3	AT1G75500	UMAMIT5_WAT1__Walls Are Thin 1	AT3G45285	ECA1 gametogenesis related family protein	AT2G22340		AT2G30670	NAD(P)-binding Rossmann-fold superfamily protein
AT1G24210	Paired amphipathic helix (PAH2) superfamily protein	AT1G31812	ACBP_ACBP6_AtACBP6__acyl-CoA-binding protein 6	AT1G75550	glycine-rich protein	AT3G45290	ATMLO3_MLO3__Seven transmembrane MLO family protein	AT2G22470	AGP2_ATAGP2__arabinogalactan protein 2	AT2G30680
AT1G24220	paired amphipathic helix repeat-containing protein	AT1G31835		AT1G75590	SAUR52__SAUR-like auxin-responsive protein family	AT3G45450	Double Clp-N motif-containing P-loop nucleoside triphosphate hydrolases superfamily protein	AT2G22510	hydroxyproline-rich glycoprotein family protein	AT2G30750	CYP71A12__cytochrome P450, family 71, subfamily A, polypeptide 12
AT1G24230	Paired amphipathic helix (PAH2) superfamily protein	AT1G31880	BRX_NLM9__DZC (Disease resistance/zinc finger/chromosome condensation-like region) domain containing protein	AT1G75620	glyoxal oxidase-related protein	AT3G45460	IBR domain containing protein	AT2G22520		AT2G30760
AT1G24240	Ribosomal protein L19 family protein	AT1G31910	GHMP kinase family protein	AT1G75700	HVA22G__HVA22-like protein G	AT3G45470	IBR domain containing protein	AT2G22590	UDP-Glycosyltransferase superfamily protein	AT2G30766
AT1G24267	Protein of unknown function (DUF1664)	AT1G31920	Tetratricopeptide repeat (TPR)-like superfamily protein	AT1G75710	C2H2-like zinc finger protein	AT3G45480	RING/U-box protein with C6HC-type zinc finger	AT2G22620	Rhamnogalacturonate lyase family protein	AT2G30770	CYP71A13__cytochrome P450, family 71, subfamily A, polypeptide 13
AT1G24300	GYF domain-containing protein	AT1G31950	Terpenoid cyclases/Protein prenyltransferases superfamily protein	AT1G75717		AT3G45490		AT2G22630	AGL17__AGAMOUS-like 17	AT2G30830	2-oxoglutarate (2OG) and Fe(II)-dependent oxygenase superfamily protein
AT1G24320	Six-hairpin glycosidases superfamily protein	AT1G31970	RH5_STRS1__DEA(D/H)-box RNA helicase family protein	AT1G75720	Plant protein of unknown function (DUF827)	AT3G45500		AT2G22750	basic helix-loop-helix (bHLH) DNA-binding superfamily protein	AT2G30840	2-oxoglutarate (2OG) and Fe(II)-dependent oxygenase superfamily protein
AT1G24330	ARM repeat superfamily protein	AT1G32060	PRK__phosphoribulokinase	AT1G75750	GASA1__GAST1 protein homolog 1	AT3G45540	RING/U-box protein with C6HC-type zinc finger	AT2G22760	basic helix-loop-helix (bHLH) DNA-binding superfamily protein	AT2G30890	Cytochrome b561/ferric reductase transmembrane protein family
AT1G24340	EMB2421_EMB260__FAD/NAD(P)-binding oxidoreductase family protein	AT1G32070	ATNSI_NSI_SNAT__nuclear shuttle interacting	AT1G75790	sks18__SKU5 similar 18	AT3G45555	RING/U-box protein	AT2G22807	Defensin-like (DEFL) family protein	AT2G30900	TBL43__TRICHOME BIREFRINGENCE-LIKE 43
AT1G24380		AT1G32080	AtLrgB_LrgB_PLGG_PLGG1__membrane protein, putative	AT1G75830	LCR67_PDF1.1_PR12__low-molecular-weight cysteine-rich 67	AT3G45560	zinc finger (C3HC4-type RING finger) family protein	AT2G22810	ACC4_ACS4_ATACS4__1-aminocyclopropane-1-carboxylate synthase 4	AT2G30910	ARPC1_ARPC1A__actin-related protein C1A
AT1G24388		AT1G32090	early-responsive to dehydration stress protein (ERD4)	AT1G75870		AT3G45577	tRNA-intron endonucleases	AT2G22860	ATPSK2_PSK2__phytosulfokine 2 precursor	AT2G30933	Carbohydrate-binding X8 domain superfamily protein
AT1G24390		AT1G32180	ATCSLD6_CSLD6_CSLD6__cellulose synthase-like D6	AT1G75880	SGNH hydrolase-type esterase superfamily protein	AT3G45580	RING/U-box protein with C6HC-type zinc finger	AT2G22942	growth factors	AT2G30940	Protein kinase superfamily protein
AT1G24405		AT1G32190	alpha/beta-Hydrolases superfamily protein	AT1G75890	GDSL-like Lipase/Acylhydrolase superfamily protein	AT3G45673		AT2G22950	ACA7__Cation transporter/ E1-E2 ATPase family protein	AT2G31070	TCP10__TCP domain protein 10
AT1G24420	HXXXD-type acyl-transferase family protein	AT1G32200	ACT1_ATS1__phospholipid/glycerol acyltransferase family protein	AT1G75900	GDSL-like Lipase/Acylhydrolase superfamily protein	AT3G45700	NPF2.4__Major facilitator superfamily protein	AT2G22960	FPT2__alpha/beta-Hydrolases superfamily protein	AT2G31081	CLE4__CLAVATA3/ESR-RELATED 4
AT1G24430	HXXXD-type acyl-transferase family protein	AT1G32300	AtGulLO1_GulLO1__D-arabinono-1,4-lactone oxidase family protein	AT1G75910	EXL4__extracellular lipase 4	AT3G45760	Nucleotidyltransferase family protein	AT2G23030	SNRK2-9_SNRK2.9__SNF1-related protein kinase 2.9	AT2G31083	AtCLE5_CLE5__CLAVATA3/ESR-RELATED 5
AT1G24440	RING/U-box superfamily protein	AT1G32375	F-box/RNI-like/FBD-like domains-containing protein	AT1G75930	EXL6__extracellular lipase 6	AT3G45810	RbohJ__ferric reductase-like transmembrane component family protein	AT2G23060	Acyl-CoA N-acyltransferases (NAT) superfamily protein	AT2G31085	AtCLE6_CLE6__CLAVATA3/ESR-RELATED 6
AT1G24460	TNO1	AT1G32380	PRS2__phosphoribosyl pyrophosphate (PRPP) synthase 2	AT1G76110	HMG (high mobility group) box protein with ARID/BRIGHT DNA-binding domain	AT3G45920	Protein kinase superfamily protein	AT2G23067	Putative membrane lipoprotein	AT2G31110	TBL40__Plant protein of unknown function (DUF828)
AT1G24490	ALB4_ARTEMIS__OxaA/YidC-like membrane insertion protein	AT1G32440	PKp3__plastidial pyruvate kinase 3	AT1G76210	Arabidopsis protein of unknown function (DUF241)	AT3G46086		AT2G23130	AGP17_ATAGP17__arabinogalactan protein 17	AT2G31215	basic helix-loop-helix (bHLH) DNA-binding superfamily protein
AT1G24560		AT1G32470	Single hybrid motif superfamily protein	AT1G76220	Arabidopsis protein of unknown function (DUF241)	AT3G46160	Protein kinase superfamily protein	AT2G23210	UDP-Glycosyltransferase superfamily protein	AT2G31218
AT1G24570	Protein of unknown function (DUF707)	AT1G32480	IDH-IV__isocitrate dehydrogenase IV	AT1G76230		AT3G46190	TRAF-like family protein	AT2G23220	CYP81D6__cytochrome P450, family 81, subfamily D, polypeptide 6	AT2G31230	ATERF15_ERF15__ethylene-responsive element binding factor 15
AT1G24600		AT1G32520		AT1G76240	Arabidopsis protein of unknown function (DUF241)	AT3G46200	ATNUDT9_AtNUDX9_NUDT9_NUDX9__nudix hydrolase homolog 9	AT2G23230	Terpenoid cyclases/Protein prenyltransferases superfamily protein	AT2G31470	DOR__F-box and associated interaction domains-containing protein
AT1G24610	Rubisco methyltransferase family protein	AT1G32540	LOL1__lsd one like 1	AT1G76250		AT3G46270	receptor protein kinase-related	AT2G23250	UGT84B2__UDP-glucosyl transferase 84B2	AT2G31720	Domain of unknown function (DUF313)
AT1G24706	AtTHO2_EMB2793_THO2__THO2	AT1G32570		AT1G76290	AMP-dependent synthetase and ligase family protein	AT3G46330	MEE39__Leucine-rich repeat protein kinase family protein	AT2G23260	UGT84B1__UDP-glucosyl transferase 84B1	AT2G32100	ATOFP16_OFP16__ovate family protein 16
AT1G24735	S-adenosyl-L-methionine-dependent methyltransferases superfamily protein	AT1G32670		AT1G76410	ATL8__RING/U-box superfamily protein	AT3G46340	Leucine-rich repeat protein kinase family protein	AT2G23400	AtCPT2_CPT2__Undecaprenyl pyrophosphate synthetase family protein	AT2G32350	Ubiquitin-like superfamily protein
AT1G24793	AtLpxC1_LpxC1__UDP-3-O-acyl N-acetylglycosamine deacetylase family protein	AT1G32690		AT1G76420	ANAC031_CUC3_NAC368__NAC (No Apical Meristem) domain transcriptional regulator superfamily protein	AT3G46350	Leucine-rich repeat protein kinase family protein	AT2G23410	ACPT_AtcPT3_CPT_cPT3__cis-prenyltransferase	AT2G32360	Ubiquitin-like superfamily protein
AT1G24807	Glutamine amidotransferase type 1 family protein	AT1G32700	PLATZ transcription factor family protein	AT1G76430	PHT1;9__phosphate transporter 1;9	AT3G46370	Leucine-rich repeat protein kinase family protein	AT2G23440		AT2G32370	HDG3__homeodomain GLABROUS 3
AT1G24822		AT1G32740	SBP (S-ribonuclease binding protein) family protein	AT1G76500	AHL29_SOB3__Predicted AT-hook DNA-binding family protein	AT3G46380		AT2G23510	SDT__spermidine disinapoyl acyltransferase	AT2G32460	ABS7_ATM1_ATMYB101_MYB101__myb domain protein 101
AT1G24851		AT1G32763	Cysteine-rich protein	AT1G76610	Protein of unknown function, DUF617	AT3G46390		AT2G23580	ABE4_ATMES4_MES4__methyl esterase 4	AT2G32540	ATCSLB04_ATCSLB4_CSLB04_CSLB04__cellulose synthase-like B4
AT1G24880	AtLpxC2_LpxC2__UDP-3-O-acyl N-acetylglycosamine deacetylase family protein	AT1G32860	Glycosyl hydrolase superfamily protein	AT1G76800	AtVTL2_VTL2__Vacuolar iron transporter (VIT) family protein	AT3G46400	Leucine-rich repeat protein kinase family protein	AT2G23590	ATMES8_MES8__methyl esterase 8	AT2G32960	AtPFA-DSP2_PFA-DSP2__Phosphotyrosine protein phosphatases superfamily protein
AT1G24909	Glutamine amidotransferase type 1 family protein	AT1G32900	GBSS1__UDP-Glycosyltransferase superfamily protein	AT1G76830	F-box and associated interaction domains-containing protein	AT3G46410	Protein kinase superfamily protein	AT2G23630	sks16__SKU5 similar 16	AT2G33233	LCR49__low-molecular-weight cysteine-rich 49
AT1G24996		AT1G32910	HXXXD-type acyl-transferase family protein	AT1G76930	ATEXT1_ATEXT4_EXT1_EXT4_ORG5__extensin 4	AT3G46420	Leucine-rich repeat protein kinase family protein	AT2G23640	RTNLB13__Reticulan like protein B13	AT2G33380	AtCLO3_AtRD20_CLO-3_CLO3_PXG3_RD20__Caleosin-related family protein
AT1G25025		AT1G32930	AtGALT31A_GALT31A__Galactosyltransferase family protein	AT1G76960		AT3G46500	2-oxoglutarate (2OG) and Fe(II)-dependent oxygenase superfamily protein	AT2G23800	GGPS2_GGPS5__geranylgeranyl pyrophosphate synthase 2	AT2G33385	arpc2b__actin-related protein C2B
AT1G25054	AtLpxC3_LpxC3__UDP-3-O-acyl N-acetylglycosamine deacetylase family protein	AT1G32960	ATSBT3.3_SBT3.3__Subtilase family protein	AT1G76965		AT3G46800	Cysteine/Histidine-rich C1 domain family protein	AT2G23900	Pectin lyase-like superfamily protein	AT2G33705	F-box family protein
AT1G25083	Glutamine amidotransferase type 1 family protein	AT1G33030	O-methyltransferase family protein	AT1G77100	Peroxidase superfamily protein	AT3G46850	Subtilase family protein	AT2G23960	Class I glutamine amidotransferase-like superfamily protein	AT2G33775	RALF19_RALFL19__ralf-like 19
AT1G25097		AT1G33050		AT1G77110	PIN6__Auxin efflux carrier family protein	AT3G46901		AT2G24080	Protein of unknown function (DUF295)	AT2G33780	MVQ2__VQ motif-containing protein
AT1G25112		AT1G33055		AT1G77145	Protein of unknown function (DUF506)	AT3G46904		AT2G24205	ECA1 gametogenesis related family protein	AT2G33790	AGP30_ATAGP30__arabinogalactan protein 30
AT1G25141	F-box associated ubiquitination effector family protein	AT1G33060	ANAC014_NAC014__NAC 014	AT1G77160	Protein of unknown function (DUF506)	AT3G47040	Glycosyl hydrolase family protein	AT2G24210	TPS10__terpene synthase 10	AT2G34000	RING/U-box superfamily protein
AT1G25145	AtLpxC4_LpxC4__UDP-3-O-acyl N-acetylglycosamine deacetylase family protein	AT1G33110	MATE efflux family protein	AT1G77200	Integrase-type DNA-binding superfamily protein	AT3G47050	Glycosyl hydrolase family protein	AT2G24255		AT2G34100
AT1G25155	Glutamine amidotransferase type 1 family protein	AT1G33120	Ribosomal protein L6 family	AT1G77520	O-methyltransferase family protein	AT3G47130	F-box associated ubiquitination effector family protein	AT2G24260	DROP1_LRL1__LJRHL1-like 1	AT2G34350	Nodulin-like / Major Facilitator Superfamily protein
AT1G25180		AT1G33170	S-adenosyl-L-methionine-dependent methyltransferases superfamily protein	AT1G77640	Integrase-type DNA-binding superfamily protein	AT3G47140	F-box associated ubiquitination effector family protein	AT2G24617		AT2G34360	MATE efflux family protein
AT1G25210	AtLpxC5_LpxC5__UDP-3-O-acyl N-acetylglycosamine deacetylase family protein	AT1G33220	Glycosyl hydrolase superfamily protein	AT1G77650	F-box associated ubiquitination effector family protein	AT3G47150	F-box and associated interaction domains-containing protein	AT2G24620	S-locus glycoprotein family protein	AT2G34370	DYW3__Pentatricopeptide repeat (PPR) superfamily protein
AT1G25220	ASB1_TRP4_WEI7__anthranilate synthase beta subunit 1	AT1G33230	TMPIT-like protein	AT1G77655		AT3G47170	HXXXD-type acyl-transferase family protein	AT2G24740	SDG21_SUVH8__SET domain group 21	AT2G34420	LHB1B2_LHCB1.5__photosystem II light harvesting complex gene B1B2
AT1G25260	Ribosomal protein L10 family protein	AT1G33240	AT-GTL1_ATGTL1_GTL1__GT-2-like 1	AT1G77690	LAX3__like AUX1 3	AT3G47180	RING/U-box superfamily protein	AT2G24810	Pathogenesis-related thaumatin superfamily protein	AT2G34430	LHB1B1_LHCB1.4__light-harvesting chlorophyll-protein complex II subunit B1
AT1G25280	AtTLP10_TLP10__tubby like protein 10	AT1G33260	Protein kinase superfamily protein	AT1G77700	Pathogenesis-related thaumatin superfamily protein	AT3G47200	Plant protein of unknown function (DUF247)	AT2G25090	AtCIPK16_CIPK16_SnRK3.18__CBL-interacting protein kinase 16	AT2G34610
AT1G25290	ATRBL10_ATRBL7_AtRBL8_RBL10_RBL8__RHOMBOID-like protein 10	AT1G33265	Transmembrane proteins 14C	AT1G77780	Glycosyl hydrolase superfamily protein	AT3G47510		AT2G25150	HXXXD-type acyl-transferase family protein	AT2G34790	AtBBE-like 15_EDA28_MEE23__FAD-binding Berberine family protein
AT1G25320	Leucine-rich repeat protein kinase family protein	AT1G33350	Pentatricopeptide repeat (PPR) superfamily protein	AT1G77790	Glycosyl hydrolase superfamily protein	AT3G47760	ABCA5_ATATH4_ATH4__ABC2 homolog 4	AT2G25160	CYP82F1__cytochrome P450, family 82, subfamily F, polypeptide 1	AT2G34925	CLE42__CLAVATA3/ESR-RELATED 42
AT1G25375	Metallo-hydrolase/oxidoreductase superfamily protein	AT1G33420	RING/FYVE/PHD zinc finger superfamily protein	AT1G77950	AGL67__AGAMOUS-like 67	AT3G47770	ABCA6_ATATH5_ATH5__ABC2 homolog 5	AT2G25240	AtCCP3_CCP3_SERP5__Serine protease inhibitor (SERPIN) family protein	AT2G35000	ATL2G_ATL9__RING/U-box superfamily protein
AT1G25380	ATNDT2_NDT2__NAD+ transporter 2	AT1G33470	RNA-binding (RRM/RBD/RNP motifs) family protein	AT1G77990	AST56_SULTR2;2__STAS domain / Sulfate transporter family	AT3G47870	ASL29_LBD27_SCP__LOB domain-containing protein 27	AT2G25260	HPAT2	AT2G35580	Serine protease inhibitor (SERPIN) family protein
AT1G25420	ISTL2__Regulator of Vps4 activity in the MVB pathway protein	AT1G33475	SNARE-like superfamily protein	AT1G78170		AT3G48185		AT2G25330	TRAF-like family protein	AT2G35585
AT1G25470	CRF12__AP2 domain-containing transcription factor family protein	AT1G33560	ADR1__Disease resistance protein (CC-NBS-LRR class) family	AT1G78450	SOUL heme-binding family protein	AT3G48208	Plant thionin family protein	AT2G25340	ATVAMP712_VAMP712_VAMP712__vesicle-associated membrane protein 712	AT2G35612
AT1G25472		AT1G33590	Leucine-rich repeat (LRR) family protein	AT1G78460	SOUL heme-binding family protein	AT3G48209	Plant thionin family protein	AT2G25440	AtRLP20_RLP20__receptor like protein 20	AT2G35640	Homeodomain-like superfamily protein
AT1G25490	ATB BETA BETA_EER1_RCN1_REGA__ARM repeat superfamily protein	AT1G33600	Leucine-rich repeat (LRR) family protein	AT1G78480	Prenyltransferase family protein	AT3G48344		AT2G25450	2-oxoglutarate (2OG) and Fe(II)-dependent oxygenase superfamily protein	AT2G35670	FIE2_FIS2__VEFS-Box of polycomb protein
AT1G25520	Uncharacterized protein family (UPF0016)	AT1G33612	Leucine-rich repeat (LRR) family protein	AT1G78490	CYP708A3__cytochrome P450, family 708, subfamily A, polypeptide 3	AT3G48640		AT2G25470	AtRLP21_RLP21__receptor like protein 21	AT2G35770	scpl28__serine carboxypeptidase-like 28
AT1G25540	MED25_PFT1__phytochrome and flowering time regulatory protein (PFT1)	AT1G33700	Beta-glucosidase, GBA2 type family protein	AT1G78500	PEN6__Terpenoid cyclases family protein	AT3G48940	Remorin family protein	AT2G25500	Inosine triphosphate pyrophosphatase family protein	AT2G35930	AtPUB23_PUB23__plant U-box 23
AT1G25580	ANAC008_SOG1__NAC (No Apical Meristem) domain transcriptional regulator superfamily protein	AT1G33770	Protein kinase superfamily protein	AT1G78640		AT3G48960	Ribosomal protein L13e family protein	AT2G25510		AT2G35970	Late embryogenesis abundant (LEA) hydroxyproline-rich glycoprotein family
AT1G25682	CWC16a__Family of unknown function (DUF572)	AT1G33800	AtGXMT1_GXM1_GXMT1__Protein of unknown function (DUF579)	AT1G78720	SecY protein transport family protein	AT3G49020	FBD, F-box and Leucine Rich Repeat domains containing protein	AT2G25630	BGLU14__beta glucosidase 14	AT2G35980	ATNHL10_NHL10_YLS9__Late embryogenesis abundant (LEA) hydroxyproline-rich glycoprotein family
AT1G26090	P-loop containing nucleoside triphosphate hydrolases superfamily protein	AT1G33810		AT1G78740	RNI-like superfamily protein	AT3G49030	FBD, F-box and Leucine Rich Repeat domains containing protein	AT2G25697		AT2G35990	LOG2__Putative lysine decarboxylase family protein
AT1G26110	DCP5__decapping 5	AT1G33990	ATMES14_MES14__methyl esterase 14	AT1G78760	F-box/RNI-like superfamily protein	AT3G49200	O-acyltransferase (WSD1-like) family protein	AT2G25700	ASK3_SK3__SKP1-like 3	AT2G36020	HVA22J__HVA22-like protein J
AT1G26130	ATPase E1-E2 type family protein / haloacid dehalogenase-like hydrolase family protein	AT1G34000	OHP2__one-helix protein 2	AT1G78770	APC6__anaphase promoting complex 6	AT3G49300	proline-rich family protein	AT2G25770	Polyketide cyclase/dehydrase and lipid transport superfamily protein	AT2G36050	ATOFP15_OFP15__ovate family protein 15
AT1G26150	AtPERK10_PERK10__proline-rich extensin-like receptor kinase 10	AT1G34010		AT1G78815	LSH7__Protein of unknown function (DUF640)	AT3G49305		AT2G25780	Protein of unknown function (DUF1677)	AT2G36090	F-box family protein
AT1G26160	Metal-dependent phosphohydrolase	AT1G34040	AtTAR3_TAR3__Pyridoxal phosphate (PLP)-dependent transferases superfamily protein	AT1G78820	D-mannose binding lectin protein with Apple-like carbohydrate-binding domain	AT3G49307	Expressed protein	AT2G25790	SKM1__Leucine-rich receptor-like protein kinase family protein	AT2G36100	CASP1__Uncharacterised protein family (UPF0497)
AT1G26170	ARM repeat superfamily protein	AT1G34130	STT3B__staurosporin and temperature sensitive 3-like b	AT1G78840	F-box/RNI-like/FBD-like domains-containing protein	AT3G49450	F-box and associated interaction domains-containing protein	AT2G25810	TIP4;1__tonoplast intrinsic protein 4;1	AT2G36110	Polynucleotidyl transferase, ribonuclease H-like superfamily protein
AT1G26190	AtTTM2_TTM2__Phosphoribulokinase / Uridine kinase family	AT1G34160	Tetratricopeptide repeat (TPR)-like superfamily protein	AT1G78860	D-mannose binding lectin protein with Apple-like carbohydrate-binding domain	AT3G49690	ATMYB84_MYB84_RAX3_SKI2__myb domain protein 84	AT2G25820	ESE2__Integrase-type DNA-binding superfamily protein	AT2G36255	Defensin-like (DEFL) family protein
AT1G26230	Cpn60beta4_CPNB4__TCP-1/cpn60 chaperonin family protein	AT1G34200	Glyceraldehyde-3-phosphate dehydrogenase-like family protein	AT1G78950	AtBAS_AtLUP4_BAS__Terpenoid cyclases family protein	AT3G49960	Peroxidase superfamily protein	AT2G25890	Oleosin family protein	AT2G36260	Iron-sulphur cluster biosynthesis family protein
AT1G26260	CIB5__cryptochrome-interacting basic-helix-loop-helix 5	AT1G34210	ATSERK2_SERK2__somatic embryogenesis receptor-like kinase 2	AT1G78955	CAMS1__camelliol C synthase 1	AT3G50123		AT2G26010	PDF1.3__plant defensin 1.3	AT2G36261
AT1G26270	Phosphatidylinositol 3- and 4-kinase family protein	AT1G34245	EPF2__Putative membrane lipoprotein	AT1G78960	ATLUP2_LUP2__lupeol synthase 2	AT3G50290	HXXXD-type acyl-transferase family protein	AT2G26020	PDF1.2b__plant defensin 1.2b	AT2G36440
AT1G26290		AT1G34270	Exostosin family protein	AT1G78970	ATLUP1_LUP1__lupeol synthase 1	AT3G50400	GDSL-like Lipase/Acylhydrolase superfamily protein	AT2G26040	PYL2_RCAR14__PYR1-like 2	AT2G36450	HRD__Integrase-type DNA-binding superfamily protein
AT1G26300	BSD domain-containing protein	AT1G34280		AT1G79040	PSBR__photosystem II subunit R	AT3G50460	HR2__homolog of RPW8 2	AT2G26050	Protein of unknown function (DUF1644)	AT2G36760	UGT73C2__UDP-glucosyl transferase 73C2
AT1G26330	DNA binding	AT1G34300	lectin protein kinase family protein	AT1G79160		AT3G50720	Protein kinase superfamily protein	AT2G26160	F-box family protein with a domain of unknown function (DUF295)	AT2G36770	UDP-Glycosyltransferase superfamily protein
AT1G26340	ATCB5-A_B5 #6_CB5-A__cytochrome B5 isoform A	AT1G34315		AT1G79170		AT3G50730	Protein kinase superfamily protein	AT2G26250	FDH_KCS10__3-ketoacyl-CoA synthase 10	AT2G36780	UDP-Glycosyltransferase superfamily protein
AT1G26370	RID1__RNA helicase family protein	AT1G34340	alpha/beta-Hydrolases superfamily protein	AT1G79250	AGC1.7__AGC kinase 1.7	AT3G51030	ATTRX H1_ATTRX1_TRX1__thioredoxin H-type 1	AT2G26865		AT2G36815
AT1G26440	ATUPS5_UPS5_UPS5__ureide permease 5	AT1G34419		AT1G79360	ATOCT2_OCT2_OCT2__organic cation/carnitine transporter 2	AT3G51070	S-adenosyl-L-methionine-dependent methyltransferases superfamily protein	AT2G26870	NPC2__non-specific phospholipase C2	AT2G36970	UDP-Glycosyltransferase superfamily protein
AT1G26470	SNS1	AT1G34420	leucine-rich repeat transmembrane protein kinase family protein	AT1G79370	CYP79C1__cytochrome P450, family 79, subfamily C, polypeptide 1	AT3G51700	PIF1 helicase	AT2G26880	AGL41__AGAMOUS-like 41	AT2G36985	DVL16_ROT4__DVL family protein
AT1G26480	GF14 IOTA_GRF12__general regulatory factor 12	AT1G34430	EMB3003__2-oxoacid dehydrogenases acyltransferase family protein	AT1G79430	APL_WDY__Homeodomain-like superfamily protein	AT3G52010	scpl37__serine carboxypeptidase-like 37	AT2G27520	F-box and associated interaction domains-containing protein	AT2G37010	ATNAP12_NAP12__non-intrinsic ABC protein 12
AT1G26520	Cobalamin biosynthesis CobW-like protein	AT1G34630		AT1G79450	ALIS5__ALA-interacting subunit 5	AT3G52510	F-box associated ubiquitination effector family protein	AT2G27550	ATC__centroradialis	AT2G37390	NAKR2__Chloroplast-targeted copper chaperone protein
AT1G26530	PIN domain-like family protein	AT1G34640	peptidases	AT1G79470	Aldolase-type TIM barrel family protein	AT3G52690	RNI-like superfamily protein	AT2G27570	P-loop containing nucleoside triphosphate hydrolases superfamily protein	AT2G37435	Cystatin/monellin superfamily protein
AT1G26550	FKBP-like peptidyl-prolyl cis-trans isomerase family protein	AT1G35350	EXS (ERD1/XPR1/SYG1) family protein	AT1G79580	ANAC033_SMB_URP7__NAC (No Apical Meristem) domain transcriptional regulator superfamily protein	AT3G52810	ATPAP21_PAP21__purple acid phosphatase 21	AT2G27660	Cysteine/Histidine-rich C1 domain family protein	AT2G37460	UMAMIT12__nodulin MtN21 /EamA-like transporter family protein
AT1G26570	ATUGD1_UGD1__UDP-glucose dehydrogenase 1	AT1G35420	alpha/beta-Hydrolases superfamily protein	AT1G79680	ATWAKL10_WAKL10__WALL ASSOCIATED KINASE (WAK)-LIKE 10	AT3G53050	D-galactoside/L-rhamnose binding SUEL lectin protein	AT2G27670	Domain of unknown function DUF220	AT2G37610	SMR12
AT1G26580		AT1G35430		AT1G79760	DTA4__downstream target of AGL15-4	AT3G53060	ASK6_SK6__SKP1-like 6	AT2G27690	CYP94C1__cytochrome P450, family 94, subfamily C, polypeptide 1	AT2G37720	TBL15__TRICHOME BIREFRINGENCE-LIKE 15
AT1G26610	C2H2-like zinc finger protein	AT1G35510	O-fucosyltransferase family protein	AT1G79770	Protein of unknown function (DUF1677)	AT3G53065	D-galactoside/L-rhamnose binding SUEL lectin protein	AT2G27700	eukaryotic translation initiation factor 2 family protein / eIF-2 family protein	AT2G38250	Homeodomain-like superfamily protein
AT1G26630	ATELF5A-2_ELF5A-2_FBR12__Eukaryotic translation initiation factor 5A-1 (eIF-5A 1) protein	AT1G35515	MYB8	AT1G79800	AtENODL7_ENODL7__early nodulin-like protein 7	AT3G53294		AT2G27880	AGO5_AtAGO5__Argonaute family protein	AT2G38304
AT1G26640	IPK__Amino acid kinase family protein	AT1G35516	myb-like transcription factor family protein	AT1G79840	GL2__HD-ZIP IV family of homeobox-leucine zipper protein with lipid-binding START domain	AT3G53300	CYP71B31__cytochrome P450, family 71, subfamily B, polypeptide 31	AT2G27990	BLH8_PNF__BEL1-like homeodomain 8	AT2G38320	TBL34__TRICHOME BIREFRINGENCE-LIKE 34
AT1G26650		AT1G35560	AtTCP23_TCP23__TCP family transcription factor	AT1G79850	CS17_PDE347_PRPS17_RPS17__ribosomal protein S17	AT3G53550	FBD-like domain family protein	AT2G28010	Eukaryotic aspartyl protease family protein	AT2G38500	2-oxoglutarate (2OG) and Fe(II)-dependent oxygenase superfamily protein
AT1G26665	Mediator complex, subunit Med10	AT1G35710	Protein kinase family protein with leucine-rich repeat domain	AT1G79860	ATROPGEF12_MEE64_ROPGEF12__RHO guanyl-nucleotide exchange factor 12	AT3G54070	Ankyrin repeat family protein	AT2G28020	MED20C	AT2G38600	HAD superfamily, subfamily IIIB acid phosphatase
AT1G26670	ATVTI12_VTI12_VTI1B__Vesicle transport v-SNARE family protein	AT1G35720	ANN1_ANNAT1_AtANN1_ATOXY5_OXY5__annexin 1	AT1G80090	CBSX4__Cystathionine beta-synthase (CBS) family protein	AT3G55100	ABCG17__ABC-2 type transporter family protein	AT2G28030	Eukaryotic aspartyl protease family protein	AT2G38995	O-acyltransferase (WSD1-like) family protein
AT1G26750		AT1G35730	APUM9_PUM9__pumilio 9	AT1G80100	AHP6_HP6__histidine phosphotransfer protein 6	AT3G55170	Ribosomal L29 family protein	AT2G28270	Cysteine/Histidine-rich C1 domain family protein	AT2G39010	PIP2;6_PIP2E__plasma membrane intrinsic protein 2E
AT1G26760	ATXR1_SDG35__SET domain protein 35	AT1G36050	Endoplasmic reticulum vesicle transporter protein	AT1G80110	ATPP2-B11_PP2-B11__phloem protein 2-B11	AT3G55190	MAGL11__alpha/beta-Hydrolases superfamily protein	AT2G28315	UXT1__Nucleotide/sugar transporter family protein	AT2G39200	ATMLO12_MLO12__Seven transmembrane MLO family protein
AT1G26810	GALT1__galactosyltransferase1	AT1G36160	ACC1_AT-ACC1_EMB22_GK_GSD1_PAS3_SFR3__acetyl-CoA carboxylase 1	AT1G80130	Tetratricopeptide repeat (TPR)-like superfamily protein	AT3G55370	OBP3__OBF-binding protein 3	AT2G28340	GATA13__GATA transcription factor 13	AT2G39240	RNA polymerase I specific transcription initiation factor RRN3 protein
AT1G26830	ATCUL3_ATCUL3A_CUL3_CUL3A__cullin 3	AT1G36280	L-Aspartase-like family protein	AT1G80133	AtEPFL8	AT3G55590	Glucose-1-phosphate adenylyltransferase family protein	AT2G28420	GLYI8__Lactoylglutathione lyase / glyoxalase I family protein	AT2G39250	SNZ__Integrase-type DNA-binding superfamily protein
AT1G26840	ATORC6_ORC6__origin recognition complex protein 6	AT1G36320		AT1G80140	Pectin lyase-like superfamily protein	AT3G55650	Pyruvate kinase family protein	AT2G28490	RmlC-like cupins superfamily protein	AT2G39310	JAL22__jacalin-related lectin 22
AT1G26880	Ribosomal protein L34e superfamily protein	AT1G36380		AT1G80160	GLYI7__Lactoylglutathione lyase / glyoxalase I family protein	AT3G55672	Plant self-incompatibility protein S1 family	AT2G28507		AT2G39320	Cysteine proteinases superfamily protein
AT1G26900	Pentatricopeptide repeat (PPR) superfamily protein	AT1G36940		AT1G80220	Protein of unknown function (DUF1644)	AT3G55677	Plant self-incompatibility protein S1 family	AT2G28510	Dof-type zinc finger DNA-binding family protein	AT2G39410	MAGL7__alpha/beta-Hydrolases superfamily protein
AT1G26910	RPL10B__Ribosomal protein L16p/L10e family protein	AT1G37130	ATNR2_B29_CHL3_NIA2_NIA2-1_NR_NR2__nitrate reductase 2	AT1G80240	DGR1__Protein of unknown function, DUF642	AT3G55680	Plant invertase/pectin methylesterase inhibitor superfamily protein	AT2G28590	Protein kinase superfamily protein	AT2G39415	F-box family protein
AT1G26940	Cyclophilin-like peptidyl-prolyl cis-trans isomerase family protein	AT1G38131	O-fucosyltransferase family protein	AT1G80330	ATGA3OX4_GA3OX4__gibberellin 3-oxidase 4	AT3G55790		AT2G28610	PRS_PRS1_WOX3__Homeodomain-like superfamily protein	AT2G39420	MAGL8__alpha/beta-Hydrolases superfamily protein
AT1G26976		AT1G41830	SKS6_SKS6__SKU5-similar 6	AT1G80340	ATGA3OX2_GA3OX2_GA4H__gibberellin 3-oxidase 2	AT3G55890	Yippee family putative zinc-binding protein	AT2G28625	PCA22	AT2G39590	Ribosomal protein S8 family protein
AT1G27000	Protein of unknown function (DUF1664)	AT1G42430	ESV1	AT1G80390	IAA15__indole-3-acetic acid inducible 15	AT3G56610		AT2G28630	KCS12__3-ketoacyl-CoA synthase 12	AT2G39710	Eukaryotic aspartyl protease family protein
AT1G27008		AT1G42550	PMI1__plastid movement impaired1	AT1G80450	VQ motif-containing protein	AT3G56780	FBD, F-box and Leucine Rich Repeat domains containing protein	AT2G28780		AT2G39782
AT1G27060	Regulator of chromosome condensation (RCC1) family protein	AT1G42960		AT1G80580	Integrase-type DNA-binding superfamily protein	AT3G56790	RNA splicing factor-related	AT2G28790	Pathogenesis-related thaumatin superfamily protein	AT2G39820	eIF6B__Translation initiation factor IF6
AT1G27070	PTST2__5'-AMP-activated protein kinase-related	AT1G42970	GAPB__glyceraldehyde-3-phosphate dehydrogenase B subunit	AT1G80730	ATZFP1_ZFP1__zinc-finger protein 1	AT3G58190	ASL16_LBD29__lateral organ boundaries-domain 29	AT2G28810	Dof-type zinc finger DNA-binding family protein	AT2G39830	DAR2_LRD3__DA1-related protein 2
AT1G27080	AtNPF2.12_NPF2.12_NRT1.6__nitrate transporter 1.6	AT1G43000	PLATZ transcription factor family protein	AT1G80740	CMT1_DMT4__chromomethylase 1	AT3G58210	TRAF-like family protein	AT2G28850	CYP710A3__cytochrome P450, family 710, subfamily A, polypeptide 3	AT2G39850	Subtilisin-like serine endopeptidase family protein
AT1G27110	Tetratricopeptide repeat (TPR)-like superfamily protein	AT1G43160	RAP2.6__related to AP2 6	AT1G80760	NIP6_NIP6;1_NLM7__NOD26-like intrinsic protein 6;1	AT3G58240	TRAF-like superfamily protein	AT2G28860	CYP710A4__cytochrome P450, family 710, subfamily A, polypeptide 4	AT2G39851	SPI-2__Proteinase inhibitor, propeptide
AT1G27150	Tetratricopeptide repeat (TPR)-like superfamily protein	AT1G43600	Haloacid dehalogenase-like hydrolase (HAD) superfamily protein	AT1G80820	ATCCR2_CCR2__cinnamoyl coa reductase	AT3G58250	TRAF-like family protein	AT2G28870	SMR10	AT2G39855
AT1G27190	BIR3__Leucine-rich repeat protein kinase family protein	AT1G43610	Haloacid dehalogenase-like hydrolase (HAD) superfamily protein	AT1G80831		AT3G58260	TRAF-like family protein	AT2G29045	LCR62__low-molecular-weight cysteine-rich 62	AT2G40233
AT1G27200	Domain of unknown function (DUF23)	AT1G43670	AtcFBP_cyfbp_FBP_FINS1__Inositol monophosphatase family protein	AT1G80865		AT3G58290	TRAF-like superfamily protein	AT2G29090	CYP707A2__cytochrome P450, family 707, subfamily A, polypeptide 2	AT2G40560	Protein kinase superfamily protein
AT1G27240	Paired amphipathic helix (PAH2) superfamily protein	AT1G43780	scpl44__serine carboxypeptidase-like 44	AT2G01008		AT3G58310	Domain of unknown function (DUF26)	AT2G29125	DVL13_RTFL2__ROTUNDIFOLIA like 2	AT2G40610	ATEXP8_ATEXPA8_ATHEXP ALPHA 1.11_EXP8_EXPA8__expansin A8
AT1G27250	Paired amphipathic helix (PAH2) superfamily protein	AT1G43900	Protein phosphatase 2C family protein	AT2G01021		AT3G58320	Ubiquitin-specific protease family C19-related protein	AT2G29220	LecRK-III.1__Concanavalin A-like lectin protein kinase family protein	AT2G40740	ATWRKY55_WRKY55__WRKY DNA-binding protein 55
AT1G27260	Paired amphipathic helix (PAH2) superfamily protein	AT1G43910	P-loop containing nucleoside triphosphate hydrolases superfamily protein	AT2G01023		AT3G58330	Arabidopsis phospholipase-like protein (PEARLI 4) family	AT2G29350	SAG13__senescence-associated gene 13	AT2G40745
AT1G27270	Paired amphipathic helix (PAH2) superfamily protein	AT1G43980	Tetratricopeptide repeat (TPR)-like superfamily protein	AT2G01240	Reticulon family protein	AT3G58340	TRAF-like family protein	AT2G29370	NAD(P)-binding Rossmann-fold superfamily protein	AT2G40750	ATWRKY54_WRKY54__WRKY DNA-binding protein 54
AT1G27280	Paired amphipathic helix (PAH2) superfamily protein	AT1G44000	SGRL	AT2G01340	At17.1	AT3G58350	RTM3__RESTRICTED TEV MOVEMENT 3	AT2G29380	HAI3__highly ABA-induced PP2C gene 3	AT2G41380	S-adenosyl-L-methionine-dependent methyltransferases superfamily protein
AT1G27290		AT1G44100	AAP5__amino acid permease 5	AT2G01430	ATHB-17_ATHB17_HB17__homeobox-leucine zipper protein 17	AT3G58360	TRAF-like family protein	AT2G29430	Family of unknown function (DUF572)	AT2G41445
AT1G27300		AT1G44170	ALDH3H1_ALDH4__aldehyde dehydrogenase 3H1	AT2G01500	HOS9_PFS2_WOX6__Homeodomain-like superfamily protein	AT3G58370	TRAF-like family protein	AT2G29440	ATGSTU6_GST24_GSTU6__glutathione S-transferase tau 6	AT2G41470
AT1G27330	Ribosome associated membrane protein RAMP4	AT1G44414		AT2G01520	MLP328_ZCE1__MLP-like protein 328	AT3G58380	TRAF-like family protein	AT2G29600	Galactose oxidase/kelch repeat superfamily protein	AT2G41473	F-box family protein
AT1G27350	Ribosome associated membrane protein RAMP4	AT1G44446	ATCAO_CAO_CH1__Pheophorbide a oxygenase family protein with Rieske [2Fe-2S] domain	AT2G01530	MLP329_ZCE2__MLP-like protein 329	AT3G58390	Eukaryotic release factor 1 (eRF1) family protein	AT2G29654		AT2G41610
AT1G27360	SPL11__squamosa promoter-like 11	AT1G44575	CP22_NPQ4_PSBS__Chlorophyll A-B binding family protein	AT2G01610	Plant invertase/pectin methylesterase inhibitor superfamily protein	AT3G58400	TRAF-like family protein	AT2G29660	zinc finger (C2H2 type) family protein	AT2G41870	AtREM4.2_REM4.2__Remorin family protein
AT1G27370	SPL10__squamosa promoter binding protein-like 10	AT1G44608		AT2G01660	PDLP6__plasmodesmata-located protein 6	AT3G58440	TRAF-like superfamily protein	AT2G29780	Galactose oxidase/kelch repeat superfamily protein	AT2G41940	ZFP8__zinc finger protein 8
AT1G27380	RIC2__ROP-interactive CRIB motif-containing protein 2	AT1G44760	Adenine nucleotide alpha hydrolases-like superfamily protein	AT2G01770	ATVIT1_VIT1__vacuolar iron transporter 1	AT3G58780	AGL1_SHP1__K-box region and MADS-box transcription factor family protein	AT2G29790	Maternally expressed gene (MEG) family protein	AT2G42140	VQ motif-containing protein
AT1G27385		AT1G44790	ChaC-like family protein	AT2G01810	RING/FYVE/PHD zinc finger superfamily protein	AT3G58860	F-box/RNI-like superfamily protein	AT2G29800	Galactose oxidase/kelch repeat superfamily protein	AT2G42410	ATZFP11_ZFP11__zinc finger protein 11
AT1G27390	TOM20-2__translocase outer membrane 20-2	AT1G44810	GPL4__DNA-binding storekeeper protein-related transcriptional regulator	AT2G01890	ATPAP8_PAP8__purple acid phosphatase 8	AT3G58877		AT2G29810	Galactose oxidase/kelch repeat superfamily protein	AT2G42430	ASL18_LBD16__lateral organ boundaries-domain 16
AT1G27410	DNA repair metallo-beta-lactamase family protein	AT1G44920		AT2G01900	t5ptase9__DNAse I-like superfamily protein	AT3G58880	F-box/RNI-like superfamily protein	AT2G29820	Galactose oxidase/kelch repeat superfamily protein	AT2G42440	ASL15_LBD17__Lateral organ boundaries (LOB) domain family protein
AT1G27420	Galactose oxidase/kelch repeat superfamily protein	AT1G44990		AT2G01913		AT3G59170	F-box/RNI-like superfamily protein	AT2G29830	Galactose oxidase/kelch repeat superfamily protein	AT2G42470	TRAF-like family protein
AT1G27430	GYF domain-containing protein	AT1G45010	TRAM, LAG1 and CLN8 (TLC) lipid-sensing domain containing protein	AT2G01940	ATIDD15_IDD15_SGR5__C2H2-like zinc finger protein	AT3G59230	RNI-like superfamily protein	AT2G29840	RING/U-box superfamily protein	AT2G42530	COR15B__cold regulated 15b
AT1G27435		AT1G45015	MD-2-related lipid recognition domain-containing protein	AT2G01960	TET14__tetraspanin14	AT3G59240	RNI-like superfamily protein	AT2G29850		AT2G42540	AtCOR15A_COR15_COR15A__cold-regulated 15a
AT1G27440	ATGUT1_GUT2_IRX10__Exostosin family protein	AT1G45110	Tetrapyrrole (Corrin/Porphyrin) Methylases	AT2G01990		AT3G59620	Mannose-binding lectin superfamily protein	AT2G30130	ASL5_LBD12_PCK1__Lateral organ boundaries (LOB) domain family protein	AT2G43060	AtIBH1_IBH1__ILI1 binding bHLH 1
AT1G27450	APT1_ATAPT1__adenine phosphoribosyl transferase 1	AT1G45130	AtBGAL5_BGAL5__beta-galactosidase 5	AT2G02000	GAD3__glutamate decarboxylase 3	AT3G59680		AT2G30220	GDSL-like Lipase/Acylhydrolase family protein	AT2G43140	bHLH129__basic helix-loop-helix (bHLH) DNA-binding superfamily protein
AT1G27460	NPGR1__no pollen germination related 1	AT1G45150		AT2G02010	GAD4__glutamate decarboxylase 4	AT3G60090	VQ motif-containing protein	AT2G30300	Major facilitator superfamily protein	AT2G43150	Proline-rich extensin-like family protein
AT1G27500	KLCR3__Tetratricopeptide repeat (TPR)-like superfamily protein	AT1G45207	Remorin family protein	AT2G02060	Homeodomain-like superfamily protein	AT3G60700	Protein of unknown function (DUF1163)	AT2G30310	GDSL-like Lipase/Acylhydrolase family protein	AT2G43510	ATTI1_TI1__trypsin inhibitor protein 1
AT1G27520	MNS5__Glycosyl hydrolase family 47 protein	AT1G45332	Translation elongation factor EFG/EF2 protein	AT2G02070	AtIDD5_IDD5_RVN__indeterminate(ID)-domain 5	AT3G60710	F-box family protein	AT2G30340	LBD13__LOB domain-containing protein 13	AT2G43520	ATTI2_TI2__trypsin inhibitor protein 2
AT1G27530		AT1G45403	membrane protein	AT2G02080	AtIDD4_IDD4_IME__indeterminate(ID)-domain 4	AT3G60790	F-box family protein	AT2G30370	AtEPFL6_CHAL_EPFL6__allergen-related	AT2G43620	Chitinase family protein
AT1G27565		AT1G45474	Lhca5__photosystem I light harvesting complex gene 5	AT2G02120	LCR70_PDF2.1__Scorpion toxin-like knottin superfamily protein	AT3G61389		AT2G31050	Cupredoxin superfamily protein	AT2G43660	Carbohydrate-binding X8 domain superfamily protein
AT1G27570	phosphatidylinositol 3- and 4-kinase family protein	AT1G45616	AtRLP6_RLP6__receptor like protein 6	AT2G02130	LCR68_PDF2.3__low-molecular-weight cysteine-rich 68	AT3G61500		AT2G31082	CLE7__CLAVATA3/ESR-RELATED 7	AT2G43670	Carbohydrate-binding X8 domain superfamily protein
AT1G27590		AT1G45688	CC1	AT2G02140	LCR72_PDF2.6__low-molecular-weight cysteine-rich 72	AT3G61510	ACS1_AT-ACS1__ACC synthase 1	AT2G31160	LSH3_OBO1__Protein of unknown function (DUF640)	AT2G43740	Mannose-binding lectin superfamily protein
AT1G27595	TANG1	AT1G46768	RAP2.1__related to AP2 1	AT2G02250	AtPP2-B2_PP2-B2__phloem protein 2-B2	AT3G61898		AT2G31180	ATMYB14_MYB14_MYB14AT__myb domain protein 14	AT2G43920	ATHOL2_HOL2__S-adenosyl-L-methionine-dependent methyltransferases superfamily protein
AT1G27630	CYCT1;3__cyclin T 1;3	AT1G47128	RD21_RD21A__Granulin repeat cysteine protease family protein	AT2G02310	AtPP2-B6_PP2-B6__phloem protein 2-B6	AT3G61962	Putative membrane lipoprotein	AT2G31425	Plant invertase/pectin methylesterase inhibitor superfamily protein	AT2G44070	NagB/RpiA/CoA transferase-like superfamily protein
AT1G27640		AT1G47240	ATNRAMP2_NRAMP2__NRAMP metal ion transporter 2	AT2G02450	ANAC034_ANAC035_AtLOV1_LOV1_NAC035__NAC domain containing protein 35	AT3G62336		AT2G31430	PMEI5__Plant invertase/pectin methylesterase inhibitor superfamily protein	AT2G44110	ATMLO15_MLO15__Seven transmembrane MLO family protein
AT1G27650	ATU2AF35A__U2 snRNP auxiliary factor small subunit, putative	AT1G47250	PAF2__20S proteasome alpha subunit F2	AT2G02610	Cysteine/Histidine-rich C1 domain family protein	AT3G62340	AtWRKY68_WRKY68__WRKY family transcription factor	AT2G31432	Plant invertase/pectin methylesterase inhibitor superfamily protein	AT2G44480	BGLU17__beta glucosidase 17
AT1G27695	TGD5__glycine-rich protein	AT1G47270	AtTLP6_TLP6__tubby like protein 6	AT2G02620	Cysteine/Histidine-rich C1 domain family protein	AT3G62350		AT2G31460	Domain of unknown function (DUF313)	AT2G44570	AtGH9B12_GH9B12__glycosyl hydrolase 9B12
AT1G27700	Syntaxin/t-SNARE family protein	AT1G47290	3BETAHSD/D1_AT3BETAHSD/D1__3beta-hydroxysteroid-dehydrogenase/decarboxylase isoform 1	AT2G02630	Cysteine/Histidine-rich C1 domain family protein	AT4G00070	RING/U-box superfamily protein	AT2G31690	DALL5__alpha/beta-Hydrolases superfamily protein	AT2G44925
AT1G27720	TAF4_TAF4B__TBP-associated factor 4B	AT1G47490	ATRBP47C_RBP47C__RNA-binding protein 47C	AT2G02640	Cysteine/Histidine-rich C1 domain family protein	AT4G00124		AT2G31700		AT2G44930	Plant protein of unknown function (DUF247)
AT1G27750	nucleic acid binding	AT1G47495		AT2G02650	Ribonuclease H-like superfamily protein	AT4G00160	F-box/RNI-like/FBD-like domains-containing protein	AT2G31760	ARI10_ATARI10__RING/U-box superfamily protein	AT2G45050	GATA2__GATA transcription factor 2
AT1G27752	Ubiquitin system component Cue protein	AT1G47530	DTX33__MATE efflux family protein	AT2G02660	F-box associated ubiquitination effector family protein	AT4G00230	XSP1__xylem serine peptidase 1	AT2G31770	ARI9_ATARI9__RING/U-box superfamily protein	AT2G45406	Galactose oxidase/kelch repeat superfamily protein
AT1G27770	ACA1_PEA1__autoinhibited Ca2+-ATPase 1	AT1G47560	SEC3B__exocyst complex component sec3B	AT2G02680	Cysteine/Histidine-rich C1 domain family protein	AT4G00250	AtSTKL2__DNA-binding storekeeper protein-related transcriptional regulator	AT2G31780	ARI11_ATARI11__RING/U-box superfamily protein	AT2G45840	Arabidopsis thaliana protein of unknown function (DUF821)
AT1G27840	ATCSA-1__Transducin/WD40 repeat-like superfamily protein	AT1G47570	RING/U-box superfamily protein	AT2G02690	Cysteine/Histidine-rich C1 domain family protein	AT4G00315	FOL1__F-box/RNI-like/FBD-like domains-containing protein	AT2G31930		AT2G46160	RING/U-box superfamily protein
AT1G27850		AT1G47578	Biotin/lipoate A/B protein ligase family	AT2G02700	Cysteine/Histidine-rich C1 domain family protein	AT4G00320	F-box/RNI-like superfamily protein	AT2G31940		AT2G46494	RING/U-box superfamily protein
AT1G27880	DEAD/DEAH box RNA helicase family protein	AT1G47580	DYW1__Pentatricopeptide repeat (PPR) superfamily protein	AT2G02770	4'-phosphopantetheinyl transferase superfamily	AT4G00416	MBD3__methyl-CPG-binding domain 3	AT2G31945		AT2G46495	RING/U-box superfamily protein
AT1G27900	RNA helicase family protein	AT1G47655	Dof-type zinc finger DNA-binding family protein	AT2G03000	RING/U-box superfamily protein	AT4G00467	Calcium-dependent lipid-binding (CaLB domain) family protein	AT2G31981		AT2G46590	DAG2__Dof-type zinc finger DNA-binding family protein
AT1G27910	ATPUB45_PUB45__plant U-box 45	AT1G47670	Transmembrane amino acid transporter family protein	AT2G03010	Family of unknown function (DUF577)	AT4G00880	SAUR31__SAUR-like auxin-responsive protein family	AT2G32130	Plant protein of unknown function (DUF641)	AT2G46630
AT1G27920	MAP65-8__microtubule-associated protein 65-8	AT1G47710	AtSERPIN1_SERPIN1__Serine protease inhibitor (SERPIN) family protein	AT2G03020	Heat shock protein HSP20/alpha crystallin family	AT4G01420	CBL5__calcineurin B-like protein 5	AT2G32140	transmembrane receptors	AT2G46870	NGA1__AP2/B3-like transcriptional factor family protein
AT1G27980	ATDPL1_DPL1__dihydrosphingosine phosphate lyase	AT1G47720	OSB1__Primosome PriB/single-strand DNA-binding	AT2G03030	Toll-Interleukin-Resistance (TIR) domain family protein	AT4G01430	UMAMIT29__nodulin MtN21 /EamA-like transporter family protein	AT2G32160	S-adenosyl-L-methionine-dependent methyltransferases superfamily protein	AT2G46880	ATPAP14_PAP14__purple acid phosphatase 14
AT1G28040	RING/U-box superfamily protein	AT1G47760	AGL102__AGAMOUS-like 102	AT2G03040	emp24/gp25L/p24 family/GOLD family protein	AT4G01440	UMAMIT31__nodulin MtN21 /EamA-like transporter family protein	AT2G32190	AthCYSTM4	AT2G46970	PIL1__phytochrome interacting factor 3-like 1
AT1G28050	BBX13__B-box type zinc finger protein with CCT domain	AT1G47840	HXK3__hexokinase 3	AT2G03190	ASK16_SK16__SKP1-like 16	AT4G01516		AT2G32270	ZIP3__zinc transporter 3 precursor	AT2G47190	ATMYB2_MYB2__myb domain protein 2
AT1G28100		AT1G47900	Plant protein of unknown function (DUF869)	AT2G03290	emp24/gp25L/p24 family/GOLD family protein	AT4G01650	Polyketide cyclase / dehydrase and lipid transport protein	AT2G32275	Expressed protein	AT2G47240	CER8_LACS1__AMP-dependent synthetase and ligase family protein
AT1G28120		AT1G47960	ATC/VIF1_AtCIF1_C/VIF1_CIF1__cell wall / vacuolar inhibitor of fructosidase 1	AT2G03300	ATTX12__Toll-Interleukin-Resistance (TIR) domain family protein	AT4G01830	ABCB5_PGP5__P-glycoprotein 5	AT2G32280	VCC__Protein of unknown function (DUF1218)	AT2G47430	CKI1__Signal transduction histidine kinase
AT1G28140		AT1G47970		AT2G03320		AT4G01890	Pectin lyase-like superfamily protein	AT2G32487		AT3G01080	ATWRKY58_WRKY58__WRKY DNA-binding protein 58
AT1G28150		AT1G48030	mtLPD1__mitochondrial lipoamide dehydrogenase 1	AT2G03360	Glycosyltransferase family 61 protein	AT4G01897		AT2G32530	ATCSLB03_ATCSLB3_CSLB03__cellulose synthase-like B3	AT3G01322	ECA1-like gametogenesis related family protein
AT1G28180	P-loop containing nucleoside triphosphate hydrolases superfamily protein	AT1G48100	PGX3__Pectin lyase-like superfamily protein	AT2G03550	alpha/beta-Hydrolases superfamily protein	AT4G02190	Cysteine/Histidine-rich C1 domain family protein	AT2G32550	Cell differentiation, Rcd1-like protein	AT3G01323	ECA1-like gametogenesis related family protein
AT1G28200	FIP1__FH interacting protein 1	AT1G48120	MAIL3__hydrolases;protein serine/threonine phosphatases	AT2G03710	AGL3_SEP4__K-box region and MADS-box transcription factor family protein	AT4G02310	Galactose oxidase/kelch repeat superfamily protein	AT2G32610	ATCSLB01_ATCSLB1_CSLB01_CSLB01__cellulose synthase-like B1	AT3G01324	ECA1-like gametogenesis related family protein
AT1G28210	AtDjB1_ATJ1__DNAJ heat shock family protein	AT1G48230	nodulin MtN21 /EamA-like transporter family protein	AT2G03740	LEA11__late embryogenesis abundant domain-containing protein / LEA domain-containing protein	AT4G02700	SULTR3;2__sulfate transporter 3;2	AT2G32620	ATCSLB02_ATCSLB2_CSLB02_CSLB02__cellulose synthase-like B	AT3G01325	Expressed protein
AT1G28220	ATPUP3_PUP3__purine permease 3	AT1G48280	hydroxyproline-rich glycoprotein family protein	AT2G04025	GLV7_RGF3	AT4G02733	F-box family protein	AT2G32690	ATGRP23_GRP23__glycine-rich protein 23	AT3G01326	ECA1 gametogenesis related family protein
AT1G28240	Protein of unknown function (DUF616)	AT1G48300	DGAT3	AT2G04046	Defensin-like (DEFL) family protein	AT4G03160		AT2G32785		AT3G01327	ECA1-like gametogenesis related family protein
AT1G28250		AT1G48320	DHNAT1__Thioesterase superfamily protein	AT2G04050	MATE efflux family protein	AT4G03165		AT2G32788		AT3G01328	ECA1-like gametogenesis related family protein
AT1G28280	MVQ1__VQ motif-containing protein	AT1G48330		AT2G04090	MATE efflux family protein	AT4G03170	AP2/B3-like transcriptional factor family protein	AT2G32790	Ubiquitin-conjugating enzyme family protein	AT3G01329	ECA1-like gametogenesis related family protein
AT1G28281		AT1G48370	YSL8__YELLOW STRIPE like 8	AT2G04100	MATE efflux family protein	AT4G03298		AT2G32820	Transcription elongation factor (TFIIS) family protein	AT3G01331	ECA1 gametogenesis related family protein
AT1G28320	AtDEG15_DEG15__protease-related	AT1G48400	F-box/RNI-like/FBD-like domains-containing protein	AT2G04160	AIR3__Subtilisin-like serine endopeptidase family protein	AT4G03565	Cystatin/monellin superfamily protein	AT2G32830	PHT1;5_PHT5__phosphate transporter 1;5	AT3G01490	Protein kinase superfamily protein
AT1G28327		AT1G48430	Dihydroxyacetone kinase	AT2G04170	TRAF-like family protein	AT4G03566		AT2G32835	RALFL16__RALF-like 16	AT3G01513
AT1G28350	Nucleotidylyl transferase superfamily protein	AT1G48480	RKL1__receptor-like kinase 1	AT2G04420	Polynucleotidyl transferase, ribonuclease H-like superfamily protein	AT4G04080	ATISU3_ISU3__ISCU-like 3	AT2G32860	BGLU33__beta glucosidase 33	AT3G01830	Calcium-binding EF-hand family protein
AT1G28380	NSL1__MAC/Perforin domain-containing protein	AT1G48490	Protein kinase superfamily protein	AT2G04500	Cysteine/Histidine-rich C1 domain family protein	AT4G04090	BTB/POZ domain-containing protein	AT2G32870	TRAF-like family protein	AT3G02150	A-PTF-1_bHLHb1_PTF1_TCP13_TFPD__plastid transcription factor 1
AT1G28410		AT1G48540	Outer arm dynein light chain 1 protein	AT2G04680	Cysteine/Histidine-rich C1 domain family protein	AT4G04510	CRK38__cysteine-rich RLK (RECEPTOR-like protein kinase) 38	AT2G32880	TRAF-like family protein	AT3G02240	GLV4_RGF7
AT1G28420	HB-1_RLT1__homeobox-1	AT1G48560		AT2G04795		AT4G04890	PDF2__protodermal factor 2	AT2G32885	Rapid alkalinization factor (RALF) family protein	AT3G02242	GLV8
AT1G28490	ATSYP61_OSM1_SYP61__syntaxin of plants 61	AT1G48580		AT2G05070	LHCB2_LHCB2.2__photosystem II light harvesting complex gene 2.2	AT4G04900	RIC10__ROP-interactive CRIB motif-containing protein 10	AT2G32890	RALFL17__RALF-like 17	AT3G03270	HRU1__Adenine nucleotide alpha hydrolases-like superfamily protein
AT1G28510	Optic atrophy 3 protein (OPA3)	AT1G48610	AT hook motif-containing protein	AT2G05100	LHCB2_LHCB2.1__photosystem II light harvesting complex gene 2.1	AT4G05130	ATENT4_ENT4__equilibrative nucleoside transporter 4	AT2G33070	ATNSP2_NSP2__nitrile specifier protein 2	AT3G03272	Protein of unknown function (DUF1278)
AT1G28530	ANU10	AT1G48620	HON5__high mobility group A5	AT2G05380	GRP3S__glycine-rich protein 3 short isoform	AT4G05260	Ubiquitin-like superfamily protein	AT2G33080	AtRLP28_RLP28__receptor like protein 28	AT3G03280
AT1G28540		AT1G48630	RACK1B_RACK1B_AT__receptor for activated C kinase 1B	AT2G05440	ATGRP9_GRP9__GLYCINE RICH PROTEIN 9	AT4G05265		AT2G33160	NMA__glycoside hydrolase family 28 protein / polygalacturonase (pectinase) family protein	AT3G03290	Adenine nucleotide alpha hydrolases-like superfamily protein
AT1G28550	AtRABA1i_RABA1i__RAB GTPase homolog A1I	AT1G48650	DEA(D/H)-box RNA helicase family protein	AT2G05500		AT4G05270	Ubiquitin-like superfamily protein	AT2G33270	ACHT3__atypical CYS HIS rich thioredoxin 3	AT3G03480	CHAT__acetyl CoA:(Z)-3-hexen-1-ol acetyltransferase
AT1G28560	SRD2__snRNA activating complex family protein	AT1G48750	Bifunctional inhibitor/lipid-transfer protein/seed storage 2S albumin superfamily protein	AT2G05510	Glycine-rich protein family	AT4G07940	Protein of unknown function (DUF3245)	AT2G33350	CCT motif family protein	AT3G04060	anac046_NAC046__NAC domain containing protein 46
AT1G28630		AT1G48920	ATNUC-L1_NUC-L1_NUC1_PARL1__nucleolin like 1	AT2G05520	ATGRP-3_ATGRP3_GRP-3_GRP3__glycine-rich protein 3	AT4G08263		AT2G33509		AT3G04160
AT1G28690	Tetratricopeptide repeat (TPR)-like superfamily protein	AT1G48930	AtGH9C1_GH9C1__glycosyl hydrolase 9C1	AT2G05530	Glycine-rich protein family	AT4G08290	UMAMIT20__nodulin MtN21 /EamA-like transporter family protein	AT2G33510	CFL1	AT3G04210	TN13__Disease resistance protein (TIR-NBS class)
AT1G28710	Nucleotide-diphospho-sugar transferase family protein	AT1G48960	Adenine nucleotide alpha hydrolases-like superfamily protein	AT2G05540	Glycine-rich protein family	AT4G08395		AT2G33520	AthCYSTM7	AT3G04270
AT1G28815		AT1G48970	NagB/RpiA/CoA transferase-like superfamily protein	AT2G05580	Glycine-rich protein family	AT4G08450	Disease resistance protein (TIR-NBS-LRR class) family	AT2G33655	F-box and associated interaction domains-containing protein	AT3G04280	ARR22_RR22__response regulator 22
AT1G29025	Calcium-binding EF-hand family protein	AT1G49010	MYBS1__Duplicated homeodomain-like superfamily protein	AT2G05850	scpl38__serine carboxypeptidase-like 38	AT4G08530	Bifunctional inhibitor/lipid-transfer protein/seed storage 2S albumin superfamily protein	AT2G33670	ATMLO5_MLO5__Seven transmembrane MLO family protein	AT3G04990
AT1G29041		AT1G49015	DPP6 N-terminal domain-like protein	AT2G08986		AT4G08560	APUM15_PUM15__pumilio 15	AT2G33710	Integrase-type DNA-binding superfamily protein	AT3G05400	Major facilitator superfamily protein
AT1G29070	Ribosomal protein L34	AT1G49050	APCB1__Eukaryotic aspartyl protease family protein	AT2G10940	Bifunctional inhibitor/lipid-transfer protein/seed storage 2S albumin superfamily protein	AT4G08670	LTPG4__Bifunctional inhibitor/lipid-transfer protein/seed storage 2S albumin superfamily protein	AT2G33850		AT3G05725	Protein of unknown function (DUF3511)
AT1G29150	ATS9_RPN6__non-ATPase subunit 9	AT1G49130	BBX17__B-box type zinc finger protein with CCT domain	AT2G12190	Cytochrome P450 superfamily protein	AT4G08730	RNA-binding protein	AT2G33855		AT3G05727	S locus-related glycoprotein 1 (SLR1) binding pollen coat protein family
AT1G29170	ATSCAR3_SCAR3_WAVE2__SCAR family protein	AT1G49150		AT2G13550		AT4G08770	Prx37__Peroxidase superfamily protein	AT2G33870	ArRABA1h__RAB GTPase homolog A1H	AT3G05730
AT1G29180	Cysteine/Histidine-rich C1 domain family protein	AT1G49160	WNK7__Protein kinase superfamily protein	AT2G13680	ATGSL02_CALS5_GLS2__callose synthase 5	AT4G08800	Protein kinase superfamily protein	AT2G33880	HB-3_STIP_WOX9_WOX9A__homeobox-3	AT3G06230	ATMKK8_MKK8__MAP kinase kinase 8
AT1G29200	O-fucosyltransferase family protein	AT1G49170	Protein of unknown function (DUF167)	AT2G13810	ALD1_AtALD1_EDTS5__AGD2-like defense response protein 1	AT4G08990	DNA (cytosine-5-)-methyltransferase family protein	AT2G34080	Cysteine proteinases superfamily protein	AT3G06490	AtMYB108_BOS1_MYB108__myb domain protein 108
AT1G29220	transcriptional regulator family protein	AT1G49200	RING/U-box superfamily protein	AT2G13900	Cysteine/Histidine-rich C1 domain family protein	AT4G09110	RING/U-box superfamily protein	AT2G34110		AT3G06970	RNA-binding (RRM/RBD/RNP motifs) family protein
AT1G29250	Alba DNA/RNA-binding protein	AT1G49210	RING/U-box superfamily protein	AT2G13950	Cysteine/Histidine-rich C1 domain family protein	AT4G09120	RING/U-box superfamily protein	AT2G34140	CDF4__Dof-type zinc finger DNA-binding family protein	AT3G06985	LCR44__low-molecular-weight cysteine-rich 44
AT1G29260	ATPEX7_PEX7__peroxin 7	AT1G49340	ATPI4K ALPHA__Phosphatidylinositol 3- and 4-kinase family protein	AT2G14070	wound-responsive protein-related	AT4G09190	F-box and associated interaction domains-containing protein	AT2G34210	SPT5-1__Transcription elongation factor Spt5	AT3G06990	Cysteine/Histidine-rich C1 domain family protein
AT1G29270		AT1G49500		AT2G14210	AGL44_ANR1_AtANR1__AGAMOUS-like 44	AT4G09440	Family of unknown function (DUF577)	AT2G34315	Avirulence induced gene (AIG1) family protein	AT3G07490	AGD11_AtCML3_CML3__ARF-GAP domain 11
AT1G29310	SecY protein transport family protein	AT1G49540	AtELP2_ELP2__elongator protein 2	AT2G14560	LURP1__Protein of unknown function (DUF567)	AT4G09450	Duplicated homeodomain-like superfamily protein	AT2G34320	Polynucleotidyl transferase, ribonuclease H-like superfamily protein	AT3G07870	FBX92__F-box and associated interaction domains-containing protein
AT1G29320	Transducin/WD40 repeat-like superfamily protein	AT1G49560	HHO6__Homeodomain-like superfamily protein	AT2G14610	AtCAPE9_ATPR1_PR 1_PR1__pathogenesis-related gene 1	AT4G09647	S locus-related glycoprotein 1 (SLR1) binding pollen coat protein family	AT2G34490	CYP710A2__cytochrome P450, family 710, subfamily A, polypeptide 2	AT3G08770	AtLtpI-6_LTP6__lipid transfer protein 6
AT1G29330	AERD2_ATERD2_ERD2__ER lumen protein retaining receptor family protein	AT1G49580	Calcium-dependent protein kinase (CDPK) family protein	AT2G14635		AT4G09784		AT2G34530		AT3G09260	BGLU23_LEB_PSR3.1_PYK10__Glycosyl hydrolase superfamily protein
AT1G29340	ATPUB17_PUB17__plant U-box 17	AT1G49600	ATRBP47A_RBP47A__RNA-binding protein 47A	AT2G14670	ATSUC8_SUC8__sucrose-proton symporter 8	AT4G09860		AT2G34540		AT3G09280
AT1G29350	Kinase-related protein of unknown function (DUF1296)	AT1G49620	AtKRP7_ICK5_ICN6_KRP7__Cyclin-dependent kinase inhibitor family protein	AT2G14710	F-box family protein	AT4G09870	F-box and associated interaction domains-containing protein	AT2G34700	Pollen Ole e 1 allergen and extensin family protein	AT3G09290	TAC1__telomerase activator1
AT1G29355		AT1G49630	ATPREP2_PREP2__presequence protease 2	AT2G14760	basic helix-loop-helix (bHLH) DNA-binding superfamily protein	AT4G09930	Avirulence induced gene (AIG1) family protein	AT2G34800		AT3G09330	Transmembrane amino acid transporter family protein
AT1G29370	Kinase-related protein of unknown function (DUF1296)	AT1G49640	alpha/beta-Hydrolases superfamily protein	AT2G14920	ATST4A_ST4A__sulfotransferase 4A	AT4G09950	P-loop containing nucleoside triphosphate hydrolases superfamily protein	AT2G34810	AtBBE16__FAD-binding Berberine family protein	AT3G09340	Transmembrane amino acid transporter family protein
AT1G29380	Carbohydrate-binding X8 domain superfamily protein	AT1G49650	alpha/beta-Hydrolases superfamily protein	AT2G14960	GH3.1__Auxin-responsive GH3 family protein	AT4G09960	AGL11_STK__K-box region and MADS-box transcription factor family protein	AT2G34820	basic helix-loop-helix (bHLH) DNA-binding superfamily protein	AT3G09380	Protein of unknown function (DUF59)
AT1G29390	COR314-TM2_COR413IM2__cold regulated 314 thylakoid membrane 2	AT1G49660	AtCXE5_CXE5__carboxyesterase 5	AT2G15010	Plant thionin	AT4G09984	LCR34__low-molecular-weight cysteine-rich 34	AT2G34825	RALFL20__RALF-like 20	AT3G09390	ATMT-1_ATMT-K_MT2A__metallothionein 2A
AT1G29410	PAI3__phosphoribosylanthranilate isomerase 3	AT1G49700	Plant protein 1589 of unknown function	AT2G15020		AT4G10160	RING/U-box superfamily protein	AT2G34830	AtWRKY35_MEE24_WRKY35__WRKY DNA-binding protein 35	AT3G09450
AT1G29480		AT1G49720	ABF1_AtABF1__abscisic acid responsive element-binding factor 1	AT2G15090	KCS8__3-ketoacyl-CoA synthase 8	AT4G10190	F-box and associated interaction domains-containing protein	AT2G34870	MEE26__hydroxyproline-rich glycoprotein family protein	AT3G09680	Ribosomal protein S12/S23 family protein
AT1G29490	SAUR68__SAUR-like auxin-responsive protein family	AT1G49730	Protein kinase superfamily protein	AT2G15220	Plant basic secretory protein (BSP) family protein	AT4G10220	Protein of Unknown Function (DUF239)	AT2G34990	RING/U-box superfamily protein	AT3G09990	Nucleoside transporter family protein
AT1G29500	SAUR66__SAUR-like auxin-responsive protein family	AT1G49740	PLC-like phosphodiesterases superfamily protein	AT2G15310	ARFB1A_ATARFB1A__ADP-ribosylation factor B1A	AT4G10290	RmlC-like cupins superfamily protein	AT2G35070		AT3G10000	EDA31__Homeodomain-like superfamily protein
AT1G29520	AWPM-19-like family protein	AT1G49750	Leucine-rich repeat (LRR) family protein	AT2G15318		AT4G10465	Heavy metal transport/detoxification superfamily protein	AT2G35080	nucleotide binding;ATP binding;aminoacyl-tRNA ligases	AT3G10116	COBRA-like extracellular glycosyl-phosphatidyl inositol-anchored protein family
AT1G29530		AT1G49760	PAB8_PABP8__poly(A) binding protein 8	AT2G15390	atfut4_FUT4__fucosyltransferase 4	AT4G10595	LCR2__low-molecular-weight cysteine-rich 2	AT2G35090	Protein of unknown function (DUF1640)	AT3G10190	CML36__Calcium-binding EF-hand family protein
AT1G29540		AT1G49780	PUB26__plant U-box 26	AT2G15400	NRPE3B_RBP36B__DNA-directed RNA polymerase family protein	AT4G10596		AT2G35215		AT3G10240	F-box and associated interaction domains-containing protein
AT1G29550	EIF4E1B__Eukaryotic initiation factor 4E protein	AT1G49830	basic helix-loop-helix (bHLH) DNA-binding superfamily protein	AT2G15610	Protein of unknown function (DUF1685)	AT4G10660	CDC68-related	AT2G35270	AHL21_GIK__Predicted AT-hook DNA-binding family protein	AT3G10460	Plant self-incompatibility protein S1 family
AT1G29560	Zinc finger C-x8-C-x5-C-x3-H type family protein	AT1G49840	Protein of unknown function (DUF620)	AT2G15770	Cupredoxin superfamily protein	AT4G10670	GTC2__GTC2	AT2G35280	F-box family protein	AT3G10750	FBD domain family
AT1G29570	Zinc finger C-x8-C-x5-C-x3-H type family protein	AT1G49890	QWRF2__Family of unknown function (DUF566)	AT2G16005	ROSY1__MD-2-related lipid recognition domain-containing protein	AT4G10695	CDC68-related	AT2G35290	SAUR79	AT3G10845	RNA-binding (RRM/RBD/RNP motifs) family protein
AT1G29580		AT1G49900	C2H2 type zinc finger transcription factor family	AT2G16050	Cysteine/Histidine-rich C1 domain family protein	AT4G10740	F-box and associated interaction domains-containing protein	AT2G35300	AtLEA4-2_LEA18_LEA4-2__Late embryogenesis abundant protein, group 1 protein	AT3G10986	Protein of unknown function (DUF567)
AT1G29590	EIF4E1C_eIF4E3__Eukaryotic initiation factor 4E protein	AT1G49975		AT2G16130	ATPMT2_PMT2__polyol/monosaccharide transporter 2	AT4G10780	LRR and NB-ARC domains-containing disease resistance protein	AT2G35460	Late embryogenesis abundant (LEA) hydroxyproline-rich glycoprotein family	AT3G10990	F-box associated ubiquitination effector family protein
AT1G29620	Cytochrome C oxidase polypeptide VIB family protein	AT1G49990	F-box family protein	AT2G16190		AT4G11050	AtGH9C3_GH9C3__glycosyl hydrolase 9C3	AT2G35700	ATERF38_ERF38__ERF family protein 38	AT3G11390	Cysteine/Histidine-rich C1 domain family protein
AT1G29630	5'-3' exonuclease family protein	AT1G50010	TUA2__tubulin alpha-2 chain	AT2G16290	F-box family protein with a domain of unknown function (DUF295)	AT4G11180	DIR12_DP1__Disease resistance-responsive (dirigent-like protein) family protein	AT2G35765		AT3G11580	NGAL2_SOD7__AP2/B3-like transcriptional factor family protein
AT1G29680	Protein of unknown function (DUF1264)	AT1G50040	Protein of unknown function (DUF1005)	AT2G16570	ASE1_ATASE_ATASE1__GLN phosphoribosyl pyrophosphate amidotransferase 1	AT4G11340	Disease resistance protein (TIR-NBS-LRR class) family	AT2G35810		AT3G11660	NHL1__NDR1/HIN1-like 1
AT1G29690	CAD1_NSL2__MAC/Perforin domain-containing protein	AT1G50060	CAP (Cysteine-rich secretory proteins, Antigen 5, and Pathogenesis-related 1 protein) superfamily protein	AT2G16575		AT4G11393	DEFL202__Defensin-like (DEFL) family protein	AT2G35820	ureidoglycolate hydrolases	AT3G11750	FOLB1__Dihydroneopterin aldolase
AT1G29700	Metallo-hydrolase/oxidoreductase superfamily protein	AT1G50110	BCAT6__D-aminoacid aminotransferase-like PLP-dependent enzymes superfamily protein	AT2G16586		AT4G11400	ARID/BRIGHT DNA-binding domain;ELM2 domain protein	AT2G35830		AT3G12710	DNA glycosylase superfamily protein
AT1G29710	DYW4__Tetratricopeptide repeat (TPR)-like superfamily protein	AT1G50160		AT2G16700	ADF5_ATADF5__actin depolymerizing factor 5	AT4G11580	RNI-like superfamily protein	AT2G36026	Ovate family protein	AT3G13403	Defensin-like (DEFL) family protein
AT1G29720	Leucine-rich repeat transmembrane protein kinase	AT1G50170	ATSIRB_SIRB__sirohydrochlorin ferrochelatase B	AT2G16740	UBC29__ubiquitin-conjugating enzyme 29	AT4G11745	Galactose oxidase/kelch repeat superfamily protein	AT2G36030		AT3G13630
AT1G29730	Leucine-rich repeat transmembrane protein kinase	AT1G50250	FTSH1__FTSH protease 1	AT2G16760	Calcium-dependent phosphotriesterase superfamily protein	AT4G11750	Galactose oxidase/kelch repeat superfamily protein	AT2G36080	ABS2_NGAL1__AP2/B3-like transcriptional factor family protein	AT3G13660	Disease resistance-responsive (dirigent-like protein) family protein
AT1G29740	Leucine-rich repeat transmembrane protein kinase	AT1G50260	NTMC2T5.1_NTMC2TYPE5.1__N-terminal-transmembrane-C2 domain type 5.1	AT2G16850	PIP2;8_PIP3B__plasma membrane intrinsic protein 2;8	AT4G11760	LCR17__low-molecular-weight cysteine-rich 17	AT2G36120	DOT1__Glycine-rich protein family	AT3G13662	Disease resistance-responsive (dirigent-like protein) family protein
AT1G29750	RKF1__receptor-like kinase in flowers 1	AT1G50270	Pentatricopeptide repeat (PPR) superfamily protein	AT2G16890	UDP-Glycosyltransferase superfamily protein	AT4G11770	Galactose oxidase/kelch repeat superfamily protein	AT2G36190	AtCWIN4_AtcwINV4_cwINV4__cell wall invertase 4	AT3G13760	Cysteine/Histidine-rich C1 domain family protein
AT1G29760	SEIPIN2__Putative adipose-regulatory protein (Seipin)	AT1G50280	Phototropic-responsive NPH3 family protein	AT2G16980	Major facilitator superfamily protein	AT4G11810	PHT5;2__Major Facilitator Superfamily with SPX (SYG1/Pho81/XPR1) domain-containing protein	AT2G36210	SAUR45__SAUR-like auxin-responsive protein family	AT3G13810	AtIDD11_IDD11__indeterminate(ID)-domain 11
AT1G29770	Haloacid dehalogenase-like hydrolase (HAD) superfamily protein	AT1G50320	ATHX_ATX_THX__thioredoxin X	AT2G17043		AT4G11876		AT2G36325	GDSL-like Lipase/Acylhydrolase superfamily protein	AT3G14210	ESM1__epithiospecifier modifier 1
AT1G29780	Haloacid dehalogenase-like hydrolase (HAD) superfamily protein	AT1G50325	Plant invertase/pectin methylesterase inhibitor superfamily protein	AT2G17055	Toll-Interleukin-Resistance (TIR) domain family protein	AT4G11880	AGL14_XAL2__AGAMOUS-like 14	AT2G36560	AT hook motif DNA-binding family protein	AT3G14780
AT1G29800	RING/FYVE/PHD-type zinc finger family protein	AT1G50380	Prolyl oligopeptidase family protein	AT2G17060	Disease resistance protein (TIR-NBS-LRR class) family	AT4G11940	ADM	AT2G36640	ATECP63_ECP63__embryonic cell protein 63	AT3G14820	GDSL-like Lipase/Acylhydrolase superfamily protein
AT1G29810	Transcriptional coactivator/pterin dehydratase	AT1G50420	SCL-3_SCL3__scarecrow-like 3	AT2G17160	Interleukin-1 receptor-associated kinase 4 protein	AT4G12100	Cullin family protein	AT2G36690	2-oxoglutarate (2OG) and Fe(II)-dependent oxygenase superfamily protein	AT3G15250
AT1G29820	Magnesium transporter CorA-like family protein	AT1G50450	Saccharopine dehydrogenase	AT2G17310	SON1__F-box and associated interaction domains-containing protein	AT4G12150	RING/U-box superfamily protein	AT2G36695		AT3G15251
AT1G29830	Magnesium transporter CorA-like family protein	AT1G50460	ATHKL1_HKL1__hexokinase-like 1	AT2G17470	ALMT6_AtALMT6__Aluminium activated malate transporter family protein	AT4G12170	Thioredoxin superfamily protein	AT2G36890	ATMYB38_BIT1_MYB38_RAX2__Duplicated homeodomain-like superfamily protein	AT3G15500	ANAC055_ANAC55_ATNAC3_NAC055_NAC3__NAC domain containing protein 3
AT1G29840	alpha/beta-Hydrolases superfamily protein	AT1G50480	THFS__10-formyltetrahydrofolate synthetase	AT2G17500	PILS5__Auxin efflux carrier family protein	AT4G12280	copper amine oxidase family protein	AT2G36940		AT3G15540	IAA19_MSG2__indole-3-acetic acid inducible 19
AT1G29850	AtPDCD5_PDCD5__double-stranded DNA-binding family protein	AT1G50560	CYP705A25__cytochrome P450, family 705, subfamily A, polypeptide 25	AT2G17590	Cysteine/Histidine-rich C1 domain family protein	AT4G12360	Bifunctional inhibitor/lipid-transfer protein/seed storage 2S albumin superfamily protein	AT2G37040	ATPAL1_PAL1__PHE ammonia lyase 1	AT3G15840	PIFI__post-illumination chlorophyll fluorescence increase
AT1G29880	glycyl-tRNA synthetase / glycine--tRNA ligase	AT1G50590	RmlC-like cupins superfamily protein	AT2G17600	Cysteine/Histidine-rich C1 domain family protein	AT4G12370		AT2G37530		AT3G16150	ASPGB1__N-terminal nucleophile aminohydrolases (Ntn hydrolases) superfamily protein
AT1G29890	RWA4__O-acetyltransferase family protein	AT1G50630	Protein of unknown function (DUF3537)	AT2G17680	Arabidopsis protein of unknown function (DUF241)	AT4G12440	APT4__adenine phosphoribosyl transferase 4	AT2G37540	NAD(P)-binding Rossmann-fold superfamily protein	AT3G16240	AQP1_ATTIP2;1_DELTA-TIP_DELTA-TIP1_TIP2;1__delta tonoplast integral protein
AT1G29900	CARB_VEN3__carbamoyl phosphate synthetase B	AT1G50660		AT2G17785	zinc-binding protein-related	AT4G12510	AZI5__Bifunctional inhibitor/lipid-transfer protein/seed storage 2S albumin superfamily protein	AT2G37590	ATDOF2.4_DOF2.4__DNA binding with one finger 2.4	AT3G16360	AHP4__HPT phosphotransmitter 4
AT1G29940	NRPA2__nuclear RNA polymerase A2	AT1G50732		AT2G17940	Plant protein of unknown function (DUF827)	AT4G12520	Bifunctional inhibitor/lipid-transfer protein/seed storage 2S albumin superfamily protein	AT2G37700	Fatty acid hydroxylase superfamily	AT3G16550	DEG12_DEGP12__DEGP protease 12
AT1G29950	SACL3__basic helix-loop-helix (bHLH) DNA-binding superfamily protein	AT1G50760	Aminotransferase-like, plant mobile domain family protein	AT2G17950	PGA6_WUS_WUS1__Homeodomain-like superfamily protein	AT4G12530	AZI7__Bifunctional inhibitor/lipid-transfer protein/seed storage 2S albumin superfamily protein	AT2G37730	Protein of unknown function (DUF604)	AT3G16690	AtSWEET16_SWEET16__Nodulin MtN3 family protein
AT1G29951		AT1G50770	Aminotransferase-like, plant mobile domain family protein	AT2G17960		AT4G12550	AIR1__Auxin-Induced in Root cultures 1	AT2G37740	ATZFP10_ZFP10__zinc-finger protein 10	AT3G16930
AT1G29952		AT1G50820	Aminotransferase-like, plant mobile domain family protein	AT2G18010	SAUR10__SAUR-like auxin-responsive protein family	AT4G12820	KIB2__F-box family protein with a domain of unknown function (DUF295)	AT2G37800	Cysteine/Histidine-rich C1 domain family protein	AT3G17060	Pectin lyase-like superfamily protein
AT1G29960	Peptidase S24/S26A/S26B/S26C family protein	AT1G50830	Aminotransferase-like, plant mobile domain family protein	AT2G18050	HIS1-3__histone H1-3	AT4G12825	Bifunctional inhibitor/lipid-transfer protein/seed storage 2S albumin superfamily protein	AT2G37810	Cysteine/Histidine-rich C1 domain family protein	AT3G17155	Cysteine-rich protein
AT1G29962	AGL64__AGAMOUS-like 64	AT1G50840	POLGAMMA2_PolIA__polymerase gamma 2	AT2G18060	ANAC037_VND1__vascular related NAC-domain protein 1	AT4G12870	Gamma interferon responsive lysosomal thiol (GILT) reductase family protein	AT2G37820	Cysteine/Histidine-rich C1 domain family protein	AT3G17190
AT1G29965	Ribosomal protein L18ae/LX family protein	AT1G50890	ARM repeat superfamily protein	AT2G18120	SRS4__SHI-related sequence 4	AT4G12890	Gamma interferon responsive lysosomal thiol (GILT) reductase family protein	AT2G38060	PHT4;2__phosphate transporter 4;2	AT3G17720	Pyridoxal phosphate (PLP)-dependent transferases superfamily protein
AT1G29970	RPL18AA__60S ribosomal protein L18A-1	AT1G50900	GDC1_LTD__Ankyrin repeat family protein	AT2G18200		AT4G12900	Gamma interferon responsive lysosomal thiol (GILT) reductase family protein	AT2G38080	ATLMCO4_IRX12_LAC4_LMCO4__Laccase/Diphenol oxidase family protein	AT3G18340	F-box and associated interaction domains-containing protein
AT1G29990	PFD6__prefoldin 6	AT1G51090	AtHMAD1__Heavy metal transport/detoxification superfamily protein	AT2G18210		AT4G12930		AT2G38110	ATGPAT6_GPAT6__glycerol-3-phosphate acyltransferase 6	AT3G18450	PLAC8 family protein
AT1G30000	MNS3__alpha-mannosidase 3	AT1G51140	AKS1_CFLAP1_FBH3__basic helix-loop-helix (bHLH) DNA-binding superfamily protein	AT2G18350	AtHB24_HB24_ZHD6__homeobox protein 24	AT4G12940		AT2G38230	ATPDX1.1_PDX1.1__pyridoxine biosynthesis 1.1	AT3G18460	PLAC8 family protein
AT1G30010	nMAT1__Intron maturase, type II family protein	AT1G51170	AGC2-3_UCN__Protein kinase superfamily protein	AT2G18360	alpha/beta-Hydrolases superfamily protein	AT4G12950	Fasciclin-like arabinogalactan family protein	AT2G38240	JAO4_JOX4__2-oxoglutarate (2OG) and Fe(II)-dependent oxygenase superfamily protein	AT3G18470	PLAC8 family protein
AT1G30020	Protein of unknown function, DUF538	AT1G51310	transferases;tRNA (5-methylaminomethyl-2-thiouridylate)-methyltransferases	AT2G18370	Bifunctional inhibitor/lipid-transfer protein/seed storage 2S albumin superfamily protein	AT4G13075	RALFL30__RALF-like 30	AT2G38300	myb-like HTH transcriptional regulator family protein	AT3G18715	IDL4__inflorescence deficient in abscission (IDA)-like 4
AT1G30060	COP1-interacting protein-related	AT1G51380	DEA(D/H)-box RNA helicase family protein	AT2G18380	GATA20_HANL1__GATA transcription factor 20	AT4G13080	XTH1__xyloglucan endotransglucosylase/hydrolase 1	AT2G38380	Peroxidase superfamily protein	AT3G18720	F-box family protein
AT1G30090	Galactose oxidase/kelch repeat superfamily protein	AT1G51400	Photosystem II 5 kD protein	AT2G18460	LCV3__like COV 3	AT4G13095	LCR37__low-molecular-weight cysteine-rich 37	AT2G38390	Peroxidase superfamily protein	AT3G18810	AtPERK6_PERK6__Protein kinase superfamily protein
AT1G30110	ATNUDX25_NUDX25__nudix hydrolase homolog 25	AT1G51402		AT2G18480	Major facilitator superfamily protein	AT4G13190	Protein kinase superfamily protein	AT2G38510	MATE efflux family protein	AT3G19160	ATIPT8_IPT8_IPT8_PGA22__ATP/ADP isopentenyltransferases
AT1G30120	PDH-E1 BETA__pyruvate dehydrogenase E1 beta	AT1G51405	myosin-related	AT2G18500	ATOFP7_OFP7__ovate family protein 7	AT4G13230	Late embryogenesis abundant protein (LEA) family protein	AT2G38530	AtLtpI-5_cdf3_LP2_LTP2__lipid transfer protein 2	AT3G19310	PLC-like phosphodiesterases superfamily protein
AT1G30200	F-box family protein	AT1G51420	ATSPP1_SPP1__sucrose-phosphatase 1	AT2G18540	RmlC-like cupins superfamily protein	AT4G13235	EDA21__embryo sac development arrest 21	AT2G38540	ATLTP1_AtLtpI-4_LP1_LTP1__lipid transfer protein 1	AT3G19430	late embryogenesis abundant protein-related / LEA protein-related
AT1G30230	eEF-1Bb1_EF1Bb__Glutathione S-transferase, C-terminal-like;Translation elongation factor EF1B/ribosomal protein S6	AT1G51440	DALL2__alpha/beta-Hydrolases superfamily protein	AT2G18550	ATHB21_HB-2_HB21__homeobox protein 21	AT4G13240	ATROPGEF9_ROPGEF9__RHO guanyl-nucleotide exchange factor 9	AT2G38544		AT3G19550
AT1G30240		AT1G51520	RNA-binding (RRM/RBD/RNP motifs) family protein	AT2G18570	UDP-Glycosyltransferase superfamily protein	AT4G13261	Protein of unknown function (DUF784)	AT2G38590	F-box and associated interaction domains-containing protein	AT3G19660
AT1G30290	Tetratricopeptide repeat (TPR)-like superfamily protein	AT1G51530	RNA-binding (RRM/RBD/RNP motifs) family protein	AT2G18620	GGPPS2__Terpenoid synthases superfamily protein	AT4G13263	Protein of unknown function (DUF784)	AT2G38900	Serine protease inhibitor, potato inhibitor I-type family protein	AT3G19663
AT1G30300	Metallo-hydrolase/oxidoreductase superfamily protein	AT1G51550	Kelch repeat-containing F-box family protein	AT2G18720	Translation elongation factor EF1A/initiation factor IF2gamma family protein	AT4G13266		AT2G38905	Low temperature and salt responsive protein family	AT3G19880	F-box and associated interaction domains-containing protein
AT1G30360	ERD4__Early-responsive to dehydration stress protein (ERD4)	AT1G51570	MCTP4__Calcium-dependent lipid-binding (CaLB domain) plant phosphoribosyltransferase family protein	AT2G18810	Domain of unknown function (DUF313)	AT4G13280	ATTPS12_TPS12__terpenoid synthase 12	AT2G38920	SPX (SYG1/Pho81/XPR1) domain-containing protein / zinc finger (C3HC4-type RING finger) protein-related	AT3G19890	F-box family protein
AT1G30420	ABCC11_ATMRP12_MRP12__multidrug resistance-associated protein 12	AT1G51580	RNA-binding KH domain-containing protein	AT2G18969		AT4G13290	CYP71A19__cytochrome P450, family 71, subfamily A, polypeptide 19	AT2G39030	NATA1__Acyl-CoA N-acyltransferases (NAT) superfamily protein	AT3G19940	STP10__Major facilitator superfamily protein
AT1G30440	Phototropic-responsive NPH3 family protein	AT1G51660	ATMEK4_ATMKK4_MKK4__mitogen-activated protein kinase kinase 4	AT2G18970		AT4G13300	ATTPS13_TPS13__terpenoid synthase 13	AT2G39040	Peroxidase superfamily protein	AT3G20362
AT1G30470	SIT4 phosphatase-associated family protein	AT1G51680	4CL.1_4CL1_AT4CL1__4-coumarate:CoA ligase 1	AT2G18980	Peroxidase superfamily protein	AT4G13310	CYP71A20__cytochrome P450, family 71, subfamily A, polypeptide 20	AT2G39060	AtSWEET9_SWEET9__Nodulin MtN3 family protein	AT3G20610	non-race specific disease resistance protein, putative
AT1G30475		AT1G51690	ATB ALPHA_B ALPHA__protein phosphatase 2A 55 kDa regulatory subunit B alpha isoform	AT2G19070	SHT__spermidine hydroxycinnamoyl transferase	AT4G13420	ATHAK5_HAK5__high affinity K+ transporter 5	AT2G39330	JAL23__jacalin-related lectin 23	AT3G20690	F-box and associated interaction domains-containing protein
AT1G30480	DRT111_RSN2_SFPS__D111/G-patch domain-containing protein	AT1G51700	ADOF1_DOF1__DOF zinc finger protein 1	AT2G19220		AT4G13450	Adenine nucleotide alpha hydrolases-like superfamily protein	AT2G39350	ABCG1__ABC-2 type transporter family protein	AT3G20880	WIP4__WIP domain protein 4
AT1G30510	ATRFNR2_RFNR2__root FNR 2	AT1G51780	ILL5__IAA-leucine resistant (ILR)-like gene 5	AT2G19320		AT4G13490	RING/U-box superfamily protein	AT2G39490	F-box family protein	AT3G21338
AT1G30550	S-adenosyl-L-methionine-dependent methyltransferases superfamily protein	AT1G51790	Leucine-rich repeat protein kinase family protein	AT2G19420		AT4G13560	UNE15__Late embryogenesis abundant protein (LEA) family protein	AT2G39510	UMAMIT14__nodulin MtN21 /EamA-like transporter family protein	AT3G21340	Leucine-rich repeat protein kinase family protein
AT1G30560	AtG3Pp3_G3Pp3__Major facilitator superfamily protein	AT1G51800	IOS1__Leucine-rich repeat protein kinase family protein	AT2G19460	Protein of unknown function (DUF3511)	AT4G13570	HTA4__histone H2A 4	AT2G39518	CASPL4D2__Uncharacterised protein family (UPF0497)	AT3G21420	LBO1__2-oxoglutarate (2OG) and Fe(II)-dependent oxygenase superfamily protein
AT1G30580	EngD-1__GTP binding	AT1G51940	AtLYK3_LYK3__protein kinase family protein / peptidoglycan-binding LysM domain-containing protein	AT2G19500	ATCKX2_CKX2__cytokinin oxidase 2	AT4G13572		AT2G39520		AT3G21500	DXL1_DXPS1_DXS2__1-deoxy-D-xylulose 5-phosphate synthase 1
AT1G30610	EMB2279_EMB88__pentatricopeptide (PPR) repeat-containing protein	AT1G51950	IAA18__indole-3-acetic acid inducible 18	AT2G19610	RING/U-box superfamily protein	AT4G13580	Disease resistance-responsive (dirigent-like protein) family protein	AT2G39530	CASPL4D1__Uncharacterised protein family (UPF0497)	AT3G21730	FOLB3__Dihydroneopterin aldolase
AT1G30630	Coatomer epsilon subunit	AT1G51960	IQD27__IQ-domain 27	AT2G19630	F-box and associated interaction domains-containing protein	AT4G13610	MEE57__DNA (cytosine-5-)-methyltransferase family protein	AT2G39540	Gibberellin-regulated family protein	AT3G21770	Peroxidase superfamily protein
AT1G30640	Protein kinase family protein	AT1G52160	TRZ3__tRNAse Z3	AT2G19660	Cysteine/Histidine-rich C1 domain family protein	AT4G13955		AT2G39640	glycosyl hydrolase family 17 protein	AT3G22060	Receptor-like protein kinase-related family protein
AT1G30670	basic helix-loop-helix (bHLH) DNA-binding superfamily protein	AT1G52180	Aquaporin-like superfamily protein	AT2G19770	PRF5__profilin 5	AT4G13965	Protein with RNI-like/FBD-like domains	AT2G39790	Mitochondrial glycoprotein family protein	AT3G22120	CWLP__cell wall-plasma membrane linker protein
AT1G30680	ATH__toprim domain-containing protein	AT1G52200	PLAC8 family protein	AT2G19980	CAP (Cysteine-rich secretory proteins, Antigen 5, and Pathogenesis-related 1 protein) superfamily protein	AT4G13968	Protein of unknown function (PD694200)	AT2G40050	Cysteine/Histidine-rich C1 domain family protein	AT3G22142	Bifunctional inhibitor/lipid-transfer protein/seed storage 2S albumin superfamily protein
AT1G30690	PATL4__Sec14p-like phosphatidylinositol transfer family protein	AT1G52230	PSAH-2_PSAH2_PSI-H__photosystem I subunit H2	AT2G19990	PR-1-LIKE__pathogenesis-related protein-1-like	AT4G14140	DMT02_DMT2_MET02_MET2__DNA methyltransferase 2	AT2G40170	ATEM6_EM6_GEA6__Stress induced protein	AT3G22160	JAV1__VQ motif-containing protein
AT1G30750		AT1G52240	ATROPGEF11_PIRF1_ROPGEF11__RHO guanyl-nucleotide exchange factor 11	AT2G20080	TIE2	AT4G14165	F-box family protein-related	AT2G40180	ATHPP2C5_PP2C5__phosphatase 2C5	AT3G22350	F-box and associated interaction domains-containing protein
AT1G30755	PSI2__Protein of unknown function (DUF668)	AT1G52290	AtPERK15_PERK15__Protein kinase superfamily protein	AT2G20100	basic helix-loop-helix (bHLH) DNA-binding superfamily protein	AT4G14368	Regulator of chromosome condensation (RCC1) family protein	AT2G40210	AGL48__AGAMOUS-like 48	AT3G22400	ATLOX5_LOX5__PLAT/LH2 domain-containing lipoxygenase family protein
AT1G30757		AT1G52310	protein kinase family protein / C-type lectin domain-containing protein	AT2G20150		AT4G14630	GLP9__germin-like protein 9	AT2G40220	ABI4_ATABI4_GIN6_ISI3_SAN5_SIS5_SUN6__Integrase-type DNA-binding superfamily protein	AT3G22415
[truncated: 10,895 more rows]
