# Supplementary material for: Removal of H2Aub1 by ubiquitin-specific proteases 12 and 13 is required for stable Polycomb-mediated gene repression in Arabidopsis
Source: Genome Biol. 2020 Jun 16;21:144. doi: 10.1186/s13059-020-02062-8 (PMC7296913; doi:10.1186/s13059-020-02062-8)
Supplement: Supplementary file 8 — Additional file 8: Table S7. Gene groups defined by the presence of REF6. [file 13059_2020_2062_MOESM8_ESM.xlsx]

## Sheet: Sheet1
Table S7. Gene groups defined by the presence of REF6.
wild type				ubp12/13 mutant
With REF6 (775)	Description	Without REF6 (26431)	Description	With REF6 (118)	Description	Without REF6 (27088)	Description
AT1G01220	L-fucokinase/GDP-L-fucose_pyrophosphorylase_(FKGP)	AT1G01010	NAC_domain_containing_protein_1_(NAC001)	AT1G04610	YUCCA_3_(YUC3)	AT1G01010	NAC_domain_containing_protein_1_(NAC001)
AT1G01700	RHO_guanyl-nucleotide_exchange_factor_2_(ROPGEF2)	AT1G01020	ARV1	AT1G05700	Leucine-rich_repeat_transmembrane_protein_kinase_protein	AT1G01020	ARV1
AT1G01970	Tetratricopeptide_repeat_(TPR)-like_superfamily_protein	AT1G01030	NGATHA3_(NGA3)	AT1G06520	glycerol-3-phosphate_acyltransferase_1_(GPAT1)	AT1G01030	NGATHA3_(NGA3)
AT1G01980	ATSEC1A	AT1G01040	dicer-like_1_(DCL1)	AT1G09540	myb_domain_protein_61_(MYB61)	AT1G01040	dicer-like_1_(DCL1)
AT1G02510	TPK4	AT1G01050	pyrophosphorylase_1_(PPa1)	AT1G10220	BEST_Arabidopsis_thaliana_protein_match_is:_ZCF37_(TAIR:AT1G59590.1)	AT1G01050	pyrophosphorylase_1_(PPa1)
AT1G02570	unknown_protein	AT1G01060	LATE_ELONGATED_HYPOCOTYL_(LHY)	AT1G13090	cytochrome_P450,_family_71,_subfamily_B,_polypeptide_28_(CYP71B28)	AT1G01060	LATE_ELONGATED_HYPOCOTYL_(LHY)
AT1G02610	RING/FYVE/PHD_zinc_finger_superfamily_protein	AT1G01070	nodulin_MtN21_/EamA-like_transporter_family_protein	AT1G13830	Carbohydrate-binding_X8_domain_superfamily_protein	AT1G01070	nodulin_MtN21_/EamA-like_transporter_family_protein
AT1G02800	cellulase_2_(CEL2)	AT1G01073	unknown_protein	AT1G16420	metacaspase_8_(MC8)	AT1G01073	unknown_protein
AT1G02820	Late_embryogenesis_abundant_3_(LEA3)_family_protein	AT1G01080	RNA-binding_(RRM/RBD/RNP_motifs)_family_protein	AT1G18980	RmlC-like_cupins_superfamily_protein	AT1G01080	RNA-binding_(RRM/RBD/RNP_motifs)_family_protein
AT1G02830	Ribosomal_L22e_protein_family	AT1G01090	pyruvate_dehydrogenase_E1_alpha_(PDH-E1_ALPHA)	AT1G20030	Pathogenesis-related_thaumatin_superfamily_protein	AT1G01090	pyruvate_dehydrogenase_E1_alpha_(PDH-E1_ALPHA)
AT1G02930	glutathione_S-transferase_6_(GSTF6)	AT1G01100	60S_acidic_ribosomal_protein_family	AT1G21460	Nodulin_MtN3_family_protein	AT1G01100	60S_acidic_ribosomal_protein_family
AT1G03010	Phototropic-responsive_NPH3_family_protein	AT1G01110	IQ-domain_18_(IQD18)	AT1G23010	Low_Phosphate_Root1_(LPR1)	AT1G01110	IQ-domain_18_(IQD18)
AT1G03050	ENTH/ANTH/VHS_superfamily_protein	AT1G01115	unknown_protein	AT1G32440	plastidial_pyruvate_kinase_3_(PKp3)	AT1G01115	unknown_protein
AT1G03650	Acyl-CoA_N-acyltransferases_(NAT)_superfamily_protein	AT1G01120	3-ketoacyl-CoA_synthase_1_(KCS1)	AT1G33350	Pentatricopeptide_repeat_(PPR)_superfamily_protein	AT1G01120	3-ketoacyl-CoA_synthase_1_(KCS1)
AT1G03660	Ankyrin-repeat_containing_protein	AT1G01130	CONTAINS_InterPro_DOMAIN/s:_CBL-interacting_protein_kinase_(InterPro:IPR020660),_Calcium/calmodulin-dependent_protein_kinase-like_(InterPro:IPR020636)	AT1G40104	unknown_protein	AT1G01130	CONTAINS_InterPro_DOMAIN/s:_CBL-interacting_protein_kinase_(InterPro:IPR020660),_Calcium/calmodulin-dependent_protein_kinase-like_(InterPro:IPR020636)
AT1G04360	RING/U-box_superfamily_protein	AT1G01140	CBL-interacting_protein_kinase_9_(CIPK9)	AT1G53060	Legume_lectin_family_protein	AT1G01140	CBL-interacting_protein_kinase_9_(CIPK9)
AT1G04470	CONTAINS_InterPro_DOMAIN/s:_Munc13_homology_1_(InterPro:IPR014770),_Protein_of_unknown_function_DUF810_(InterPro:IPR008528),_Mammalian_uncoordinated_homology_13,_domain_2_(InterPro:IPR014772)	AT1G01150	Homeodomain-like_protein_with_RING/FYVE/PHD-type_zinc_finger_domain	AT1G67070	DARK_INDUCIBLE_9_(DIN9)	AT1G01150	Homeodomain-like_protein_with_RING/FYVE/PHD-type_zinc_finger_domain
AT1G04560	AWPM-19-like_family_protein	AT1G01160	GRF1-interacting_factor_2_(GIF2)	AT1G69530	expansin_A1_(EXPA1)	AT1G01160	GRF1-interacting_factor_2_(GIF2)
AT1G04610	YUCCA_3_(YUC3)	AT1G01170	Protein_of_unknown_function_(DUF1138)	AT1G70550	Protein_of_Unknown_Function_(DUF239)	AT1G01170	Protein_of_unknown_function_(DUF1138)
AT1G05085	unknown_protein	AT1G01180	S-adenosyl-L-methionine-dependent_methyltransferases_superfamily_protein	AT1G78290	Protein_kinase_superfamily_protein	AT1G01180	S-adenosyl-L-methionine-dependent_methyltransferases_superfamily_protein
AT1G05140	Peptidase_M50_family_protein	AT1G01190	cytochrome_P450,_family_78,_subfamily_A,_polypeptide_8_(CYP78A8)	AT1G79310	metacaspase_7_(MC7)	AT1G01190	cytochrome_P450,_family_78,_subfamily_A,_polypeptide_8_(CYP78A8)
AT1G05240	Peroxidase_superfamily_protein	AT1G01200	RAB_GTPase_homolog_A3_(RABA3)	AT2G01008	FUNCTIONS_IN:_molecular_function_unknown	AT1G01200	RAB_GTPase_homolog_A3_(RABA3)
AT1G05530	UDP-glucosyl_transferase_75B2_(UGT75B2)	AT1G01210	DNA-directed_RNA_polymerase,_subunit_M,_archaeal	AT2G01021	unknown_protein	AT1G01210	DNA-directed_RNA_polymerase,_subunit_M,_archaeal
AT1G05560	UDP-glucosyltransferase_75B1_(UGT75B1)	AT1G01225	NC_domain-containing_protein-related	AT2G01023	unknown_protein	AT1G01220	L-fucokinase/GDP-L-fucose_pyrophosphorylase_(FKGP)
AT1G05575	unknown_protein	AT1G01230	ORMDL_family_protein	AT2G07981	unknown_protein	AT1G01225	NC_domain-containing_protein-related
AT1G05700	Leucine-rich_repeat_transmembrane_protein_kinase_protein	AT1G01240	unknown_protein	AT2G08986	unknown_protein	AT1G01230	ORMDL_family_protein
AT1G06520	glycerol-3-phosphate_acyltransferase_1_(GPAT1)	AT1G01250	Integrase-type_DNA-binding_superfamily_protein	AT2G16586	unknown_protein	AT1G01240	unknown_protein
AT1G06645	2-oxoglutarate_(2OG)_and_Fe(II)-dependent_oxygenase_superfamily_protein	AT1G01260	basic_helix-loop-helix_(bHLH)_DNA-binding_superfamily_protein	AT2G20880	Integrase-type_DNA-binding_superfamily_protein	AT1G01250	Integrase-type_DNA-binding_superfamily_protein
AT1G06923	BEST_Arabidopsis_thaliana_protein_match_is:_ovate_family_protein_17_(TAIR:AT2G30395.1)	AT1G01280	cytochrome_P450,_family_703,_subfamily_A,_polypeptide_2_(CYP703A2)	AT2G21560	unknown_protein	AT1G01260	basic_helix-loop-helix_(bHLH)_DNA-binding_superfamily_protein
AT1G06925	FUNCTIONS_IN:_molecular_function_unknown	AT1G01290	cofactor_of_nitrate_reductase_and_xanthine_dehydrogenase_3_(CNX3)	AT2G22200	Integrase-type_DNA-binding_superfamily_protein	AT1G01280	cytochrome_P450,_family_703,_subfamily_A,_polypeptide_2_(CYP703A2)
AT1G06970	cation/hydrogen_exchanger_14_(CHX14)	AT1G01300	Eukaryotic_aspartyl_protease_family_protein	AT2G25010	Aminotransferase-like,_plant_mobile_domain_family_protein	AT1G01290	cofactor_of_nitrate_reductase_and_xanthine_dehydrogenase_3_(CNX3)
AT1G07220	FUNCTIONS_IN:_molecular_function_unknown	AT1G01305	unknown_protein	AT2G31240	Tetratricopeptide_repeat_(TPR)-like_superfamily_protein	AT1G01300	Eukaryotic_aspartyl_protease_family_protein
AT1G07340	sugar_transporter_2_(STP2)	AT1G01310	CAP_(Cysteine-rich_secretory_proteins,_Antigen_5,_and_Pathogenesis-related_1_protein)_superfamily_protein	AT2G33230	YUCCA_7_(YUC7)	AT1G01305	unknown_protein
AT1G08135	cation/H+_exchanger_6B_(CHX6B)	AT1G01320	Tetratricopeptide_repeat_(TPR)-like_superfamily_protein	AT2G33770	phosphate_2_(PHO2)	AT1G01310	CAP_(Cysteine-rich_secretory_proteins,_Antigen_5,_and_Pathogenesis-related_1_protein)_superfamily_protein
AT1G08165	unknown_protein	AT1G01340	cyclic_nucleotide_gated_channel_10_(CNGC10)	AT2G35615	Eukaryotic_aspartyl_protease_family_protein	AT1G01320	Tetratricopeptide_repeat_(TPR)-like_superfamily_protein
AT1G09540	myb_domain_protein_61_(MYB61)	AT1G01350	Zinc_finger_(CCCH-type/C3HC4-type_RING_finger)_family_protein	AT2G38490	CBL-interacting_protein_kinase_22_(CIPK22)	AT1G01340	cyclic_nucleotide_gated_channel_10_(CNGC10)
AT1G09575	Protein_of_unknown_function_(DUF607)	AT1G01355	Putative_endonuclease_or_glycosyl_hydrolase	AT2G39370	unknown_protein	AT1G01350	Zinc_finger_(CCCH-type/C3HC4-type_RING_finger)_family_protein
AT1G09812	unknown_protein	AT1G01360	regulatory_component_of_ABA_receptor_1_(RCAR1)	AT2G40320	TRICHOME_BIREFRINGENCE-LIKE_33_(TBL33)	AT1G01355	Putative_endonuclease_or_glycosyl_hydrolase
AT1G09880	Rhamnogalacturonate_lyase_family_protein	AT1G01370	HTR12	AT2G42450	alpha/beta-Hydrolases_superfamily_protein	AT1G01360	regulatory_component_of_ABA_receptor_1_(RCAR1)
AT1G10140	Uncharacterised_conserved_protein_UCP031279	AT1G01380	ENHANCER_OF_TRY_AND_CPC_1_(ETC1)	AT2G42800	receptor_like_protein_29_(RLP29)	AT1G01370	HTR12
AT1G10220	BEST_Arabidopsis_thaliana_protein_match_is:_ZCF37_(TAIR:AT1G59590.1)	AT1G01390	UDP-Glycosyltransferase_superfamily_protein	AT2G43840	UDP-glycosyltransferase_74_F1_(UGT74F1)	AT1G01380	ENHANCER_OF_TRY_AND_CPC_1_(ETC1)
AT1G10530	unknown_protein	AT1G01400	unknown_protein	AT2G44230	Plant_protein_of_unknown_function_(DUF946)	AT1G01390	UDP-Glycosyltransferase_superfamily_protein
AT1G10690	unknown_protein	AT1G01410	pumilio_22_(PUM22)	AT2G44270	repressor_of_lrx1_(ROL5)	AT1G01400	unknown_protein
AT1G10750	Protein_of_Unknown_Function_(DUF239)	AT1G01420	UDP-glucosyl_transferase_72B3_(UGT72B3)	AT2G44740	NA	AT1G01410	pumilio_22_(PUM22)
AT1G11112	unknown_protein	AT1G01430	TRICHOME_BIREFRINGENCE-LIKE_25_(TBL25)	AT2G45120	C2H2-like_zinc_finger_protein	AT1G01420	UDP-glucosyl_transferase_72B3_(UGT72B3)
AT1G11310	_it_was_not_expressed_in_anthers_and_pollen,_as_shown_by_GUS_activity_patterns._The_expression_of_several_phylogenetically_closely-related_AtMLO_genes_showed_similar_or_overlapping_tissue_specificity_and_analogous_responsiveness_to_external_stimuli,_suggesting_functional_redundancy,_co-function,_or_antagonistic_function(s)._mlo_resistance_in__A._thaliana_does_not_involve_the_signaling_molecules_e…	AT1G01440	Protein_of_unknown_function_(DUF3133)	AT3G02430	Protein_of_unknown_function_(DUF679)	AT1G01430	TRICHOME_BIREFRINGENCE-LIKE_25_(TBL25)
AT1G12610	DWARF_AND_DELAYED_FLOWERING_1_(DDF1)	AT1G01450	Protein_kinase_superfamily_protein	AT3G03510	Phototropic-responsive_NPH3_family_protein	AT1G01440	Protein_of_unknown_function_(DUF3133)
AT1G13080	cytochrome_P450,_family_71,_subfamily_B,_polypeptide_2_(CYP71B2)	AT1G01453	unknown_protein	AT3G03650	embryo_sac_development_arrest_5_(EDA5)	AT1G01450	Protein_kinase_superfamily_protein
AT1G13090	cytochrome_P450,_family_71,_subfamily_B,_polypeptide_28_(CYP71B28)	AT1G01460	PIPK11	AT3G03680	C2_calcium/lipid-binding_plant_phosphoribosyltransferase_family_protein	AT1G01453	unknown_protein
AT1G13110	cytochrome_P450,_family_71_subfamily_B,_polypeptide_7_(CYP71B7)	AT1G01470	LATE_EMBRYOGENESIS_ABUNDANT_14_(LEA14)	AT3G05140	ROP_binding_protein_kinases_2_(RBK2)	AT1G01460	PIPK11
AT1G13485	unknown_protein	AT1G01471	unknown_protein	AT3G09330	Transmembrane_amino_acid_transporter_family_protein	AT1G01470	LATE_EMBRYOGENESIS_ABUNDANT_14_(LEA14)
AT1G13830	Carbohydrate-binding_X8_domain_superfamily_protein	AT1G01480	1-amino-cyclopropane-1-carboxylate_synthase_2_(ACS2)	AT3G10130	SOUL_heme-binding_family_protein	AT1G01471	unknown_protein
AT1G14350	FOUR_LIPS_(FLP)	AT1G01490	Heavy_metal_transport/detoxification_superfamily_protein_	AT3G12700	Eukaryotic_aspartyl_protease_family_protein	AT1G01480	1-amino-cyclopropane-1-carboxylate_synthase_2_(ACS2)
AT1G14560	Mitochondrial_substrate_carrier_family_protein	AT1G01500	Erythronate-4-phosphate_dehydrogenase_family_protein	AT3G17600	indole-3-acetic_acid_inducible_31_(IAA31)	AT1G01490	Heavy_metal_transport/detoxification_superfamily_protein_
AT1G15520	pleiotropic_drug_resistance_12_(PDR12)	AT1G01510	ANGUSTIFOLIA_(AN)	AT3G20370	TRAF-like_family_protein	AT1G01500	Erythronate-4-phosphate_dehydrogenase_family_protein
AT1G16120	wall_associated_kinase-like_1_(WAKL1)	AT1G01520	Homeodomain-like_superfamily_protein	AT3G25590	unknown_protein	AT1G01510	ANGUSTIFOLIA_(AN)
AT1G16370	organic_cation/carnitine_transporter_6_(OCT6)	AT1G01530	AGAMOUS-like_28_(AGL28)	AT3G26220	cytochrome_P450,_family_71,_subfamily_B,_polypeptide_3_(CYP71B3)	AT1G01520	Homeodomain-like_superfamily_protein
AT1G16420	metacaspase_8_(MC8)	AT1G01540	Protein_kinase_superfamily_protein	AT3G28180	Cellulose-synthase-like_C4_(CSLC04)	AT1G01530	AGAMOUS-like_28_(AGL28)
AT1G16730	unknown_protein_6_(UP6)	AT1G01550	BYPASS_1_(BPS1)	AT3G41762	unknown_protein.	AT1G01540	Protein_kinase_superfamily_protein
AT1G16740	Ribosomal_protein_L20	AT1G01560	MAP_kinase_11_(MPK11)	AT3G46230	heat_shock_protein_17.4_(HSP17.4)	AT1G01550	BYPASS_1_(BPS1)
AT1G17180	glutathione_S-transferase_TAU_25_(GSTU25)	AT1G01570	FUNCTIONS_IN:_transferase_activity,_transferring_glycosyl_groups	AT3G48430	relative_of_early_flowering_6_(REF6)	AT1G01560	MAP_kinase_11_(MPK11)
AT1G18265	Protein_of_unknown_function,_DUF593	AT1G01580	ferric_reduction_oxidase_2_(FRO2)	AT3G51910	heat_shock_transcription_factor__A7A_(HSFA7A)	AT1G01570	FUNCTIONS_IN:_transferase_activity,_transferring_glycosyl_groups
AT1G18880	Major_facilitator_superfamily_protein	AT1G01590	ferric_reduction_oxidase_1_(FRO1)	AT3G55720	Protein_of_unknown_function_(DUF620)	AT1G01580	ferric_reduction_oxidase_2_(FRO2)
AT1G18940	Nodulin-like_/_Major_Facilitator_Superfamily_protein	AT1G01600	cytochrome_P450,_family_86,_subfamily_A,_polypeptide_4_(CYP86A4)	AT3G56000	cellulose_synthase_like_A14_(CSLA14)	AT1G01590	ferric_reduction_oxidase_1_(FRO1)
AT1G18980	RmlC-like_cupins_superfamily_protein	AT1G01610	glycerol-3-phosphate_acyltransferase_4_(GPAT4)	AT3G59140	multidrug_resistance-associated_protein_14_(MRP14)	AT1G01600	cytochrome_P450,_family_86,_subfamily_A,_polypeptide_4_(CYP86A4)
AT1G19050	response_regulator_7_(ARR7)	AT1G01620	plasma_membrane_intrinsic_protein_1C_(PIP1C)	AT3G63350	AT-HSFA7B	AT1G01610	glycerol-3-phosphate_acyltransferase_4_(GPAT4)
AT1G19210	Integrase-type_DNA-binding_superfamily_protein	AT1G01630	Sec14p-like_phosphatidylinositol_transfer_family_protein	AT4G00820	IQ-domain_17_(iqd17)	AT1G01620	plasma_membrane_intrinsic_protein_1C_(PIP1C)
AT1G19460	Galactose_oxidase/kelch_repeat_superfamily_protein	AT1G01640	BTB/POZ_domain-containing_protein	AT4G01970	stachyose_synthase_(STS)	AT1G01630	Sec14p-like_phosphatidylinositol_transfer_family_protein
AT1G19835	Plant_protein_of_unknown_function_(DUF869)	AT1G01650	SIGNAL_PEPTIDE_PEPTIDASE-LIKE_4_(SPPL4)	AT4G02800	unknown_protein	AT1G01640	BTB/POZ_domain-containing_protein
AT1G20030	Pathogenesis-related_thaumatin_superfamily_protein	AT1G01660	RING/U-box_superfamily_protein	AT4G03210	xyloglucan_endotransglucosylase/hydrolase_9_(XTH9)	AT1G01650	SIGNAL_PEPTIDE_PEPTIDASE-LIKE_4_(SPPL4)
AT1G21000	PLATZ_transcription_factor_family_protein	AT1G01670	RING/U-box_superfamily_protein	AT4G15430	ERD_(early-responsive_to_dehydration_stress)_family_protein	AT1G01660	RING/U-box_superfamily_protein
AT1G21090	Cupredoxin_superfamily_protein	AT1G01680	plant_U-box_54_(PUB54)	AT4G19230	cytochrome_P450,_family_707,_subfamily_A,_polypeptide_1_(CYP707A1)	AT1G01670	RING/U-box_superfamily_protein
AT1G21460	Nodulin_MtN3_family_protein	AT1G01690	putative_recombination_initiation_defects_3_(PRD3)	AT4G20460	NAD(P)-binding_Rossmann-fold_superfamily_protein	AT1G01680	plant_U-box_54_(PUB54)
AT1G22160	Protein_of_unknown_function_(DUF581)	AT1G01695	Phosphatidylinositol_N-acetyglucosaminlytransferase_subunit_P-related	AT4G20470	unknown_protein	AT1G01690	putative_recombination_initiation_defects_3_(PRD3)
AT1G22230	unknown_protein	AT1G01710	Acyl-CoA_thioesterase_family_protein	AT4G22880	leucoanthocyanidin_dioxygenase_(LDOX)	AT1G01695	Phosphatidylinositol_N-acetyglucosaminlytransferase_subunit_P-related
AT1G22740	RAB_GTPase_homolog__G3B_(RABG3B)	AT1G01720	ATAF1	AT4G25433	peptidoglycan-binding_LysM_domain-containing_protein	AT1G01700	RHO_guanyl-nucleotide_exchange_factor_2_(ROPGEF2)
AT1G23000	Heavy_metal_transport/detoxification_superfamily_protein_	AT1G01725	unknown_protein	AT4G36240	GATA_transcription_factor_7_(GATA7)	AT1G01710	Acyl-CoA_thioesterase_family_protein
AT1G23010	Low_Phosphate_Root1_(LPR1)	AT1G01730	unknown_protein	AT4G36250	aldehyde_dehydrogenase_3F1_(ALDH3F1)	AT1G01720	ATAF1
AT1G26770	expansin_A10_(EXPA10)	AT1G01740	Protein_kinase_protein_with_tetratricopeptide_repeat_domain	AT4G36880	cysteine_proteinase1_(CP1)	AT1G01725	unknown_protein
AT1G26800	RING/U-box_superfamily_protein	AT1G01750	actin_depolymerizing_factor_11_(ADF11)	AT4G37230	Photosystem_II_manganese-stabilising_protein_(PsbO)_family	AT1G01730	unknown_protein
AT1G26960	homeobox_protein_23_(AtHB23)	AT1G01760	RNA_binding	AT4G37235	Uncharacterised_protein_family_(UPF0497)	AT1G01740	Protein_kinase_protein_with_tetratricopeptide_repeat_domain
AT1G27130	glutathione_S-transferase_tau_13_(GSTU13)	AT1G01770	unknown_protein	AT4G39190	unknown_protein	AT1G01750	actin_depolymerizing_factor_11_(ADF11)
AT1G27270	Paired_amphipathic_helix_(PAH2)_superfamily_protein	AT1G01780	GATA_type_zinc_finger_transcription_factor_family_protein	AT4G39780	Integrase-type_DNA-binding_superfamily_protein	AT1G01760	RNA_binding
AT1G28110	serine_carboxypeptidase-like_45_(SCPL45)	AT1G01790	K+_efflux_antiporter_1_(KEA1)	AT4G40060	homeobox_protein_16_(HB16)	AT1G01770	unknown_protein
AT1G28650	GDSL-like_Lipase/Acylhydrolase_superfamily_protein	AT1G01800	NAD(P)-binding_Rossmann-fold_superfamily_protein	AT5G02400	pol-like_2_(PLL2)	AT1G01780	GATA_type_zinc_finger_transcription_factor_family_protein
AT1G28690	Tetratricopeptide_repeat_(TPR)-like_superfamily_protein	AT1G01810	unknown_protein	AT5G03640	Protein_kinase_superfamily_protein	AT1G01790	K+_efflux_antiporter_1_(KEA1)
AT1G29600	Zinc_finger_C-x8-C-x5-C-x3-H_type_family_protein	AT1G01820	peroxin_11c_(PEX11C)	AT5G04310	Pectin_lyase-like_superfamily_protein	AT1G01800	NAD(P)-binding_Rossmann-fold_superfamily_protein
AT1G30040	gibberellin_2-oxidase_(GA2OX2)	AT1G01830	ARM_repeat_superfamily_protein	AT5G06900	cytochrome_P450,_family_93,_subfamily_D,_polypeptide_1_(CYP93D1)	AT1G01810	unknown_protein
AT1G30280	Chaperone_DnaJ-domain_superfamily_protein	AT1G01840	unknown_protein	AT5G07680	NAC_domain_containing_protein_80_(NAC080)	AT1G01820	peroxin_11c_(PEX11C)
AT1G30320	Remorin_family_protein	AT1G01860	PALEFACE_1_(PFC1)	AT5G09220	amino_acid_permease_2_(AAP2)	AT1G01830	ARM_repeat_superfamily_protein
AT1G30860	RING/U-box_superfamily_protein	AT1G01880	5'-3'_exonuclease_family_protein	AT5G09520	hydroxyproline-rich_glycoprotein_family_protein	AT1G01840	unknown_protein
AT1G30900	VACUOLAR_SORTING_RECEPTOR_6_(VSR6)	AT1G01900	SBTI1.1	AT5G11160	adenine_phosphoribosyltransferase_5_(APT5)	AT1G01860	PALEFACE_1_(PFC1)
AT1G31330	photosystem_I_subunit_F_(PSAF)	AT1G01910	P-loop_containing_nucleoside_triphosphate_hydrolases_superfamily_protein	AT5G14890	NHL_domain-containing_protein	AT1G01880	5'-3'_exonuclease_family_protein
AT1G31450	Eukaryotic_aspartyl_protease_family_protein	AT1G01920	SET_domain-containing_protein	AT5G37600	glutamine_synthase_clone_R1_(GSR_1)	AT1G01900	SBTI1.1
AT1G32440	plastidial_pyruvate_kinase_3_(PKp3)	AT1G01930	zinc_finger_protein-related	AT5G38970	brassinosteroid-6-oxidase_1_(BR6OX1)	AT1G01910	P-loop_containing_nucleoside_triphosphate_hydrolases_superfamily_protein
AT1G32700	PLATZ_transcription_factor_family_protein	AT1G01940	Cyclophilin-like_peptidyl-prolyl_cis-trans_isomerase_family_protein	AT5G39750	AGAMOUS-like_81_(AGL81)	AT1G01920	SET_domain-containing_protein
AT1G33030	O-methyltransferase_family_protein	AT1G01950	_the_phenotype_is_dependent_on_microtubules.	AT5G39820	NAC_domain_containing_protein_94_(NAC094)	AT1G01930	zinc_finger_protein-related
AT1G33350	Pentatricopeptide_repeat_(PPR)_superfamily_protein	AT1G01960	embryo_sac_development_arrest_10_(EDA10)	AT5G44690	unknown_protein	AT1G01940	Cyclophilin-like_peptidyl-prolyl_cis-trans_isomerase_family_protein
AT1G33860	unknown_protein	AT1G01990	unknown_protein	AT5G44700	GASSHO_2_(GSO2)	AT1G01950	_the_phenotype_is_dependent_on_microtubules.
AT1G36280	L-Aspartase-like_family_protein	AT1G02000	UDP-D-glucuronate_4-epimerase_2_(GAE2)	AT5G45340	_involved_in_ABA_catabolism._Mutant_analyses_show_that_disruption_in_the_gene_results_in_more_drought_tolerance_whereas_overexpression_results_in_increased_transpiration_rate_and_reduced_drought_tolerance._Gene_involved_in_postgermination_growth._Plant_P450_CYP707A3,_ABA_8'-hydroxylase,_binds_enantioselectively_(+)-ABA_but_not_(-)-ABA,_whereas_the_enzyme_binds_both_enantiomers_of_AHI1_(a_structur…	AT1G01960	embryo_sac_development_arrest_10_(EDA10)
AT1G40104	unknown_protein	AT1G02010	secretory_1A_(SEC1A)	AT5G46240	m_diameter_microdomains_at_the__plasma_membrane_surface.__KAT1_belongs_to_the_Shaker_family_K+_channel._This_family_includes_five_groups_based_on_phylogenetic_analysis_(FEBS_Letters_(2007)_581:_2357):_I_(inward_rectifying_channel):_AKT1_(AT2G26650),_AKT5_(AT4G32500)_and_SPIK_(also_known_as_AKT6,_AT2G25600)	AT1G01970	Tetratricopeptide_repeat_(TPR)-like_superfamily_protein
AT1G43600	Haloacid_dehalogenase-like_hydrolase_(HAD)_superfamily_protein	AT1G02020	nitroreductase_family_protein	AT5G47470	Nodulin_MtN21_/EamA-like_transporter_family_protein	AT1G01980	ATSEC1A
AT1G45474	photosystem_I_light_harvesting_complex_gene_5_(LHCA5)	AT1G02030	C2H2-like_zinc_finger_protein	AT5G51420	long-chain-alcohol_O-fatty-acyltransferase_family_protein_/_wax_synthase_family_protein	AT1G01990	unknown_protein
AT1G49150	unknown_protein	AT1G02040	C2H2-type_zinc_finger_family_protein	AT5G51670	Protein_of_unknown_function_(DUF668)	AT1G02000	UDP-D-glucuronate_4-epimerase_2_(GAE2)
AT1G49610	F-box_family_protein	AT1G02050	LESS_ADHESIVE_POLLEN_6_(LAP6)	AT5G51810	gibberellin_20_oxidase_2_(GA20OX2)	AT1G02010	secretory_1A_(SEC1A)
AT1G49620	ICK5	AT1G02060	Tetratricopeptide_repeat_(TPR)-like_superfamily_protein	AT5G53660	growth-regulating_factor_7_(GRF7)	AT1G02020	nitroreductase_family_protein
AT1G49740	PLC-like_phosphodiesterases_superfamily_protein	AT1G02065	squamosa_promoter_binding_protein-like_8_(SPL8)	AT5G53710	unknown_protein	AT1G02030	C2H2-like_zinc_finger_protein
AT1G50280	Phototropic-responsive_NPH3_family_protein	AT1G02070	unknown_protein	AT5G55340	MBOAT_(membrane_bound_O-acyl_transferase)_family_protein	AT1G02040	C2H2-type_zinc_finger_family_protein
AT1G50410	SNF2_domain-containing_protein_/_helicase_domain-containing_protein_/_zinc_finger_protein-related	AT1G02074	unknown_protein	AT5G55680	glycine-rich_protein	AT1G02050	LESS_ADHESIVE_POLLEN_6_(LAP6)
AT1G50590	RmlC-like_cupins_superfamily_protein	AT1G02080	transcription_regulators	AT5G57480	P-loop_containing_nucleoside_triphosphate_hydrolases_superfamily_protein	AT1G02060	Tetratricopeptide_repeat_(TPR)-like_superfamily_protein
AT1G50840	polymerase_gamma_2_(POLGAMMA2)	AT1G02090	FUSCA_5_(FUS5)	AT5G57530	xyloglucan_endotransglucosylase/hydrolase_12_(XTH12)	AT1G02065	squamosa_promoter_binding_protein-like_8_(SPL8)
AT1G51070	basic_Helix-Loop-Helix_115_(bHLH115)	AT1G02100	Leucine_carboxyl_methyltransferase	AT5G59050	unknown_protein	AT1G02070	unknown_protein
AT1G51210	UDP-Glycosyltransferase_superfamily_protein	AT1G02110	Protein_of_unknown_function_(DUF630_and_DUF632)	AT5G59680	Leucine-rich_repeat_protein_kinase_family_protein	AT1G02074	unknown_protein
AT1G51380	DEA(D/H)-box_RNA_helicase_family_protein	AT1G02120	VASCULAR_ASSOCIATED_DEATH1_(VAD1)	AT5G60140	AP2/B3-like_transcriptional_factor_family_protein	AT1G02080	transcription_regulators
AT1G51790	Leucine-rich_repeat_protein_kinase_family_protein	AT1G02130	RAS_5_(RA-5)	AT5G61340	unknown_protein	AT1G02090	FUSCA_5_(FUS5)
AT1G51950	indole-3-acetic_acid_inducible_18_(IAA18)	AT1G02140	MAGO_NASHI_(MAGO)	AT5G62970	Protein_with_RNI-like/FBD-like_domains	AT1G02100	Leucine_carboxyl_methyltransferase
AT1G52980	GTP-binding_family_protein	AT1G02145	homolog_of_asparagine-linked_glycosylation_12_(ALG12)	AT5G63850	amino_acid_permease_4_(AAP4)	AT1G02110	Protein_of_unknown_function_(DUF630_and_DUF632)
AT1G53000	KDSB	AT1G02150	Tetratricopeptide_repeat_(TPR)-like_superfamily_protein	AT5G67080	mitogen-activated_protein_kinase_kinase_kinase_19_(MAPKKK19)	AT1G02120	VASCULAR_ASSOCIATED_DEATH1_(VAD1)
AT1G53060	Legume_lectin_family_protein	AT1G02160	Cox19_family_protein_(CHCH_motif)			AT1G02130	RAS_5_(RA-5)
AT1G53070	Legume_lectin_family_protein	AT1G02170	metacaspase_1_(AMC1)			AT1G02140	MAGO_NASHI_(MAGO)
AT1G53230	TEOSINTE_BRANCHED_1,_cycloidea_and_PCF_transcription_factor_3_(TCP3)	AT1G02180	ferredoxin-related			AT1G02145	homolog_of_asparagine-linked_glycosylation_12_(ALG12)
AT1G53270	ABC-2_type_transporter_family_protein	AT1G02190	Fatty_acid_hydroxylase_superfamily			AT1G02150	Tetratricopeptide_repeat_(TPR)-like_superfamily_protein
AT1G53940	GDSL-motif_lipase_2_(GLIP2)	AT1G02205	ECERIFERUM_1_(CER1)			AT1G02160	Cox19_family_protein_(CHCH_motif)
AT1G55610	_LRR_Receptor_Kinase	AT1G02210	NAC_(No_Apical_Meristem)_domain_transcriptional_regulator_superfamily_protein			AT1G02170	metacaspase_1_(AMC1)
AT1G55690	Sec14p-like_phosphatidylinositol_transfer_family_protein	AT1G02220	NAC_domain_containing_protein_3_(NAC003)			AT1G02180	ferredoxin-related
AT1G55960	Polyketide_cyclase/dehydrase_and_lipid_transport_superfamily_protein	AT1G02230	NAC_domain_containing_protein_4_(NAC004)			AT1G02190	Fatty_acid_hydroxylase_superfamily
AT1G56410	EARLY-RESPONSIVE_TO_DEHYDRATION_2_(ERD2)	AT1G02250	NAC_domain_containing_protein_5_(NAC005)			AT1G02205	ECERIFERUM_1_(CER1)
AT1G57560	myb_domain_protein_50_(MYB50)	AT1G02260	Divalent_ion_symporter			AT1G02210	NAC_(No_Apical_Meristem)_domain_transcriptional_regulator_superfamily_protein
AT1G58120	BEST_Arabidopsis_thaliana_protein_match_is:_methyltransferases_(TAIR:AT5G01710.1)	AT1G02270	Calcium-binding_endonuclease/exonuclease/phosphatase_family			AT1G02220	NAC_domain_containing_protein_3_(NAC003)
AT1G58122	conserved_peptide_upstream_open_reading_frame_45_(CPuORF45)	AT1G02280	translocon_at_the_outer_envelope_membrane_of_chloroplasts_33_(TOC33)			AT1G02230	NAC_domain_containing_protein_4_(NAC004)
AT1G59590	ZCF37	AT1G02290	unknown_protein			AT1G02250	NAC_domain_containing_protein_5_(NAC005)
AT1G60000	RNA-binding_(RRM/RBD/RNP_motifs)_family_protein	AT1G02300	Cysteine_proteinases_superfamily_protein			AT1G02260	Divalent_ion_symporter
AT1G60590	Pectin_lyase-like_superfamily_protein	AT1G02305	Cysteine_proteinases_superfamily_protein			AT1G02270	Calcium-binding_endonuclease/exonuclease/phosphatase_family
AT1G60960	iron_regulated_transporter_3_(IRT3)	AT1G02310	Glycosyl_hydrolase_superfamily_protein			AT1G02280	translocon_at_the_outer_envelope_membrane_of_chloroplasts_33_(TOC33)
AT1G61050	alpha_1,4-glycosyltransferase_family_protein	AT1G02320	unknown_protein			AT1G02290	unknown_protein
AT1G61560	MILDEW_RESISTANCE_LOCUS_O_6_(MLO6)	AT1G02330	CONTAINS_InterPro_DOMAIN/s:_Hepatocellular_carcinoma-associated_antigen_59_(InterPro:IPR010756)			AT1G02300	Cysteine_proteinases_superfamily_protein
AT1G61610	S-locus_lectin_protein_kinase_family_protein	AT1G02335	germin-like_protein_subfamily_2_member_2_precursor_(GL22)			AT1G02305	Cysteine_proteinases_superfamily_protein
AT1G62320	ERD_(early-responsive_to_dehydration_stress)_family_protein	AT1G02340	LONG_HYPOCOTYL_IN_FAR-RED_(HFR1)			AT1G02310	Glycosyl_hydrolase_superfamily_protein
AT1G63030	DWARF_AND_DELAYED_FLOWERING_2_(ddf2)	AT1G02350	protoporphyrinogen_oxidase-related			AT1G02320	unknown_protein
AT1G63120	RHOMBOID-like_2_(RBL2)	AT1G02360	Chitinase_family_protein			AT1G02330	CONTAINS_InterPro_DOMAIN/s:_Hepatocellular_carcinoma-associated_antigen_59_(InterPro:IPR010756)
AT1G64355	unknown_protein	AT1G02370	Tetratricopeptide_repeat_(TPR)-like_superfamily_protein			AT1G02335	germin-like_protein_subfamily_2_member_2_precursor_(GL22)
AT1G64380	Integrase-type_DNA-binding_superfamily_protein	AT1G02380	unknown_protein			AT1G02340	LONG_HYPOCOTYL_IN_FAR-RED_(HFR1)
AT1G65200	Ubiquitin_carboxyl-terminal_hydrolase-related_protein	AT1G02390	glycerol-3-phosphate_acyltransferase_2_(GPAT2)			AT1G02350	protoporphyrinogen_oxidase-related
AT1G65900	unknown_protein	AT1G02391	unknown_protein			AT1G02360	Chitinase_family_protein
AT1G65920	Regulator_of_chromosome_condensation_(RCC1)_family_with_FYVE_zinc_finger_domain	AT1G02400	gibberellin_2-oxidase_6_(GA2OX6)			AT1G02370	Tetratricopeptide_repeat_(TPR)-like_superfamily_protein
AT1G66110	Family_of_unknown_function_(DUF577)	AT1G02405	proline-rich_family_protein			AT1G02380	unknown_protein
AT1G66130	NAD(P)-binding_Rossmann-fold_superfamily_protein	AT1G02410	cytochrome_c_oxidase_assembly_protein_CtaG_/_Cox11_family			AT1G02390	glycerol-3-phosphate_acyltransferase_2_(GPAT2)
AT1G66230	myb_domain_protein_20_(MYB20)	AT1G02420	Pentatricopeptide_repeat_(PPR)_superfamily_protein			AT1G02391	unknown_protein
AT1G66550	_Group_III	AT1G02430	ADP-ribosylation_factor_D1B_(ARFD1B)			AT1G02400	gibberellin_2-oxidase_6_(GA2OX6)
AT1G66600	_Group_III._Involved_in_the_regulation_of_plant_responses_to_ABA_and_drought_stress.	AT1G02440	ADP-ribosylation_factor_D1A_(ARFD1A)			AT1G02405	proline-rich_family_protein
AT1G66830	Leucine-rich_repeat_protein_kinase_family_protein	AT1G02450	NIM1-interacting_1_(NIMIN1)			AT1G02410	cytochrome_c_oxidase_assembly_protein_CtaG_/_Cox11_family
AT1G67025	BEST_Arabidopsis_thaliana_protein_match_is:_Protein_kinase_superfamily_protein_(TAIR:AT1G18390.1)	AT1G02460	Pectin_lyase-like_superfamily_protein			AT1G02420	Pentatricopeptide_repeat_(PPR)_superfamily_protein
AT1G67070	DARK_INDUCIBLE_9_(DIN9)	AT1G02470	Polyketide_cyclase/dehydrase_and_lipid_transport_superfamily_protein			AT1G02430	ADP-ribosylation_factor_D1B_(ARFD1B)
AT1G67120	ATP_binding	AT1G02475	Polyketide_cyclase/dehydrase_and_lipid_transport_superfamily_protein			AT1G02440	ADP-ribosylation_factor_D1A_(ARFD1A)
AT1G68740	H1,_a_member_of_the_PHO1_family.__Involved_in_inorganic_phosphate_(Pi)_transport_and_homeostasis.__Complements_pho1_mutation.	AT1G02490	unknown_protein			AT1G02450	NIM1-interacting_1_(NIMIN1)
AT1G68780	RNI-like_superfamily_protein	AT1G02500	S-adenosylmethionine_synthetase_1_(SAM1)			AT1G02460	Pectin_lyase-like_superfamily_protein
AT1G69295	plasmodesmata_callose-binding_protein_4_(PDCB4)	AT1G02520	P-glycoprotein_11_(PGP11)			AT1G02470	Polyketide_cyclase/dehydrase_and_lipid_transport_superfamily_protein
AT1G69530	expansin_A1_(EXPA1)	AT1G02530	P-glycoprotein_12_(PGP12)			AT1G02475	Polyketide_cyclase/dehydrase_and_lipid_transport_superfamily_protein
AT1G69780	ATHB13	AT1G02540	unknown_protein			AT1G02490	unknown_protein
AT1G70140	formin_8_(FH8)	AT1G02550	Plant_invertase/pectin_methylesterase_inhibitor_superfamily_protein			AT1G02500	S-adenosylmethionine_synthetase_1_(SAM1)
AT1G70550	Protein_of_Unknown_Function_(DUF239)	AT1G02560	nuclear_encoded_CLP_protease_5_(CLPP5)			AT1G02510	TPK4
AT1G70780	unknown_protein	AT1G02575	unknown_protein			AT1G02520	P-glycoprotein_11_(PGP11)
AT1G70782	conserved_peptide_upstream_open_reading_frame_28_(CPuORF28)	AT1G02580	_the_effect_is_not_only_allele-specific_but_also__dynamically_regulated_during_seed_development._In_the_ovule,_the_MEA_transcripts__are_accumulated_at_their_highest_level_before_fertilization__and_gradually_decrease_after_fertilization			AT1G02530	P-glycoprotein_12_(PGP12)
AT1G70800	Calcium-dependent_lipid-binding_(CaLB_domain)_family_protein	AT1G02590	Aldehyde_oxidase/xanthine_dehydrogenase,_molybdopterin_binding_protein			AT1G02540	unknown_protein
AT1G70810	Calcium-dependent_lipid-binding_(CaLB_domain)_family_protein	AT1G02620	Ras-related_small_GTP-binding_family_protein			AT1G02550	Plant_invertase/pectin_methylesterase_inhibitor_superfamily_protein
AT1G70820	phosphoglucomutase,_putative_/_glucose_phosphomutase,_putative	AT1G02630	Nucleoside_transporter_family_protein			AT1G02560	nuclear_encoded_CLP_protease_5_(CLPP5)
AT1G71420	Tetratricopeptide_repeat_(TPR)-like_superfamily_protein	AT1G02640	beta-xylosidase_2_(BXL2)			AT1G02570	unknown_protein
AT1G71870	MATE_efflux_family_protein	AT1G02650	Tetratricopeptide_repeat_(TPR)-like_superfamily_protein			AT1G02575	unknown_protein
AT1G72460	Leucine-rich_repeat_protein_kinase_family_protein	AT1G02660	alpha/beta-Hydrolases_superfamily_protein			AT1G02580	_the_effect_is_not_only_allele-specific_but_also__dynamically_regulated_during_seed_development._In_the_ovule,_the_MEA_transcripts__are_accumulated_at_their_highest_level_before_fertilization__and_gradually_decrease_after_fertilization
AT1G72510	Protein_of_unknown_function_(DUF1677)	AT1G02670	P-loop_containing_nucleoside_triphosphate_hydrolases_superfamily_protein			AT1G02590	Aldehyde_oxidase/xanthine_dehydrogenase,_molybdopterin_binding_protein
AT1G72620	alpha/beta-Hydrolases_superfamily_protein	AT1G02680	TBP-associated_factor_13_(TAF13)			AT1G02610	RING/FYVE/PHD_zinc_finger_superfamily_protein
AT1G72890	Disease_resistance_protein_(TIR-NBS_class)	AT1G02690	importin_alpha_isoform_6_(IMPA-6)			AT1G02620	Ras-related_small_GTP-binding_family_protein
AT1G73165	CLAVATA3/ESR-RELATED_1_(CLE1)	AT1G02700	unknown_protein			AT1G02630	Nucleoside_transporter_family_protein
AT1G73480	alpha/beta-Hydrolases_superfamily_protein	AT1G02710	glycine-rich_protein			AT1G02640	beta-xylosidase_2_(BXL2)
AT1G74100	sulfotransferase_16_(SOT16)	AT1G02720	galacturonosyltransferase_5_(GATL5)			AT1G02650	Tetratricopeptide_repeat_(TPR)-like_superfamily_protein
AT1G74210	PLC-like_phosphodiesterases_superfamily_protein	AT1G02730	cellulose_synthase-like_D5_(CSLD5)			AT1G02660	alpha/beta-Hydrolases_superfamily_protein
AT1G74458	unknown_protein	AT1G02740	MRG_family_protein			AT1G02670	P-loop_containing_nucleoside_triphosphate_hydrolases_superfamily_protein
AT1G74480	RWP-RK_domain-containing_protein	AT1G02750	Drought-responsive_family_protein			AT1G02680	TBP-associated_factor_13_(TAF13)
AT1G74880	NAD(P)H:plastoquinone_dehydrogenase_complex_subunit_O_(NDH-O)	AT1G02770	Protein_of_unknown_function_(DUF626)			AT1G02690	importin_alpha_isoform_6_(IMPA-6)
AT1G75000	GNS1/SUR4_membrane_protein_family	AT1G02780	embryo_defective_2386_(emb2386)			AT1G02700	unknown_protein
AT1G75030	thaumatin-like_protein_3_(TLP-3)	AT1G02790	polygalacturonase_4_(PGA4)			AT1G02710	glycine-rich_protein
AT1G75050	Pathogenesis-related_thaumatin_superfamily_protein	AT1G02810	Plant_invertase/pectin_methylesterase_inhibitor_superfamily			AT1G02720	galacturonosyltransferase_5_(GATL5)
AT1G75060	unknown_protein	AT1G02813	Protein_of_unknown_function,_DUF538			AT1G02730	cellulose_synthase-like_D5_(CSLD5)
AT1G75090	DNA_glycosylase_superfamily_protein	AT1G02816	Protein_of_unknown_function,_DUF538			AT1G02740	MRG_family_protein
AT1G75260	oxidoreductases,_acting_on_NADH_or_NADPH	AT1G02840	SR1			AT1G02750	Drought-responsive_family_protein
AT1G75360	unknown_protein	AT1G02850	beta_glucosidase_11_(BGLU11)			AT1G02770	Protein_of_unknown_function_(DUF626)
AT1G76360	Protein_kinase_superfamily_protein	AT1G02860	nitrogen_limitation_adaptation_(NLA)			AT1G02780	embryo_defective_2386_(emb2386)
AT1G76590	PLATZ_transcription_factor_family_protein	AT1G02870	FUNCTIONS_IN:_molecular_function_unknown			AT1G02790	polygalacturonase_4_(PGA4)
AT1G76770	HSP20-like_chaperones_superfamily_protein	AT1G02880	thiamin_pyrophosphokinase1_(TPK1)			AT1G02800	cellulase_2_(CEL2)
AT1G77330	2-oxoglutarate_(2OG)_and_Fe(II)-dependent_oxygenase_superfamily_protein	AT1G02890	AAA-type_ATPase_family_protein			AT1G02810	Plant_invertase/pectin_methylesterase_inhibitor_superfamily
AT1G77380	amino_acid_permease_3_(AAP3)	AT1G02900	rapid_alkalinization_factor_1_(RALF1)			AT1G02813	Protein_of_unknown_function,_DUF538
AT1G77500	Protein_of_unknown_function_(DUF630_and_DUF632)	AT1G02910	LOW_PSII_ACCUMULATION1_(LPA1)			AT1G02816	Protein_of_unknown_function,_DUF538
AT1G77660	Histone_H3_K4-specific_methyltransferase_SET7/9_family_protein	AT1G02920	glutathione_S-transferase_7_(GSTF7)			AT1G02820	Late_embryogenesis_abundant_3_(LEA3)_family_protein
AT1G77730	Pleckstrin_homology_(PH)_domain_superfamily_protein	AT1G02940	glutathione_S-transferase_(class_phi)_5_(GSTF5)			AT1G02830	Ribosomal_L22e_protein_family
AT1G78060	Glycosyl_hydrolase_family_protein	AT1G02950	glutathione_S-transferase_F4_(GSTF4)			AT1G02840	SR1
AT1G78110	unknown_protein	AT1G02960	unknown_protein			AT1G02850	beta_glucosidase_11_(BGLU11)
AT1G78290	Protein_kinase_superfamily_protein	AT1G02965	unknown_protein			AT1G02860	nitrogen_limitation_adaptation_(NLA)
AT1G78440	Arabidopsis_thaliana_gibberellin_2-oxidase_1_(ATGA2OX1)	AT1G02970	WEE1_kinase_homolog_(WEE1)			AT1G02870	FUNCTIONS_IN:_molecular_function_unknown
AT1G78700	BES1/BZR1_homolog_4_(BEH4)	AT1G02980	cullin_2_(CUL2)			AT1G02880	thiamin_pyrophosphokinase1_(TPK1)
AT1G79310	metacaspase_7_(MC7)	AT1G02990	BEST_Arabidopsis_thaliana_protein_match_is:_CW-type_Zinc_Finger_(TAIR:AT3G62900.1)			AT1G02890	AAA-type_ATPase_family_protein
AT1G80120	Protein_of_unknown_function_(DUF567)	AT1G03000	peroxin_6_(PEX6)			AT1G02900	rapid_alkalinization_factor_1_(RALF1)
AT2G01008	FUNCTIONS_IN:_molecular_function_unknown	AT1G03020	Thioredoxin_superfamily_protein			AT1G02910	LOW_PSII_ACCUMULATION1_(LPA1)
AT2G01021	unknown_protein	AT1G03022	unknown_protein			AT1G02920	glutathione_S-transferase_7_(GSTF7)
AT2G01023	unknown_protein	AT1G03030	P-loop_containing_nucleoside_triphosphate_hydrolases_superfamily_protein			AT1G02930	glutathione_S-transferase_6_(GSTF6)
AT2G01390	Tetratricopeptide_repeat_(TPR)-like_superfamily_protein	AT1G03040	basic_helix-loop-helix_(bHLH)_DNA-binding_superfamily_protein			AT1G02940	glutathione_S-transferase_(class_phi)_5_(GSTF5)
AT2G01540	Calcium-dependent_lipid-binding_(CaLB_domain)_family_protein	AT1G03055	unknown_protein			AT1G02950	glutathione_S-transferase_F4_(GSTF4)
AT2G03310	unknown_protein	AT1G03060	Encodes_a_WD/BEACH_domain_protein_involved_in_cell_morphogenesis.			AT1G02960	unknown_protein
AT2G03320	unknown_protein	AT1G03070	Bax_inhibitor-1_family_protein			AT1G02965	unknown_protein
AT2G07981	unknown_protein	AT1G03080	kinase_interacting_(KIP1-like)_family_protein			AT1G02970	WEE1_kinase_homolog_(WEE1)
AT2G08986	unknown_protein	AT1G03090	MCCA			AT1G02980	cullin_2_(CUL2)
AT2G09970	Protein_of_unknown_function_(DUF1677)	AT1G03100	Pentatricopeptide_repeat_(PPR)_superfamily_protein			AT1G02990	BEST_Arabidopsis_thaliana_protein_match_is:_CW-type_Zinc_Finger_(TAIR:AT3G62900.1)
AT2G15760	Protein_of_unknown_function_(DUF1645)	AT1G03103	Bifunctional_inhibitor/lipid-transfer_protein/seed_storage_2S_albumin_superfamily_protein			AT1G03000	peroxin_6_(PEX6)
AT2G16586	unknown_protein	AT1G03106	unknown_protein			AT1G03010	Phototropic-responsive_NPH3_family_protein
AT2G16720	myb_domain_protein_7_(MYB7)	AT1G03110	Transducin/WD40_repeat-like_superfamily_protein			AT1G03020	Thioredoxin_superfamily_protein
AT2G17000	Mechanosensitive_ion_channel_family_protein	AT1G03120	responsive_to_abscisic_acid_28_(RAB28)			AT1G03022	unknown_protein
AT2G17525	Pentatricopeptide_repeat_(PPR)_superfamily_protein	AT1G03130	photosystem_I_subunit_D-2_(PSAD-2)			AT1G03030	P-loop_containing_nucleoside_triphosphate_hydrolases_superfamily_protein
AT2G17550	unknown_protein	AT1G03140	splicing_factor_Prp18_family_protein			AT1G03040	basic_helix-loop-helix_(bHLH)_DNA-binding_superfamily_protein
AT2G17660	RPM1-interacting_protein_4_(RIN4)_family_protein	AT1G03150	Acyl-CoA_N-acyltransferases_(NAT)_superfamily_protein			AT1G03050	ENTH/ANTH/VHS_superfamily_protein
AT2G17670	Tetratricopeptide_repeat_(TPR)-like_superfamily_protein	AT1G03160	_defines_a_new_protein_class_within_the_dynamin_superfamily_of_membrane_remodeling_GTPases_that_regulates_organization_of_the_thylakoid_network_in_plants._Targeted_to_chloroplasts_and_associated_with_thylakoid_and_envelope_membranes_as_punctate_structures._Knockout_mutants_have_abnormalities_in_chloroplast_and_thylakoid_morphology,_including_disorganized_grana_stacks_and_alterations_in_the_relati…			AT1G03055	unknown_protein
AT2G18220	Noc2p_family	AT1G03170	Protein_of_unknown_function_(DUF3049)			AT1G03060	Encodes_a_WD/BEACH_domain_protein_involved_in_cell_morphogenesis.
AT2G18260	syntaxin_of_plants_112_(SYP112)	AT1G03180	unknown_protein			AT1G03070	Bax_inhibitor-1_family_protein
AT2G18465	Chaperone_DnaJ-domain_superfamily_protein	AT1G03190	ULTRAVIOLET_HYPERSENSITIVE_6_(UVH6)			AT1G03080	kinase_interacting_(KIP1-like)_family_protein
AT2G18650	maternal_effect_embryo_arrest_16_(MEE16)	AT1G03200	unknown_protein			AT1G03090	MCCA
AT2G19190	FLG22-induced_receptor-like_kinase_1_(FRK1)	AT1G03210	Phenazine_biosynthesis_PhzC/PhzF_protein			AT1G03100	Pentatricopeptide_repeat_(PPR)_superfamily_protein
AT2G20000	HOBBIT_(HBT)	AT1G03220	Eukaryotic_aspartyl_protease_family_protein			AT1G03103	Bifunctional_inhibitor/lipid-transfer_protein/seed_storage_2S_albumin_superfamily_protein
AT2G20610	SUPERROOT_1_(SUR1)	AT1G03230	Eukaryotic_aspartyl_protease_family_protein			AT1G03106	unknown_protein
AT2G20880	Integrase-type_DNA-binding_superfamily_protein	AT1G03240	unknown_protein			AT1G03110	Transducin/WD40_repeat-like_superfamily_protein
AT2G21130	Cyclophilin-like_peptidyl-prolyl_cis-trans_isomerase_family_protein	AT1G03250	unknown_protein			AT1G03120	responsive_to_abscisic_acid_28_(RAB28)
AT2G21430	Papain_family_cysteine_protease	AT1G03260	SNARE_associated_Golgi_protein_family			AT1G03130	photosystem_I_subunit_D-2_(PSAD-2)
AT2G21560	unknown_protein	AT1G03270	CBS_domain-containing_protein_with_a_domain_of_unknown_function_(DUF21)			AT1G03140	splicing_factor_Prp18_family_protein
AT2G21740	Protein_of_unknown_function_(DUF1278)	AT1G03280	Transcription_factor_TFIIE,_alpha_subunit			AT1G03150	Acyl-CoA_N-acyltransferases_(NAT)_superfamily_protein
AT2G22200	Integrase-type_DNA-binding_superfamily_protein	AT1G03290	unknown_protein			AT1G03160	_defines_a_new_protein_class_within_the_dynamin_superfamily_of_membrane_remodeling_GTPases_that_regulates_organization_of_the_thylakoid_network_in_plants._Targeted_to_chloroplasts_and_associated_with_thylakoid_and_envelope_membranes_as_punctate_structures._Knockout_mutants_have_abnormalities_in_chloroplast_and_thylakoid_morphology,_including_disorganized_grana_stacks_and_alterations_in_the_relati…
AT2G22290	RAB_GTPase_homolog_H1D_(RABH1d)	AT1G03300	DOMAIN_OF_UNKNOWN_FUNCTION_724_1_(ATDUF1)			AT1G03170	Protein_of_unknown_function_(DUF3049)
AT2G23300	Leucine-rich_repeat_protein_kinase_family_protein	AT1G03310	debranching_enzyme_1_(DBE1)			AT1G03180	unknown_protein
AT2G23320	WRKY_DNA-binding_protein_15_(WRKY15)	AT1G03320	unknown_protein			AT1G03190	ULTRAVIOLET_HYPERSENSITIVE_6_(UVH6)
AT2G23770	protein_kinase_family_protein_/_peptidoglycan-binding_LysM_domain-containing_protein	AT1G03330	Small_nuclear_ribonucleoprotein_family_protein			AT1G03200	unknown_protein
AT2G24640	ubiquitin-specific_protease_19_(UBP19)	AT1G03340	unknown_protein			AT1G03210	Phenazine_biosynthesis_PhzC/PhzF_protein
AT2G24960	unknown_protein	AT1G03350	BSD_domain-containing_protein			AT1G03220	Eukaryotic_aspartyl_protease_family_protein
AT2G25010	Aminotransferase-like,_plant_mobile_domain_family_protein	AT1G03360	ribosomal_RNA_processing_4_(RRP4)			AT1G03230	Eukaryotic_aspartyl_protease_family_protein
AT2G25130	ARM_repeat_superfamily_protein	AT1G03365	RING/U-box_superfamily_protein			AT1G03240	unknown_protein
AT2G25610	ATPase,_F0/V0_complex,_subunit_C_protein	AT1G03370	C2_calcium/lipid-binding_and_GRAM_domain_containing_protein			AT1G03250	unknown_protein
AT2G25680	molybdate_transporter_1_(MOT1)	AT1G03380	homolog_of_yeast_autophagy_18_(ATG18)_G_(ATG18G)			AT1G03260	SNARE_associated_Golgi_protein_family
AT2G27770	Plant_protein_of_unknown_function_(DUF868)	AT1G03390	HXXXD-type_acyl-transferase_family_protein			AT1G03270	CBS_domain-containing_protein_with_a_domain_of_unknown_function_(DUF21)
AT2G28570	unknown_protein	AT1G03400	2-oxoglutarate_(2OG)_and_Fe(II)-dependent_oxygenase_superfamily_protein			AT1G03280	Transcription_factor_TFIIE,_alpha_subunit
AT2G30070	potassium_transporter_1_(KT1)	AT1G03410	2A6			AT1G03290	unknown_protein
AT2G31240	Tetratricopeptide_repeat_(TPR)-like_superfamily_protein	AT1G03430	histidine-containing_phosphotransfer_factor_5_(AHP5)			AT1G03300	DOMAIN_OF_UNKNOWN_FUNCTION_724_1_(ATDUF1)
AT2G31250	HEMA3	AT1G03440	Leucine-rich_repeat_(LRR)_family_protein			AT1G03310	debranching_enzyme_1_(DBE1)
AT2G32510	mitogen-activated_protein_kinase_kinase_kinase_17_(MAPKKK17)	AT1G03445	BRI1_SUPPRESSOR_1_(BSU1)			AT1G03320	unknown_protein
AT2G33030	receptor_like_protein_25_(RLP25)	AT1G03457	RNA-binding_(RRM/RBD/RNP_motifs)_family_protein			AT1G03330	Small_nuclear_ribonucleoprotein_family_protein
AT2G33180	unknown_protein	AT1G03470	Kinase_interacting_(KIP1-like)_family_protein			AT1G03340	unknown_protein
AT2G33230	YUCCA_7_(YUC7)	AT1G03475	LESION_INITIATION_2_(LIN2)			AT1G03350	BSD_domain-containing_protein
AT2G33530	serine_carboxypeptidase-like_46_(scpl46)	AT1G03490	NAC_domain_containing_protein_6_(NAC006)			AT1G03360	ribosomal_RNA_processing_4_(RRP4)
AT2G33770	phosphate_2_(PHO2)	AT1G03495	HXXXD-type_acyl-transferase_family_protein			AT1G03365	RING/U-box_superfamily_protein
AT2G34150	SCAR_family_protein	AT1G03510	Tetratricopeptide_repeat_(TPR)-like_superfamily_protein			AT1G03370	C2_calcium/lipid-binding_and_GRAM_domain_containing_protein
AT2G34220	maternal_effect_embryo_arrest_20_(MEE20)	AT1G03520	Core-2/I-branching_beta-1,6-N-acetylglucosaminyltransferase_family_protein			AT1G03380	homolog_of_yeast_autophagy_18_(ATG18)_G_(ATG18G)
AT2G34224	unknown_protein	AT1G03530	nuclear_assembly_factor_1_(NAF1)			AT1G03390	HXXXD-type_acyl-transferase_family_protein
AT2G34230	Protein_with_domains_of_unknown_function_(DUF627_and_DUF629)	AT1G03540	Pentatricopeptide_repeat_(PPR-like)_superfamily_protein			AT1G03400	2-oxoglutarate_(2OG)_and_Fe(II)-dependent_oxygenase_superfamily_protein
AT2G34238	unknown_protein	AT1G03550	Secretory_carrier_membrane_protein_(SCAMP)_family_protein			AT1G03410	2A6
AT2G34240	Protein_with_domains_of_unknown_function_DUF627_and_DUF632	AT1G03560	Pentatricopeptide_repeat_(PPR-like)_superfamily_protein			AT1G03430	histidine-containing_phosphotransfer_factor_5_(AHP5)
AT2G34330	unknown_protein	AT1G03590	Protein_phosphatase_2C_family_protein			AT1G03440	Leucine-rich_repeat_(LRR)_family_protein
AT2G34510	FUNCTIONS_IN:_molecular_function_unknown	AT1G03600	PSB27			AT1G03445	BRI1_SUPPRESSOR_1_(BSU1)
AT2G34555	gibberellin_2-oxidase_3_(ATGA2OX3)	AT1G03610	Protein_of_unknown_function_(DUF789)			AT1G03457	RNA-binding_(RRM/RBD/RNP_motifs)_family_protein
AT2G34890	CTP_synthase_family_protein	AT1G03620	ELMO/CED-12_family_protein			AT1G03470	Kinase_interacting_(KIP1-like)_family_protein
AT2G34910	BEST_Arabidopsis_thaliana_protein_match_is:_root_hair_specific_4_(TAIR:AT1G30850.1)	AT1G03630	protochlorophyllide_oxidoreductase_C_(POR_C)			AT1G03475	LESION_INITIATION_2_(LIN2)
AT2G35150	EXORDIUM_like_1_(EXL1)	AT1G03670	ankyrin_repeat_family_protein			AT1G03490	NAC_domain_containing_protein_6_(NAC006)
AT2G35540	DNAJ_heat_shock_N-terminal_domain-containing_protein	AT1G03680	thioredoxin_M-type_1_(THM1)			AT1G03495	HXXXD-type_acyl-transferase_family_protein
AT2G35550	basic_pentacysteine_7_(BPC7)	AT1G03687	DTW_domain-containing_protein			AT1G03510	Tetratricopeptide_repeat_(TPR)-like_superfamily_protein
AT2G35615	Eukaryotic_aspartyl_protease_family_protein	AT1G03700	Uncharacterised_protein_family_(UPF0497)			AT1G03520	Core-2/I-branching_beta-1,6-N-acetylglucosaminyltransferase_family_protein
AT2G35950	embryo_sac_development_arrest_12_(EDA12)	AT1G03710	Cystatin/monellin_superfamily_protein			AT1G03530	nuclear_assembly_factor_1_(NAF1)
AT2G36630	Sulfite_exporter_TauE/SafE_family_protein	AT1G03720	Cysteine_proteinases_superfamily_protein			AT1G03540	Pentatricopeptide_repeat_(PPR-like)_superfamily_protein
AT2G37330	ALUMINUM_SENSITIVE_3_(ALS3)	AT1G03730	unknown_protein			AT1G03550	Secretory_carrier_membrane_protein_(SCAMP)_family_protein
AT2G37910	cation/hydrogen_exchanger,_putative_(CHX21)	AT1G03740	Protein_kinase_superfamily_protein			AT1G03560	Pentatricopeptide_repeat_(PPR-like)_superfamily_protein
AT2G37980	O-fucosyltransferase_family_protein	AT1G03750	switch_2_(SWI2)			AT1G03590	Protein_phosphatase_2C_family_protein
AT2G38090	Duplicated_homeodomain-like_superfamily_protein	AT1G03760	Prefoldin_chaperone_subunit_family_protein			AT1G03600	PSB27
AT2G38120	AUXIN_RESISTANT_1_(AUX1)	AT1G03770	RING_1B_(RING1B)			AT1G03610	Protein_of_unknown_function_(DUF789)
AT2G38490	CBL-interacting_protein_kinase_22_(CIPK22)	AT1G03780	targeting_protein_for_XKLP2_(TPX2)			AT1G03620	ELMO/CED-12_family_protein
AT2G39210	Major_facilitator_superfamily_protein	AT1G03790	SOMNUS_(SOM)			AT1G03630	protochlorophyllide_oxidoreductase_C_(POR_C)
AT2G39220	PATATIN-like_protein_6_(PLP6)	AT1G03800	ERF_domain_protein_10_(ERF10)			AT1G03650	Acyl-CoA_N-acyltransferases_(NAT)_superfamily_protein
AT2G39360	Protein_kinase_superfamily_protein	AT1G03810	Nucleic_acid-binding,_OB-fold-like_protein			AT1G03660	Ankyrin-repeat_containing_protein
AT2G39370	unknown_protein	AT1G03820	unknown_protein			AT1G03670	ankyrin_repeat_family_protein
AT2G39690	Protein_of_unknown_function,_DUF547	AT1G03830	guanylate-binding_family_protein			AT1G03680	thioredoxin_M-type_1_(THM1)
AT2G39705	ROTUNDIFOLIA_like_8_(RTFL8)	AT1G03840	Magpie_(MGP)			AT1G03687	DTW_domain-containing_protein
AT2G40095	Alpha/beta_hydrolase_related_protein	AT1G03850	Glutaredoxin_family_protein			AT1G03700	Uncharacterised_protein_family_(UPF0497)
AT2G40130	Double_Clp-N_motif-containing_P-loop_nucleoside_triphosphate_hydrolases_superfamily_protein	AT1G03860	prohibitin_2_(PHB2)			AT1G03710	Cystatin/monellin_superfamily_protein
AT2G40230	HXXXD-type_acyl-transferase_family_protein	AT1G03870	FASCICLIN-like_arabinoogalactan_9_(FLA9)			AT1G03720	Cysteine_proteinases_superfamily_protein
AT2G40320	TRICHOME_BIREFRINGENCE-LIKE_33_(TBL33)	AT1G03880	cruciferin_2_(CRU2)			AT1G03730	unknown_protein
AT2G41330	Glutaredoxin_family_protein	AT1G03890	RmlC-like_cupins_superfamily_protein			AT1G03740	Protein_kinase_superfamily_protein
AT2G41340	_homologous_to_budding_yeast_RPB5	AT1G03900	non-intrinsic_ABC_protein_4_(NAP4)			AT1G03750	switch_2_(SWI2)
AT2G41980	Protein_with_RING/U-box_and_TRAF-like_domains	AT1G03905	P-loop_containing_nucleoside_triphosphate_hydrolases_superfamily_protein			AT1G03760	Prefoldin_chaperone_subunit_family_protein
AT2G42450	alpha/beta-Hydrolases_superfamily_protein	AT1G03910	EXPRESSED_IN:_25_plant_structures			AT1G03770	RING_1B_(RING1B)
AT2G42800	receptor_like_protein_29_(RLP29)	AT1G03920	Protein_kinase_family_protein			AT1G03780	targeting_protein_for_XKLP2_(TPX2)
AT2G43290	multicopy_suppressors_of_snf4_deficiency_in_yeast_3_(MSS3)	AT1G03930	dual_specificity_kinase_1_(ADK1)			AT1G03790	SOMNUS_(SOM)
AT2G43840	UDP-glycosyltransferase_74_F1_(UGT74F1)	AT1G03940	HXXXD-type_acyl-transferase_family_protein			AT1G03800	ERF_domain_protein_10_(ERF10)
AT2G44230	Plant_protein_of_unknown_function_(DUF946)	AT1G03950	vacuolar_protein_sorting-associated_protein_2.3_(VPS2.3)			AT1G03810	Nucleic_acid-binding,_OB-fold-like_protein
AT2G44270	repressor_of_lrx1_(ROL5)	AT1G03960	Calcium-binding_EF_hand_family_protein			AT1G03820	unknown_protein
AT2G44578	RING/U-box_superfamily_protein	AT1G03970	G-box_binding_factor_4_(GBF4)			AT1G03830	guanylate-binding_family_protein
AT2G44680	casein_kinase_II__beta_subunit_4_(CKB4)	AT1G03980	phytochelatin_synthase_2_(PCS2)			AT1G03840	Magpie_(MGP)
AT2G44740	NA	AT1G03982	PAK-box/P21-Rho-binding_family_protein			AT1G03850	Glutaredoxin_family_protein
AT2G45080	NA	AT1G03990	Long-chain_fatty_alcohol_dehydrogenase_family_protein			AT1G03860	prohibitin_2_(PHB2)
AT2G45120	C2H2-like_zinc_finger_protein	AT1G04000	unknown_protein			AT1G03870	FASCICLIN-like_arabinoogalactan_9_(FLA9)
AT2G45126	unknown_protein	AT1G04010	phospholipid_sterol_acyl_transferase_1_(PSAT1)			AT1G03880	cruciferin_2_(CRU2)
AT2G45350	CHLORORESPIRATORY_REDUCTION_4_(CRR4)	AT1G04020	breast_cancer_associated_RING_1_(BARD1)			AT1G03890	RmlC-like_cupins_superfamily_protein
AT2G45450	LITTLE_ZIPPER_1_(ZPR1)	AT1G04030	unknown_protein			AT1G03900	non-intrinsic_ABC_protein_4_(NAP4)
AT2G45800	GATA_type_zinc_finger_transcription_factor_family_protein	AT1G04040	HAD_superfamily,_subfamily_IIIB_acid_phosphatase_			AT1G03905	P-loop_containing_nucleoside_triphosphate_hydrolases_superfamily_protein
AT2G45890	RHO_guanyl-nucleotide_exchange_factor_4_(ROPGEF4)	AT1G04050	homolog_of_SU(var)3-9_1_(SUVR1)			AT1G03910	EXPRESSED_IN:_25_plant_structures
AT2G46250	myosin_heavy_chain-related	AT1G04070	translocase_of_outer_membrane_22-I_(TOM22-I)			AT1G03920	Protein_kinase_family_protein
AT2G46310	cytokinin_response_factor_5_(CRF5)	AT1G04080	PRP39			AT1G03930	dual_specificity_kinase_1_(ADK1)
AT2G46400	_Group_III	AT1G04090	Plant_protein_of_unknown_function_(DUF946)			AT1G03940	HXXXD-type_acyl-transferase_family_protein
AT2G46430	cyclic_nucleotide_gated_channel_3_(CNGC3)	AT1G04100	indoleacetic_acid-induced_protein_10_(IAA10)			AT1G03950	vacuolar_protein_sorting-associated_protein_2.3_(VPS2.3)
AT2G46660	cytochrome_P450,_family_78,_subfamily_A,_polypeptide_6_(CYP78A6)	AT1G04110	STOMATAL_DENSITY_AND_DISTRIBUTION_(SDD1)			AT1G03960	Calcium-binding_EF_hand_family_protein
AT2G46735	unknown_protein	AT1G04120	multidrug_resistance-associated_protein_5_(MRP5)			AT1G03970	G-box_binding_factor_4_(GBF4)
AT2G46850	Protein_kinase_superfamily_protein	AT1G04130	Tetratricopeptide_repeat_(TPR)-like_superfamily_protein			AT1G03980	phytochelatin_synthase_2_(PCS2)
AT2G46940	unknown_protein	AT1G04140	Transducin_family_protein_/_WD-40_repeat_family_protein			AT1G03982	PAK-box/P21-Rho-binding_family_protein
AT2G47010	unknown_protein	AT1G04150	C2_calcium/lipid-binding_plant_phosphoribosyltransferase_family_protein			AT1G03990	Long-chain_fatty_alcohol_dehydrogenase_family_protein
AT2G47180	galactinol_synthase_1_(GolS1)	AT1G04160	myosin_XI_B_(XIB)			AT1G04000	unknown_protein
AT2G47760	asparagine-linked_glycosylation_3_(ALG3)	AT1G04170	eukaryotic_translation_initiation_factor_2_gamma_subunit_(EIF2_GAMMA)			AT1G04010	phospholipid_sterol_acyl_transferase_1_(PSAT1)
AT3G01610	cell_division_cycle_48C_(CDC48C)	AT1G04171	unknown_protein			AT1G04020	breast_cancer_associated_RING_1_(BARD1)
AT3G01670	unknown_protein	AT1G04180	YUCCA_9_(YUC9)			AT1G04030	unknown_protein
AT3G01690	alpha/beta-Hydrolases_superfamily_protein	AT1G04190	Tetratricopeptide_repeat_(TPR)-like_superfamily_protein			AT1G04040	HAD_superfamily,_subfamily_IIIB_acid_phosphatase_
AT3G02120	hydroxyproline-rich_glycoprotein_family_protein	AT1G04200	FUNCTIONS_IN:_molecular_function_unknown			AT1G04050	homolog_of_SU(var)3-9_1_(SUVR1)
AT3G02125	unknown_protein	AT1G04210	Leucine-rich_repeat_protein_kinase_family_protein			AT1G04070	translocase_of_outer_membrane_22-I_(TOM22-I)
AT3G02140	TWO_OR_MORE_ABRES-CONTAINING_GENE_2_(TMAC2)	AT1G04220	3-ketoacyl-CoA_synthase_2_(KCS2)			AT1G04080	PRP39
AT3G02420	unknown_protein	AT1G04230	Protein_of_unknown_function_(DUF2361)			AT1G04090	Plant_protein_of_unknown_function_(DUF946)
AT3G02430	Protein_of_unknown_function_(DUF679)	AT1G04240	SHORT_HYPOCOTYL_2_(SHY2)			AT1G04100	indoleacetic_acid-induced_protein_10_(IAA10)
AT3G02645	Plant_protein_of_unknown_function_(DUF247)	AT1G04250	AUXIN_RESISTANT_3_(AXR3)			AT1G04110	STOMATAL_DENSITY_AND_DISTRIBUTION_(SDD1)
AT3G03440	ARM_repeat_superfamily_protein	AT1G04260	CAMV_movement_protein_interacting_protein_7_(MPI7)			AT1G04120	multidrug_resistance-associated_protein_5_(MRP5)
AT3G03510	Phototropic-responsive_NPH3_family_protein	AT1G04270	cytosolic_ribosomal_protein_S15_(RPS15)			AT1G04130	Tetratricopeptide_repeat_(TPR)-like_superfamily_protein
AT3G03650	embryo_sac_development_arrest_5_(EDA5)	AT1G04280	P-loop_containing_nucleoside_triphosphate_hydrolases_superfamily_protein			AT1G04140	Transducin_family_protein_/_WD-40_repeat_family_protein
AT3G03680	C2_calcium/lipid-binding_plant_phosphoribosyltransferase_family_protein	AT1G04290	Thioesterase_superfamily_protein			AT1G04150	C2_calcium/lipid-binding_plant_phosphoribosyltransferase_family_protein
AT3G03726	Protein_of_unknown_function_(DUF295)	AT1G04300	TRAF-like_superfamily_protein			AT1G04160	myosin_XI_B_(XIB)
AT3G03780	methionine_synthase_2_(MS2)	AT1G04310	ethylene_response_sensor_2_(ERS2)			AT1G04170	eukaryotic_translation_initiation_factor_2_gamma_subunit_(EIF2_GAMMA)
AT3G03820	SAUR-like_auxin-responsive_protein_family_	AT1G04330	unknown_protein			AT1G04171	unknown_protein
AT3G04000	NAD(P)-binding_Rossmann-fold_superfamily_protein	AT1G04340	HR-like_lesion-inducing_protein-related			AT1G04180	YUCCA_9_(YUC9)
AT3G04140	Ankyrin_repeat_family_protein	AT1G04350	2-oxoglutarate_(2OG)_and_Fe(II)-dependent_oxygenase_superfamily_protein			AT1G04190	Tetratricopeptide_repeat_(TPR)-like_superfamily_protein
AT3G04760	Pentatricopeptide_repeat_(PPR-like)_superfamily_protein	AT1G04370	Ethylene-responsive_element_binding_factor_14_(ERF14)			AT1G04200	FUNCTIONS_IN:_molecular_function_unknown
AT3G05140	ROP_binding_protein_kinases_2_(RBK2)	AT1G04380	2-oxoglutarate_(2OG)_and_Fe(II)-dependent_oxygenase_superfamily_protein			AT1G04210	Leucine-rich_repeat_protein_kinase_family_protein
AT3G05980	unknown_protein	AT1G04390	BTB/POZ_domain-containing_protein			AT1G04220	3-ketoacyl-CoA_synthase_2_(KCS2)
AT3G06035	Glycoprotein_membrane_precursor_GPI-anchored	AT1G04400	cryptochrome_2_(CRY2)			AT1G04230	Protein_of_unknown_function_(DUF2361)
AT3G06740	GATA_transcription_factor_15_(GATA15)	AT1G04410	Lactate/malate_dehydrogenase_family_protein			AT1G04240	SHORT_HYPOCOTYL_2_(SHY2)
AT3G07340	basic_helix-loop-helix_(bHLH)_DNA-binding_superfamily_protein	AT1G04420	NAD(P)-linked_oxidoreductase_superfamily_protein			AT1G04250	AUXIN_RESISTANT_3_(AXR3)
AT3G09330	Transmembrane_amino_acid_transporter_family_protein	AT1G04430	S-adenosyl-L-methionine-dependent_methyltransferases_superfamily_protein			AT1G04260	CAMV_movement_protein_interacting_protein_7_(MPI7)
AT3G09340	Transmembrane_amino_acid_transporter_family_protein	AT1G04440	casein_kinase_like_13_(CKL13)			AT1G04270	cytosolic_ribosomal_protein_S15_(RPS15)
AT3G09480	Histone_superfamily_protein	AT1G04445	C2H2-like_zinc_finger_protein			AT1G04280	P-loop_containing_nucleoside_triphosphate_hydrolases_superfamily_protein
AT3G09490	Tetratricopeptide_repeat_(TPR)-like_superfamily_protein	AT1G04450	ROP-interactive_CRIB_motif-containing_protein_3_(RIC3)			AT1G04290	Thioesterase_superfamily_protein
AT3G09720	P-loop_containing_nucleoside_triphosphate_hydrolases_superfamily_protein	AT1G04480	Ribosomal_protein_L14p/L23e_family_protein			AT1G04300	TRAF-like_superfamily_protein
AT3G10130	SOUL_heme-binding_family_protein	AT1G04490	Protein_of_unknown_function_(DUF3527)			AT1G04310	ethylene_response_sensor_2_(ERS2)
AT3G10320	Glycosyltransferase_family_61_protein	AT1G04500	CCT_motif_family_protein			AT1G04330	unknown_protein
AT3G10710	root_hair_specific_12_(RHS12)	AT1G04501	unknown_protein			AT1G04340	HR-like_lesion-inducing_protein-related
AT3G10870	methyl_esterase_17_(MES17)	AT1G04510	MOS4-associated__complex_3A_(MAC3A)			AT1G04350	2-oxoglutarate_(2OG)_and_Fe(II)-dependent_oxygenase_superfamily_protein
AT3G12700	Eukaryotic_aspartyl_protease_family_protein	AT1G04520	plasmodesmata-located_protein_2_(PDLP2)			AT1G04360	RING/U-box_superfamily_protein
AT3G13782	NA	AT1G04530	Tetratricopeptide_repeat_(TPR)-like_superfamily_protein			AT1G04370	Ethylene-responsive_element_binding_factor_14_(ERF14)
AT3G14362	ROTUNDIFOLIA_like_10_(RTFL10)	AT1G04540	Calcium-dependent_lipid-binding_(CaLB_domain)_family_protein			AT1G04380	2-oxoglutarate_(2OG)_and_Fe(II)-dependent_oxygenase_superfamily_protein
AT3G14440	nine-cis-epoxycarotenoid_dioxygenase_3_(NCED3)	AT1G04550	indole-3-acetic_acid_inducible_12_(IAA12)			AT1G04390	BTB/POZ_domain-containing_protein
AT3G14490	Terpenoid_cyclases/Protein_prenyltransferases_superfamily_protein	AT1G04555	unknown_protein			AT1G04400	cryptochrome_2_(CRY2)
AT3G14810	mechanosensitive_channel_of_small_conductance-like_5_(MSL5)	AT1G04570	Major_facilitator_superfamily_protein			AT1G04410	Lactate/malate_dehydrogenase_family_protein
AT3G14940	phosphoenolpyruvate_carboxylase_3_(PPC3)	AT1G04580	aldehyde_oxidase_4_(AO4)			AT1G04420	NAD(P)-linked_oxidoreductase_superfamily_protein
AT3G14950	tetratricopetide-repeat_thioredoxin-like_2_(TTL2)	AT1G04590	BEST_Arabidopsis_thaliana_protein_match_is:_Pentatricopeptide_repeat_(PPR)_superfamily_protein_(TAIR:AT4G21190.1)			AT1G04430	S-adenosyl-L-methionine-dependent_methyltransferases_superfamily_protein
AT3G15720	Pectin_lyase-like_superfamily_protein	AT1G04600	myosin_XI_A_(XIA)			AT1G04440	casein_kinase_like_13_(CKL13)
AT3G16270	ENTH/VHS_family_protein	AT1G04620	coenzyme_F420_hydrogenase_family_/_dehydrogenase,_beta_subunit_family			AT1G04445	C2H2-like_zinc_finger_protein
AT3G16380	_contains_InterPro_entry_IPR000504:_RNA-binding_region_RNP-1_(RNA_recognition_motif)_(RRM)._Member_of_the_class_III_family_of_PABP_proteins.	AT1G04625	Polynucleotidyl_transferase,_ribonuclease_H-like_superfamily_protein			AT1G04450	ROP-interactive_CRIB_motif-containing_protein_3_(RIC3)
AT3G16500	phytochrome-associated_protein_1_(PAP1)	AT1G04630	maternal_effect_embryo_arrest_4_(MEE4)			AT1G04470	CONTAINS_InterPro_DOMAIN/s:_Munc13_homology_1_(InterPro:IPR014770),_Protein_of_unknown_function_DUF810_(InterPro:IPR008528),_Mammalian_uncoordinated_homology_13,_domain_2_(InterPro:IPR014772)
AT3G16520	UDP-glucosyl_transferase_88A1_(UGT88A1)	AT1G04635	EMBRYO_DEFECTIVE_1687_(EMB1687)			AT1G04480	Ribosomal_protein_L14p/L23e_family_protein
AT3G17600	indole-3-acetic_acid_inducible_31_(IAA31)	AT1G04640	lipoyltransferase_2_(LIP2)			AT1G04490	Protein_of_unknown_function_(DUF3527)
AT3G17640	Leucine-rich_repeat_(LRR)_family_protein	AT1G04645	Plant_self-incompatibility_protein_S1_family			AT1G04500	CCT_motif_family_protein
AT3G18600	P-loop_containing_nucleoside_triphosphate_hydrolases_superfamily_protein	AT1G04650	unknown_protein			AT1G04501	unknown_protein
AT3G19320	Leucine-rich_repeat_(LRR)_family_protein	AT1G04660	glycine-rich_protein			AT1G04510	MOS4-associated__complex_3A_(MAC3A)
AT3G19553	Amino_acid_permease_family_protein	AT1G04670	unknown_protein			AT1G04520	plasmodesmata-located_protein_2_(PDLP2)
AT3G19810	Protein_of_unknown_function_(DUF177)	AT1G04680	Pectin_lyase-like_superfamily_protein			AT1G04530	Tetratricopeptide_repeat_(TPR)-like_superfamily_protein
AT3G19850	Phototropic-responsive_NPH3_family_protein	AT1G04684	unknown_protein			AT1G04540	Calcium-dependent_lipid-binding_(CaLB_domain)_family_protein
AT3G20370	TRAF-like_family_protein	AT1G04690	potassium_channel_beta_subunit_1_(KAB1)			AT1G04550	indole-3-acetic_acid_inducible_12_(IAA12)
AT3G20380	TRAF-like_family_protein	AT1G04700	PB1_domain-containing_protein_tyrosine_kinase			AT1G04555	unknown_protein
AT3G21150	B-box_32_(BBX32)	AT1G04710	peroxisomal_3-ketoacyl-CoA_thiolase__4_(PKT4)			AT1G04560	AWPM-19-like_family_protein
AT3G21330	basic_helix-loop-helix_(bHLH)_DNA-binding_superfamily_protein	AT1G04730	CHROMOSOME_TRANSMISSION_FIDELITY_18_(CTF18)			AT1G04570	Major_facilitator_superfamily_protein
AT3G21560	UGT84A2	AT1G04750	vesicle-associated_membrane_protein_721_(VAMP721)			AT1G04580	aldehyde_oxidase_4_(AO4)
AT3G21670	Major_facilitator_superfamily_protein	AT1G04760	vesicle-associated_membrane_protein_726_(VAMP726)			AT1G04590	BEST_Arabidopsis_thaliana_protein_match_is:_Pentatricopeptide_repeat_(PPR)_superfamily_protein_(TAIR:AT4G21190.1)
AT3G22100	basic_helix-loop-helix_(bHLH)_DNA-binding_superfamily_protein	AT1G04770	Tetratricopeptide_repeat_(TPR)-like_superfamily_protein			AT1G04600	myosin_XI_A_(XIA)
AT3G22810	FUNCTIONS_IN:_phosphoinositide_binding	AT1G04778	unknown_protein			AT1G04620	coenzyme_F420_hydrogenase_family_/_dehydrogenase,_beta_subunit_family
AT3G23080	Polyketide_cyclase/dehydrase_and_lipid_transport_superfamily_protein	AT1G04780	Ankyrin_repeat_family_protein			AT1G04625	Polynucleotidyl_transferase,_ribonuclease_H-like_superfamily_protein
AT3G23240	ethylene_response_factor_1_(ERF1)	AT1G04790	RING/U-box_superfamily_protein			AT1G04630	maternal_effect_embryo_arrest_4_(MEE4)
AT3G23810	S-adenosyl-l-homocysteine_(SAH)_hydrolase_2_(SAHH2)	AT1G04800	glycine-rich_protein			AT1G04635	EMBRYO_DEFECTIVE_1687_(EMB1687)
AT3G24310	myb_domain_protein_305_(MYB305)	AT1G04810	26S_proteasome_regulatory_complex,_non-ATPase_subcomplex,_Rpn2/Psmd1_subunit			AT1G04640	lipoyltransferase_2_(LIP2)
AT3G25590	unknown_protein	AT1G04820	tubulin_alpha-4_chain_(TUA4)			AT1G04645	Plant_self-incompatibility_protein_S1_family
AT3G25610	ATPase_E1-E2_type_family_protein_/_haloacid_dehalogenase-like_hydrolase_family_protein	AT1G04830	Ypt/Rab-GAP_domain_of_gyp1p_superfamily_protein			AT1G04650	unknown_protein
AT3G26180	cytochrome_P450,_family_71,_subfamily_B,_polypeptide_20_(CYP71B20)	AT1G04840	Tetratricopeptide_repeat_(TPR)-like_superfamily_protein			AT1G04660	glycine-rich_protein
AT3G26210	cytochrome_P450,_family_71,_subfamily_B,_polypeptide_23_(CYP71B23)	AT1G04850	ubiquitin-associated_(UBA)/TS-N_domain-containing_protein			AT1G04670	unknown_protein
AT3G26220	cytochrome_P450,_family_71,_subfamily_B,_polypeptide_3_(CYP71B3)	AT1G04860	ubiquitin-specific_protease_2_(UBP2)			AT1G04680	Pectin_lyase-like_superfamily_protein
AT3G26280	cytochrome_P450,_family_71,_subfamily_B,_polypeptide_4_(CYP71B4)	AT1G04870	protein_arginine_methyltransferase_10_(PRMT10)			AT1G04684	unknown_protein
AT3G27620	alternative_oxidase_1C_(AOX1C)	AT1G04880	HMG_(high_mobility_group)_box_protein_with_ARID/BRIGHT_DNA-binding_domain			AT1G04690	potassium_channel_beta_subunit_1_(KAB1)
AT3G28040	Leucine-rich_receptor-like_protein_kinase_family_protein	AT1G04890	CONTAINS_InterPro_DOMAIN/s:_Intermediate_filament_protein,_conserved_site_(InterPro:IPR018039),_Protein_of_unknown_function_DUF593_(InterPro:IPR007656)			AT1G04700	PB1_domain-containing_protein_tyrosine_kinase
AT3G28180	Cellulose-synthase-like_C4_(CSLC04)	AT1G04900	Protein_of_unknown_function_(DUF185)			AT1G04710	peroxisomal_3-ketoacyl-CoA_thiolase__4_(PKT4)
AT3G28310	Protein_of_unknown_function_(DUF677)	AT1G04910	O-fucosyltransferase_family_protein			AT1G04730	CHROMOSOME_TRANSMISSION_FIDELITY_18_(CTF18)
AT3G28560	BCS1_AAA-type_ATPase	AT1G04920	sucrose_phosphate_synthase_3F_(SPS3F)			AT1G04750	vesicle-associated_membrane_protein_721_(VAMP721)
AT3G28850	Glutaredoxin_family_protein	AT1G04930	hydroxyproline-rich_glycoprotein_family_protein			AT1G04760	vesicle-associated_membrane_protein_726_(VAMP726)
AT3G29200	chorismate_mutase_1_(CM1)	AT1G04940	translocon_at_the_inner_envelope_membrane_of_chloroplasts_20_(TIC20)			AT1G04770	Tetratricopeptide_repeat_(TPR)-like_superfamily_protein
AT3G30775	EARLY_RESPONSIVE_TO_DEHYDRATION_5_(ERD5)	AT1G04945	HIT-type_Zinc_finger_family_protein			AT1G04778	unknown_protein
AT3G41762	unknown_protein.	AT1G04950	TATA_BOX_ASSOCIATED_FACTOR_II_59_(TAFII59)			AT1G04780	Ankyrin_repeat_family_protein
AT3G44785	Zinc_finger_C-x8-C-x5-C-x3-H_type_family_protein	AT1G04960	Protein_of_unknown_function_(DUF1664)			AT1G04790	RING/U-box_superfamily_protein
AT3G45600	tetraspanin3_(TET3)	AT1G04970	lipid-binding_serum_glycoprotein_family_protein			AT1G04800	glycine-rich_protein
AT3G46110	LOCATED_IN:_plasma_membrane	AT1G04980	PDI-like_2-2_(PDIL2-2)			AT1G04810	26S_proteasome_regulatory_complex,_non-ATPase_subcomplex,_Rpn2/Psmd1_subunit
AT3G46230	heat_shock_protein_17.4_(HSP17.4)	AT1G04985	unknown_protein			AT1G04820	tubulin_alpha-4_chain_(TUA4)
AT3G46770	AP2/B3-like_transcriptional_factor_family_protein	AT1G04990	Zinc_finger_C-x8-C-x5-C-x3-H_type_family_protein			AT1G04830	Ypt/Rab-GAP_domain_of_gyp1p_superfamily_protein
AT3G47490	HNH_endonuclease	AT1G05000	Phosphotyrosine_protein_phosphatases_superfamily_protein			AT1G04840	Tetratricopeptide_repeat_(TPR)-like_superfamily_protein
AT3G48350	Cysteine_proteinases_superfamily_protein	AT1G05010	ethylene-forming_enzyme_(EFE)			AT1G04850	ubiquitin-associated_(UBA)/TS-N_domain-containing_protein
AT3G48430	relative_of_early_flowering_6_(REF6)	AT1G05020	ENTH/ANTH/VHS_superfamily_protein			AT1G04860	ubiquitin-specific_protease_2_(UBP2)
AT3G49540	unknown_protein	AT1G05030	Major_facilitator_superfamily_protein			AT1G04870	protein_arginine_methyltransferase_10_(PRMT10)
AT3G49970	Phototropic-responsive_NPH3_family_protein	AT1G05040	BEST_Arabidopsis_thaliana_protein_match_is:_Ubiquitin-associated_(UBA)_protein_(TAIR:AT2G33010.1)			AT1G04880	HMG_(high_mobility_group)_box_protein_with_ARID/BRIGHT_DNA-binding_domain
AT3G50030	ARM-repeat/Tetratricopeptide_repeat_(TPR)-like_protein	AT1G05055	general_transcription_factor_II_H2_(GTF2H2)			AT1G04890	CONTAINS_InterPro_DOMAIN/s:_Intermediate_filament_protein,_conserved_site_(InterPro:IPR018039),_Protein_of_unknown_function_DUF593_(InterPro:IPR007656)
AT3G50210	2-oxoglutarate_(2OG)_and_Fe(II)-dependent_oxygenase_superfamily_protein	AT1G05060	unknown_protein			AT1G04900	Protein_of_unknown_function_(DUF185)
AT3G50410	OBF_binding_protein_1_(OBP1)	AT1G05065	CLAVATA3/ESR-RELATED_20_(CLE20)			AT1G04910	O-fucosyltransferase_family_protein
AT3G50840	Phototropic-responsive_NPH3_family_protein	AT1G05070	Protein_of_unknown_function_(DUF1068)			AT1G04920	sucrose_phosphate_synthase_3F_(SPS3F)
AT3G51410	Arabidopsis_protein_of_unknown_function_(DUF241)	AT1G05080	F-box/RNI-like/FBD-like_domains-containing_protein			AT1G04930	hydroxyproline-rich_glycoprotein_family_protein
AT3G51910	heat_shock_transcription_factor__A7A_(HSFA7A)	AT1G05090	dentin_sialophosphoprotein-related			AT1G04940	translocon_at_the_inner_envelope_membrane_of_chloroplasts_20_(TIC20)
AT3G52330	F-box_associated_ubiquitination_effector_family_protein	AT1G05100	mitogen-activated_protein_kinase_kinase_kinase_18_(MAPKKK18)			AT1G04945	HIT-type_Zinc_finger_family_protein
AT3G52770	LITTLE_ZIPPER_3_(ZPR3)	AT1G05120	Helicase_protein_with_RING/U-box_domain			AT1G04950	TATA_BOX_ASSOCIATED_FACTOR_II_59_(TAFII59)
AT3G53120	VPS37-1	AT1G05136	unknown_protein			AT1G04960	Protein_of_unknown_function_(DUF1664)
AT3G53130	LUTEIN_DEFICIENT_1_(LUT1)	AT1G05150	Calcium-binding_tetratricopeptide_family_protein			AT1G04970	lipid-binding_serum_glycoprotein_family_protein
AT3G53190	Pectin_lyase-like_superfamily_protein	AT1G05160	cytochrome_P450,_family_88,_subfamily_A,_polypeptide_3_(CYP88A3)			AT1G04980	PDI-like_2-2_(PDIL2-2)
AT3G53310	AP2/B3-like_transcriptional_factor_family_protein	AT1G05170	Galactosyltransferase_family_protein			AT1G04985	unknown_protein
AT3G53380	Concanavalin_A-like_lectin_protein_kinase_family_protein	AT1G05180	AUXIN_RESISTANT_1_(AXR1)			AT1G04990	Zinc_finger_C-x8-C-x5-C-x3-H_type_family_protein
AT3G53420	plasma_membrane_intrinsic_protein_2A_(PIP2A)	AT1G05190	embryo_defective_2394_(emb2394)			AT1G05000	Phosphotyrosine_protein_phosphatases_superfamily_protein
AT3G53450	Putative_lysine_decarboxylase_family_protein	AT1G05200	glutamate_receptor_3.4_(GLR3.4)			AT1G05010	ethylene-forming_enzyme_(EFE)
AT3G54390	sequence-specific_DNA_binding_transcription_factors	AT1G05205	unknown_protein			AT1G05020	ENTH/ANTH/VHS_superfamily_protein
AT3G54430	SHI-related_sequence_6_(SRS6)	AT1G05210	Transmembrane_protein_97,_predicted			AT1G05030	Major_facilitator_superfamily_protein
AT3G54920	powdery_mildew_resistant_6_(PMR6)	AT1G05220	Transmembrane_protein_97,_predicted			AT1G05040	BEST_Arabidopsis_thaliana_protein_match_is:_Ubiquitin-associated_(UBA)_protein_(TAIR:AT2G33010.1)
AT3G55500	expansin_A16_(EXPA16)	AT1G05230	homeodomain_GLABROUS_2_(HDG2)			AT1G05055	general_transcription_factor_II_H2_(GTF2H2)
AT3G55720	Protein_of_unknown_function_(DUF620)	AT1G05250	Peroxidase_superfamily_protein			AT1G05060	unknown_protein
AT3G55810	Pyruvate_kinase_family_protein	AT1G05260	RARE_COLD_INDUCIBLE_GENE_3_(RCI3)			AT1G05065	CLAVATA3/ESR-RELATED_20_(CLE20)
AT3G55880	sulphate_utilization_efficiency__4_(SUE4)	AT1G05270	TraB_family_protein			AT1G05070	Protein_of_unknown_function_(DUF1068)
AT3G56000	cellulose_synthase_like_A14_(CSLA14)	AT1G05280	Protein_of_unknown_function_(DUF604)			AT1G05080	F-box/RNI-like/FBD-like_domains-containing_protein
AT3G56450	alpha-soluble_NSF_attachment_protein_1_(ALPHA-SNAP1)	AT1G05290	CCT_motif_family_protein			AT1G05085	unknown_protein
AT3G57390	AGAMOUS-like_18_(AGL18)	AT1G05291	Protein_of_unknown_function_(DUF1218)			AT1G05090	dentin_sialophosphoprotein-related
AT3G58280	Arabidopsis_phospholipase-like_protein_(PEARLI_4)_with_TRAF-like_domain	AT1G05300	zinc_transporter_5_precursor_(ZIP5)			AT1G05100	mitogen-activated_protein_kinase_kinase_kinase_18_(MAPKKK18)
AT3G58480	calmodulin-binding_family_protein	AT1G05310	Pectin_lyase-like_superfamily_protein			AT1G05120	Helicase_protein_with_RING/U-box_domain
AT3G58990	isopropylmalate_isomerase_1_(IPMI1)	AT1G05320	FUNCTIONS_IN:_molecular_function_unknown			AT1G05136	unknown_protein
AT3G59140	multidrug_resistance-associated_protein_14_(MRP14)	AT1G05330	unknown_protein			AT1G05140	Peptidase_M50_family_protein
AT3G59700	lectin-receptor_kinase_(HLECRK)	AT1G05340	unknown_protein			AT1G05150	Calcium-binding_tetratricopeptide_family_protein
AT3G59980	Nucleic_acid-binding,_OB-fold-like_protein	AT1G05350	NAD(P)-binding_Rossmann-fold_superfamily_protein			AT1G05160	cytochrome_P450,_family_88,_subfamily_A,_polypeptide_3_(CYP88A3)
AT3G60160	multidrug_resistance-associated_protein_9_(MRP9)	AT1G05360	BEST_Arabidopsis_thaliana_protein_match_is:_SNARE_associated_Golgi_protein_family_(TAIR:AT4G14950.1)			AT1G05170	Galactosyltransferase_family_protein
AT3G60580	C2H2-like_zinc_finger_protein	AT1G05370	Sec14p-like_phosphatidylinositol_transfer_family_protein			AT1G05180	AUXIN_RESISTANT_1_(AXR1)
AT3G60690	SAUR-like_auxin-responsive_protein_family_	AT1G05380	Acyl-CoA_N-acyltransferase_with_RING/FYVE/PHD-type_zinc_finger_protein			AT1G05190	embryo_defective_2394_(emb2394)
AT3G60890	LITTLE_ZIPPER_2_(ZPR2)	AT1G05385	LOW_PSII_ACCUMULATION_19_(LPA19)			AT1G05200	glutamate_receptor_3.4_(GLR3.4)
AT3G61230	GATA_type_zinc_finger_transcription_factor_family_protein	AT1G05400	unknown_protein			AT1G05205	unknown_protein
AT3G61450	syntaxin_of_plants_73_(SYP73)	AT1G05410	Protein_of_unknown_function_(DUF1423)			AT1G05210	Transmembrane_protein_97,_predicted
AT3G61490	Pectin_lyase-like_superfamily_protein	AT1G05420	ovate_family_protein_12_(OFP12)			AT1G05220	Transmembrane_protein_97,_predicted
AT3G61750	Cytochrome_b561/ferric_reductase_transmembrane_with_DOMON_related_domain	AT1G05430	unknown_protein			AT1G05230	homeodomain_GLABROUS_2_(HDG2)
AT3G61880	cytochrome_p450_78a9_(CYP78A9)	AT1G05440	C-8_sterol_isomerases			AT1G05240	Peroxidase_superfamily_protein
AT3G62270	HCO3-_transporter_family	AT1G05450	Bifunctional_inhibitor/lipid-transfer_protein/seed_storage_2S_albumin_superfamily_protein			AT1G05250	Peroxidase_superfamily_protein
AT3G63350	AT-HSFA7B	AT1G05460	SILENCING_DEFECTIVE_(SDE3)			AT1G05260	RARE_COLD_INDUCIBLE_GENE_3_(RCI3)
AT4G00342	unknown_protein	AT1G05470	COTYLEDON_VASCULAR_PATTERN_2_(CVP2)			AT1G05270	TraB_family_protein
AT4G00350	MATE_efflux_family_protein	AT1G05490	chromatin_remodeling_31_(chr31)			AT1G05280	Protein_of_unknown_function_(DUF604)
AT4G00430	a_member_of_the_plasma_membrane_intrinsic_protein_subfamily_PIP1.	AT1G05500	NTMC2T2.1			AT1G05290	CCT_motif_family_protein
AT4G00820	IQ-domain_17_(iqd17)	AT1G05510	FUNCTIONS_IN:_molecular_function_unknown			AT1G05291	Protein_of_unknown_function_(DUF1218)
AT4G00970	cysteine-rich_RLK_(RECEPTOR-like_protein_kinase)_41_(CRK41)	AT1G05520	Sec23/Sec24_protein_transport_family_protein			AT1G05300	zinc_transporter_5_precursor_(ZIP5)
AT4G01540	NAC_with_transmembrane_motif1_(NTM1)	AT1G05540	Protein_of_unknown_function_(DUF295)			AT1G05310	Pectin_lyase-like_superfamily_protein
AT4G01630	expansin_A17_(EXPA17)	AT1G05550	Protein_of_unknown_function_(DUF295)			AT1G05320	FUNCTIONS_IN:_molecular_function_unknown
AT4G01640	F-box_associated_ubiquitination_effector_family_protein	AT1G05570	callose_synthase_1_(CALS1)			AT1G05330	unknown_protein
AT4G01970	stachyose_synthase_(STS)	AT1G05577	CONTAINS_InterPro_DOMAIN/s:_Protein_of_unknown_function_DUF966_(InterPro:IPR010369),_Uncharacterised_conserved_protein_UCP031043_(InterPro:IPR021182)			AT1G05340	unknown_protein
AT4G02075	pitchoun_1_(PIT1)	AT1G05580	cation/H+_exchanger_23_(CHX23)			AT1G05350	NAD(P)-binding_Rossmann-fold_superfamily_protein
AT4G02170	unknown_protein	AT1G05590	-hexosaminidase_activity_(the_enzyme_is_active_with_p-nitrophenyl-&#946			AT1G05360	BEST_Arabidopsis_thaliana_protein_match_is:_SNARE_associated_Golgi_protein_family_(TAIR:AT4G14950.1)
AT4G02280	sucrose_synthase_3_(SUS3)	AT1G05600	Tetratricopeptide_repeat_(TPR)-like_superfamily_protein			AT1G05370	Sec14p-like_phosphatidylinositol_transfer_family_protein
AT4G02290	glycosyl_hydrolase_9B13_(GH9B13)	AT1G05610	ADP-glucose_pyrophosphorylase_small_subunit_2_(APS2)			AT1G05380	Acyl-CoA_N-acyltransferase_with_RING/FYVE/PHD-type_zinc_finger_protein
AT4G02380	senescence-associated_gene_21_(SAG21)	AT1G05615	Domain_of_unknown_function_(DUF313)_			AT1G05385	LOW_PSII_ACCUMULATION_19_(LPA19)
AT4G02650	ENTH/ANTH/VHS_superfamily_protein	AT1G05620	uridine-ribohydrolase__2_(URH2)			AT1G05400	unknown_protein
AT4G02800	unknown_protein	AT1G05630	5PTASE13			AT1G05410	Protein_of_unknown_function_(DUF1423)
AT4G02810	Protein_of_unknown_function_(DUF3049)	AT1G05640	Ankyrin_repeat_family_protein			AT1G05420	ovate_family_protein_12_(OFP12)
AT4G03010	RNI-like_superfamily_protein	AT1G05650	Pectin_lyase-like_superfamily_protein			AT1G05430	unknown_protein
AT4G03205	hemf2	AT1G05660	Pectin_lyase-like_superfamily_protein			AT1G05440	C-8_sterol_isomerases
AT4G03210	xyloglucan_endotransglucosylase/hydrolase_9_(XTH9)	AT1G05670	Pentatricopeptide_repeat_(PPR-like)_superfamily_protein			AT1G05450	Bifunctional_inhibitor/lipid-transfer_protein/seed_storage_2S_albumin_superfamily_protein
AT4G03420	Protein_of_unknown_function_(DUF789)	AT1G05675	UDP-Glycosyltransferase_superfamily_protein			AT1G05460	SILENCING_DEFECTIVE_(SDE3)
AT4G03635	BEST_Arabidopsis_thaliana_protein_match_is:_RNI-like_superfamily_protein_(TAIR:AT4G05470.1)	AT1G05680	Uridine_diphosphate_glycosyltransferase_74E2_(UGT74E2)			AT1G05470	COTYLEDON_VASCULAR_PATTERN_2_(CVP2)
AT4G09460	myb_domain_protein_6_(MYB6)	AT1G05690	BTB_and_TAZ_domain_protein_3_(BT3)			AT1G05490	chromatin_remodeling_31_(chr31)
AT4G09965	unknown_protein	AT1G05710	basic_helix-loop-helix_(bHLH)_DNA-binding_superfamily_protein			AT1G05500	NTMC2T2.1
AT4G09970	unknown_protein	AT1G05720	selenoprotein_family_protein			AT1G05510	FUNCTIONS_IN:_molecular_function_unknown
AT4G10390	Protein_kinase_superfamily_protein	AT1G05730	Eukaryotic_protein_of_unknown_function_(DUF842)			AT1G05520	Sec23/Sec24_protein_transport_family_protein
AT4G10500	2-oxoglutarate_(2OG)_and_Fe(II)-dependent_oxygenase_superfamily_protein	AT1G05740	Eukaryotic_protein_of_unknown_function_(DUF842)			AT1G05530	UDP-glucosyl_transferase_75B2_(UGT75B2)
AT4G11330	MAP_kinase_5_(MPK5)	AT1G05750	pigment_defective_247_(PDE247)			AT1G05540	Protein_of_unknown_function_(DUF295)
AT4G12080	AT-hook_motif_nuclear-localized_protein_1_(AHL1)	AT1G05760	restricted_tev_movement_1_(RTM1)			AT1G05550	Protein_of_unknown_function_(DUF295)
AT4G13710	Pectin_lyase-like_superfamily_protein	AT1G05770	Mannose-binding_lectin_superfamily_protein			AT1G05560	UDP-glucosyltransferase_75B1_(UGT75B1)
AT4G15250	B-box_type_zinc_finger_protein_with_CCT_domain	AT1G05780	Vacuolar_ATPase_assembly_integral_membrane_protein_VMA21-like_domain			AT1G05570	callose_synthase_1_(CALS1)
AT4G15430	ERD_(early-responsive_to_dehydration_stress)_family_protein	AT1G05785	Got1/Sft2-like_vescicle_transport_protein_family			AT1G05575	unknown_protein
AT4G15480	UGT84A1	AT1G05790	lipase_class_3_family_protein			AT1G05577	CONTAINS_InterPro_DOMAIN/s:_Protein_of_unknown_function_DUF966_(InterPro:IPR010369),_Uncharacterised_conserved_protein_UCP031043_(InterPro:IPR021182)
AT4G15720	Tetratricopeptide_repeat_(TPR)-like_superfamily_protein	AT1G05800	DONGLE_(DGL)			AT1G05580	cation/H+_exchanger_23_(CHX23)
AT4G15770	RNA_binding	AT1G05805	basic_helix-loop-helix_(bHLH)_DNA-binding_superfamily_protein			AT1G05590	-hexosaminidase_activity_(the_enzyme_is_active_with_p-nitrophenyl-&#946
AT4G16410	unknown_protein	AT1G05810	RAB_GTPase_homolog_A5E_(RABA5E)			AT1G05600	Tetratricopeptide_repeat_(TPR)-like_superfamily_protein
AT4G16610	C2H2-like_zinc_finger_protein	AT1G05820	SIGNAL_PEPTIDE_PEPTIDASE-LIKE_5_(SPPL5)			AT1G05610	ADP-glucose_pyrophosphorylase_small_subunit_2_(APS2)
AT4G16640	Matrixin_family_protein	AT1G05830	trithorax-like_protein_2_(ATX2)			AT1G05615	Domain_of_unknown_function_(DUF313)_
AT4G16790	hydroxyproline-rich_glycoprotein_family_protein	AT1G05835	PHD_finger_protein			AT1G05620	uridine-ribohydrolase__2_(URH2)
AT4G17210	Plant_protein_of_unknown_function_(DUF827)	AT1G05840	Eukaryotic_aspartyl_protease_family_protein			AT1G05630	5PTASE13
AT4G17470	alpha/beta-Hydrolases_superfamily_protein	AT1G05850	POM-POM1_(POM1)			AT1G05640	Ankyrin_repeat_family_protein
AT4G17670	Protein_of_unknown_function_(DUF581)	AT1G05860	unknown_protein			AT1G05650	Pectin_lyase-like_superfamily_protein
AT4G17900	PLATZ_transcription_factor_family_protein	AT1G05870	Protein_of_unknown_function_(DUF1685)			AT1G05660	Pectin_lyase-like_superfamily_protein
AT4G18450	Integrase-type_DNA-binding_superfamily_protein	AT1G05880	ARIADNE_12_(ARI12)			AT1G05670	Pentatricopeptide_repeat_(PPR-like)_superfamily_protein
AT4G18540	unknown_protein	AT1G05890	ARIADNE_5_(ARI5)			AT1G05675	UDP-Glycosyltransferase_superfamily_protein
AT4G18630	Protein_of_unknown_function_(DUF688)	AT1G05894	unknown_protein			AT1G05680	Uridine_diphosphate_glycosyltransferase_74E2_(UGT74E2)
AT4G18910	Encodes_an_aquaporin_homolog._Functions_in_arsenite_transport_and_tolerance.When_expressed_in_yeast_cells_can_conduct_hydrogen_peroxide_into_those_cells.	AT1G05900	endonuclease_III_2_(NTH2)			AT1G05690	BTB_and_TAZ_domain_protein_3_(BT3)
AT4G18970	GDSL-like_Lipase/Acylhydrolase_superfamily_protein	AT1G05910	cell_division_cycle_protein_48-related_/_CDC48-related			AT1G05710	basic_helix-loop-helix_(bHLH)_DNA-binding_superfamily_protein
AT4G19230	cytochrome_P450,_family_707,_subfamily_A,_polypeptide_1_(CYP707A1)	AT1G05920	FUNCTIONS_IN:_DNA_binding			AT1G05720	selenoprotein_family_protein
AT4G19460	UDP-Glycosyltransferase_superfamily_protein	AT1G05925	unknown_protein			AT1G05730	Eukaryotic_protein_of_unknown_function_(DUF842)
AT4G20110	VACUOLAR_SORTING_RECEPTOR_7_(VSR7)	AT1G05930	FUNCTIONS_IN:_DNA_binding			AT1G05740	Eukaryotic_protein_of_unknown_function_(DUF842)
AT4G20140	GASSHO1_(GSO1)	AT1G05940	cationic_amino_acid_transporter_9_(CAT9)			AT1G05750	pigment_defective_247_(PDE247)
AT4G20160	LOCATED_IN:_chloroplast	AT1G05950	unknown_protein			AT1G05760	restricted_tev_movement_1_(RTM1)
AT4G20320	CTP_synthase_family_protein	AT1G05960	ARM_repeat_superfamily_protein			AT1G05770	Mannose-binding_lectin_superfamily_protein
AT4G20460	NAD(P)-binding_Rossmann-fold_superfamily_protein	AT1G05970	RNA-binding_(RRM/RBD/RNP_motifs)_family_protein			AT1G05780	Vacuolar_ATPase_assembly_integral_membrane_protein_VMA21-like_domain
AT4G20470	unknown_protein	AT1G05990	EF_hand_calcium-binding_protein_family			AT1G05785	Got1/Sft2-like_vescicle_transport_protein_family
AT4G20740	Pentatricopeptide_repeat_(PPR-like)_superfamily_protein	AT1G06000	UDP-Glycosyltransferase_superfamily_protein			AT1G05790	lipase_class_3_family_protein
AT4G20840	FAD-binding_Berberine_family_protein	AT1G06010	unknown_protein			AT1G05800	DONGLE_(DGL)
AT4G21640	Subtilase_family_protein	AT1G06020	pfkB-like_carbohydrate_kinase_family_protein			AT1G05805	basic_helix-loop-helix_(bHLH)_DNA-binding_superfamily_protein
AT4G21680	NITRATE_TRANSPORTER_1.8_(NRT1.8)	AT1G06030	pfkB-like_carbohydrate_kinase_family_protein			AT1G05810	RAB_GTPase_homolog_A5E_(RABA5E)
AT4G21960	PRXR1	AT1G06040	SALT_TOLERANCE_(STO)			AT1G05820	SIGNAL_PEPTIDE_PEPTIDASE-LIKE_5_(SPPL5)
AT4G22730	Leucine-rich_repeat_protein_kinase_family_protein	AT1G06050	Protein_of_unknown_function_(DUF1336)			AT1G05830	trithorax-like_protein_2_(ATX2)
AT4G22758	unknown_protein	AT1G06060	LisH_and_RanBPM_domains_containing_protein			AT1G05835	PHD_finger_protein
AT4G22880	leucoanthocyanidin_dioxygenase_(LDOX)	AT1G06070	Basic-leucine_zipper_(bZIP)_transcription_factor_family_protein			AT1G05840	Eukaryotic_aspartyl_protease_family_protein
AT4G22980	FUNCTIONS_IN:_molecular_function_unknown	AT1G06080	delta_9_desaturase_1_(ADS1)			AT1G05850	POM-POM1_(POM1)
AT4G23180	cysteine-rich_RLK_(RECEPTOR-like_protein_kinase)_10_(CRK10)	AT1G06090	Fatty_acid_desaturase_family_protein			AT1G05860	unknown_protein
AT4G23230	cysteine-rich_RLK_(RECEPTOR-like_protein_kinase)_15_(CRK15)	AT1G06100	Fatty_acid_desaturase_family_protein			AT1G05870	Protein_of_unknown_function_(DUF1685)
AT4G23270	cysteine-rich_RLK_(RECEPTOR-like_protein_kinase)_19_(CRK19)	AT1G06110	SKP1/ASK-interacting_protein_16_(SKIP16)			AT1G05880	ARIADNE_12_(ARI12)
AT4G23280	cysteine-rich_RLK_(RECEPTOR-like_protein_kinase)_20_(CRK20)	AT1G06120	Fatty_acid_desaturase_family_protein			AT1G05890	ARIADNE_5_(ARI5)
AT4G25170	Uncharacterised_conserved_protein_(UCP012943)	AT1G06130	glyoxalase_2-4_(GLX2-4)			AT1G05894	unknown_protein
AT4G25433	peptidoglycan-binding_LysM_domain-containing_protein	AT1G06135	unknown_protein			AT1G05900	endonuclease_III_2_(NTH2)
AT4G25580	CAP160_protein	AT1G06137	unknown_protein			AT1G05910	cell_division_cycle_protein_48-related_/_CDC48-related
AT4G25800	Calmodulin-binding_protein	AT1G06140	Pentatricopeptide_repeat_(PPR)_superfamily_protein			AT1G05920	FUNCTIONS_IN:_DNA_binding
AT4G25880	pumilio_6_(PUM6)	AT1G06148	FUNCTIONS_IN:_molecular_function_unknown			AT1G05925	unknown_protein
AT4G25910	NFU_domain_protein_3_(NFU3)	AT1G06149	conserved_peptide_upstream_open_reading_frame_8_(CPuORF8)			AT1G05930	FUNCTIONS_IN:_DNA_binding
AT4G25940	ENTH/ANTH/VHS_superfamily_protein	AT1G06150	EMBRYO_DEFECTIVE_1444_(EMB1444)			AT1G05940	cationic_amino_acid_transporter_9_(CAT9)
AT4G26288	FUNCTIONS_IN:_molecular_function_unknown	AT1G06160	octadecanoid-responsive_Arabidopsis_AP2/ERF_59_(ORA59)			AT1G05950	unknown_protein
AT4G26290	unknown_protein	AT1G06170	basic_helix-loop-helix_(bHLH)_DNA-binding_superfamily_protein			AT1G05960	ARM_repeat_superfamily_protein
AT4G26540	Leucine-rich_repeat_receptor-like_protein_kinase_family_protein	AT1G06180	myb_domain_protein_13_(MYB13)			AT1G05970	RNA-binding_(RRM/RBD/RNP_motifs)_family_protein
AT4G26580	RING/U-box_superfamily_protein	AT1G06190	Rho_termination_factor			AT1G05990	EF_hand_calcium-binding_protein_family
AT4G26830	O-Glycosyl_hydrolases_family_17_protein	AT1G06200	Peptidase_S24/S26A/S26B/S26C_family_protein			AT1G06000	UDP-Glycosyltransferase_superfamily_protein
AT4G27110	COBRA-like_protein_11_precursor_(COBL11)	AT1G06210	ENTH/VHS/GAT_family_protein			AT1G06010	unknown_protein
AT4G27260	WES1	AT1G06220	MATERNAL_EFFECT_EMBRYO_ARREST_5_(MEE5)			AT1G06020	pfkB-like_carbohydrate_kinase_family_protein
AT4G27460	Cystathionine_beta-synthase_(CBS)_family_protein	AT1G06225	CLAVATA3/ESR-RELATED_3_(CLE3)			AT1G06030	pfkB-like_carbohydrate_kinase_family_protein
AT4G28005	BEST_Arabidopsis_thaliana_protein_match_is:_NADH-ubiquinone_oxidoreductase-related_(TAIR:AT5G52840.1)	AT1G06230	global_transcription_factor_group_E4_(GTE4)			AT1G06040	SALT_TOLERANCE_(STO)
AT4G28025	unknown_protein	AT1G06240	Protein_of_unknown_function_DUF455			AT1G06050	Protein_of_unknown_function_(DUF1336)
AT4G28420	Tyrosine_transaminase_family_protein	AT1G06250	alpha/beta-Hydrolases_superfamily_protein			AT1G06060	LisH_and_RanBPM_domains_containing_protein
AT4G31000	Calmodulin-binding_protein	AT1G06260	Cysteine_proteinases_superfamily_protein			AT1G06070	Basic-leucine_zipper_(bZIP)_transcription_factor_family_protein
AT4G31650	Transcriptional_factor_B3_family_protein	AT1G06270	Pentatricopeptide_repeat_(PPR)_superfamily_protein			AT1G06080	delta_9_desaturase_1_(ADS1)
AT4G31840	early_nodulin-like_protein_15_(ENODL15)	AT1G06280	LOB_domain-containing_protein_2_(LBD2)			AT1G06090	Fatty_acid_desaturase_family_protein
AT4G32208	heat_shock_protein_70_(Hsp_70)_family_protein	AT1G06290	acyl-CoA_oxidase_3_(ACX3)			AT1G06100	Fatty_acid_desaturase_family_protein
AT4G32890	GATA_transcription_factor_9_(GATA9)	AT1G06310	acyl-CoA_oxidase_6_(ACX6)			AT1G06110	SKP1/ASK-interacting_protein_16_(SKIP16)
AT4G32920	glycine-rich_protein	AT1G06320	unknown_protein			AT1G06120	Fatty_acid_desaturase_family_protein
AT4G33000	calcineurin_B-like_protein_10_(CBL10)	AT1G06330	Heavy_metal_transport/detoxification_superfamily_protein_			AT1G06130	glyoxalase_2-4_(GLX2-4)
AT4G33150	lysine-ketoglutarate_reductase/saccharopine_dehydrogenase_bifunctional_enzyme	AT1G06340	Plant_Tudor-like_protein			AT1G06135	unknown_protein
AT4G34480	O-Glycosyl_hydrolases_family_17_protein	AT1G06350	Fatty_acid_desaturase_family_protein			AT1G06137	unknown_protein
AT4G34588	conserved_peptide_upstream_open_reading_frame_2_(CPuORF2)	AT1G06360	Fatty_acid_desaturase_family_protein			AT1G06140	Pentatricopeptide_repeat_(PPR)_superfamily_protein
AT4G34590	G-box_binding_factor_6_(GBF6)	AT1G06380	Ribosomal_protein_L1p/L10e_family			AT1G06148	FUNCTIONS_IN:_molecular_function_unknown
AT4G34650	squalene_synthase_2_(SQS2)	AT1G06390	GSK3/SHAGGY-like_protein_kinase_1_(GSK1)			AT1G06149	conserved_peptide_upstream_open_reading_frame_8_(CPuORF8)
AT4G34950	Major_facilitator_superfamily_protein	AT1G06400	ARA-2			AT1G06150	EMBRYO_DEFECTIVE_1444_(EMB1444)
AT4G34990	myb_domain_protein_32_(MYB32)	AT1G06410	trehalose-phosphatase/synthase_7_(TPS7)			AT1G06160	octadecanoid-responsive_Arabidopsis_AP2/ERF_59_(ORA59)
AT4G35110	Arabidopsis_phospholipase-like_protein_(PEARLI_4)_family	AT1G06420	unknown_protein			AT1G06170	basic_helix-loop-helix_(bHLH)_DNA-binding_superfamily_protein
AT4G35280	C2H2-like_zinc_finger_protein	AT1G06430	FTSH_protease_8_(FTSH8)			AT1G06180	myb_domain_protein_13_(MYB13)
AT4G35550	WUSCHEL_related_homeobox_13_(WOX13)	AT1G06440	Ubiquitin_carboxyl-terminal_hydrolase_family_protein			AT1G06190	Rho_termination_factor
AT4G35580	NAC_transcription_factor-like_9_(NTL9)	AT1G06450	Polynucleotidyl_transferase,_ribonuclease_H-like_superfamily_protein			AT1G06200	Peptidase_S24/S26A/S26B/S26C_family_protein
AT4G35680	Arabidopsis_protein_of_unknown_function_(DUF241)	AT1G06460	alpha-crystallin_domain_32.1_(ACD32.1)			AT1G06210	ENTH/VHS/GAT_family_protein
AT4G36195	Serine_carboxypeptidase_S28_family_protein	AT1G06470	Nucleotide/sugar_transporter_family_protein			AT1G06220	MATERNAL_EFFECT_EMBRYO_ARREST_5_(MEE5)
AT4G36240	GATA_transcription_factor_7_(GATA7)	AT1G06475	unknown_protein			AT1G06225	CLAVATA3/ESR-RELATED_3_(CLE3)
AT4G36250	aldehyde_dehydrogenase_3F1_(ALDH3F1)	AT1G06490	glucan_synthase-like_7_(GSL07)			AT1G06230	global_transcription_factor_group_E4_(GTE4)
AT4G36450	mitogen-activated_protein_kinase_14_(MPK14)	AT1G06500	unknown_protein			AT1G06240	Protein_of_unknown_function_DUF455
AT4G36850	PQ-loop_repeat_family_protein_/_transmembrane_family_protein	AT1G06510	unknown_protein			AT1G06250	alpha/beta-Hydrolases_superfamily_protein
AT4G36880	cysteine_proteinase1_(CP1)	AT1G06515	Protein_of_unknown_function_(DUF3317)			AT1G06260	Cysteine_proteinases_superfamily_protein
AT4G37030	unknown_protein	AT1G06530	Tropomyosin-related			AT1G06270	Pentatricopeptide_repeat_(PPR)_superfamily_protein
AT4G37040	methionine_aminopeptidase_1D_(MAP1D)	AT1G06540	unknown_protein			AT1G06280	LOB_domain-containing_protein_2_(LBD2)
AT4G37230	Photosystem_II_manganese-stabilising_protein_(PsbO)_family	AT1G06550	ATP-dependent_caseinolytic_(Clp)_protease/crotonase_family_protein			AT1G06290	acyl-CoA_oxidase_3_(ACX3)
AT4G37235	Uncharacterised_protein_family_(UPF0497)	AT1G06560	NOL1/NOP2/sun_family_protein			AT1G06310	acyl-CoA_oxidase_6_(ACX6)
AT4G37250	Leucine-rich_repeat_protein_kinase_family_protein	AT1G06570	phytoene_desaturation_1_(PDS1)			AT1G06320	unknown_protein
AT4G37580	HOOKLESS_1_(HLS1)	AT1G06580	Pentatricopeptide_repeat_(PPR)_superfamily_protein			AT1G06330	Heavy_metal_transport/detoxification_superfamily_protein_
AT4G37840	hexokinase-like_3_(HKL3)	AT1G06590	unknown_protein			AT1G06340	Plant_Tudor-like_protein
AT4G38050	Xanthine/uracil_permease_family_protein	AT1G06620	2-oxoglutarate_(2OG)_and_Fe(II)-dependent_oxygenase_superfamily_protein			AT1G06350	Fatty_acid_desaturase_family_protein
AT4G38052	unknown_protein	AT1G06630	F-box/RNI-like_superfamily_protein			AT1G06360	Fatty_acid_desaturase_family_protein
AT4G38140	RING/U-box_superfamily_protein	AT1G06640	2-oxoglutarate_(2OG)_and_Fe(II)-dependent_oxygenase_superfamily_protein			AT1G06380	Ribosomal_protein_L1p/L10e_family
AT4G38830	cysteine-rich_RLK_(RECEPTOR-like_protein_kinase)_26_(CRK26)	AT1G06650	2-oxoglutarate_(2OG)_and_Fe(II)-dependent_oxygenase_superfamily_protein			AT1G06390	GSK3/SHAGGY-like_protein_kinase_1_(GSK1)
AT4G38940	Galactose_oxidase/kelch_repeat_superfamily_protein	AT1G06660	unknown_protein			AT1G06400	ARA-2
AT4G38970	fructose-bisphosphate_aldolase_2_(FBA2)	AT1G06670	nuclear_DEIH-boxhelicase_(NIH)			AT1G06410	trehalose-phosphatase/synthase_7_(TPS7)
AT4G39030	ENHANCED_DISEASE_SUSCEPTIBILITY_5_(EDS5)	AT1G06680	photosystem_II_subunit_P-1_(PSBP-1)			AT1G06420	unknown_protein
AT4G39190	unknown_protein	AT1G06690	NAD(P)-linked_oxidoreductase_superfamily_protein			AT1G06430	FTSH_protease_8_(FTSH8)
AT4G39320	microtubule-associated_protein-related	AT1G06700	Protein_kinase_superfamily_protein			AT1G06440	Ubiquitin_carboxyl-terminal_hydrolase_family_protein
AT4G39530	Tetratricopeptide_repeat_(TPR)-like_superfamily_protein	AT1G06710	Tetratricopeptide_repeat_(TPR)-like_superfamily_protein			AT1G06450	Polynucleotidyl_transferase,_ribonuclease_H-like_superfamily_protein
AT4G39780	Integrase-type_DNA-binding_superfamily_protein	AT1G06720	P-loop_containing_nucleoside_triphosphate_hydrolases_superfamily_protein			AT1G06460	alpha-crystallin_domain_32.1_(ACD32.1)
AT4G39790	Protein_of_unknown_function_(DUF630_and_DUF632)	AT1G06730	pfkB-like_carbohydrate_kinase_family_protein			AT1G06470	Nucleotide/sugar_transporter_family_protein
AT4G39830	Cupredoxin_superfamily_protein	AT1G06750	P-loop_containing_nucleoside_triphosphate_hydrolases_superfamily_protein			AT1G06475	unknown_protein
AT4G40060	homeobox_protein_16_(HB16)	AT1G06760	winged-helix_DNA-binding_transcription_factor_family_protein			AT1G06490	glucan_synthase-like_7_(GSL07)
AT4G40070	RING/U-box_superfamily_protein	AT1G06770	DREB2A-interacting_protein_1_(DRIP1)			AT1G06500	unknown_protein
AT5G01210	HXXXD-type_acyl-transferase_family_protein	AT1G06780	galacturonosyltransferase_6_(GAUT6)			AT1G06510	unknown_protein
AT5G01930	Glycosyl_hydrolase_superfamily_protein	AT1G06790	RNA_polymerase_Rpb7_N-terminal_domain-containing_protein			AT1G06515	Protein_of_unknown_function_(DUF3317)
AT5G02170	Transmembrane_amino_acid_transporter_family_protein	AT1G06800	alpha/beta-Hydrolases_superfamily_protein			AT1G06530	Tropomyosin-related
AT5G02180	Transmembrane_amino_acid_transporter_family_protein	AT1G06810	unknown_protein			AT1G06540	unknown_protein
AT5G02190	PROMOTION_OF_CELL_SURVIVAL_1_(PCS1)	AT1G06820	carotenoid_isomerase_(CRTISO)			AT1G06550	ATP-dependent_caseinolytic_(Clp)_protease/crotonase_family_protein
AT5G02400	pol-like_2_(PLL2)	AT1G06830	Glutaredoxin_family_protein			AT1G06560	NOL1/NOP2/sun_family_protein
AT5G02630	Lung_seven_transmembrane_receptor_family_protein	AT1G06840	Leucine-rich_repeat_protein_kinase_family_protein			AT1G06570	phytoene_desaturation_1_(PDS1)
AT5G03350	Legume_lectin_family_protein	AT1G06850	basic_leucine-zipper_52_(bZIP52)			AT1G06580	Pentatricopeptide_repeat_(PPR)_superfamily_protein
AT5G03620	Subtilisin-like_serine_endopeptidase_family_protein	AT1G06870	Peptidase_S24/S26A/S26B/S26C_family_protein			AT1G06590	unknown_protein
AT5G03640	Protein_kinase_superfamily_protein	AT1G06890	nodulin_MtN21_/EamA-like_transporter_family_protein			AT1G06620	2-oxoglutarate_(2OG)_and_Fe(II)-dependent_oxygenase_superfamily_protein
AT5G03670	unknown_protein	AT1G06900	Insulinase_(Peptidase_family_M16)_family_protein			AT1G06630	F-box/RNI-like_superfamily_protein
AT5G03760	ATCSLA09	AT1G06910	TRF-like_7_(TRFL7)			AT1G06640	2-oxoglutarate_(2OG)_and_Fe(II)-dependent_oxygenase_superfamily_protein
AT5G04020	calmodulin_binding	AT1G06920	ovate_family_protein_4_(OFP4)			AT1G06645	2-oxoglutarate_(2OG)_and_Fe(II)-dependent_oxygenase_superfamily_protein
AT5G04140	glutamate_synthase_1_(GLU1)	AT1G06930	unknown_protein			AT1G06650	2-oxoglutarate_(2OG)_and_Fe(II)-dependent_oxygenase_superfamily_protein
AT5G04190	phytochrome_kinase_substrate_4_(PKS4)	AT1G06950	translocon_at_the_inner_envelope_membrane_of_chloroplasts_110_(TIC110)			AT1G06660	unknown_protein
AT5G04310	Pectin_lyase-like_superfamily_protein	AT1G06960	RNA-binding_(RRM/RBD/RNP_motifs)_family_protein			AT1G06670	nuclear_DEIH-boxhelicase_(NIH)
AT5G05160	Leucine-rich_repeat_protein_kinase_family_protein	AT1G06980	unknown_protein			AT1G06680	photosystem_II_subunit_P-1_(PSBP-1)
AT5G05270	Chalcone-flavanone_isomerase_family_protein	AT1G06990	GDSL-like_Lipase/Acylhydrolase_superfamily_protein			AT1G06690	NAD(P)-linked_oxidoreductase_superfamily_protein
AT5G05365	Heavy_metal_transport/detoxification_superfamily_protein_	AT1G07000	exocyst_subunit_exo70_family_protein_B2_(EXO70B2)			AT1G06700	Protein_kinase_superfamily_protein
AT5G05490	SYNAPTIC_1_(SYN1)	AT1G07010	Calcineurin-like_metallo-phosphoesterase_superfamily_protein			AT1G06710	Tetratricopeptide_repeat_(TPR)-like_superfamily_protein
AT5G05630	Amino_acid_permease_family_protein	AT1G07020	unknown_protein			AT1G06720	P-loop_containing_nucleoside_triphosphate_hydrolases_superfamily_protein
AT5G05890	UDP-Glycosyltransferase_superfamily_protein	AT1G07025	Mitochondrial_substrate_carrier_family_protein			AT1G06730	pfkB-like_carbohydrate_kinase_family_protein
AT5G05900	UDP-Glycosyltransferase_superfamily_protein	AT1G07030	Mitochondrial_substrate_carrier_family_protein			AT1G06750	P-loop_containing_nucleoside_triphosphate_hydrolases_superfamily_protein
AT5G06040	self-incompatibility_protein-related	AT1G07040	unknown_protein			AT1G06760	winged-helix_DNA-binding_transcription_factor_family_protein
AT5G06270	unknown_protein	AT1G07050	CCT_motif_family_protein			AT1G06770	DREB2A-interacting_protein_1_(DRIP1)
AT5G06755	unknown_protein	AT1G07060	unknown_protein			AT1G06780	galacturonosyltransferase_6_(GAUT6)
AT5G06760	Late_Embryogenesis_Abundant_4-5_(LEA4-5)	AT1G07070	Ribosomal_protein_L35Ae_family_protein			AT1G06790	RNA_polymerase_Rpb7_N-terminal_domain-containing_protein
AT5G06900	cytochrome_P450,_family_93,_subfamily_D,_polypeptide_1_(CYP93D1)	AT1G07080	Thioredoxin_superfamily_protein			AT1G06800	alpha/beta-Hydrolases_superfamily_protein
AT5G06905	cytochrome_P450,_family_712,_subfamily_A,_polypeptide_2_(CYP712A2)	AT1G07090	LIGHT_SENSITIVE_HYPOCOTYLS_6_(LSH6)			AT1G06810	unknown_protein
AT5G07450	NA	AT1G07110	fructose-2,6-bisphosphatase_(F2KP)			AT1G06820	carotenoid_isomerase_(CRTISO)
AT5G07680	NAC_domain_containing_protein_80_(NAC080)	AT1G07120	FUNCTIONS_IN:_molecular_function_unknown			AT1G06830	Glutaredoxin_family_protein
AT5G08305	Pentatricopeptide_repeat_(PPR)_superfamily_protein	AT1G07130	STN1			AT1G06840	Leucine-rich_repeat_protein_kinase_family_protein
AT5G09220	amino_acid_permease_2_(AAP2)	AT1G07135	glycine-rich_protein			AT1G06850	basic_leucine-zipper_52_(bZIP52)
AT5G09520	hydroxyproline-rich_glycoprotein_family_protein	AT1G07140	SIRANBP			AT1G06870	Peptidase_S24/S26A/S26B/S26C_family_protein
AT5G09730	beta-xylosidase_3_(BXL3)	AT1G07150	mitogen-activated_protein_kinase_kinase_kinase_13_(MAPKKK13)			AT1G06890	nodulin_MtN21_/EamA-like_transporter_family_protein
AT5G10130	Pollen_Ole_e_1_allergen_and_extensin_family_protein	AT1G07160	Protein_phosphatase_2C_family_protein			AT1G06900	Insulinase_(Peptidase_family_M16)_family_protein
AT5G10380	RING1	AT1G07170	PHF5-like_protein			AT1G06910	TRF-like_7_(TRFL7)
AT5G11160	adenine_phosphoribosyltransferase_5_(APT5)	AT1G07175	unknown_protein			AT1G06920	ovate_family_protein_4_(OFP4)
AT5G11370	FBD_/_Leucine_Rich_Repeat_domains_containing_protein	AT1G07180	_the_capacity_for_matrix_NAD(P)H_oxidation_via_the_rotenone-insensitive_pathway_is_significantly_reduced_in_the_Atndi1_mutant_plant_line			AT1G06923	BEST_Arabidopsis_thaliana_protein_match_is:_ovate_family_protein_17_(TAIR:AT2G30395.1)
AT5G12050	unknown_protein	AT1G07190	BEST_Arabidopsis_thaliana_protein_match_is:_lon_protease_1_(TAIR:AT5G26860.1)			AT1G06925	FUNCTIONS_IN:_molecular_function_unknown
AT5G12960	FUNCTIONS_IN:_catalytic_activity	AT1G07200	Double_Clp-N_motif-containing_P-loop_nucleoside_triphosphate_hydrolases_superfamily_protein			AT1G06930	unknown_protein
AT5G13150	exocyst_subunit_exo70_family_protein_C1_(EXO70C1)	AT1G07210	Ribosomal_protein_S18			AT1G06950	translocon_at_the_inner_envelope_membrane_of_chloroplasts_110_(TIC110)
AT5G13680	ABA-OVERLY_SENSITIVE_1_(ABO1)	AT1G07230	non-specific_phospholipase_C1_(NPC1)			AT1G06960	RNA-binding_(RRM/RBD/RNP_motifs)_family_protein
AT5G13690	CYCLOPS_1_(CYL1)	AT1G07240	UDP-glucosyl_transferase_71C5_(UGT71C5)			AT1G06970	cation/hydrogen_exchanger_14_(CHX14)
AT5G14890	NHL_domain-containing_protein	AT1G07250	UDP-glucosyl_transferase_71C4_(UGT71C4)			AT1G06980	unknown_protein
AT5G15580	LONGIFOLIA1_(LNG1)	AT1G07260	UDP-glucosyl_transferase_71C3_(UGT71C3)			AT1G06990	GDSL-like_Lipase/Acylhydrolase_superfamily_protein
AT5G15581	unknown_protein	AT1G07270	Cell_division_control,_Cdc6			AT1G07000	exocyst_subunit_exo70_family_protein_B2_(EXO70B2)
AT5G15700	DNA/RNA_polymerases_superfamily_protein	AT1G07280	Tetratricopeptide_repeat_(TPR)-like_superfamily_protein			AT1G07010	Calcineurin-like_metallo-phosphoesterase_superfamily_protein
AT5G15780	Pollen_Ole_e_1_allergen_and_extensin_family_protein	AT1G07290	golgi_nucleotide_sugar_transporter_2_(GONST2)			AT1G07020	unknown_protein
AT5G17580	Phototropic-responsive_NPH3_family_protein	AT1G07300	josephin_protein-related			AT1G07025	Mitochondrial_substrate_carrier_family_protein
AT5G17590	Putative_membrane_lipoprotein	AT1G07310	Calcium-dependent_lipid-binding_(CaLB_domain)_family_protein			AT1G07030	Mitochondrial_substrate_carrier_family_protein
AT5G17760	P-loop_containing_nucleoside_triphosphate_hydrolases_superfamily_protein	AT1G07320	ribosomal_protein_L4_(RPL4)			AT1G07040	unknown_protein
AT5G18000	VERDANDI_(VDD)	AT1G07330	unknown_protein			AT1G07050	CCT_motif_family_protein
AT5G18650	CHY-type/CTCHY-type/RING-type_Zinc_finger_protein	AT1G07350	RNA-binding_(RRM/RBD/RNP_motifs)_family_protein			AT1G07060	unknown_protein
AT5G18860	inosine-uridine_preferring_nucleoside_hydrolase_family_protein	AT1G07360	CCCH-type_zinc_fingerfamily_protein_with_RNA-binding_domain			AT1G07070	Ribosomal_protein_L35Ae_family_protein
AT5G18870	Inosine-uridine_preferring_nucleoside_hydrolase_family_protein	AT1G07370	proliferating_cellular_nuclear_antigen_1_(PCNA1)			AT1G07080	Thioredoxin_superfamily_protein
AT5G19570	unknown_protein	AT1G07380	Neutral/alkaline_non-lysosomal_ceramidase			AT1G07090	LIGHT_SENSITIVE_HYPOCOTYLS_6_(LSH6)
AT5G19610	GNOM-like_2_(GNL2)	AT1G07390	receptor_like_protein_1_(RLP1)			AT1G07110	fructose-2,6-bisphosphatase_(F2KP)
AT5G19740	Peptidase_M28_family_protein	AT1G07400	HSP20-like_chaperones_superfamily_protein			AT1G07120	FUNCTIONS_IN:_molecular_function_unknown
AT5G20410	monogalactosyldiacylglycerol_synthase_2_(MGD2)	AT1G07410	RAB_GTPase_homolog_A2B_(RABA2b)			AT1G07130	STN1
AT5G22740	cellulose_synthase-like_A02_(CSLA02)	AT1G07420	sterol_4-alpha-methyl-oxidase_2-1_(SMO2-1)			AT1G07135	glycine-rich_protein
AT5G22930	Protein_of_unknown_function_(DUF1635)	AT1G07430	highly_ABA-induced_PP2C_gene_2_(HAI2)			AT1G07140	SIRANBP
AT5G23270	sugar_transporter_11_(STP11)	AT1G07440	NAD(P)-binding_Rossmann-fold_superfamily_protein			AT1G07150	mitogen-activated_protein_kinase_kinase_kinase_13_(MAPKKK13)
AT5G23930	Mitochondrial_transcription_termination_factor_family_protein	AT1G07450	NAD(P)-binding_Rossmann-fold_superfamily_protein			AT1G07160	Protein_phosphatase_2C_family_protein
AT5G24050	FUNCTIONS_IN:_DNA_binding	AT1G07460	Concanavalin_A-like_lectin_family_protein			AT1G07170	PHF5-like_protein
AT5G25460	Protein_of_unknown_function,_DUF642	AT1G07470	Transcription_factor_IIA,_alpha/beta_subunit			AT1G07175	unknown_protein
AT5G26230	unknown_protein	AT1G07473	unknown_protein			AT1G07180	_the_capacity_for_matrix_NAD(P)H_oxidation_via_the_rotenone-insensitive_pathway_is_significantly_reduced_in_the_Atndi1_mutant_plant_line
AT5G26930	GATA_transcription_factor_23_(GATA23)	AT1G07476	unknown_protein			AT1G07190	BEST_Arabidopsis_thaliana_protein_match_is:_lon_protease_1_(TAIR:AT5G26860.1)
AT5G27090	AGAMOUS-like_54_(AGL54)	AT1G07480	Transcription_factor_IIA,_alpha/beta_subunit			AT1G07200	Double_Clp-N_motif-containing_P-loop_nucleoside_triphosphate_hydrolases_superfamily_protein
AT5G27940	WPP_domain_protein_3_(WPP3)	AT1G07485	unknown_protein			AT1G07210	Ribosomal_protein_S18
AT5G27944	MADS-box_transcription_factor_family_protein	AT1G07490	ROTUNDIFOLIA_like_3_(RTFL3)			AT1G07220	FUNCTIONS_IN:_molecular_function_unknown
AT5G36160	Tyrosine_transaminase_family_protein	AT1G07500	unknown_protein			AT1G07230	non-specific_phospholipase_C1_(NPC1)
AT5G37440	Chaperone_DnaJ-domain_superfamily_protein	AT1G07510	FTSH_protease_10_(ftsh10)			AT1G07240	UDP-glucosyl_transferase_71C5_(UGT71C5)
AT5G37600	glutamine_synthase_clone_R1_(GSR_1)	AT1G07520	GRAS_family_transcription_factor			AT1G07250	UDP-glucosyl_transferase_71C4_(UGT71C4)
AT5G38970	brassinosteroid-6-oxidase_1_(BR6OX1)	AT1G07530	SCARECROW-like_14_(SCL14)			AT1G07260	UDP-glucosyl_transferase_71C3_(UGT71C3)
AT5G39750	AGAMOUS-like_81_(AGL81)	AT1G07540	TRF-like_2_(TRFL2)			AT1G07270	Cell_division_control,_Cdc6
AT5G39785	FUNCTIONS_IN:_structural_constituent_of_ribosome	AT1G07550	Leucine-rich_repeat_protein_kinase_family_protein			AT1G07280	Tetratricopeptide_repeat_(TPR)-like_superfamily_protein
AT5G39820	NAC_domain_containing_protein_94_(NAC094)	AT1G07560	Leucine-rich_repeat_protein_kinase_family_protein			AT1G07290	golgi_nucleotide_sugar_transporter_2_(GONST2)
AT5G39850	Ribosomal_protein_S4	AT1G07570	APK1A			AT1G07300	josephin_protein-related
AT5G40030	Protein_kinase_superfamily_protein	AT1G07590	Tetratricopeptide_repeat_(TPR)-like_superfamily_protein			AT1G07310	Calcium-dependent_lipid-binding_(CaLB_domain)_family_protein
AT5G40460	unknown_protein	AT1G07600	metallothionein_1A_(MT1A)			AT1G07320	ribosomal_protein_L4_(RPL4)
AT5G41050	Pollen_Ole_e_1_allergen_and_extensin_family_protein	AT1G07610	metallothionein_1C_(MT1C)			AT1G07330	unknown_protein
AT5G41380	CCT_motif_family_protein	AT1G07615	GTP-binding_protein_Obg/CgtA			AT1G07340	sugar_transporter_2_(STP2)
AT5G41730	Protein_kinase_family_protein	AT1G07620	ATOBGM			AT1G07350	RNA-binding_(RRM/RBD/RNP_motifs)_family_protein
AT5G41780	myosin_heavy_chain-related	AT1G07630	pol-like_5_(PLL5)			AT1G07360	CCCH-type_zinc_fingerfamily_protein_with_RNA-binding_domain
AT5G41800	Transmembrane_amino_acid_transporter_family_protein	AT1G07640	OBP2			AT1G07370	proliferating_cellular_nuclear_antigen_1_(PCNA1)
AT5G42100	beta-1,3-glucanase_putative_(BG_PPAP)	AT1G07645	dessication-induced_1VOC_superfamily_protein_(DSI-1VOC)			AT1G07380	Neutral/alkaline_non-lysosomal_ceramidase
AT5G43700	AUXIN_INDUCIBLE_2-11_(ATAUX2-11)	AT1G07650	Leucine-rich_repeat_transmembrane_protein_kinase			AT1G07390	receptor_like_protein_1_(RLP1)
AT5G44350	ethylene-responsive_nuclear_protein_-related	AT1G07660	Histone_superfamily_protein			AT1G07400	HSP20-like_chaperones_superfamily_protein
AT5G44690	unknown_protein	AT1G07670	endomembrane-type_CA-ATPase_4_(ECA4)			AT1G07410	RAB_GTPase_homolog_A2B_(RABA2b)
AT5G44700	GASSHO_2_(GSO2)	AT1G07680	unknown_protein			AT1G07420	sterol_4-alpha-methyl-oxidase_2-1_(SMO2-1)
AT5G44900	Toll-Interleukin-Resistance_(TIR)_domain_family_protein	AT1G07690	FUNCTIONS_IN:_molecular_function_unknown			AT1G07430	highly_ABA-induced_PP2C_gene_2_(HAI2)
AT5G45310	unknown_protein	AT1G07700	Thioredoxin_superfamily_protein			AT1G07440	NAD(P)-binding_Rossmann-fold_superfamily_protein
AT5G45340	_involved_in_ABA_catabolism._Mutant_analyses_show_that_disruption_in_the_gene_results_in_more_drought_tolerance_whereas_overexpression_results_in_increased_transpiration_rate_and_reduced_drought_tolerance._Gene_involved_in_postgermination_growth._Plant_P450_CYP707A3,_ABA_8'-hydroxylase,_binds_enantioselectively_(+)-ABA_but_not_(-)-ABA,_whereas_the_enzyme_binds_both_enantiomers_of_AHI1_(a_structur…	AT1G07705	NOT2_/_NOT3_/_NOT5_family			AT1G07450	NAD(P)-binding_Rossmann-fold_superfamily_protein
AT5G45670	GDSL-like_Lipase/Acylhydrolase_superfamily_protein	AT1G07710	Ankyrin_repeat_family_protein			AT1G07460	Concanavalin_A-like_lectin_family_protein
AT5G45720	AAA-type_ATPase_family_protein	AT1G07720	3-ketoacyl-CoA_synthase_3_(KCS3)			AT1G07470	Transcription_factor_IIA,_alpha/beta_subunit
AT5G45810	CBL-interacting_protein_kinase_19_(CIPK19)	AT1G07725	exocyst_subunit_exo70_family_protein_H6_(EXO70H6)			AT1G07473	unknown_protein
AT5G45940	nudix_hydrolase_homolog_11_(NUDT11)	AT1G07730	Disease_resistance-responsive_(dirigent-like_protein)_family_protein			AT1G07476	unknown_protein
AT5G46240	m_diameter_microdomains_at_the__plasma_membrane_surface.__KAT1_belongs_to_the_Shaker_family_K+_channel._This_family_includes_five_groups_based_on_phylogenetic_analysis_(FEBS_Letters_(2007)_581:_2357):_I_(inward_rectifying_channel):_AKT1_(AT2G26650),_AKT5_(AT4G32500)_and_SPIK_(also_known_as_AKT6,_AT2G25600)	AT1G07740	Tetratricopeptide_repeat_(TPR)-like_superfamily_protein			AT1G07480	Transcription_factor_IIA,_alpha/beta_subunit
AT5G47470	Nodulin_MtN21_/EamA-like_transporter_family_protein	AT1G07745	homolog_of_RAD51_D_(RAD51D)			AT1G07485	unknown_protein
AT5G47950	HXXXD-type_acyl-transferase_family_protein	AT1G07747	Bifunctional_inhibitor/lipid-transfer_protein/seed_storage_2S_albumin_superfamily_protein			AT1G07490	ROTUNDIFOLIA_like_3_(RTFL3)
AT5G48830	unknown_protein	AT1G07750	RmlC-like_cupins_superfamily_protein			AT1G07500	unknown_protein
AT5G49665	Zinc_finger_(C3HC4-type_RING_finger)_family_protein	AT1G07770	ribosomal_protein_S15A_(RPS15A)			AT1G07510	FTSH_protease_10_(ftsh10)
AT5G51260	HAD_superfamily,_subfamily_IIIB_acid_phosphatase_	AT1G07780	phosphoribosylanthranilate_isomerase_1_(PAI1)			AT1G07520	GRAS_family_transcription_factor
AT5G51420	long-chain-alcohol_O-fatty-acyltransferase_family_protein_/_wax_synthase_family_protein	AT1G07790	HTB1			AT1G07530	SCARECROW-like_14_(SCL14)
AT5G51540	Zincin-like_metalloproteases_family_protein	AT1G07795	unknown_protein			AT1G07540	TRF-like_2_(TRFL2)
AT5G51670	Protein_of_unknown_function_(DUF668)	AT1G07810	ER-type_Ca2+-ATPase_1_(ECA1)			AT1G07550	Leucine-rich_repeat_protein_kinase_family_protein
AT5G51810	gibberellin_20_oxidase_2_(GA20OX2)	AT1G07820	Histone_superfamily_protein			AT1G07560	Leucine-rich_repeat_protein_kinase_family_protein
AT5G51850	unknown_protein	AT1G07830	ribosomal_protein_L29_family_protein			AT1G07570	APK1A
AT5G52000	importin_alpha_isoform_8_(IMPA-8)	AT1G07840	Sas10/Utp3/C1D_family			AT1G07590	Tetratricopeptide_repeat_(TPR)-like_superfamily_protein
AT5G52310	LOW-TEMPERATURE-INDUCED_78_(LTI78)	AT1G07850	Protein_of_unknown_function_(DUF604)			AT1G07600	metallothionein_1A_(MT1A)
AT5G52860	ABC-2_type_transporter_family_protein	AT1G07860	BEST_Arabidopsis_thaliana_protein_match_is:_Protein_kinase_superfamily_protein_(TAIR:AT1G07870.2)			AT1G07610	metallothionein_1C_(MT1C)
AT5G53040	RWP-RK_domain-containing_protein	AT1G07870	Protein_kinase_superfamily_protein			AT1G07615	GTP-binding_protein_Obg/CgtA
AT5G53520	oligopeptide_transporter_8_(OPT8)	AT1G07880	ATMPK13			AT1G07620	ATOBGM
AT5G53660	growth-regulating_factor_7_(GRF7)	AT1G07885	unknown_protein			AT1G07630	pol-like_5_(PLL5)
AT5G53710	unknown_protein	AT1G07890	ascorbate_peroxidase_1_(APX1)			AT1G07640	OBP2
AT5G53750	CBS_domain-containing_protein	AT1G07900	LOB_domain-containing_protein_1_(LBD1)			AT1G07645	dessication-induced_1VOC_superfamily_protein_(DSI-1VOC)
AT5G53900	Serine/threonine-protein_kinase_WNK_(With_No_Lysine)-related	AT1G07901	unknown_protein			AT1G07650	Leucine-rich_repeat_transmembrane_protein_kinase
AT5G54160	O-methyltransferase_1_(OMT1)	AT1G07910	RNAligase_(RNL)			AT1G07660	Histone_superfamily_protein
AT5G54630	zinc_finger_protein-related	AT1G07920	GTP_binding_Elongation_factor_Tu_family_protein			AT1G07670	endomembrane-type_CA-ATPase_4_(ECA4)
AT5G55020	myb_domain_protein_120_(MYB120)	AT1G07930	GTP_binding_Elongation_factor_Tu_family_protein			AT1G07680	unknown_protein
AT5G55090	mitogen-activated_protein_kinase_kinase_kinase_15_(MAPKKK15)	AT1G07940	GTP_binding_Elongation_factor_Tu_family_protein			AT1G07690	FUNCTIONS_IN:_molecular_function_unknown
AT5G55260	protein_phosphatase_X_2_(PPX2)	AT1G07950	MED22B			AT1G07700	Thioredoxin_superfamily_protein
AT5G55340	MBOAT_(membrane_bound_O-acyl_transferase)_family_protein	AT1G07960	PDI-like_5-1_(PDIL5-1)			AT1G07705	NOT2_/_NOT3_/_NOT5_family
AT5G55350	MBOAT_(membrane_bound_O-acyl_transferase)_family_protein	AT1G07970	CONTAINS_InterPro_DOMAIN/s:_Cytochrome_B561-related,_N-terminal_(InterPro:IPR019176)			AT1G07710	Ankyrin_repeat_family_protein
AT5G55360	MBOAT_(membrane_bound_O-acyl_transferase)_family_protein	AT1G07980	nuclear_factor_Y,_subunit_C10_(NF-YC10)			AT1G07720	3-ketoacyl-CoA_synthase_3_(KCS3)
AT5G55600	agenet_domain-containing_protein_/_bromo-adjacent_homology_(BAH)_domain-containing_protein	AT1G07985	Expressed_protein			AT1G07725	exocyst_subunit_exo70_family_protein_H6_(EXO70H6)
AT5G55610	unknown_protein	AT1G07990	SIT4_phosphatase-associated_family_protein			AT1G07730	Disease_resistance-responsive_(dirigent-like_protein)_family_protein
AT5G55680	glycine-rich_protein	AT1G08000	GATA_transcription_factor_10_(GATA10)			AT1G07740	Tetratricopeptide_repeat_(TPR)-like_superfamily_protein
AT5G55710	FUNCTIONS_IN:_molecular_function_unknown	AT1G08005	BEST_Arabidopsis_thaliana_protein_match_is:_SIT4_phosphatase-associated_family_protein_(TAIR:AT1G07990.1)			AT1G07745	homolog_of_RAD51_D_(RAD51D)
AT5G55740	chlororespiratory_reduction_21_(CRR21)	AT1G08010	GATA_transcription_factor_11_(GATA11)			AT1G07747	Bifunctional_inhibitor/lipid-transfer_protein/seed_storage_2S_albumin_superfamily_protein
AT5G55760	sirtuin_1_(SRT1)	AT1G08030	tyrosylprotein_sulfotransferase_(TPST)			AT1G07750	RmlC-like_cupins_superfamily_protein
AT5G55830	Concanavalin_A-like_lectin_protein_kinase_family_protein	AT1G08032	unknown_protein			AT1G07770	ribosomal_protein_S15A_(RPS15A)
AT5G56040	Leucine-rich_receptor-like_protein_kinase_family_protein	AT1G08035	unknown_protein			AT1G07780	phosphoribosylanthranilate_isomerase_1_(PAI1)
AT5G56160	Sec14p-like_phosphatidylinositol_transfer_family_protein	AT1G08040	Protein_of_unknown_function_(DUF707)			AT1G07790	HTB1
AT5G57190	phosphatidylserine_decarboxylase_2_(PSD2)	AT1G08050	Zinc_finger_(C3HC4-type_RING_finger)_family_protein			AT1G07795	unknown_protein
AT5G57230	Thioredoxin_superfamily_protein	AT1G08060	MORPHEUS_MOLECULE_(MOM)			AT1G07810	ER-type_Ca2+-ATPase_1_(ECA1)
AT5G57450	homolog_of_X-ray_repair_cross_complementing_3_(XRCC3)_(XRCC3)	AT1G08065	alpha_carbonic_anhydrase_5_(ACA5)			AT1G07820	Histone_superfamily_protein
AT5G57480	P-loop_containing_nucleoside_triphosphate_hydrolases_superfamily_protein	AT1G08070	ORGANELLE_TRANSCRIPT_PROCESSING_82_(OTP82)			AT1G07830	ribosomal_protein_L29_family_protein
AT5G57530	xyloglucan_endotransglucosylase/hydrolase_12_(XTH12)	AT1G08080	alpha_carbonic_anhydrase_7_(ACA7)			AT1G07840	Sas10/Utp3/C1D_family
AT5G57535	unknown_protein	AT1G08090	nitrate_transporter_2:1_(NRT2:1)			AT1G07850	Protein_of_unknown_function_(DUF604)
AT5G57540	_EC___2.4.1.207)_activity_towards_xyloglucan_and_non-detectable_endohydrolytic_(XEH	AT1G08100	nitrate_transporter_2.2_(NRT2.2)			AT1G07860	BEST_Arabidopsis_thaliana_protein_match_is:_Protein_kinase_superfamily_protein_(TAIR:AT1G07870.2)
AT5G57565	Protein_kinase_superfamily_protein	AT1G08110	lactoylglutathione_lyase_family_protein_/_glyoxalase_I_family_protein			AT1G07870	Protein_kinase_superfamily_protein
AT5G57570	GCK_domain-containing_protein	AT1G08120	BEST_Arabidopsis_thaliana_protein_match_is:_Protein_kinase_superfamily_protein_(TAIR:AT5G26110.1)			AT1G07880	ATMPK13
AT5G57630	CBL-interacting_protein_kinase_21_(CIPK21)	AT1G08125	S-adenosyl-L-methionine-dependent_methyltransferases_superfamily_protein			AT1G07885	unknown_protein
AT5G57690	diacylglycerol_kinase_4_(DGK4)	AT1G08130	DNA_ligase_1_(LIG1)			AT1G07890	ascorbate_peroxidase_1_(APX1)
AT5G57760	unknown_protein	AT1G08140	cation/H+_exchanger_6A_(CHX6A)			AT1G07900	LOB_domain-containing_protein_1_(LBD1)
AT5G57800	ECERIFERUM_3_(CER3)	AT1G08150	ATCHX5			AT1G07901	unknown_protein
AT5G58000	Reticulon_family_protein	AT1G08160	Late_embryogenesis_abundant_(LEA)_hydroxyproline-rich_glycoprotein_family			AT1G07910	RNAligase_(RNL)
AT5G58010	LJRHL1-like_3_(LRL3)	AT1G08170	Histone_superfamily_protein			AT1G07920	GTP_binding_Elongation_factor_Tu_family_protein
AT5G58770	Undecaprenyl_pyrophosphate_synthetase_family_protein	AT1G08180	unknown_protein			AT1G07930	GTP_binding_Elongation_factor_Tu_family_protein
AT5G58780	Undecaprenyl_pyrophosphate_synthetase_family_protein	AT1G08190	vacuolar_protein_sorting_41_(VPS41)			AT1G07940	GTP_binding_Elongation_factor_Tu_family_protein
AT5G58782	Undecaprenyl_pyrophosphate_synthetase_family_protein	AT1G08200	UDP-D-apiose/UDP-D-xylose_synthase_2_(AXS2)			AT1G07950	MED22B
AT5G59050	unknown_protein	AT1G08210	Eukaryotic_aspartyl_protease_family_protein			AT1G07960	PDI-like_5-1_(PDIL5-1)
AT5G59080	unknown_protein	AT1G08220	FUNCTIONS_IN:_molecular_function_unknown			AT1G07970	CONTAINS_InterPro_DOMAIN/s:_Cytochrome_B561-related,_N-terminal_(InterPro:IPR019176)
AT5G59680	Leucine-rich_repeat_protein_kinase_family_protein	AT1G08230	Transmembrane_amino_acid_transporter_family_protein			AT1G07980	nuclear_factor_Y,_subunit_C10_(NF-YC10)
AT5G60130	AP2/B3-like_transcriptional_factor_family_protein	AT1G08250	arogenate_dehydratase_6_(ADT6)			AT1G07985	Expressed_protein
AT5G60140	AP2/B3-like_transcriptional_factor_family_protein	AT1G08260	TILTED_1_(TIL1)			AT1G07990	SIT4_phosphatase-associated_family_protein
AT5G60220	tetraspanin4_(TET4)	AT1G08270	CONTAINS_InterPro_DOMAIN/s:_MIT_(InterPro:IPR007330)			AT1G08000	GATA_transcription_factor_10_(GATA10)
AT5G60690	REVOLUTA_(REV)	AT1G08280	Glycosyltransferase_family_29_(sialyltransferase)_family_protein			AT1G08005	BEST_Arabidopsis_thaliana_protein_match_is:_SIT4_phosphatase-associated_family_protein_(TAIR:AT1G07990.1)
AT5G61320	cytochrome_P450,_family_89,_subfamily_A,_polypeptide_3_(CYP89A3)	AT1G08290	WIP_domain_protein_3_(WIP3)			AT1G08010	GATA_transcription_factor_11_(GATA11)
AT5G61340	unknown_protein	AT1G08300	NO_VEIN-LIKE_(NVL)			AT1G08030	tyrosylprotein_sulfotransferase_(TPST)
AT5G61350	Protein_kinase_superfamily_protein	AT1G08310	alpha/beta-Hydrolases_superfamily_protein			AT1G08032	unknown_protein
AT5G61360	unknown_protein	AT1G08315	ARM_repeat_superfamily_protein			AT1G08035	unknown_protein
AT5G61430	NAC_domain_containing_protein_100_(NAC100)	AT1G08320	bZIP_transcription_factor_family_protein			AT1G08040	Protein_of_unknown_function_(DUF707)
AT5G61540	N-terminal_nucleophile_aminohydrolases_(Ntn_hydrolases)_superfamily_protein	AT1G08340	Rho_GTPase_activating_protein_with_PAK-box/P21-Rho-binding_domain			AT1G08050	Zinc_finger_(C3HC4-type_RING_finger)_family_protein
AT5G61570	Protein_kinase_superfamily_protein	AT1G08350	Endomembrane_protein_70_protein_family			AT1G08060	MORPHEUS_MOLECULE_(MOM)
AT5G61640	peptidemethionine_sulfoxide_reductase_1_(PMSR1)	AT1G08360	Ribosomal_protein_L1p/L10e_family			AT1G08065	alpha_carbonic_anhydrase_5_(ACA5)
AT5G62100	BCL-2-associated_athanogene_2_(BAG2)	AT1G08370	decapping_1_(DCP1)			AT1G08070	ORGANELLE_TRANSCRIPT_PROCESSING_82_(OTP82)
AT5G62140	unknown_protein	AT1G08380	photosystem_I_subunit_O_(PSAO)			AT1G08080	alpha_carbonic_anhydrase_7_(ACA7)
AT5G62150	peptidoglycan-binding_LysM_domain-containing_protein	AT1G08390	unknown_protein			AT1G08090	nitrate_transporter_2:1_(NRT2:1)
AT5G62480	glutathione_S-transferase_tau_9_(GSTU9)	AT1G08400	RINT-1_/_TIP-1_family			AT1G08100	nitrate_transporter_2.2_(NRT2.2)
AT5G62627	Putative_membrane_lipoprotein	AT1G08410	P-loop_containing_nucleoside_triphosphate_hydrolases_superfamily_protein			AT1G08110	lactoylglutathione_lyase_family_protein_/_glyoxalase_I_family_protein
AT5G62770	Protein_of_unknown_function_(DUF1645)	AT1G08420	BRI1_suppressor_1_(BSU1)-like_2_(BSL2)			AT1G08120	BEST_Arabidopsis_thaliana_protein_match_is:_Protein_kinase_superfamily_protein_(TAIR:AT5G26110.1)
AT5G62970	Protein_with_RNI-like/FBD-like_domains	AT1G08430	aluminum-activated_malate_transporter_1_(ALMT1)			AT1G08125	S-adenosyl-L-methionine-dependent_methyltransferases_superfamily_protein
AT5G63410	Leucine-rich_repeat_protein_kinase_family_protein	AT1G08440	Aluminium_activated_malate_transporter_family_protein			AT1G08130	DNA_ligase_1_(LIG1)
AT5G63850	amino_acid_permease_4_(AAP4)	AT1G08450	calreticulin_3_(CRT3)			AT1G08135	cation/H+_exchanger_6B_(CHX6B)
AT5G64040	PSAN	AT1G08460	histone_deacetylase_8_(HDA08)			AT1G08140	cation/H+_exchanger_6A_(CHX6A)
AT5G64210	alternative_oxidase_2_(AOX2)	AT1G08465	YABBY2_(YAB2)			AT1G08150	ATCHX5
AT5G64570	beta-D-xylosidase_4_(XYL4)	AT1G08470	strictosidine_synthase-like_3_(SSL3)			AT1G08160	Late_embryogenesis_abundant_(LEA)_hydroxyproline-rich_glycoprotein_family
AT5G64930	CONSTITUTIVE_EXPRESSION_OF_PR_GENES_5_(CPR5)	AT1G08480	unknown_protein			AT1G08165	unknown_protein
AT5G65130	Integrase-type_DNA-binding_superfamily_protein	AT1G08490	chloroplastic_NIFS-like_cysteine_desulfurase_(CPNIFS)			AT1G08170	Histone_superfamily_protein
AT5G65610	unknown_protein	AT1G08500	early_nodulin-like_protein_18_(ENODL18)			AT1G08180	unknown_protein
AT5G66080	Protein_phosphatase_2C_family_protein	AT1G08510	fatty_acyl-ACP_thioesterases_B_(FATB)			AT1G08190	vacuolar_protein_sorting_41_(VPS41)
AT5G66110	Heavy_metal_transport/detoxification_superfamily_protein_	AT1G08520	ALBINA_1_(ALB1)			AT1G08200	UDP-D-apiose/UDP-D-xylose_synthase_2_(AXS2)
AT5G66270	Zinc_finger_C-x8-C-x5-C-x3-H_type_family_protein	AT1G08530	unknown_protein			AT1G08210	Eukaryotic_aspartyl_protease_family_protein
AT5G66330	Leucine-rich_repeat_(LRR)_family_protein	AT1G08540	RNApolymerase_sigma_subunit_2_(SIG2)			AT1G08220	FUNCTIONS_IN:_molecular_function_unknown
AT5G66440	unknown_protein	AT1G08550	non-photochemical_quenching_1_(NPQ1)			AT1G08230	Transmembrane_amino_acid_transporter_family_protein
AT5G67080	mitogen-activated_protein_kinase_kinase_kinase_19_(MAPKKK19)	AT1G08560	syntaxin__of_plants_111_(SYP111)			AT1G08250	arogenate_dehydratase_6_(ADT6)
AT5G67090	Subtilisin-like_serine_endopeptidase_family_protein	AT1G08570	atypical_CYS__HIS_rich_thioredoxin_4_(ACHT4)			AT1G08260	TILTED_1_(TIL1)
AT5G67140	F-box/RNI-like_superfamily_protein	AT1G08580	unknown_protein			AT1G08270	CONTAINS_InterPro_DOMAIN/s:_MIT_(InterPro:IPR007330)
AT5G67210	Protein_of_unknown_function_(DUF579)	AT1G08590	Leucine-rich_receptor-like_protein_kinase_family_protein			AT1G08280	Glycosyltransferase_family_29_(sialyltransferase)_family_protein
AT5G67370	Protein_of_unknown_function_(DUF1230)	AT1G08600	ATRX			AT1G08290	WIP_domain_protein_3_(WIP3)
		AT1G08610	Pentatricopeptide_repeat_(PPR)_superfamily_protein			AT1G08300	NO_VEIN-LIKE_(NVL)
		AT1G08620	PKDM7D			AT1G08310	alpha/beta-Hydrolases_superfamily_protein
		AT1G08630	threonine_aldolase_1_(THA1)			AT1G08315	ARM_repeat_superfamily_protein
		AT1G08640	Chloroplast_J-like_domain_1_(CJD1)			AT1G08320	bZIP_transcription_factor_family_protein
		AT1G08650	phosphoenolpyruvate_carboxylase_kinase_1_(PPCK1)			AT1G08340	Rho_GTPase_activating_protein_with_PAK-box/P21-Rho-binding_domain
		AT1G08660	MALE_GAMETOPHYTE_DEFECTIVE_2_(MGP2)			AT1G08350	Endomembrane_protein_70_protein_family
		AT1G08670	ENTH/VHS_family_protein			AT1G08360	Ribosomal_protein_L1p/L10e_family
		AT1G08680	ARF_GAP-like_zinc_finger-containing_protein_ZIGA4_(ZIGA4)			AT1G08370	decapping_1_(DCP1)
		AT1G08695	SCR-like_3_(SCRL3)			AT1G08380	photosystem_I_subunit_O_(PSAO)
		AT1G08700	Presenilin-1_(PS1)			AT1G08390	unknown_protein
		AT1G08710	F-box_family_protein			AT1G08400	RINT-1_/_TIP-1_family
		AT1G08720	ENHANCED_DISEASE_RESISTANCE_1_(EDR1)			AT1G08410	P-loop_containing_nucleoside_triphosphate_hydrolases_superfamily_protein
		AT1G08730	XIC			AT1G08420	BRI1_suppressor_1_(BSU1)-like_2_(BSL2)
		AT1G08750	Peptidase_C13_family			AT1G08430	aluminum-activated_malate_transporter_1_(ALMT1)
		AT1G08760	Plant_protein_of_unknown_function_(DUF936)			AT1G08440	Aluminium_activated_malate_transporter_family_protein
		AT1G08770	prenylated_RAB_acceptor_1.E_(PRA1.E)			AT1G08450	calreticulin_3_(CRT3)
		AT1G08780	ABI3-interacting_protein_3_(AIP3)			AT1G08460	histone_deacetylase_8_(HDA08)
		AT1G08790	Protein_of_unknown_function_(DUF1685)			AT1G08465	YABBY2_(YAB2)
		AT1G08800	Protein_of_unknown_function,_DUF593			AT1G08470	strictosidine_synthase-like_3_(SSL3)
		AT1G08810	myb_domain_protein_60_(MYB60)			AT1G08480	unknown_protein
		AT1G08820	vamp/synaptobrevin-associated_protein_27-2_(VAP27-2)			AT1G08490	chloroplastic_NIFS-like_cysteine_desulfurase_(CPNIFS)
		AT1G08830	copper/zinc_superoxide_dismutase_1_(CSD1)			AT1G08500	early_nodulin-like_protein_18_(ENODL18)
		AT1G08840	embryo_defective_2411_(emb2411)			AT1G08510	fatty_acyl-ACP_thioesterases_B_(FATB)
		AT1G08845	Ribosomal_L18p/L5e_family_protein			AT1G08520	ALBINA_1_(ALB1)
		AT1G08860	BONZAI_3_(BON3)			AT1G08530	unknown_protein
		AT1G08880	-H2AX)_occurs_around_the_break_site.__x0001_H2AX_foci_accumulate_in_early_G2.__Immunolocalization_studies_in_spread_preparations_of__wild-type_meiocytes_at_G2/early_leptotene_revealed__the_accumulation_of_numerous_rather_diffuse_&#947			AT1G08540	RNApolymerase_sigma_subunit_2_(SIG2)
		AT1G08890	Major_facilitator_superfamily_protein			AT1G08550	non-photochemical_quenching_1_(NPQ1)
		AT1G08900	Major_facilitator_superfamily_protein			AT1G08560	syntaxin__of_plants_111_(SYP111)
		AT1G08910	NA			AT1G08570	atypical_CYS__HIS_rich_thioredoxin_4_(ACHT4)
		AT1G08920	ERD_(early_response_to_dehydration)_six-like_1_(ESL1)			AT1G08580	unknown_protein
		AT1G08930	EARLY_RESPONSE_TO_DEHYDRATION_6_(ERD6)			AT1G08590	Leucine-rich_receptor-like_protein_kinase_family_protein
		AT1G08940	Phosphoglycerate_mutase_family_protein			AT1G08600	ATRX
		AT1G08960	cation_exchanger_11_(CAX11)			AT1G08610	Pentatricopeptide_repeat_(PPR)_superfamily_protein
		AT1G08970	nuclear_factor_Y,_subunit_C9_(NF-YC9)			AT1G08620	PKDM7D
		AT1G08980	amidase_1_(AMI1)			AT1G08630	threonine_aldolase_1_(THA1)
		AT1G08985	AP2/B3-like_transcriptional_factor_family_protein			AT1G08640	Chloroplast_J-like_domain_1_(CJD1)
		AT1G08990	plant_glycogenin-like_starch_initiation_protein_5_(PGSIP5)			AT1G08650	phosphoenolpyruvate_carboxylase_kinase_1_(PPCK1)
		AT1G09000	NPK1-related_protein_kinase_1_(NP1)			AT1G08660	MALE_GAMETOPHYTE_DEFECTIVE_2_(MGP2)
		AT1G09010	glycoside_hydrolase_family_2_protein			AT1G08670	ENTH/VHS_family_protein
		AT1G09020	homolog_of_yeast_sucrose_nonfermenting_4_(SNF4)			AT1G08680	ARF_GAP-like_zinc_finger-containing_protein_ZIGA4_(ZIGA4)
		AT1G09026	unknown_protein			AT1G08695	SCR-like_3_(SCRL3)
		AT1G09030	nuclear_factor_Y,_subunit_B4_(NF-YB4)			AT1G08700	Presenilin-1_(PS1)
		AT1G09040	unknown_protein			AT1G08710	F-box_family_protein
		AT1G09050	unknown_protein			AT1G08720	ENHANCED_DISEASE_RESISTANCE_1_(EDR1)
		AT1G09060	NA			AT1G08730	XIC
		AT1G09070	soybean_gene_regulated_by_cold-2_(SRC2)			AT1G08750	Peptidase_C13_family
		AT1G09080	BIP3			AT1G08760	Plant_protein_of_unknown_function_(DUF936)
		AT1G09090	respiratory_burst_oxidase_homolog_B_(RBOHB)			AT1G08770	prenylated_RAB_acceptor_1.E_(PRA1.E)
		AT1G09100	26S_proteasome_AAA-ATPase_subunit_RPT5B_(RPT5B)			AT1G08780	ABI3-interacting_protein_3_(AIP3)
		AT1G09130	ATP-dependent_caseinolytic_(Clp)_protease/crotonase_family_protein			AT1G08790	Protein_of_unknown_function_(DUF1685)
		AT1G09140	SERINE-ARGININE_PROTEIN_30_(ATSRP30)			AT1G08800	Protein_of_unknown_function,_DUF593
		AT1G09150	pseudouridine_synthase_and_archaeosine_transglycosylase_(PUA)_domain-containing_protein			AT1G08810	myb_domain_protein_60_(MYB60)
		AT1G09155	phloem_protein_2-B15_(PP2-B15)			AT1G08820	vamp/synaptobrevin-associated_protein_27-2_(VAP27-2)
		AT1G09157	Protein_of_unknown_function_(DUF679)			AT1G08830	copper/zinc_superoxide_dismutase_1_(CSD1)
		AT1G09160	Protein_phosphatase_2C_family_protein			AT1G08840	embryo_defective_2411_(emb2411)
		AT1G09170	P-loop_nucleoside_triphosphate_hydrolases_superfamily_protein_with_CH_(Calponin_Homology)_domain			AT1G08845	Ribosomal_L18p/L5e_family_protein
		AT1G09176	unknown_protein			AT1G08860	BONZAI_3_(BON3)
		AT1G09180	secretion-associated_RAS_super_family_1_(SARA1A)			AT1G08880	-H2AX)_occurs_around_the_break_site.__x0001_H2AX_foci_accumulate_in_early_G2.__Immunolocalization_studies_in_spread_preparations_of__wild-type_meiocytes_at_G2/early_leptotene_revealed__the_accumulation_of_numerous_rather_diffuse_&#947
		AT1G09190	Tetratricopeptide_repeat_(TPR)-like_superfamily_protein			AT1G08890	Major_facilitator_superfamily_protein
		AT1G09195	FUNCTIONS_IN:_molecular_function_unknown			AT1G08900	Major_facilitator_superfamily_protein
		AT1G09200	Histone_superfamily_protein			AT1G08910	NA
		AT1G09210	calreticulin_1b_(CRT1b)			AT1G08920	ERD_(early_response_to_dehydration)_six-like_1_(ESL1)
		AT1G09220	Pentatricopeptide_repeat_(PPR)_superfamily_protein			AT1G08930	EARLY_RESPONSE_TO_DEHYDRATION_6_(ERD6)
		AT1G09230	RNA-binding_(RRM/RBD/RNP_motifs)_family_protein			AT1G08940	Phosphoglycerate_mutase_family_protein
		AT1G09240	nicotianamine_synthase_3_(NAS3)			AT1G08960	cation_exchanger_11_(CAX11)
		AT1G09245	Plant_self-incompatibility_protein_S1_family			AT1G08970	nuclear_factor_Y,_subunit_C9_(NF-YC9)
		AT1G09250	basic_helix-loop-helix_(bHLH)_DNA-binding_superfamily_protein			AT1G08980	amidase_1_(AMI1)
		AT1G09260	Chaperone_DnaJ-domain_superfamily_protein			AT1G08985	AP2/B3-like_transcriptional_factor_family_protein
		AT1G09270	importin_alpha_isoform_4_(IMPA-4)			AT1G08990	plant_glycogenin-like_starch_initiation_protein_5_(PGSIP5)
		AT1G09280	CONTAINS_InterPro_DOMAIN/s:_Rhodanese-like_(InterPro:IPR001763),_Serine_hydrolase_(InterPro:IPR005645)			AT1G09000	NPK1-related_protein_kinase_1_(NP1)
		AT1G09290	unknown_protein			AT1G09010	glycoside_hydrolase_family_2_protein
		AT1G09300	Metallopeptidase_M24_family_protein			AT1G09020	homolog_of_yeast_sucrose_nonfermenting_4_(SNF4)
		AT1G09310	Protein_of_unknown_function,_DUF538			AT1G09026	unknown_protein
		AT1G09320	agenet_domain-containing_protein			AT1G09030	nuclear_factor_Y,_subunit_B4_(NF-YB4)
		AT1G09330	unknown_protein			AT1G09040	unknown_protein
		AT1G09340	chloroplast_RNA_binding_(CRB)			AT1G09050	unknown_protein
		AT1G09350	galactinol_synthase_3_(GolS3)			AT1G09060	NA
		AT1G09360	Plant_invertase/pectin_methylesterase_inhibitor_superfamily_protein			AT1G09070	soybean_gene_regulated_by_cold-2_(SRC2)
		AT1G09370	Plant_invertase/pectin_methylesterase_inhibitor_superfamily_protein			AT1G09080	BIP3
		AT1G09380	nodulin_MtN21_/EamA-like_transporter_family_protein			AT1G09090	respiratory_burst_oxidase_homolog_B_(RBOHB)
		AT1G09390	GDSL-like_Lipase/Acylhydrolase_superfamily_protein			AT1G09100	26S_proteasome_AAA-ATPase_subunit_RPT5B_(RPT5B)
		AT1G09400	FMN-linked_oxidoreductases_superfamily_protein			AT1G09130	ATP-dependent_caseinolytic_(Clp)_protease/crotonase_family_protein
		AT1G09410	pentatricopeptide_(PPR)_repeat-containing_protein			AT1G09140	SERINE-ARGININE_PROTEIN_30_(ATSRP30)
		AT1G09415	NIM1-interacting_3_(NIMIN-3)			AT1G09150	pseudouridine_synthase_and_archaeosine_transglycosylase_(PUA)_domain-containing_protein
		AT1G09420	glucose-6-phosphate_dehydrogenase_4_(G6PD4)			AT1G09155	phloem_protein_2-B15_(PP2-B15)
		AT1G09430	_ACL_in_Arabidopsis_is_composed_of_two_polypeptides,_ACLA_(encoded_by_3_genes)_and_ACLB_(encoded_by_2_genes).__The_holoenzyme_has_an_A(4)B(4)stoichiometry._Expression_of_both_ACLA_and_ACLB_but_not_of_either_of_the_subunits_alone_results_in_ACL_activity.			AT1G09157	Protein_of_unknown_function_(DUF679)
		AT1G09440	Protein_kinase_superfamily_protein			AT1G09160	Protein_phosphatase_2C_family_protein
		AT1G09450	Protein_kinase_superfamily_protein			AT1G09170	P-loop_nucleoside_triphosphate_hydrolases_superfamily_protein_with_CH_(Calponin_Homology)_domain
		AT1G09460	Carbohydrate-binding_X8_domain_superfamily_protein			AT1G09176	unknown_protein
		AT1G09470	unknown_protein			AT1G09180	secretion-associated_RAS_super_family_1_(SARA1A)
		AT1G09480	NAD(P)-binding_Rossmann-fold_superfamily_protein			AT1G09190	Tetratricopeptide_repeat_(TPR)-like_superfamily_protein
		AT1G09483	unknown_protein			AT1G09195	FUNCTIONS_IN:_molecular_function_unknown
		AT1G09490	_Location_of_EST_gb:H37170,_gb:H77227_and_gb:AA605565			AT1G09200	Histone_superfamily_protein
		AT1G09500	NAD(P)-binding_Rossmann-fold_superfamily_protein			AT1G09210	calreticulin_1b_(CRT1b)
		AT1G09510	NAD(P)-binding_Rossmann-fold_superfamily_protein			AT1G09220	Pentatricopeptide_repeat_(PPR)_superfamily_protein
		AT1G09520	LOCATED_IN:_chloroplast			AT1G09230	RNA-binding_(RRM/RBD/RNP_motifs)_family_protein
		AT1G09530	phytochrome_interacting_factor_3_(PIF3)			AT1G09240	nicotianamine_synthase_3_(NAS3)
		AT1G09550	Pectinacetylesterase_family_protein			AT1G09245	Plant_self-incompatibility_protein_S1_family
		AT1G09560	germin-like_protein_5_(GLP5)			AT1G09250	basic_helix-loop-helix_(bHLH)_DNA-binding_superfamily_protein
		AT1G09570	phytochrome_A_(PHYA)			AT1G09260	Chaperone_DnaJ-domain_superfamily_protein
		AT1G09580	emp24/gp25L/p24_family/GOLD_family_protein			AT1G09270	importin_alpha_isoform_4_(IMPA-4)
		AT1G09590	Translation_protein_SH3-like_family_protein			AT1G09280	CONTAINS_InterPro_DOMAIN/s:_Rhodanese-like_(InterPro:IPR001763),_Serine_hydrolase_(InterPro:IPR005645)
		AT1G09600	Protein_kinase_superfamily_protein			AT1G09290	unknown_protein
		AT1G09610	Protein_of_unknown_function_(DUF579)			AT1G09300	Metallopeptidase_M24_family_protein
		AT1G09620	aminoacyl-tRNA_ligases			AT1G09310	Protein_of_unknown_function,_DUF538
		AT1G09625	unknown_protein			AT1G09320	agenet_domain-containing_protein
		AT1G09630	RAB_GTPase_11C_(RAB11c)			AT1G09330	unknown_protein
		AT1G09640	Translation_elongation_factor_EF1B,_gamma_chain			AT1G09340	chloroplast_RNA_binding_(CRB)
		AT1G09645	unknown_protein			AT1G09350	galactinol_synthase_3_(GolS3)
		AT1G09650	F-box_and_associated_interaction_domains-containing_protein			AT1G09360	Plant_invertase/pectin_methylesterase_inhibitor_superfamily_protein
		AT1G09660	RNA-binding_KH_domain-containing_protein			AT1G09370	Plant_invertase/pectin_methylesterase_inhibitor_superfamily_protein
		AT1G09665	Toll-Interleukin-Resistance_(TIR)_domain_family_protein			AT1G09380	nodulin_MtN21_/EamA-like_transporter_family_protein
		AT1G09680	Pentatricopeptide_repeat_(PPR)_superfamily_protein			AT1G09390	GDSL-like_Lipase/Acylhydrolase_superfamily_protein
		AT1G09690	Translation_protein_SH3-like_family_protein			AT1G09400	FMN-linked_oxidoreductases_superfamily_protein
		AT1G09700	HYPONASTIC_LEAVES_1_(HYL1)			AT1G09410	pentatricopeptide_(PPR)_repeat-containing_protein
		AT1G09710	Homeodomain-like_superfamily_protein			AT1G09415	NIM1-interacting_3_(NIMIN-3)
		AT1G09720	Kinase_interacting_(KIP1-like)_family_protein			AT1G09420	glucose-6-phosphate_dehydrogenase_4_(G6PD4)
		AT1G09730	Cysteine_proteinases_superfamily_protein			AT1G09430	_ACL_in_Arabidopsis_is_composed_of_two_polypeptides,_ACLA_(encoded_by_3_genes)_and_ACLB_(encoded_by_2_genes).__The_holoenzyme_has_an_A(4)B(4)stoichiometry._Expression_of_both_ACLA_and_ACLB_but_not_of_either_of_the_subunits_alone_results_in_ACL_activity.
		AT1G09740	Adenine_nucleotide_alpha_hydrolases-like_superfamily_protein			AT1G09440	Protein_kinase_superfamily_protein
		AT1G09750	Eukaryotic_aspartyl_protease_family_protein			AT1G09450	Protein_kinase_superfamily_protein
		AT1G09760	U2_small_nuclear_ribonucleoprotein_A_(U2A')			AT1G09460	Carbohydrate-binding_X8_domain_superfamily_protein
		AT1G09770	cell_division_cycle_5_(CDC5)			AT1G09470	unknown_protein
		AT1G09780	Phosphoglycerate_mutase,_2,3-bisphosphoglycerate-independent			AT1G09480	NAD(P)-binding_Rossmann-fold_superfamily_protein
		AT1G09790	COBRA-like_protein_6_precursor_(COBL6)			AT1G09483	unknown_protein
		AT1G09794	Cox19_family_protein_(CHCH_motif)			AT1G09490	_Location_of_EST_gb:H37170,_gb:H77227_and_gb:AA605565
		AT1G09795	ATP_phosphoribosyl_transferase_2_(ATP-PRT2)			AT1G09500	NAD(P)-binding_Rossmann-fold_superfamily_protein
		AT1G09800	Pseudouridine_synthase_family_protein			AT1G09510	NAD(P)-binding_Rossmann-fold_superfamily_protein
		AT1G09810	evolutionarily_conserved_C-terminal_region_11_(ECT11)			AT1G09520	LOCATED_IN:_chloroplast
		AT1G09815	polymerase_delta_4_(POLD4)			AT1G09530	phytochrome_interacting_factor_3_(PIF3)
		AT1G09820	Pentatricopeptide_repeat_(PPR-like)_superfamily_protein			AT1G09550	Pectinacetylesterase_family_protein
		AT1G09830	Glycinamide_ribonucleotide_(GAR)_synthetase			AT1G09560	germin-like_protein_5_(GLP5)
		AT1G09840	shaggy-like_protein_kinase_41_(SK41)			AT1G09570	phytochrome_A_(PHYA)
		AT1G09850	xylem_bark_cysteine_peptidase_3_(XBCP3)			AT1G09575	Protein_of_unknown_function_(DUF607)
		AT1G09860	purine_permease_16_(PUP16)			AT1G09580	emp24/gp25L/p24_family/GOLD_family_protein
		AT1G09870	histidine_acid_phosphatase_family_protein			AT1G09590	Translation_protein_SH3-like_family_protein
		AT1G09890	Rhamnogalacturonate_lyase_family_protein			AT1G09600	Protein_kinase_superfamily_protein
		AT1G09900	Pentatricopeptide_repeat_(PPR-like)_superfamily_protein			AT1G09610	Protein_of_unknown_function_(DUF579)
		AT1G09910	Rhamnogalacturonate_lyase_family_protein			AT1G09620	aminoacyl-tRNA_ligases
		AT1G09920	TRAF-type_zinc_finger-related			AT1G09625	unknown_protein
		AT1G09930	oligopeptide_transporter_2_(OPT2)			AT1G09630	RAB_GTPase_11C_(RAB11c)
		AT1G09932	Phosphoglycerate_mutase_family_protein			AT1G09640	Translation_elongation_factor_EF1B,_gamma_chain
		AT1G09935	Phosphoglycerate_mutase_family_protein			AT1G09645	unknown_protein
		AT1G09940	HEMA2			AT1G09650	F-box_and_associated_interaction_domains-containing_protein
		AT1G09950	RESPONSE_TO_ABA_AND_SALT_1_(RAS1)			AT1G09660	RNA-binding_KH_domain-containing_protein
		AT1G09960	sucrose_transporter_4_(SUT4)			AT1G09665	Toll-Interleukin-Resistance_(TIR)_domain_family_protein
		AT1G09970	LRR_XI-23			AT1G09680	Pentatricopeptide_repeat_(PPR)_superfamily_protein
		AT1G09980	Putative_serine_esterase__family_protein			AT1G09690	Translation_protein_SH3-like_family_protein
		AT1G09995	DNA_repair_DEAD_helicase_RAD3/XP-D_subfamily_protein			AT1G09700	HYPONASTIC_LEAVES_1_(HYL1)
		AT1G10000	Ribonuclease_H-like_superfamily_protein			AT1G09710	Homeodomain-like_superfamily_protein
		AT1G10010	amino_acid_permease_8_(AAP8)			AT1G09720	Kinase_interacting_(KIP1-like)_family_protein
		AT1G10020	Protein_of_unknown_function_(DUF1005)			AT1G09730	Cysteine_proteinases_superfamily_protein
		AT1G10030	homolog_of_yeast_ergosterol28_(ERG28)			AT1G09740	Adenine_nucleotide_alpha_hydrolases-like_superfamily_protein
		AT1G10040	alpha/beta-Hydrolases_superfamily_protein			AT1G09750	Eukaryotic_aspartyl_protease_family_protein
		AT1G10050	glycosyl_hydrolase_family_10_protein_/_carbohydrate-binding_domain-containing_protein			AT1G09760	U2_small_nuclear_ribonucleoprotein_A_(U2A')
		AT1G10060	branched-chain_amino_acid_transaminase_1_(BCAT-1)			AT1G09770	cell_division_cycle_5_(CDC5)
		AT1G10070	branched-chain_amino_acid_transaminase_2_(BCAT-2)			AT1G09780	Phosphoglycerate_mutase,_2,3-bisphosphoglycerate-independent
		AT1G10090	Early-responsive_to_dehydration_stress_protein_(ERD4)			AT1G09790	COBRA-like_protein_6_precursor_(COBL6)
		AT1G10095	Protein_prenylyltransferase_superfamily_protein			AT1G09794	Cox19_family_protein_(CHCH_motif)
		AT1G10100	unknown_protein			AT1G09795	ATP_phosphoribosyl_transferase_2_(ATP-PRT2)
		AT1G10110	F-box_family_protein			AT1G09800	Pseudouridine_synthase_family_protein
		AT1G10120	basic_helix-loop-helix_(bHLH)_DNA-binding_superfamily_protein			AT1G09810	evolutionarily_conserved_C-terminal_region_11_(ECT11)
		AT1G10130	endoplasmic_reticulum-type_calcium-transporting_ATPase_3_(ECA3)			AT1G09812	unknown_protein
		AT1G10150	Carbohydrate-binding_protein			AT1G09815	polymerase_delta_4_(POLD4)
		AT1G10155	phloem_protein_2-A10_(PP2-A10)			AT1G09820	Pentatricopeptide_repeat_(PPR-like)_superfamily_protein
		AT1G10170	NF-X-like_1_(NFXL1)			AT1G09830	Glycinamide_ribonucleotide_(GAR)_synthetase
		AT1G10180	BEST_Arabidopsis_thaliana_protein_match_is:_exocyst_complex_component_84B_(TAIR:AT5G49830.1)			AT1G09840	shaggy-like_protein_kinase_41_(SK41)
		AT1G10190	Protein_of_Unknown_Function_(DUF239)			AT1G09850	xylem_bark_cysteine_peptidase_3_(XBCP3)
		AT1G10200	WLIM1			AT1G09860	purine_permease_16_(PUP16)
		AT1G10210	mitogen-activated_protein_kinase_1_(MPK1)			AT1G09870	histidine_acid_phosphatase_family_protein
		AT1G10230	SKP1-like_18_(SK18)			AT1G09880	Rhamnogalacturonate_lyase_family_protein
		AT1G10240	FAR1-related_sequence_11_(FRS11)			AT1G09890	Rhamnogalacturonate_lyase_family_protein
		AT1G10250	BEST_Arabidopsis_thaliana_protein_match_is:_SIN3-like_6_(TAIR:AT1G10450.1)			AT1G09900	Pentatricopeptide_repeat_(PPR-like)_superfamily_protein
		AT1G10270	glutamine-rich_protein_23_(GRP23)			AT1G09910	Rhamnogalacturonate_lyase_family_protein
		AT1G10280	Core-2/I-branching_beta-1,6-N-acetylglucosaminyltransferase_family_protein			AT1G09920	TRAF-type_zinc_finger-related
		AT1G10290	dynamin-like_protein_6_(ADL6)			AT1G09930	oligopeptide_transporter_2_(OPT2)
		AT1G10300	Nucleolar_GTP-binding_protein			AT1G09932	Phosphoglycerate_mutase_family_protein
		AT1G10310	NAD(P)-binding_Rossmann-fold_superfamily_protein			AT1G09935	Phosphoglycerate_mutase_family_protein
		AT1G10320	Zinc_finger_C-x8-C-x5-C-x3-H_type_family_protein			AT1G09940	HEMA2
		AT1G10330	Tetratricopeptide_repeat_(TPR)-like_superfamily_protein			AT1G09950	RESPONSE_TO_ABA_AND_SALT_1_(RAS1)
		AT1G10340	Ankyrin_repeat_family_protein			AT1G09960	sucrose_transporter_4_(SUT4)
		AT1G10350	DNAJ_heat_shock_family_protein			AT1G09970	LRR_XI-23
		AT1G10360	glutathione_S-transferase_TAU_18_(GSTU18)			AT1G09980	Putative_serine_esterase__family_protein
		AT1G10370	EARLY-RESPONSIVE_TO_DEHYDRATION_9_(ERD9)			AT1G09995	DNA_repair_DEAD_helicase_RAD3/XP-D_subfamily_protein
		AT1G10380	Putative_membrane_lipoprotein			AT1G10000	Ribonuclease_H-like_superfamily_protein
		AT1G10385	Vps51/Vps67_family_(components_of_vesicular_transport)_protein			AT1G10010	amino_acid_permease_8_(AAP8)
		AT1G10390	Nucleoporin_autopeptidase			AT1G10020	Protein_of_unknown_function_(DUF1005)
		AT1G10400	UDP-Glycosyltransferase_superfamily_protein			AT1G10030	homolog_of_yeast_ergosterol28_(ERG28)
		AT1G10410	Protein_of_unknown_function_(DUF1336)			AT1G10040	alpha/beta-Hydrolases_superfamily_protein
		AT1G10417	unknown_protein			AT1G10050	glycosyl_hydrolase_family_10_protein_/_carbohydrate-binding_domain-containing_protein
		AT1G10430	_Note_that_in_more_recent_publications,_there_is_mixed_use_of_gene_names_for_PP2A-3_and_PP2A-4_-_some_refer_to_At2g42500_as_PP2A-3_and_some_as_PP2A-4].			AT1G10060	branched-chain_amino_acid_transaminase_1_(BCAT-1)
		AT1G10450	SIN3-like_6_(SNL6)			AT1G10070	branched-chain_amino_acid_transaminase_2_(BCAT-2)
		AT1G10455	unknown_protein			AT1G10090	Early-responsive_to_dehydration_stress_protein_(ERD4)
		AT1G10460	germin-like_protein_7_(GLP7)			AT1G10095	Protein_prenylyltransferase_superfamily_protein
		AT1G10470	response_regulator_4_(ARR4)			AT1G10100	unknown_protein
		AT1G10480	zinc_finger_protein_5_(ZFP5)			AT1G10110	F-box_family_protein
		AT1G10490	NA			AT1G10120	basic_helix-loop-helix_(bHLH)_DNA-binding_superfamily_protein
		AT1G10500	chloroplast-localized_ISCA-like_protein_(CPISCA)			AT1G10130	endoplasmic_reticulum-type_calcium-transporting_ATPase_3_(ECA3)
		AT1G10510	embryo_defective_2004_(emb2004)			AT1G10140	Uncharacterised_conserved_protein_UCP031279
		AT1G10520	DNA_polymerase_lambda_(POLL)			AT1G10150	Carbohydrate-binding_protein
		AT1G10522	unknown_protein			AT1G10155	phloem_protein_2-A10_(PP2-A10)
		AT1G10540	nucleobase-ascorbate_transporter_8_(NAT8)			AT1G10170	NF-X-like_1_(NFXL1)
		AT1G10550	xyloglucan:xyloglucosyl_transferase_33_(XTH33)			AT1G10180	BEST_Arabidopsis_thaliana_protein_match_is:_exocyst_complex_component_84B_(TAIR:AT5G49830.1)
		AT1G10560	plant_U-box_18_(PUB18)			AT1G10190	Protein_of_Unknown_Function_(DUF239)
		AT1G10570	OVERLY_TOLERANT_TO_SALT_2_(OTS2)			AT1G10200	WLIM1
		AT1G10580	Transducin/WD40_repeat-like_superfamily_protein			AT1G10210	mitogen-activated_protein_kinase_1_(MPK1)
		AT1G10585	basic_helix-loop-helix_(bHLH)_DNA-binding_superfamily_protein			AT1G10230	SKP1-like_18_(SK18)
		AT1G10586	basic_helix-loop-helix_(bHLH)_DNA-binding_superfamily_protein			AT1G10240	FAR1-related_sequence_11_(FRS11)
		AT1G10588	Gibberellin-regulated_family_protein			AT1G10250	BEST_Arabidopsis_thaliana_protein_match_is:_SIN3-like_6_(TAIR:AT1G10450.1)
		AT1G10590	Nucleic_acid-binding,_OB-fold-like_protein			AT1G10270	glutamine-rich_protein_23_(GRP23)
		AT1G10600	associated_molecule_with_the_SH3_domain_of_STAM_2_(AMSH2)			AT1G10280	Core-2/I-branching_beta-1,6-N-acetylglucosaminyltransferase_family_protein
		AT1G10610	basic_helix-loop-helix_(bHLH)_DNA-binding_superfamily_protein			AT1G10290	dynamin-like_protein_6_(ADL6)
		AT1G10620	Protein_kinase_superfamily_protein			AT1G10300	Nucleolar_GTP-binding_protein
		AT1G10630	ADP-ribosylation_factor_A1F_(ARFA1F)			AT1G10310	NAD(P)-binding_Rossmann-fold_superfamily_protein
		AT1G10640	Pectin_lyase-like_superfamily_protein			AT1G10320	Zinc_finger_C-x8-C-x5-C-x3-H_type_family_protein
		AT1G10650	SBP_(S-ribonuclease_binding_protein)_family_protein			AT1G10330	Tetratricopeptide_repeat_(TPR)-like_superfamily_protein
		AT1G10652	unknown_protein			AT1G10340	Ankyrin_repeat_family_protein
		AT1G10657	Plant_protein_1589_of_unknown_function			AT1G10350	DNAJ_heat_shock_family_protein
		AT1G10660	unknown_protein			AT1G10360	glutathione_S-transferase_TAU_18_(GSTU18)
		AT1G10670	ATP-citrate_lyase_A-1_(ACLA-1)			AT1G10370	EARLY-RESPONSIVE_TO_DEHYDRATION_9_(ERD9)
		AT1G10680	P-glycoprotein_10_(PGP10)			AT1G10380	Putative_membrane_lipoprotein
		AT1G10700	phosphoribosyl_pyrophosphate_(PRPP)_synthase_3_(PRS3)			AT1G10385	Vps51/Vps67_family_(components_of_vesicular_transport)_protein
		AT1G10710	POOR_HOMOLOGOUS_SYNAPSIS_1_(PHS1)			AT1G10390	Nucleoporin_autopeptidase
		AT1G10717	LOCATED_IN:_endomembrane_system			AT1G10400	UDP-Glycosyltransferase_superfamily_protein
		AT1G10720	BSD_domain-containing_protein			AT1G10410	Protein_of_unknown_function_(DUF1336)
		AT1G10730	Clathrin_adaptor_complexes_medium_subunit_family_protein			AT1G10417	unknown_protein
		AT1G10740	alpha/beta-Hydrolases_superfamily_protein			AT1G10430	_Note_that_in_more_recent_publications,_there_is_mixed_use_of_gene_names_for_PP2A-3_and_PP2A-4_-_some_refer_to_At2g42500_as_PP2A-3_and_some_as_PP2A-4].
		AT1G10745	Maternally_expressed_gene_(MEG)_family_protein			AT1G10450	SIN3-like_6_(SNL6)
		AT1G10747	Maternally_expressed_gene_(MEG)_family_protein			AT1G10455	unknown_protein
		AT1G10760	#NAME?			AT1G10460	germin-like_protein_7_(GLP7)
		AT1G10770	Plant_invertase/pectin_methylesterase_inhibitor_superfamily_protein			AT1G10470	response_regulator_4_(ARR4)
		AT1G10780	F-box/RNI-like_superfamily_protein			AT1G10480	zinc_finger_protein_5_(ZFP5)
		AT1G10790	BEST_Arabidopsis_thaliana_protein_match_is:_hydroxyproline-rich_glycoprotein_family_protein_(TAIR:AT3G56590.2)			AT1G10490	NA
		AT1G10800	unknown_protein			AT1G10500	chloroplast-localized_ISCA-like_protein_(CPISCA)
		AT1G10810	NAD(P)-linked_oxidoreductase_superfamily_protein			AT1G10510	embryo_defective_2004_(emb2004)
		AT1G10820	Protein_of_unknown_function_(DUF3755)			AT1G10520	DNA_polymerase_lambda_(POLL)
		AT1G10830	15-cis-zeta-carotene_isomerase_(Z-ISO)			AT1G10522	unknown_protein
		AT1G10840	translation_initiation_factor_3_subunit_H1_(TIF3H1)			AT1G10530	unknown_protein
		AT1G10850	Leucine-rich_repeat_protein_kinase_family_protein			AT1G10540	nucleobase-ascorbate_transporter_8_(NAT8)
		AT1G10865	FUNCTIONS_IN:_molecular_function_unknown			AT1G10550	xyloglucan:xyloglucosyl_transferase_33_(XTH33)
		AT1G10870	ARF-GAP_domain_4_(AGD4)			AT1G10560	plant_U-box_18_(PUB18)
		AT1G10880	Core-2/I-branching_beta-1,6-N-acetylglucosaminyltransferase_family_protein			AT1G10570	OVERLY_TOLERANT_TO_SALT_2_(OTS2)
		AT1G10890	unknown_protein			AT1G10580	Transducin/WD40_repeat-like_superfamily_protein
		AT1G10900	Phosphatidylinositol-4-phosphate_5-kinase_family_protein			AT1G10585	basic_helix-loop-helix_(bHLH)_DNA-binding_superfamily_protein
		AT1G10910	Pentatricopeptide_repeat_(PPR)_superfamily_protein			AT1G10586	basic_helix-loop-helix_(bHLH)_DNA-binding_superfamily_protein
		AT1G10920	LOV1			AT1G10588	Gibberellin-regulated_family_protein
		AT1G10930	RECQ4A			AT1G10590	Nucleic_acid-binding,_OB-fold-like_protein
		AT1G10940	SNF1-related_protein_kinase_2.4_(SNRK2.4)			AT1G10600	associated_molecule_with_the_SH3_domain_of_STAM_2_(AMSH2)
		AT1G10950	transmembrane_nine_1_(TMN1)			AT1G10610	basic_helix-loop-helix_(bHLH)_DNA-binding_superfamily_protein
		AT1G10960	ferredoxin_1_(FD1)			AT1G10620	Protein_kinase_superfamily_protein
		AT1G10970	zinc_transporter_4_precursor_(ZIP4)			AT1G10630	ADP-ribosylation_factor_A1F_(ARFA1F)
		AT1G10980	Lung_seven_transmembrane_receptor_family_protein			AT1G10640	Pectin_lyase-like_superfamily_protein
		AT1G10990	unknown_protein			AT1G10650	SBP_(S-ribonuclease_binding_protein)_family_protein
		AT1G11000	MILDEW_RESISTANCE_LOCUS_O_4_(MLO4)			AT1G10652	unknown_protein
		AT1G11020	RING/FYVE/PHD_zinc_finger_superfamily_protein			AT1G10657	Plant_protein_1589_of_unknown_function
		AT1G11040	HSP40/DnaJ_peptide-binding_protein			AT1G10660	unknown_protein
		AT1G11050	Protein_kinase_superfamily_protein			AT1G10670	ATP-citrate_lyase_A-1_(ACLA-1)
		AT1G11060	WAPL_(Wings_apart-like_protein_regulation_of_heterochromatin)_protein			AT1G10680	P-glycoprotein_10_(PGP10)
		AT1G11070	BEST_Arabidopsis_thaliana_protein_match_is:_Hydroxyproline-rich_glycoprotein_family_protein_(TAIR:AT1G61080.1)			AT1G10690	unknown_protein
		AT1G11080	serine_carboxypeptidase-like_31_(scpl31)			AT1G10700	phosphoribosyl_pyrophosphate_(PRPP)_synthase_3_(PRS3)
		AT1G11090	alpha/beta-Hydrolases_superfamily_protein			AT1G10710	POOR_HOMOLOGOUS_SYNAPSIS_1_(PHS1)
		AT1G11100	SNF2_domain-containing_protein_/_helicase_domain-containing_protein_/_zinc_finger_protein-related			AT1G10717	LOCATED_IN:_endomembrane_system
		AT1G11110	LisH_and_RanBPM_domains_containing_protein			AT1G10720	BSD_domain-containing_protein
		AT1G11120	unknown_protein			AT1G10730	Clathrin_adaptor_complexes_medium_subunit_family_protein
		AT1G11125	unknown_protein			AT1G10740	alpha/beta-Hydrolases_superfamily_protein
		AT1G11130	STRUBBELIG_(SUB)			AT1G10745	Maternally_expressed_gene_(MEG)_family_protein
		AT1G11145	Protein_of_unknown_function_(DUF674)			AT1G10747	Maternally_expressed_gene_(MEG)_family_protein
		AT1G11160	Transducin/WD40_repeat-like_superfamily_protein			AT1G10750	Protein_of_Unknown_Function_(DUF239)
		AT1G11170	Protein_of_unknown_function_(DUF707)			AT1G10760	#NAME?
		AT1G11180	Secretory_carrier_membrane_protein_(SCAMP)_family_protein			AT1G10770	Plant_invertase/pectin_methylesterase_inhibitor_superfamily_protein
		AT1G11190	bifunctional_nuclease_i_(BFN1)			AT1G10780	F-box/RNI-like_superfamily_protein
		AT1G11200	Protein_of_unknown_function_(DUF300)			AT1G10790	BEST_Arabidopsis_thaliana_protein_match_is:_hydroxyproline-rich_glycoprotein_family_protein_(TAIR:AT3G56590.2)
		AT1G11210	Protein_of_unknown_function_(DUF761)			AT1G10800	unknown_protein
		AT1G11220	Protein_of_unknown_function_(DUF761)			AT1G10810	NAD(P)-linked_oxidoreductase_superfamily_protein
		AT1G11230	Protein_of_unknown_function_(DUF761)			AT1G10820	Protein_of_unknown_function_(DUF3755)
		AT1G11240	CONTAINS_InterPro_DOMAIN/s:_Nucleolar_protein_12_(InterPro:IPR019186)			AT1G10830	15-cis-zeta-carotene_isomerase_(Z-ISO)
		AT1G11250	syntaxin_of_plants_125_(SYP125)			AT1G10840	translation_initiation_factor_3_subunit_H1_(TIF3H1)
		AT1G11260	sugar_transporter_1_(STP1)			AT1G10850	Leucine-rich_repeat_protein_kinase_family_protein
		AT1G11270	F-box_and_associated_interaction_domains-containing_protein			AT1G10865	FUNCTIONS_IN:_molecular_function_unknown
		AT1G11280	S-locus_lectin_protein_kinase_family_protein			AT1G10870	ARF-GAP_domain_4_(AGD4)
		AT1G11290	CHLORORESPIRATORY_REDUCTION22_(CRR22)			AT1G10880	Core-2/I-branching_beta-1,6-N-acetylglucosaminyltransferase_family_protein
		AT1G11300	ATP_binding			AT1G10890	unknown_protein
		AT1G11320	unknown_protein			AT1G10900	Phosphatidylinositol-4-phosphate_5-kinase_family_protein
		AT1G11330	S-locus_lectin_protein_kinase_family_protein			AT1G10910	Pentatricopeptide_repeat_(PPR)_superfamily_protein
		AT1G11340	S-locus_lectin_protein_kinase_family_protein			AT1G10920	LOV1
		AT1G11350	S-domain-1_13_(SD1-13)			AT1G10930	RECQ4A
		AT1G11360	Adenine_nucleotide_alpha_hydrolases-like_superfamily_protein			AT1G10940	SNF1-related_protein_kinase_2.4_(SNRK2.4)
		AT1G11362	Plant_invertase/pectin_methylesterase_inhibitor_superfamily_protein			AT1G10950	transmembrane_nine_1_(TMN1)
		AT1G11370	Pectin_lyase-like_superfamily_protein			AT1G10960	ferredoxin_1_(FD1)
		AT1G11380	PLAC8_family_protein			AT1G10970	zinc_transporter_4_precursor_(ZIP4)
		AT1G11390	Protein_kinase_superfamily_protein			AT1G10980	Lung_seven_transmembrane_receptor_family_protein
		AT1G11400	partner_of_Y14-MAGO_(PYM)			AT1G10990	unknown_protein
		AT1G11410	S-locus_lectin_protein_kinase_family_protein			AT1G11000	MILDEW_RESISTANCE_LOCUS_O_4_(MLO4)
		AT1G11420	DOMAIN_OF_UNKNOWN_FUNCTION_724_2_(DUF2)			AT1G11020	RING/FYVE/PHD_zinc_finger_superfamily_protein
		AT1G11430	plastid_developmental_protein_DAG,_putative			AT1G11040	HSP40/DnaJ_peptide-binding_protein
		AT1G11440	BEST_Arabidopsis_thaliana_protein_match_is:_glycine-rich_protein_(TAIR:AT3G29075.1)			AT1G11050	Protein_kinase_superfamily_protein
		AT1G11450	nodulin_MtN21_/EamA-like_transporter_family_protein			AT1G11060	WAPL_(Wings_apart-like_protein_regulation_of_heterochromatin)_protein
		AT1G11460	nodulin_MtN21_/EamA-like_transporter_family_protein			AT1G11070	BEST_Arabidopsis_thaliana_protein_match_is:_Hydroxyproline-rich_glycoprotein_family_protein_(TAIR:AT1G61080.1)
		AT1G11470	Pentatricopeptide_repeat_(PPR)_superfamily_protein			AT1G11080	serine_carboxypeptidase-like_31_(scpl31)
		AT1G11475	_homologous_to_budding_yeast_RPB10.			AT1G11090	alpha/beta-Hydrolases_superfamily_protein
		AT1G11480	eukaryotic_translation_initiation_factor-related			AT1G11100	SNF2_domain-containing_protein_/_helicase_domain-containing_protein_/_zinc_finger_protein-related
		AT1G11490	zinc_finger_(C2H2_type)_family_protein			AT1G11110	LisH_and_RanBPM_domains_containing_protein
		AT1G11500	Protein_of_unknown_function_(DUF1218)			AT1G11112	unknown_protein
		AT1G11510	DNA-binding_storekeeper_protein-related_transcriptional_regulator			AT1G11120	unknown_protein
		AT1G11520	pliceosome_associated_protein-related			AT1G11125	unknown_protein
		AT1G11530	C-terminal_cysteine_residue_is_changed_to_a_serine_1_(CXXS1)			AT1G11130	STRUBBELIG_(SUB)
		AT1G11540	Sulfite_exporter_TauE/SafE_family_protein			AT1G11145	Protein_of_unknown_function_(DUF674)
		AT1G11545	xyloglucan_endotransglucosylase/hydrolase_8_(XTH8)			AT1G11160	Transducin/WD40_repeat-like_superfamily_protein
		AT1G11560	Oligosaccharyltransferase_complex/magnesium_transporter_family_protein			AT1G11170	Protein_of_unknown_function_(DUF707)
		AT1G11570	NTF2-like_(NTL)			AT1G11180	Secretory_carrier_membrane_protein_(SCAMP)_family_protein
		AT1G11572	Plant_thionin_family_protein			AT1G11190	bifunctional_nuclease_i_(BFN1)
		AT1G11580	methylesterase_PCR_A_(PMEPCRA)			AT1G11200	Protein_of_unknown_function_(DUF300)
		AT1G11590	Plant_invertase/pectin_methylesterase_inhibitor_superfamily			AT1G11210	Protein_of_unknown_function_(DUF761)
		AT1G11593	Plant_invertase/pectin_methylesterase_inhibitor_superfamily_protein			AT1G11220	Protein_of_unknown_function_(DUF761)
		AT1G11600	cytochrome_P450,_family_77,_subfamily_B,_polypeptide_1_(CYP77B1)			AT1G11230	Protein_of_unknown_function_(DUF761)
		AT1G11608	F-box_associated_ubiquitination_effector_family_protein			AT1G11240	CONTAINS_InterPro_DOMAIN/s:_Nucleolar_protein_12_(InterPro:IPR019186)
		AT1G11610	cytochrome_P450,_family_71,_subfamily_A,_polypeptide_18_(CYP71A18)			AT1G11250	syntaxin_of_plants_125_(SYP125)
		AT1G11620	F-box_and_associated_interaction_domains-containing_protein			AT1G11260	sugar_transporter_1_(STP1)
		AT1G11630	Tetratricopeptide_repeat_(TPR)-like_superfamily_protein			AT1G11270	F-box_and_associated_interaction_domains-containing_protein
		AT1G11650	RBP45B			AT1G11280	S-locus_lectin_protein_kinase_family_protein
		AT1G11655	unknown_protein			AT1G11290	CHLORORESPIRATORY_REDUCTION22_(CRR22)
		AT1G11660	heat_shock_protein_70_(Hsp_70)_family_protein			AT1G11300	ATP_binding
		AT1G11670	MATE_efflux_family_protein			AT1G11310	_it_was_not_expressed_in_anthers_and_pollen,_as_shown_by_GUS_activity_patterns._The_expression_of_several_phylogenetically_closely-related_AtMLO_genes_showed_similar_or_overlapping_tissue_specificity_and_analogous_responsiveness_to_external_stimuli,_suggesting_functional_redundancy,_co-function,_or_antagonistic_function(s)._mlo_resistance_in__A._thaliana_does_not_involve_the_signaling_molecules_e…
		AT1G11680	CYTOCHROME_P450_51G1_(CYP51G1)			AT1G11320	unknown_protein
		AT1G11684	unknown_protein			AT1G11330	S-locus_lectin_protein_kinase_family_protein
		AT1G11690	unknown_protein			AT1G11340	S-locus_lectin_protein_kinase_family_protein
		AT1G11700	Protein_of_unknown_function,_DUF584			AT1G11350	S-domain-1_13_(SD1-13)
		AT1G11710	Pentatricopeptide_repeat_(PPR)_superfamily_protein			AT1G11360	Adenine_nucleotide_alpha_hydrolases-like_superfamily_protein
		AT1G11720	starch_synthase_3_(SS3)			AT1G11362	Plant_invertase/pectin_methylesterase_inhibitor_superfamily_protein
		AT1G11730	Galactosyltransferase_family_protein			AT1G11370	Pectin_lyase-like_superfamily_protein
		AT1G11740	ankyrin_repeat_family_protein			AT1G11380	PLAC8_family_protein
		AT1G11750	CLP_protease_proteolytic_subunit_6_(CLPP6)			AT1G11390	Protein_kinase_superfamily_protein
		AT1G11755	LEAF_WILTING_1_(LEW1)			AT1G11400	partner_of_Y14-MAGO_(PYM)
		AT1G11760	MED32			AT1G11410	S-locus_lectin_protein_kinase_family_protein
		AT1G11765	Plant_self-incompatibility_protein_S1_family			AT1G11420	DOMAIN_OF_UNKNOWN_FUNCTION_724_2_(DUF2)
		AT1G11770	FAD-binding_Berberine_family_protein			AT1G11430	plastid_developmental_protein_DAG,_putative
		AT1G11780	oxidoreductase,_2OG-Fe(II)_oxygenase_family_protein			AT1G11440	BEST_Arabidopsis_thaliana_protein_match_is:_glycine-rich_protein_(TAIR:AT3G29075.1)
		AT1G11785	unknown_protein			AT1G11450	nodulin_MtN21_/EamA-like_transporter_family_protein
		AT1G11790	ed_in_the_Arabidopsis_genome:_ADT1_[At1g11790]			AT1G11460	nodulin_MtN21_/EamA-like_transporter_family_protein
		AT1G11800	endonuclease/exonuclease/phosphatase_family_protein			AT1G11470	Pentatricopeptide_repeat_(PPR)_superfamily_protein
		AT1G11810	F-box_associated_ubiquitination_effector_family_protein			AT1G11475	_homologous_to_budding_yeast_RPB10.
		AT1G11820	O-Glycosyl_hydrolases_family_17_protein			AT1G11480	eukaryotic_translation_initiation_factor-related
		AT1G11840	glyoxalase_I_homolog_(GLX1)			AT1G11490	zinc_finger_(C2H2_type)_family_protein
		AT1G11850	unknown_protein			AT1G11500	Protein_of_unknown_function_(DUF1218)
		AT1G11860	Glycine_cleavage_T-protein_family			AT1G11510	DNA-binding_storekeeper_protein-related_transcriptional_regulator
		AT1G11870	Seryl-tRNA_synthetase_(SRS)			AT1G11520	pliceosome_associated_protein-related
		AT1G11880	transferases,_transferring_hexosyl_groups			AT1G11530	C-terminal_cysteine_residue_is_changed_to_a_serine_1_(CXXS1)
		AT1G11890	SECRETION_22_(SEC22)			AT1G11540	Sulfite_exporter_TauE/SafE_family_protein
		AT1G11900	Tetratricopeptide_repeat_(TPR)-like_superfamily_protein			AT1G11545	xyloglucan_endotransglucosylase/hydrolase_8_(XTH8)
		AT1G11905	B-cell_receptor-associated_protein_31-like_			AT1G11560	Oligosaccharyltransferase_complex/magnesium_transporter_family_protein
		AT1G11910	aspartic_proteinase_A1_(APA1)			AT1G11570	NTF2-like_(NTL)
		AT1G11915	unknown_protein			AT1G11572	Plant_thionin_family_protein
		AT1G11920	Pectin_lyase-like_superfamily_protein			AT1G11580	methylesterase_PCR_A_(PMEPCRA)
		AT1G11925	Stigma-specific_Stig1_family_protein			AT1G11590	Plant_invertase/pectin_methylesterase_inhibitor_superfamily
		AT1G11930	Predicted_pyridoxal_phosphate-dependent_enzyme,_YBL036C_type			AT1G11593	Plant_invertase/pectin_methylesterase_inhibitor_superfamily_protein
		AT1G11940	Core-2/I-branching_beta-1,6-N-acetylglucosaminyltransferase_family_protein			AT1G11600	cytochrome_P450,_family_77,_subfamily_B,_polypeptide_1_(CYP77B1)
		AT1G11950	Transcription_factor_jumonji_(jmjC)_domain-containing_protein			AT1G11608	F-box_associated_ubiquitination_effector_family_protein
		AT1G11960	ERD_(early-responsive_to_dehydration_stress)_family_protein			AT1G11610	cytochrome_P450,_family_71,_subfamily_A,_polypeptide_18_(CYP71A18)
		AT1G11970	Ubiquitin-like_superfamily_protein			AT1G11620	F-box_and_associated_interaction_domains-containing_protein
		AT1G11980	ubiquitin-related_protein_3_(RUB3)			AT1G11630	Tetratricopeptide_repeat_(TPR)-like_superfamily_protein
		AT1G11990	O-fucosyltransferase_family_protein			AT1G11650	RBP45B
		AT1G12000	Phosphofructokinase_family_protein			AT1G11655	unknown_protein
		AT1G12010	2-oxoglutarate_(2OG)_and_Fe(II)-dependent_oxygenase_superfamily_protein			AT1G11660	heat_shock_protein_70_(Hsp_70)_family_protein
		AT1G12020	unknown_protein			AT1G11670	MATE_efflux_family_protein
		AT1G12030	Protein_of_unknown_function_(DUF506)_			AT1G11680	CYTOCHROME_P450_51G1_(CYP51G1)
		AT1G12040	leucine-rich_repeat/extensin_1_(LRX1)			AT1G11684	unknown_protein
		AT1G12050	fumarylacetoacetase,_putative			AT1G11690	unknown_protein
		AT1G12060	BCL-2-associated_athanogene_5_(BAG5)			AT1G11700	Protein_of_unknown_function,_DUF584
		AT1G12064	unknown_protein			AT1G11710	Pentatricopeptide_repeat_(PPR)_superfamily_protein
		AT1G12070	Immunoglobulin_E-set_superfamily_protein			AT1G11720	starch_synthase_3_(SS3)
		AT1G12080	Vacuolar_calcium-binding_protein-related			AT1G11730	Galactosyltransferase_family_protein
		AT1G12090	extensin-like_protein_(ELP)			AT1G11740	ankyrin_repeat_family_protein
		AT1G12100	Bifunctional_inhibitor/lipid-transfer_protein/seed_storage_2S_albumin_superfamily_protein			AT1G11750	CLP_protease_proteolytic_subunit_6_(CLPP6)
		AT1G12110	nitrate_transporter_1.1_(NRT1.1)			AT1G11755	LEAF_WILTING_1_(LEW1)
		AT1G12120	Plant_protein_of_unknown_function_(DUF863)			AT1G11760	MED32
		AT1G12130	Flavin-binding_monooxygenase_family_protein			AT1G11765	Plant_self-incompatibility_protein_S1_family
		AT1G12140	flavin-monooxygenase_glucosinolate_S-oxygenase_5_(FMO_GS-OX5)			AT1G11770	FAD-binding_Berberine_family_protein
		AT1G12150	Plant_protein_of_unknown_function_(DUF827)			AT1G11780	oxidoreductase,_2OG-Fe(II)_oxygenase_family_protein
		AT1G12160	Flavin-binding_monooxygenase_family_protein			AT1G11785	unknown_protein
		AT1G12170	F-box_family_protein			AT1G11790	ed_in_the_Arabidopsis_genome:_ADT1_[At1g11790]
		AT1G12180	BEST_Arabidopsis_thaliana_protein_match_is:_HSP20-like_chaperones_superfamily_protein_(TAIR:AT5G47600.1)			AT1G11800	endonuclease/exonuclease/phosphatase_family_protein
		AT1G12190	F-box_and_associated_interaction_domains-containing_protein			AT1G11810	F-box_associated_ubiquitination_effector_family_protein
		AT1G12200	Flavin-binding_monooxygenase_family_protein			AT1G11820	O-Glycosyl_hydrolases_family_17_protein
		AT1G12210	RPS5-like_1_(RFL1)			AT1G11840	glyoxalase_I_homolog_(GLX1)
		AT1G12211	unknown_protein			AT1G11850	unknown_protein
		AT1G12220	RESISTANT_TO_P._SYRINGAE_5_(RPS5)			AT1G11860	Glycine_cleavage_T-protein_family
		AT1G12230	Aldolase_superfamily_protein			AT1G11870	Seryl-tRNA_synthetase_(SRS)
		AT1G12240	ATBETAFRUCT4			AT1G11880	transferases,_transferring_hexosyl_groups
		AT1G12244	Polynucleotidyl_transferase,_ribonuclease_H-like_superfamily_protein			AT1G11890	SECRETION_22_(SEC22)
		AT1G12250	Pentapeptide_repeat-containing_protein			AT1G11900	Tetratricopeptide_repeat_(TPR)-like_superfamily_protein
		AT1G12260	NAC_007_(NAC007)			AT1G11905	B-cell_receptor-associated_protein_31-like_
		AT1G12270	stress-inducible_protein,_putative			AT1G11910	aspartic_proteinase_A1_(APA1)
		AT1G12280	LRR_and_NB-ARC_domains-containing_disease_resistance_protein			AT1G11915	unknown_protein
		AT1G12290	Disease_resistance_protein_(CC-NBS-LRR_class)_family			AT1G11920	Pectin_lyase-like_superfamily_protein
		AT1G12300	Tetratricopeptide_repeat_(TPR)-like_superfamily_protein			AT1G11925	Stigma-specific_Stig1_family_protein
		AT1G12310	Calcium-binding_EF-hand_family_protein			AT1G11930	Predicted_pyridoxal_phosphate-dependent_enzyme,_YBL036C_type
		AT1G12320	Protein_of_unknown_function_(DUF1442)			AT1G11940	Core-2/I-branching_beta-1,6-N-acetylglucosaminyltransferase_family_protein
		AT1G12330	unknown_protein			AT1G11950	Transcription_factor_jumonji_(jmjC)_domain-containing_protein
		AT1G12340	Cornichon_family_protein			AT1G11960	ERD_(early-responsive_to_dehydration_stress)_family_protein
		AT1G12350	4-phospho-panto-thenoylcysteine_synthetase_(COAB)			AT1G11970	Ubiquitin-like_superfamily_protein
		AT1G12360	keule_(KEU)			AT1G11980	ubiquitin-related_protein_3_(RUB3)
		AT1G12370	photolyase_1_(PHR1)			AT1G11990	O-fucosyltransferase_family_protein
		AT1G12380	unknown_protein			AT1G12000	Phosphofructokinase_family_protein
		AT1G12390	Cornichon_family_protein			AT1G12010	2-oxoglutarate_(2OG)_and_Fe(II)-dependent_oxygenase_superfamily_protein
		AT1G12400	Nucleotide_excision_repair,_TFIIH,_subunit_TTDA			AT1G12020	unknown_protein
		AT1G12410	CLP_protease_proteolytic_subunit_2_(CLP2)			AT1G12030	Protein_of_unknown_function_(DUF506)_
		AT1G12411	unknown_protein			AT1G12040	leucine-rich_repeat/extensin_1_(LRX1)
		AT1G12420	ACT_domain_repeat_8_(ACR8)			AT1G12050	fumarylacetoacetase,_putative
		AT1G12423	unknown_protein			AT1G12060	BCL-2-associated_athanogene_5_(BAG5)
		AT1G12430	armadillo_repeat_kinesin_3_(ARK3)			AT1G12064	unknown_protein
		AT1G12440	A20/AN1-like_zinc_finger_family_protein			AT1G12070	Immunoglobulin_E-set_superfamily_protein
		AT1G12450	SNARE_associated_Golgi_protein_family			AT1G12080	Vacuolar_calcium-binding_protein-related
		AT1G12451	unknown_protein			AT1G12090	extensin-like_protein_(ELP)
		AT1G12460	Leucine-rich_repeat_protein_kinase_family_protein			AT1G12100	Bifunctional_inhibitor/lipid-transfer_protein/seed_storage_2S_albumin_superfamily_protein
		AT1G12470	zinc_ion_binding			AT1G12110	nitrate_transporter_1.1_(NRT1.1)
		AT1G12480	OZONE-SENSITIVE_1_(OZS1)			AT1G12120	Plant_protein_of_unknown_function_(DUF863)
		AT1G12490	F-box_associated_ubiquitination_effector_family_protein			AT1G12130	Flavin-binding_monooxygenase_family_protein
		AT1G12500	Nucleotide-sugar_transporter_family_protein			AT1G12140	flavin-monooxygenase_glucosinolate_S-oxygenase_5_(FMO_GS-OX5)
		AT1G12520	copper_chaperone_for_SOD1_(CCS)			AT1G12150	Plant_protein_of_unknown_function_(DUF827)
		AT1G12530	unknown_protein			AT1G12160	Flavin-binding_monooxygenase_family_protein
		AT1G12540	basic_helix-loop-helix_(bHLH)_DNA-binding_superfamily_protein			AT1G12170	F-box_family_protein
		AT1G12550	D-isomer_specific_2-hydroxyacid_dehydrogenase_family_protein			AT1G12180	BEST_Arabidopsis_thaliana_protein_match_is:_HSP20-like_chaperones_superfamily_protein_(TAIR:AT5G47600.1)
		AT1G12560	expansin_A7_(EXPA7)			AT1G12190	F-box_and_associated_interaction_domains-containing_protein
		AT1G12570	Glucose-methanol-choline_(GMC)_oxidoreductase_family_protein			AT1G12200	Flavin-binding_monooxygenase_family_protein
		AT1G12580	phosphoenolpyruvate_carboxylase-related_kinase_1_(PEPKR1)			AT1G12210	RPS5-like_1_(RFL1)
		AT1G12600	UDP-N-acetylglucosamine_(UAA)_transporter_family			AT1G12211	unknown_protein
		AT1G12620	Pentatricopeptide_repeat_(PPR)_superfamily_protein			AT1G12220	RESISTANT_TO_P._SYRINGAE_5_(RPS5)
		AT1G12630	Integrase-type_DNA-binding_superfamily_protein			AT1G12230	Aldolase_superfamily_protein
		AT1G12640	MBOAT_(membrane_bound_O-acyl_transferase)_family_protein			AT1G12240	ATBETAFRUCT4
		AT1G12650	unknown_protein			AT1G12244	Polynucleotidyl_transferase,_ribonuclease_H-like_superfamily_protein
		AT1G12660	FUNCTIONS_IN:_molecular_function_unknown			AT1G12250	Pentapeptide_repeat-containing_protein
		AT1G12663	INVOLVED_IN:_defense_response			AT1G12260	NAC_007_(NAC007)
		AT1G12665	LOCATED_IN:_endomembrane_system			AT1G12270	stress-inducible_protein,_putative
		AT1G12672	unknown_protein			AT1G12280	LRR_and_NB-ARC_domains-containing_disease_resistance_protein
		AT1G12680	phosphoenolpyruvate_carboxylase-related_kinase_2_(PEPKR2)			AT1G12290	Disease_resistance_protein_(CC-NBS-LRR_class)_family
		AT1G12700	helicases			AT1G12300	Tetratricopeptide_repeat_(TPR)-like_superfamily_protein
		AT1G12710	phloem_protein_2-A12_(PP2-A12)			AT1G12310	Calcium-binding_EF-hand_family_protein
		AT1G12730	GPI_transamidase_subunit_PIG-U			AT1G12320	Protein_of_unknown_function_(DUF1442)
		AT1G12740	cytochrome_P450,_family_87,_subfamily_A,_polypeptide_2_(CYP87A2)			AT1G12330	unknown_protein
		AT1G12750	RHOMBOID-like_protein_6_(RBL6)			AT1G12340	Cornichon_family_protein
		AT1G12760	Zinc_finger,_C3HC4_type_(RING_finger)_family_protein			AT1G12350	4-phospho-panto-thenoylcysteine_synthetase_(COAB)
		AT1G12770	embryo_defective_1586_(EMB1586)			AT1G12360	keule_(KEU)
		AT1G12775	Pentatricopeptide_repeat_(PPR)_superfamily_protein			AT1G12370	photolyase_1_(PHR1)
		AT1G12780	UDP-D-glucose/UDP-D-galactose_4-epimerase_1_(UGE1)			AT1G12380	unknown_protein
		AT1G12790	CONTAINS_InterPro_DOMAIN/s:_RuvA_domain_2-like_(InterPro:IPR010994)			AT1G12390	Cornichon_family_protein
		AT1G12800	Nucleic_acid-binding,_OB-fold-like_protein			AT1G12400	Nucleotide_excision_repair,_TFIIH,_subunit_TTDA
		AT1G12805	nucleotide_binding			AT1G12410	CLP_protease_proteolytic_subunit_2_(CLP2)
		AT1G12810	proline-rich_family_protein			AT1G12411	unknown_protein
		AT1G12820	auxin_signaling_F-box_3_(AFB3)			AT1G12420	ACT_domain_repeat_8_(ACR8)
		AT1G12830	unknown_protein			AT1G12423	unknown_protein
		AT1G12840	DE-ETIOLATED_3_(DET3)			AT1G12430	armadillo_repeat_kinesin_3_(ARK3)
		AT1G12845	unknown_protein			AT1G12440	A20/AN1-like_zinc_finger_family_protein
		AT1G12850	Phosphoglycerate_mutase_family_protein			AT1G12450	SNARE_associated_Golgi_protein_family
		AT1G12855	F-box_family_protein			AT1G12451	unknown_protein
		AT1G12860	SCREAM_2_(SCRM2)			AT1G12460	Leucine-rich_repeat_protein_kinase_family_protein
		AT1G12870	F-box_and_associated_interaction_domains-containing_protein			AT1G12470	zinc_ion_binding
		AT1G12880	nudix_hydrolase_homolog_12_(NUDT12)			AT1G12480	OZONE-SENSITIVE_1_(OZS1)
		AT1G12890	Integrase-type_DNA-binding_superfamily_protein			AT1G12490	F-box_associated_ubiquitination_effector_family_protein
		AT1G12900	glyceraldehyde_3-phosphate_dehydrogenase_A_subunit_2_(GAPA-2)			AT1G12500	Nucleotide-sugar_transporter_family_protein
		AT1G12910	ANTHOCYANIN11_(ATAN11)			AT1G12520	copper_chaperone_for_SOD1_(CCS)
		AT1G12920	eukaryotic_release_factor_1-2_(ERF1-2)			AT1G12530	unknown_protein
		AT1G12930	ARM_repeat_superfamily_protein			AT1G12540	basic_helix-loop-helix_(bHLH)_DNA-binding_superfamily_protein
		AT1G12938	unknown_protein			AT1G12550	D-isomer_specific_2-hydroxyacid_dehydrogenase_family_protein
		AT1G12940	nitrate_transporter2.5_(NRT2.5)			AT1G12560	expansin_A7_(EXPA7)
		AT1G12950	root_hair_specific_2_(RSH2)			AT1G12570	Glucose-methanol-choline_(GMC)_oxidoreductase_family_protein
		AT1G12960	Ribosomal_protein_L18e/L15_superfamily_protein			AT1G12580	phosphoenolpyruvate_carboxylase-related_kinase_1_(PEPKR1)
		AT1G12970	plant_intracellular_ras_group-related_LRR_3_(PIRL3)			AT1G12600	UDP-N-acetylglucosamine_(UAA)_transporter_family
		AT1G12980	ENHANCER_OF_SHOOT_REGENERATION_1_(ESR1)			AT1G12610	DWARF_AND_DELAYED_FLOWERING_1_(DDF1)
		AT1G12990	beta-1,4-N-acetylglucosaminyltransferase_family_protein			AT1G12620	Pentatricopeptide_repeat_(PPR)_superfamily_protein
		AT1G13000	Protein_of_unknown_function_(DUF707)			AT1G12630	Integrase-type_DNA-binding_superfamily_protein
		AT1G13020	eukaryotic_initiation_factor_4B2_(EIF4B2)			AT1G12640	MBOAT_(membrane_bound_O-acyl_transferase)_family_protein
		AT1G13030	sphere_organelles_protein-related			AT1G12650	unknown_protein
		AT1G13040	Pentatricopeptide_repeat_(PPR-like)_superfamily_protein			AT1G12660	FUNCTIONS_IN:_molecular_function_unknown
		AT1G13050	unknown_protein			AT1G12663	INVOLVED_IN:_defense_response
		AT1G13060	20S_proteasome_beta_subunit_E1_(PBE1)			AT1G12665	LOCATED_IN:_endomembrane_system
		AT1G13100	cytochrome_P450,_family_71,_subfamily_B,_polypeptide_29_(CYP71B29)			AT1G12672	unknown_protein
		AT1G13120	embryo_defective_1745_(emb1745)			AT1G12680	phosphoenolpyruvate_carboxylase-related_kinase_2_(PEPKR2)
		AT1G13130	Cellulase_(glycosyl_hydrolase_family_5)_protein			AT1G12700	helicases
		AT1G13140	cytochrome_P450,_family_86,_subfamily_C,_polypeptide_3_(CYP86C3)			AT1G12710	phloem_protein_2-A12_(PP2-A12)
		AT1G13150	cytochrome_P450,_family_86,_subfamily_C,_polypeptide_4_(CYP86C4)			AT1G12730	GPI_transamidase_subunit_PIG-U
		AT1G13160	ARM_repeat_superfamily_protein			AT1G12740	cytochrome_P450,_family_87,_subfamily_A,_polypeptide_2_(CYP87A2)
		AT1G13170	OSBP(oxysterol_binding_protein)-related_protein_1D_(ORP1D)			AT1G12750	RHOMBOID-like_protein_6_(RBL6)
		AT1G13180	DISTORTED_TRICHOMES_1_(DIS1)			AT1G12760	Zinc_finger,_C3HC4_type_(RING_finger)_family_protein
		AT1G13190	RNA-binding_(RRM/RBD/RNP_motifs)_family_protein			AT1G12770	embryo_defective_1586_(EMB1586)
		AT1G13195	RING/U-box_superfamily_protein			AT1G12775	Pentatricopeptide_repeat_(PPR)_superfamily_protein
		AT1G13200	F-box_and_associated_interaction_domains-containing_protein			AT1G12780	UDP-D-glucose/UDP-D-galactose_4-epimerase_1_(UGE1)
		AT1G13210	autoinhibited_Ca2+/ATPase_II_(ACA.l)			AT1G12790	CONTAINS_InterPro_DOMAIN/s:_RuvA_domain_2-like_(InterPro:IPR010994)
		AT1G13220	LITTLE_NUCLEI2_(LINC2)			AT1G12800	Nucleic_acid-binding,_OB-fold-like_protein
		AT1G13230	Leucine-rich_repeat_(LRR)_family_protein			AT1G12805	nucleotide_binding
		AT1G13245	ROTUNDIFOLIA_like_17_(RTFL17)			AT1G12810	proline-rich_family_protein
		AT1G13250	galacturonosyltransferase-like_3_(GATL3)			AT1G12820	auxin_signaling_F-box_3_(AFB3)
		AT1G13260	related_to_ABI3/VP1_1_(RAV1)			AT1G12830	unknown_protein
		AT1G13270	methionine_aminopeptidase_1B_(MAP1C)			AT1G12840	DE-ETIOLATED_3_(DET3)
		AT1G13280	allene_oxide_cyclase_4_(AOC4)			AT1G12845	unknown_protein
		AT1G13290	DEFECTIVELY_ORGANIZED_TRIBUTARIES_5_(DOT5)			AT1G12850	Phosphoglycerate_mutase_family_protein
		AT1G13300	HYPERSENSITIVITY_TO_LOW_PI-ELICITED_PRIMARY_ROOT__SHORTENING_1_(HRS1)			AT1G12855	F-box_family_protein
		AT1G13310	Endosomal_targeting_BRO1-like_domain-containing_protein			AT1G12860	SCREAM_2_(SCRM2)
		AT1G13320	protein_phosphatase_2A__subunit_A3_(PP2AA3)			AT1G12870	F-box_and_associated_interaction_domains-containing_protein
		AT1G13330	Arabidopsis_Hop2_homolog_(AHP2)			AT1G12880	nudix_hydrolase_homolog_12_(NUDT12)
		AT1G13340	Regulator_of_Vps4_activity_in_the_MVB_pathway_protein			AT1G12890	Integrase-type_DNA-binding_superfamily_protein
		AT1G13350	Protein_kinase_superfamily_protein			AT1G12900	glyceraldehyde_3-phosphate_dehydrogenase_A_subunit_2_(GAPA-2)
		AT1G13360	unknown_protein			AT1G12910	ANTHOCYANIN11_(ATAN11)
		AT1G13370	Histone_superfamily_protein			AT1G12920	eukaryotic_release_factor_1-2_(ERF1-2)
		AT1G13380	Protein_of_unknown_function_(DUF1218)			AT1G12930	ARM_repeat_superfamily_protein
		AT1G13390	unknown_protein			AT1G12938	unknown_protein
		AT1G13400	NUBBIN_(NUB)			AT1G12940	nitrate_transporter2.5_(NRT2.5)
		AT1G13410	Tetratricopeptide_repeat_(TPR)-like_superfamily_protein			AT1G12950	root_hair_specific_2_(RSH2)
		AT1G13420	sulfotransferase_4B_(ST4B)			AT1G12960	Ribosomal_protein_L18e/L15_superfamily_protein
		AT1G13430	sulfotransferase_4C_(ST4C)			AT1G12970	plant_intracellular_ras_group-related_LRR_3_(PIRL3)
		AT1G13440	glyceraldehyde-3-phosphate_dehydrogenase_C2_(GAPC2)			AT1G12980	ENHANCER_OF_SHOOT_REGENERATION_1_(ESR1)
		AT1G13450	Homeodomain-like_superfamily_protein			AT1G12990	beta-1,4-N-acetylglucosaminyltransferase_family_protein
		AT1G13460	Protein_phosphatase_2A_regulatory_B_subunit_family_protein			AT1G13000	Protein_of_unknown_function_(DUF707)
		AT1G13470	Protein_of_unknown_function_(DUF1262)			AT1G13020	eukaryotic_initiation_factor_4B2_(EIF4B2)
		AT1G13480	Protein_of_unknown_function_(DUF1262)			AT1G13030	sphere_organelles_protein-related
		AT1G13490	Protein_of_unknown_function_(DUF1262)			AT1G13040	Pentatricopeptide_repeat_(PPR-like)_superfamily_protein
		AT1G13500	Protein_of_unknown_function_(DUF1262)			AT1G13050	unknown_protein
		AT1G13510	Protein_of_unknown_function_(DUF1262)			AT1G13060	20S_proteasome_beta_subunit_E1_(PBE1)
		AT1G13520	Protein_of_unknown_function_(DUF1262)			AT1G13080	cytochrome_P450,_family_71,_subfamily_B,_polypeptide_2_(CYP71B2)
		AT1G13530	Protein_of_unknown_function_(DUF1262)			AT1G13100	cytochrome_P450,_family_71,_subfamily_B,_polypeptide_29_(CYP71B29)
		AT1G13540	Protein_of_unknown_function_(DUF1262)			AT1G13110	cytochrome_P450,_family_71_subfamily_B,_polypeptide_7_(CYP71B7)
		AT1G13550	Protein_of_unknown_function_(DUF1262)			AT1G13120	embryo_defective_1745_(emb1745)
		AT1G13560	aminoalcoholphosphotransferase_1_(AAPT1)			AT1G13130	Cellulase_(glycosyl_hydrolase_family_5)_protein
		AT1G13570	F-box/RNI-like_superfamily_protein			AT1G13140	cytochrome_P450,_family_86,_subfamily_C,_polypeptide_3_(CYP86C3)
		AT1G13580	LAG1_longevity_assurance_homolog_3_(LAG13)			AT1G13150	cytochrome_P450,_family_86,_subfamily_C,_polypeptide_4_(CYP86C4)
		AT1G13590	phytosulfokine_1_precursor_(PSK1)			AT1G13160	ARM_repeat_superfamily_protein
		AT1G13600	basic_leucine-zipper_58_(bZIP58)			AT1G13170	OSBP(oxysterol_binding_protein)-related_protein_1D_(ORP1D)
		AT1G13605	LOCATED_IN:_endomembrane_system			AT1G13180	DISTORTED_TRICHOMES_1_(DIS1)
		AT1G13607	Defensin-like_(DEFL)_family_protein			AT1G13190	RNA-binding_(RRM/RBD/RNP_motifs)_family_protein
		AT1G13608	Defensin-like_(DEFL)_family_protein			AT1G13195	RING/U-box_superfamily_protein
		AT1G13609	Defensin-like_(DEFL)_family_protein			AT1G13200	F-box_and_associated_interaction_domains-containing_protein
		AT1G13610	alpha/beta-Hydrolases_superfamily_protein			AT1G13210	autoinhibited_Ca2+/ATPase_II_(ACA.l)
		AT1G13620	root_meristem_growth_factor_2_(RGF2)			AT1G13220	LITTLE_NUCLEI2_(LINC2)
		AT1G13630	Tetratricopeptide_repeat_(TPR)-like_superfamily_protein			AT1G13230	Leucine-rich_repeat_(LRR)_family_protein
		AT1G13635	DNA_glycosylase_superfamily_protein			AT1G13245	ROTUNDIFOLIA_like_17_(RTFL17)
		AT1G13640	Phosphatidylinositol_3-_and_4-kinase_family_protein			AT1G13250	galacturonosyltransferase-like_3_(GATL3)
		AT1G13650	BEST_Arabidopsis_thaliana_protein_match_is:_18S_pre-ribosomal_assembly_protein_gar2-related_(TAIR:AT2G03810.4)			AT1G13260	related_to_ABI3/VP1_1_(RAV1)
		AT1G13670	unknown_protein			AT1G13270	methionine_aminopeptidase_1B_(MAP1C)
		AT1G13680	PLC-like_phosphodiesterases_superfamily_protein			AT1G13280	allene_oxide_cyclase_4_(AOC4)
		AT1G13690	ATPase_E1_(ATE1)			AT1G13290	DEFECTIVELY_ORGANIZED_TRIBUTARIES_5_(DOT5)
		AT1G13700	6-phosphogluconolactonase_1_(PGL1)			AT1G13300	HYPERSENSITIVITY_TO_LOW_PI-ELICITED_PRIMARY_ROOT__SHORTENING_1_(HRS1)
		AT1G13710	cytochrome_P450,_family_78,_subfamily_A,_polypeptide_5_(CYP78A5)			AT1G13310	Endosomal_targeting_BRO1-like_domain-containing_protein
		AT1G13730	Nuclear_transport_factor_2_(NTF2)_family_protein_with_RNA_binding_(RRM-RBD-RNP_motifs)_domain			AT1G13320	protein_phosphatase_2A__subunit_A3_(PP2AA3)
		AT1G13740	ABI_five_binding_protein_2_(AFP2)			AT1G13330	Arabidopsis_Hop2_homolog_(AHP2)
		AT1G13750	Purple_acid_phosphatases_superfamily_protein			AT1G13340	Regulator_of_Vps4_activity_in_the_MVB_pathway_protein
		AT1G13755	Defensin-like_(DEFL)_family_protein			AT1G13350	Protein_kinase_superfamily_protein
		AT1G13760	unknown_protein			AT1G13360	unknown_protein
		AT1G13770	ROOT_UV-B_SENSITIVE_3_(RUS3)			AT1G13370	Histone_superfamily_protein
		AT1G13780	F-box/RNI-like/FBD-like_domains-containing_protein			AT1G13380	Protein_of_unknown_function_(DUF1218)
		AT1G13790	XH/XS_domain-containing_protein			AT1G13390	unknown_protein
		AT1G13800	Tetratricopeptide_repeat_(TPR)-like_superfamily_protein			AT1G13400	NUBBIN_(NUB)
		AT1G13810	Restriction_endonuclease,_type_II-like_superfamily_protein			AT1G13410	Tetratricopeptide_repeat_(TPR)-like_superfamily_protein
		AT1G13820	alpha/beta-Hydrolases_superfamily_protein			AT1G13420	sulfotransferase_4B_(ST4B)
		AT1G13860	QUASIMODO2_LIKE_1_(QUL1)			AT1G13430	sulfotransferase_4C_(ST4C)
		AT1G13870	Encodes_a_homolog_of_the_yeast_TOT4/KTI12_protein.__Yeast_TOT4/KTI12_associates_with_Elongator,_a_multisubunit_complex_that_binds_the_RNA_polymerase_II_transcription_elongation_complex._Ds_insertion_mutant_has_enlarged_shoot_apical_region,_4_to_6_long_slender_leaves_followed_by_spike-like_structures,_short_roots.			AT1G13440	glyceraldehyde-3-phosphate_dehydrogenase_C2_(GAPC2)
		AT1G13880	ELM2_domain-containing_protein			AT1G13450	Homeodomain-like_superfamily_protein
		AT1G13890	soluble_N-ethylmaleimide-sensitive_factor_adaptor_protein_30_(SNAP30)			AT1G13460	Protein_phosphatase_2A_regulatory_B_subunit_family_protein
		AT1G13900	Purple_acid_phosphatases_superfamily_protein			AT1G13470	Protein_of_unknown_function_(DUF1262)
		AT1G13910	Leucine-rich_repeat_(LRR)_family_protein			AT1G13480	Protein_of_unknown_function_(DUF1262)
		AT1G13920	Remorin_family_protein			AT1G13485	unknown_protein
		AT1G13930	FUNCTIONS_IN:_molecular_function_unknown			AT1G13490	Protein_of_unknown_function_(DUF1262)
		AT1G13940	Plant_protein_of_unknown_function_(DUF863)			AT1G13500	Protein_of_unknown_function_(DUF1262)
		AT1G13950	eukaryotic_elongation_factor_5A-1_(ELF5A-1)			AT1G13510	Protein_of_unknown_function_(DUF1262)
		AT1G13960	WRKY_DNA-binding_protein_4_(WRKY4)			AT1G13520	Protein_of_unknown_function_(DUF1262)
		AT1G13970	Protein_of_unknown_function_(DUF1336)			AT1G13530	Protein_of_unknown_function_(DUF1262)
		AT1G13980	GNOM_(GN)			AT1G13540	Protein_of_unknown_function_(DUF1262)
		AT1G13990	unknown_protein			AT1G13550	Protein_of_unknown_function_(DUF1262)
		AT1G14000	VH1-interacting_kinase_(VIK)			AT1G13560	aminoalcoholphosphotransferase_1_(AAPT1)
		AT1G14010	emp24/gp25L/p24_family/GOLD_family_protein			AT1G13570	F-box/RNI-like_superfamily_protein
		AT1G14020	O-fucosyltransferase_family_protein			AT1G13580	LAG1_longevity_assurance_homolog_3_(LAG13)
		AT1G14030	Rubisco_methyltransferase_family_protein			AT1G13590	phytosulfokine_1_precursor_(PSK1)
		AT1G14040	EXS_(ERD1/XPR1/SYG1)_family_protein			AT1G13600	basic_leucine-zipper_58_(bZIP58)
		AT1G14048	GCK_domain-containing_protein			AT1G13605	LOCATED_IN:_endomembrane_system
		AT1G14060	GCK_domain-containing_protein			AT1G13607	Defensin-like_(DEFL)_family_protein
		AT1G14070	fucosyltransferase_7_(FUT7)			AT1G13608	Defensin-like_(DEFL)_family_protein
		AT1G14080	fucosyltransferase_6_(FUT6)			AT1G13609	Defensin-like_(DEFL)_family_protein
		AT1G14100	fucosyltransferase_8_(FUT8)			AT1G13610	alpha/beta-Hydrolases_superfamily_protein
		AT1G14110	fucosyltransferase_9_(FUT9)			AT1G13620	root_meristem_growth_factor_2_(RGF2)
		AT1G14120	2-oxoglutarate_(2OG)_and_Fe(II)-dependent_oxygenase_superfamily_protein			AT1G13630	Tetratricopeptide_repeat_(TPR)-like_superfamily_protein
		AT1G14130	2-oxoglutarate_(2OG)_and_Fe(II)-dependent_oxygenase_superfamily_protein			AT1G13635	DNA_glycosylase_superfamily_protein
		AT1G14140	Mitochondrial_substrate_carrier_family_protein			AT1G13640	Phosphatidylinositol_3-_and_4-kinase_family_protein
		AT1G14150	PsbQ-like_2_(PQL2)			AT1G13650	BEST_Arabidopsis_thaliana_protein_match_is:_18S_pre-ribosomal_assembly_protein_gar2-related_(TAIR:AT2G03810.4)
		AT1G14160	Uncharacterised_protein_family_(UPF0497)			AT1G13670	unknown_protein
		AT1G14170	RNA-binding_KH_domain-containing_protein			AT1G13680	PLC-like_phosphodiesterases_superfamily_protein
		AT1G14180	RING/U-box_superfamily_protein			AT1G13690	ATPase_E1_(ATE1)
		AT1G14185	Glucose-methanol-choline_(GMC)_oxidoreductase_family_protein			AT1G13700	6-phosphogluconolactonase_1_(PGL1)
		AT1G14190	Glucose-methanol-choline_(GMC)_oxidoreductase_family_protein			AT1G13710	cytochrome_P450,_family_78,_subfamily_A,_polypeptide_5_(CYP78A5)
		AT1G14200	RING/U-box_superfamily_protein			AT1G13730	Nuclear_transport_factor_2_(NTF2)_family_protein_with_RNA_binding_(RRM-RBD-RNP_motifs)_domain
		AT1G14205	Ribosomal_L18p/L5e_family_protein			AT1G13740	ABI_five_binding_protein_2_(AFP2)
		AT1G14210	Ribonuclease_T2_family_protein			AT1G13750	Purple_acid_phosphatases_superfamily_protein
		AT1G14220	Ribonuclease_T2_family_protein			AT1G13755	Defensin-like_(DEFL)_family_protein
		AT1G14225	unknown_protein			AT1G13760	unknown_protein
		AT1G14230	GDA1/CD39_nucleoside_phosphatase_family_protein			AT1G13770	ROOT_UV-B_SENSITIVE_3_(RUS3)
		AT1G14240	GDA1/CD39_nucleoside_phosphatase_family_protein			AT1G13780	F-box/RNI-like/FBD-like_domains-containing_protein
		AT1G14250	GDA1/CD39_nucleoside_phosphatase_family_protein			AT1G13790	XH/XS_domain-containing_protein
		AT1G14260	RING/FYVE/PHD_zinc_finger_superfamily_protein			AT1G13800	Tetratricopeptide_repeat_(TPR)-like_superfamily_protein
		AT1G14270	CAAX_amino_terminal_protease_family_protein			AT1G13810	Restriction_endonuclease,_type_II-like_superfamily_protein
		AT1G14280	phytochrome_kinase_substrate_2_(PKS2)			AT1G13820	alpha/beta-Hydrolases_superfamily_protein
		AT1G14290	sphingoid_base_hydroxylase_2_(SBH2)			AT1G13860	QUASIMODO2_LIKE_1_(QUL1)
		AT1G14300	ARM_repeat_superfamily_protein			AT1G13870	Encodes_a_homolog_of_the_yeast_TOT4/KTI12_protein.__Yeast_TOT4/KTI12_associates_with_Elongator,_a_multisubunit_complex_that_binds_the_RNA_polymerase_II_transcription_elongation_complex._Ds_insertion_mutant_has_enlarged_shoot_apical_region,_4_to_6_long_slender_leaves_followed_by_spike-like_structures,_short_roots.
		AT1G14310	Haloacid_dehalogenase-like_hydrolase_(HAD)_superfamily_protein			AT1G13880	ELM2_domain-containing_protein
		AT1G14315	F-box_and_associated_interaction_domains-containing_protein			AT1G13890	soluble_N-ethylmaleimide-sensitive_factor_adaptor_protein_30_(SNAP30)
		AT1G14320	SUPPRESSOR_OF_ACAULIS_52_(SAC52)			AT1G13900	Purple_acid_phosphatases_superfamily_protein
		AT1G14330	Galactose_oxidase/kelch_repeat_superfamily_protein			AT1G13910	Leucine-rich_repeat_(LRR)_family_protein
		AT1G14340	RNA-binding_(RRM/RBD/RNP_motifs)_family_protein			AT1G13920	Remorin_family_protein
		AT1G14345	NAD(P)-linked_oxidoreductase_superfamily_protein			AT1G13930	FUNCTIONS_IN:_molecular_function_unknown
		AT1G14360	UDP-galactose_transporter_3_(UTR3)			AT1G13940	Plant_protein_of_unknown_function_(DUF863)
		AT1G14370	protein_kinase_2A_(APK2A)			AT1G13950	eukaryotic_elongation_factor_5A-1_(ELF5A-1)
		AT1G14380	IQ-domain_28_(IQD28)			AT1G13960	WRKY_DNA-binding_protein_4_(WRKY4)
		AT1G14390	Leucine-rich_repeat_protein_kinase_family_protein			AT1G13970	Protein_of_unknown_function_(DUF1336)
		AT1G14400	ubiquitin_carrier_protein_1_(UBC1)			AT1G13980	GNOM_(GN)
		AT1G14410	WHIRLY_1_(WHY1)			AT1G13990	unknown_protein
		AT1G14420	AT59			AT1G14000	VH1-interacting_kinase_(VIK)
		AT1G14430	glyoxal_oxidase-related_protein			AT1G14010	emp24/gp25L/p24_family/GOLD_family_protein
		AT1G14440	homeobox_protein_31_(HB31)			AT1G14020	O-fucosyltransferase_family_protein
		AT1G14450	NADH_dehydrogenase_(ubiquinone)s			AT1G14030	Rubisco_methyltransferase_family_protein
		AT1G14455	unknown_protein			AT1G14040	EXS_(ERD1/XPR1/SYG1)_family_protein
		AT1G14460	AAA-type_ATPase_family_protein			AT1G14048	GCK_domain-containing_protein
		AT1G14470	Pentatricopeptide_repeat_(PPR)_superfamily_protein			AT1G14060	GCK_domain-containing_protein
		AT1G14480	Ankyrin_repeat_family_protein			AT1G14070	fucosyltransferase_7_(FUT7)
		AT1G14490	Predicted_AT-hook_DNA-binding_family_protein			AT1G14080	fucosyltransferase_6_(FUT6)
		AT1G14500	Ankyrin_repeat_family_protein			AT1G14100	fucosyltransferase_8_(FUT8)
		AT1G14510	alfin-like_7_(AL7)			AT1G14110	fucosyltransferase_9_(FUT9)
		AT1G14520	myo-inositol_oxygenase_1_(MIOX1)			AT1G14120	2-oxoglutarate_(2OG)_and_Fe(II)-dependent_oxygenase_superfamily_protein
		AT1G14530	TOM_THREE_HOMOLOG_1_(THH1)			AT1G14130	2-oxoglutarate_(2OG)_and_Fe(II)-dependent_oxygenase_superfamily_protein
		AT1G14540	Peroxidase_superfamily_protein			AT1G14140	Mitochondrial_substrate_carrier_family_protein
		AT1G14549	unknown_protein			AT1G14150	PsbQ-like_2_(PQL2)
		AT1G14550	Peroxidase_superfamily_protein			AT1G14160	Uncharacterised_protein_family_(UPF0497)
		AT1G14570	UBX_domain-containing_protein			AT1G14170	RNA-binding_KH_domain-containing_protein
		AT1G14580	C2H2-like_zinc_finger_protein			AT1G14180	RING/U-box_superfamily_protein
		AT1G14590	Nucleotide-diphospho-sugar_transferase_family_protein			AT1G14185	Glucose-methanol-choline_(GMC)_oxidoreductase_family_protein
		AT1G14600	Homeodomain-like_superfamily_protein			AT1G14190	Glucose-methanol-choline_(GMC)_oxidoreductase_family_protein
		AT1G14610	TWIN_2_(TWN2)			AT1G14200	RING/U-box_superfamily_protein
		AT1G14620	DECOY_(DECOY)			AT1G14205	Ribosomal_L18p/L5e_family_protein
		AT1G14630	unknown_protein			AT1G14210	Ribonuclease_T2_family_protein
		AT1G14640	SWAP_(Suppressor-of-White-APricot)/surp_domain-containing_protein			AT1G14220	Ribonuclease_T2_family_protein
		AT1G14642	unknown_protein			AT1G14225	unknown_protein
		AT1G14650	SWAP_(Suppressor-of-White-APricot)/surp_domain-containing_protein_/_ubiquitin_family_protein			AT1G14230	GDA1/CD39_nucleoside_phosphatase_family_protein
		AT1G14660	Na+/H+_exchanger_8_(NHX8)			AT1G14240	GDA1/CD39_nucleoside_phosphatase_family_protein
		AT1G14670	Endomembrane_protein_70_protein_family			AT1G14250	GDA1/CD39_nucleoside_phosphatase_family_protein
		AT1G14680	unknown_protein			AT1G14260	RING/FYVE/PHD_zinc_finger_superfamily_protein
		AT1G14685	basic_pentacysteine_2_(BPC2)			AT1G14270	CAAX_amino_terminal_protease_family_protein
		AT1G14686	ENTH/ANTH/VHS_superfamily_protein			AT1G14280	phytochrome_kinase_substrate_2_(PKS2)
		AT1G14687	homeobox_protein_32_(HB32)			AT1G14290	sphingoid_base_hydroxylase_2_(SBH2)
		AT1G14688	FUNCTIONS_IN:_molecular_function_unknown			AT1G14300	ARM_repeat_superfamily_protein
		AT1G14690	microtubule-associated_protein_65-7_(MAP65-7)			AT1G14310	Haloacid_dehalogenase-like_hydrolase_(HAD)_superfamily_protein
		AT1G14700	purple_acid_phosphatase_3_(PAP3)			AT1G14315	F-box_and_associated_interaction_domains-containing_protein
		AT1G14710	hydroxyproline-rich_glycoprotein_family_protein			AT1G14320	SUPPRESSOR_OF_ACAULIS_52_(SAC52)
		AT1G14720	xyloglucan_endotransglucosylase/hydrolase_28_(XTH28)			AT1G14330	Galactose_oxidase/kelch_repeat_superfamily_protein
		AT1G14730	Cytochrome_b561/ferric_reductase_transmembrane_protein_family			AT1G14340	RNA-binding_(RRM/RBD/RNP_motifs)_family_protein
		AT1G14740	Protein_of_unknown_function_(DUF1423)			AT1G14345	NAD(P)-linked_oxidoreductase_superfamily_protein
		AT1G14750	SOLO_DANCERS_(SDS)			AT1G14350	FOUR_LIPS_(FLP)
		AT1G14755	S_locus-related_glycoprotein_1_(SLR1)_binding_pollen_coat_protein_family			AT1G14360	UDP-galactose_transporter_3_(UTR3)
		AT1G14760	KNOX_Arabidopsis_thaliana_meinox_(KNATM)			AT1G14370	protein_kinase_2A_(APK2A)
		AT1G14770	RING/FYVE/PHD_zinc_finger_superfamily_protein			AT1G14380	IQ-domain_28_(IQD28)
		AT1G14780	MAC/Perforin_domain-containing_protein			AT1G14390	Leucine-rich_repeat_protein_kinase_family_protein
		AT1G14790	RNA-dependent_RNA_polymerase_1_(RDR1)			AT1G14400	ubiquitin_carrier_protein_1_(UBC1)
		AT1G14800	Nucleic_acid-binding,_OB-fold-like_protein			AT1G14410	WHIRLY_1_(WHY1)
		AT1G14810	semialdehyde_dehydrogenase_family_protein			AT1G14420	AT59
		AT1G14820	Sec14p-like_phosphatidylinositol_transfer_family_protein			AT1G14430	glyoxal_oxidase-related_protein
		AT1G14830	DYNAMIN-like_1C_(DL1C)			AT1G14440	homeobox_protein_31_(HB31)
		AT1G14840	microtubule-associated_proteins_70-4_(MAP70-4)			AT1G14450	NADH_dehydrogenase_(ubiquinone)s
		AT1G14850	nucleoporin_155_(NUP155)			AT1G14455	unknown_protein
		AT1G14860	nudix_hydrolase_homolog_18_(NUDT18)			AT1G14460	AAA-type_ATPase_family_protein
		AT1G14870	PLANT_CADMIUM_RESISTANCE_2_(PCR2)			AT1G14470	Pentatricopeptide_repeat_(PPR)_superfamily_protein
		AT1G14880	PLANT_CADMIUM_RESISTANCE_1_(PCR1)			AT1G14480	Ankyrin_repeat_family_protein
		AT1G14890	Plant_invertase/pectin_methylesterase_inhibitor_superfamily_protein			AT1G14490	Predicted_AT-hook_DNA-binding_family_protein
		AT1G14900	high_mobility_group_A_(HMGA)			AT1G14500	Ankyrin_repeat_family_protein
		AT1G14910	ENTH/ANTH/VHS_superfamily_protein			AT1G14510	alfin-like_7_(AL7)
		AT1G14920	GIBBERELLIC_ACID_INSENSITIVE_(GAI)			AT1G14520	myo-inositol_oxygenase_1_(MIOX1)
		AT1G14930	Polyketide_cyclase/dehydrase_and_lipid_transport_superfamily_protein			AT1G14530	TOM_THREE_HOMOLOG_1_(THH1)
		AT1G14940	Polyketide_cyclase/dehydrase_and_lipid_transport_superfamily_protein			AT1G14540	Peroxidase_superfamily_protein
		AT1G14950	Polyketide_cyclase/dehydrase_and_lipid_transport_superfamily_protein			AT1G14549	unknown_protein
		AT1G14960	Polyketide_cyclase/dehydrase_and_lipid_transport_superfamily_protein			AT1G14550	Peroxidase_superfamily_protein
		AT1G14970	O-fucosyltransferase_family_protein			AT1G14560	Mitochondrial_substrate_carrier_family_protein
		AT1G14980	chaperonin_10_(CPN10)			AT1G14570	UBX_domain-containing_protein
		AT1G14990	unknown_protein			AT1G14580	C2H2-like_zinc_finger_protein
		AT1G15000	serine_carboxypeptidase-like_50_(scpl50)			AT1G14590	Nucleotide-diphospho-sugar_transferase_family_protein
		AT1G15010	unknown_protein			AT1G14600	Homeodomain-like_superfamily_protein
		AT1G15015	F-box_family_protein			AT1G14610	TWIN_2_(TWN2)
		AT1G15020	quiescin-sulfhydryl_oxidase_1_(QSOX1)			AT1G14620	DECOY_(DECOY)
		AT1G15030	Protein_of_unknown_function_(DUF789)			AT1G14630	unknown_protein
		AT1G15040	Class_I_glutamine_amidotransferase-like_superfamily_protein			AT1G14640	SWAP_(Suppressor-of-White-APricot)/surp_domain-containing_protein
		AT1G15045	LOCATED_IN:_endomembrane_system			AT1G14642	unknown_protein
		AT1G15050	indole-3-acetic_acid_inducible_34_(IAA34)			AT1G14650	SWAP_(Suppressor-of-White-APricot)/surp_domain-containing_protein_/_ubiquitin_family_protein
		AT1G15060	Uncharacterised_conserved_protein_UCP031088,_alpha/beta_hydrolase			AT1G14660	Na+/H+_exchanger_8_(NHX8)
		AT1G15080	lipid_phosphate_phosphatase_2_(LPP2)			AT1G14670	Endomembrane_protein_70_protein_family
		AT1G15100	RING-H2_finger_A2A_(RHA2A)			AT1G14680	unknown_protein
		AT1G15110	phosphatidyl_serine_synthase_family_protein			AT1G14685	basic_pentacysteine_2_(BPC2)
		AT1G15120	Ubiquinol-cytochrome_C_reductase_hinge_protein			AT1G14686	ENTH/ANTH/VHS_superfamily_protein
		AT1G15125	S-adenosyl-L-methionine-dependent_methyltransferases_superfamily_protein			AT1G14687	homeobox_protein_32_(HB32)
		AT1G15130	Endosomal_targeting_BRO1-like_domain-containing_protein			AT1G14688	FUNCTIONS_IN:_molecular_function_unknown
		AT1G15140	FAD/NAD(P)-binding_oxidoreductase			AT1G14690	microtubule-associated_protein_65-7_(MAP65-7)
		AT1G15150	MATE_efflux_family_protein			AT1G14700	purple_acid_phosphatase_3_(PAP3)
		AT1G15160	MATE_efflux_family_protein			AT1G14710	hydroxyproline-rich_glycoprotein_family_protein
		AT1G15165	RING/FYVE/PHD_zinc_finger_superfamily_protein			AT1G14720	xyloglucan_endotransglucosylase/hydrolase_28_(XTH28)
		AT1G15170	MATE_efflux_family_protein			AT1G14730	Cytochrome_b561/ferric_reductase_transmembrane_protein_family
		AT1G15180	MATE_efflux_family_protein			AT1G14740	Protein_of_unknown_function_(DUF1423)
		AT1G15190	Fasciclin-like_arabinogalactan_family_protein			AT1G14750	SOLO_DANCERS_(SDS)
		AT1G15200	protein-protein_interaction_regulator_family_protein			AT1G14755	S_locus-related_glycoprotein_1_(SLR1)_binding_pollen_coat_protein_family
		AT1G15210	pleiotropic_drug_resistance_7_(PDR7)			AT1G14760	KNOX_Arabidopsis_thaliana_meinox_(KNATM)
		AT1G15215	BEST_Arabidopsis_thaliana_protein_match_is:_sequence-specific_DNA_binding_transcription_factors			AT1G14770	RING/FYVE/PHD_zinc_finger_superfamily_protein
		AT1G15220	CCMH			AT1G14780	MAC/Perforin_domain-containing_protein
		AT1G15230	unknown_protein			AT1G14790	RNA-dependent_RNA_polymerase_1_(RDR1)
		AT1G15240	Sorting_nexin,_C-terminal			AT1G14800	Nucleic_acid-binding,_OB-fold-like_protein
		AT1G15250	Zinc-binding_ribosomal_protein_family_protein			AT1G14810	semialdehyde_dehydrogenase_family_protein
		AT1G15260	unknown_protein			AT1G14820	Sec14p-like_phosphatidylinositol_transfer_family_protein
		AT1G15270	Translation_machinery_associated_TMA7			AT1G14830	DYNAMIN-like_1C_(DL1C)
		AT1G15280	CASC3/Barentsz_eIF4AIII_binding			AT1G14840	microtubule-associated_proteins_70-4_(MAP70-4)
		AT1G15290	Tetratricopeptide_repeat_(TPR)-like_superfamily_protein			AT1G14850	nucleoporin_155_(NUP155)
		AT1G15310	signal_recognition_particle_54_kDa_subunit_(ATHSRP54A)			AT1G14860	nudix_hydrolase_homolog_18_(NUDT18)
		AT1G15320	unknown_protein			AT1G14870	PLANT_CADMIUM_RESISTANCE_2_(PCR2)
		AT1G15330	Cystathionine_beta-synthase_(CBS)_protein			AT1G14880	PLANT_CADMIUM_RESISTANCE_1_(PCR1)
		AT1G15340	methyl-CPG-binding_domain_10_(MBD10)			AT1G14890	Plant_invertase/pectin_methylesterase_inhibitor_superfamily_protein
		AT1G15350	unknown_protein			AT1G14900	high_mobility_group_A_(HMGA)
		AT1G15360	SHINE_1_(SHN1)			AT1G14910	ENTH/ANTH/VHS_superfamily_protein
		AT1G15370	SNARE-like_superfamily_protein			AT1G14920	GIBBERELLIC_ACID_INSENSITIVE_(GAI)
		AT1G15380	Lactoylglutathione_lyase_/_glyoxalase_I_family_protein			AT1G14930	Polyketide_cyclase/dehydrase_and_lipid_transport_superfamily_protein
		AT1G15385	unknown_protein			AT1G14940	Polyketide_cyclase/dehydrase_and_lipid_transport_superfamily_protein
		AT1G15390	peptide_deformylase_1A_(PDF1A)			AT1G14950	Polyketide_cyclase/dehydrase_and_lipid_transport_superfamily_protein
		AT1G15400	unknown_protein			AT1G14960	Polyketide_cyclase/dehydrase_and_lipid_transport_superfamily_protein
		AT1G15410	aspartate-glutamate_racemase_family			AT1G14970	O-fucosyltransferase_family_protein
		AT1G15415	FUNCTIONS_IN:_molecular_function_unknown			AT1G14980	chaperonin_10_(CPN10)
		AT1G15420	CONTAINS_InterPro_DOMAIN/s:_Small-subunit_processome,_Utp12_(InterPro:IPR007148)			AT1G14990	unknown_protein
		AT1G15430	Protein_of_unknown_function_(DUF1644)			AT1G15000	serine_carboxypeptidase-like_50_(scpl50)
		AT1G15440	periodic_tryptophan_protein_2_(PWP2)			AT1G15010	unknown_protein
		AT1G15460	REQUIRES_HIGH_BORON_4_(BOR4)			AT1G15015	F-box_family_protein
		AT1G15470	Transducin/WD40_repeat-like_superfamily_protein			AT1G15020	quiescin-sulfhydryl_oxidase_1_(QSOX1)
		AT1G15480	Tetratricopeptide_repeat_(TPR)-like_superfamily_protein			AT1G15030	Protein_of_unknown_function_(DUF789)
		AT1G15490	alpha/beta-Hydrolases_superfamily_protein			AT1G15040	Class_I_glutamine_amidotransferase-like_superfamily_protein
		AT1G15500	ATNTT2			AT1G15045	LOCATED_IN:_endomembrane_system
		AT1G15510	EARLY_CHLOROPLAST_BIOGENESIS2_(ECB2)			AT1G15050	indole-3-acetic_acid_inducible_34_(IAA34)
		AT1G15530	Concanavalin_A-like_lectin_protein_kinase_family_protein			AT1G15060	Uncharacterised_conserved_protein_UCP031088,_alpha/beta_hydrolase
		AT1G15540	2-oxoglutarate_(2OG)_and_Fe(II)-dependent_oxygenase_superfamily_protein			AT1G15080	lipid_phosphate_phosphatase_2_(LPP2)
		AT1G15550	-808)_resulted_in_loss_of_GA-negative_feedback_(this_sequence,_which_contains_a_43-bp_sequence_GNFEI,_was_shown_to_be_sufficient_for_GA-negative_feedback).			AT1G15100	RING-H2_finger_A2A_(RHA2A)
		AT1G15570	A2-type_cyclin._Negatively__regulates_endocycles_and_acts_as_a_key_regulator_of_ploidy_levels_in__Arabidopsis_endoreduplication._Interacts_physically_with_CDKA			AT1G15110	phosphatidyl_serine_synthase_family_protein
		AT1G15580	indole-3-acetic_acid_inducible_5_(IAA5)			AT1G15120	Ubiquinol-cytochrome_C_reductase_hinge_protein
		AT1G15590	BEST_Arabidopsis_thaliana_protein_match_is:_RING/U-box_superfamily_protein_(TAIR:AT1G80400.1)			AT1G15125	S-adenosyl-L-methionine-dependent_methyltransferases_superfamily_protein
		AT1G15600	unknown_protein			AT1G15130	Endosomal_targeting_BRO1-like_domain-containing_protein
		AT1G15610	unknown_protein			AT1G15140	FAD/NAD(P)-binding_oxidoreductase
		AT1G15620	unknown_protein			AT1G15150	MATE_efflux_family_protein
		AT1G15630	unknown_protein			AT1G15160	MATE_efflux_family_protein
		AT1G15640	unknown_protein			AT1G15165	RING/FYVE/PHD_zinc_finger_superfamily_protein
		AT1G15660	centromere_protein_C_(CENP-C)			AT1G15170	MATE_efflux_family_protein
		AT1G15670	Galactose_oxidase/kelch_repeat_superfamily_protein			AT1G15180	MATE_efflux_family_protein
		AT1G15680	F-box_family_protein			AT1G15190	Fasciclin-like_arabinogalactan_family_protein
		AT1G15690	_EC_3.6.1.1)_located_in_the_vacuolar_membrane._Expression_is_found_in_all_tissues_examined,_including_meristems_and_floral_organ_primordium._Expression_is_particularly_enhanced_in_pollen,_and_is_repressed_by_light._Over_expression_and_loss_of_function_phenotypes_suggest_AVP1_is_involved_in_regulation_of_apoplastic_pH_and_auxin_transport._The_effect_on_auxin_transport_likely_involves_effects_of_ex…			AT1G15200	protein-protein_interaction_regulator_family_protein
		AT1G15700	ATPC2			AT1G15210	pleiotropic_drug_resistance_7_(PDR7)
		AT1G15710	prephenate_dehydrogenase_family_protein			AT1G15215	BEST_Arabidopsis_thaliana_protein_match_is:_sequence-specific_DNA_binding_transcription_factors
		AT1G15720	TRF-like_5_(TRFL5)			AT1G15220	CCMH
		AT1G15730	Cobalamin_biosynthesis_CobW-like_protein			AT1G15230	unknown_protein
		AT1G15740	Leucine-rich_repeat_family_protein			AT1G15240	Sorting_nexin,_C-terminal
		AT1G15750	TOPLESS_(TPL)			AT1G15250	Zinc-binding_ribosomal_protein_family_protein
		AT1G15757	Molecular_chaperone_Hsp40/DnaJ_family_protein			AT1G15260	unknown_protein
		AT1G15760	Sterile_alpha_motif_(SAM)_domain-containing_protein			AT1G15270	Translation_machinery_associated_TMA7
		AT1G15770	unknown_protein			AT1G15280	CASC3/Barentsz_eIF4AIII_binding
		AT1G15772	unknown_protein			AT1G15290	Tetratricopeptide_repeat_(TPR)-like_superfamily_protein
		AT1G15780	unknown_protein			AT1G15310	signal_recognition_particle_54_kDa_subunit_(ATHSRP54A)
		AT1G15790	unknown_protein			AT1G15320	unknown_protein
		AT1G15800	unknown_protein			AT1G15330	Cystathionine_beta-synthase_(CBS)_protein
		AT1G15810	S15/NS1,_RNA-binding_protein			AT1G15340	methyl-CPG-binding_domain_10_(MBD10)
		AT1G15820	light_harvesting_complex_photosystem_II_subunit_6_(LHCB6)			AT1G15350	unknown_protein
		AT1G15825	hydroxyproline-rich_glycoprotein_family_protein			AT1G15360	SHINE_1_(SHN1)
		AT1G15830	unknown_protein			AT1G15370	SNARE-like_superfamily_protein
		AT1G15840	unknown_protein			AT1G15380	Lactoylglutathione_lyase_/_glyoxalase_I_family_protein
		AT1G15850	Transducin/WD40_repeat-like_superfamily_protein			AT1G15385	unknown_protein
		AT1G15860	CONTAINS_InterPro_DOMAIN/s:_Defective-in-cullin_neddylation_protein_(InterPro:IPR014764),_Protein_of_unknown_function_DUF298_(InterPro:IPR005176)			AT1G15390	peptide_deformylase_1A_(PDF1A)
		AT1G15870	Mitochondrial_glycoprotein_family_protein			AT1G15400	unknown_protein
		AT1G15880	golgi_snare_11_(GOS11)			AT1G15410	aspartate-glutamate_racemase_family
		AT1G15885	unknown_protein			AT1G15415	FUNCTIONS_IN:_molecular_function_unknown
		AT1G15890	Disease_resistance_protein_(CC-NBS-LRR_class)_family			AT1G15420	CONTAINS_InterPro_DOMAIN/s:_Small-subunit_processome,_Utp12_(InterPro:IPR007148)
		AT1G15900	unknown_protein			AT1G15430	Protein_of_unknown_function_(DUF1644)
		AT1G15910	XH/XS_domain-containing_protein			AT1G15440	periodic_tryptophan_protein_2_(PWP2)
		AT1G15920	Polynucleotidyl_transferase,_ribonuclease_H-like_superfamily_protein			AT1G15460	REQUIRES_HIGH_BORON_4_(BOR4)
		AT1G15930	Ribosomal_protein_L7Ae/L30e/S12e/Gadd45_family_protein			AT1G15470	Transducin/WD40_repeat-like_superfamily_protein
		AT1G15940	Tudor/PWWP/MBT_superfamily_protein			AT1G15480	Tetratricopeptide_repeat_(TPR)-like_superfamily_protein
		AT1G15950	cinnamoyl_coa_reductase_1_(CCR1)			AT1G15490	alpha/beta-Hydrolases_superfamily_protein
		AT1G15960	NRAMP_metal_ion_transporter_6_(NRAMP6)			AT1G15500	ATNTT2
		AT1G15970	DNA_glycosylase_superfamily_protein			AT1G15510	EARLY_CHLOROPLAST_BIOGENESIS2_(ECB2)
		AT1G15980	NDH-dependent_cyclic_electron_flow_1_(NDF1)			AT1G15520	pleiotropic_drug_resistance_12_(PDR12)
		AT1G15990	cyclic_nucleotide_gated_channel_7_(CNGC7)			AT1G15530	Concanavalin_A-like_lectin_protein_kinase_family_protein
		AT1G16000	unknown_protein			AT1G15540	2-oxoglutarate_(2OG)_and_Fe(II)-dependent_oxygenase_superfamily_protein
		AT1G16010	magnesium_transporter_2_(MGT2)			AT1G15550	-808)_resulted_in_loss_of_GA-negative_feedback_(this_sequence,_which_contains_a_43-bp_sequence_GNFEI,_was_shown_to_be_sufficient_for_GA-negative_feedback).
		AT1G16020	Protein_of_unknown_function_(DUF1712)			AT1G15570	A2-type_cyclin._Negatively__regulates_endocycles_and_acts_as_a_key_regulator_of_ploidy_levels_in__Arabidopsis_endoreduplication._Interacts_physically_with_CDKA
		AT1G16022	unknown_protein			AT1G15580	indole-3-acetic_acid_inducible_5_(IAA5)
		AT1G16025	unknown_protein			AT1G15590	BEST_Arabidopsis_thaliana_protein_match_is:_RING/U-box_superfamily_protein_(TAIR:AT1G80400.1)
		AT1G16030	heat_shock_protein_70B_(Hsp70b)			AT1G15600	unknown_protein
		AT1G16040	FUNCTIONS_IN:_molecular_function_unknown			AT1G15610	unknown_protein
		AT1G16060	ARIA-interacting_double_AP2_domain_protein_(ADAP)			AT1G15620	unknown_protein
		AT1G16070	tubby_like_protein_8_(TLP8)			AT1G15630	unknown_protein
		AT1G16080	unknown_protein			AT1G15640	unknown_protein
		AT1G16090	wall_associated_kinase-like_7_(WAKL7)			AT1G15660	centromere_protein_C_(CENP-C)
		AT1G16110	wall_associated_kinase-like_6_(WAKL6)			AT1G15670	Galactose_oxidase/kelch_repeat_superfamily_protein
		AT1G16130	wall_associated_kinase-like_2_(WAKL2)			AT1G15680	F-box_family_protein
		AT1G16150	wall_associated_kinase-like_4_(WAKL4)			AT1G15690	_EC_3.6.1.1)_located_in_the_vacuolar_membrane._Expression_is_found_in_all_tissues_examined,_including_meristems_and_floral_organ_primordium._Expression_is_particularly_enhanced_in_pollen,_and_is_repressed_by_light._Over_expression_and_loss_of_function_phenotypes_suggest_AVP1_is_involved_in_regulation_of_apoplastic_pH_and_auxin_transport._The_effect_on_auxin_transport_likely_involves_effects_of_ex…
		AT1G16160	wall_associated_kinase-like_5_(WAKL5)			AT1G15700	ATPC2
		AT1G16170	unknown_protein			AT1G15710	prephenate_dehydrogenase_family_protein
		AT1G16180	Serinc-domain_containing_serine_and_sphingolipid_biosynthesis_protein			AT1G15720	TRF-like_5_(TRFL5)
		AT1G16190	RADIATION_SENSITIVE23A_(RAD23A)			AT1G15730	Cobalamin_biosynthesis_CobW-like_protein
		AT1G16210	unknown_protein			AT1G15740	Leucine-rich_repeat_family_protein
		AT1G16220	Protein_phosphatase_2C_family_protein			AT1G15750	TOPLESS_(TPL)
		AT1G16225	Target_SNARE_coiled-coil_domain_protein			AT1G15757	Molecular_chaperone_Hsp40/DnaJ_family_protein
		AT1G16230	Target_SNARE_coiled-coil_domain_protein			AT1G15760	Sterile_alpha_motif_(SAM)_domain-containing_protein
		AT1G16240	syntaxin_of_plants_51_(SYP51)			AT1G15770	unknown_protein
		AT1G16250	Galactose_oxidase/kelch_repeat_superfamily_protein			AT1G15772	unknown_protein
		AT1G16260	Wall-associated_kinase_family_protein			AT1G15780	unknown_protein
		AT1G16270	Protein_kinase_superfamily_protein_with_octicosapeptide/Phox/Bem1p_domain			AT1G15790	unknown_protein
		AT1G16280	RNA_helicase_36_(RH36)			AT1G15800	unknown_protein
		AT1G16290	FUNCTIONS_IN:_molecular_function_unknown			AT1G15810	S15/NS1,_RNA-binding_protein
		AT1G16300	glyceraldehyde-3-phosphate_dehydrogenase_of_plastid_2_(GAPCP-2)			AT1G15820	light_harvesting_complex_photosystem_II_subunit_6_(LHCB6)
		AT1G16310	Cation_efflux_family_protein			AT1G15825	hydroxyproline-rich_glycoprotein_family_protein
		AT1G16320	Uncharacterized_conserved_protein_(DUF2358)			AT1G15830	unknown_protein
		AT1G16330	core_cell_cycle_genes			AT1G15840	unknown_protein
		AT1G16340	ATKDSA2			AT1G15850	Transducin/WD40_repeat-like_superfamily_protein
		AT1G16350	Aldolase-type_TIM_barrel_family_protein			AT1G15860	CONTAINS_InterPro_DOMAIN/s:_Defective-in-cullin_neddylation_protein_(InterPro:IPR014764),_Protein_of_unknown_function_DUF298_(InterPro:IPR005176)
		AT1G16360	LEM3_(ligand-effect_modulator_3)_family_protein_/_CDC50_family_protein			AT1G15870	Mitochondrial_glycoprotein_family_protein
		AT1G16380	ATCHX1			AT1G15880	golgi_snare_11_(GOS11)
		AT1G16390	organic_cation/carnitine_transporter_3_(3-Oct)			AT1G15885	unknown_protein
		AT1G16400	cytochrome_P450,_family_79,_subfamily_F,_polypeptide_2_(CYP79F2)			AT1G15890	Disease_resistance_protein_(CC-NBS-LRR_class)_family
		AT1G16410	cytochrome_p450_79f1_(CYP79F1)			AT1G15900	unknown_protein
		AT1G16430	Surfeit_locus_protein_5_subunit_22_of_Mediator_complex			AT1G15910	XH/XS_domain-containing_protein
		AT1G16440	root_hair_specific_3_(RSH3)			AT1G15920	Polynucleotidyl_transferase,_ribonuclease_H-like_superfamily_protein
		AT1G16445	S-adenosyl-L-methionine-dependent_methyltransferases_superfamily_protein			AT1G15930	Ribosomal_protein_L7Ae/L30e/S12e/Gadd45_family_protein
		AT1G16460	rhodanese_homologue_2_(RDH2)			AT1G15940	Tudor/PWWP/MBT_superfamily_protein
		AT1G16470	proteasome_subunit_PAB1_(PAB1)			AT1G15950	cinnamoyl_coa_reductase_1_(CCR1)
		AT1G16480	Tetratricopeptide_repeat_(TPR)-like_superfamily_protein			AT1G15960	NRAMP_metal_ion_transporter_6_(NRAMP6)
		AT1G16490	myb_domain_protein_58_(MYB58)			AT1G15970	DNA_glycosylase_superfamily_protein
		AT1G16500	unknown_protein			AT1G15980	NDH-dependent_cyclic_electron_flow_1_(NDF1)
		AT1G16510	SAUR-like_auxin-responsive_protein_family_			AT1G15990	cyclic_nucleotide_gated_channel_7_(CNGC7)
		AT1G16515	unknown_protein			AT1G16000	unknown_protein
		AT1G16520	unknown_protein			AT1G16010	magnesium_transporter_2_(MGT2)
		AT1G16530	ASYMMETRIC_LEAVES_2-like_9_(ASL9)			AT1G16020	Protein_of_unknown_function_(DUF1712)
		AT1G16540	ABA_DEFICIENT_3_(ABA3)			AT1G16022	unknown_protein
		AT1G16560	Per1-like_family_protein			AT1G16025	unknown_protein
		AT1G16570	UDP-Glycosyltransferase_superfamily_protein			AT1G16030	heat_shock_protein_70B_(Hsp70b)
		AT1G16590	REV7			AT1G16040	FUNCTIONS_IN:_molecular_function_unknown
		AT1G16610	arginine/serine-rich_45_(SR45)			AT1G16060	ARIA-interacting_double_AP2_domain_protein_(ADAP)
		AT1G16630	unknown_protein			AT1G16070	tubby_like_protein_8_(TLP8)
		AT1G16640	AP2/B3-like_transcriptional_factor_family_protein			AT1G16080	unknown_protein
		AT1G16650	S-adenosyl-L-methionine-dependent_methyltransferases_superfamily_protein			AT1G16090	wall_associated_kinase-like_7_(WAKL7)
		AT1G16670	Protein_kinase_superfamily_protein			AT1G16110	wall_associated_kinase-like_6_(WAKL6)
		AT1G16680	Chaperone_DnaJ-domain_superfamily_protein			AT1G16120	wall_associated_kinase-like_1_(WAKL1)
		AT1G16690	Enhancer_of_polycomb-like_transcription_factor_protein			AT1G16130	wall_associated_kinase-like_2_(WAKL2)
		AT1G16700	Alpha-helical_ferredoxin			AT1G16150	wall_associated_kinase-like_4_(WAKL4)
		AT1G16705	p300/CBP_acetyltransferase-related_protein-related			AT1G16160	wall_associated_kinase-like_5_(WAKL5)
		AT1G16710	histone_acetyltransferase_of_the_CBP_family_12_(HAC12)			AT1G16170	unknown_protein
		AT1G16720	high_chlorophyll_fluorescence_phenotype_173_(HCF173)			AT1G16180	Serinc-domain_containing_serine_and_sphingolipid_biosynthesis_protein
		AT1G16750	Protein_of_unknown_function,_DUF547			AT1G16190	RADIATION_SENSITIVE23A_(RAD23A)
		AT1G16760	Protein_kinase_protein_with_adenine_nucleotide_alpha_hydrolases-like_domain			AT1G16210	unknown_protein
		AT1G16770	unknown_protein			AT1G16220	Protein_phosphatase_2C_family_protein
		AT1G16780	VHP2			AT1G16225	Target_SNARE_coiled-coil_domain_protein
		AT1G16790	ribosomal_protein-related			AT1G16230	Target_SNARE_coiled-coil_domain_protein
		AT1G16800	P-loop_containing_nucleoside_triphosphate_hydrolases_superfamily_protein			AT1G16240	syntaxin_of_plants_51_(SYP51)
		AT1G16810	unknown_protein			AT1G16250	Galactose_oxidase/kelch_repeat_superfamily_protein
		AT1G16820	vacuolar_ATP_synthase_catalytic_subunit-related_/_V-ATPase-related_/_vacuolar_proton_pump-related			AT1G16260	Wall-associated_kinase_family_protein
		AT1G16825	Reticulon_family_protein			AT1G16270	Protein_kinase_superfamily_protein_with_octicosapeptide/Phox/Bem1p_domain
		AT1G16830	Pentatricopeptide_repeat_(PPR)_superfamily_protein			AT1G16280	RNA_helicase_36_(RH36)
		AT1G16840	unknown_protein			AT1G16290	FUNCTIONS_IN:_molecular_function_unknown
		AT1G16850	unknown_protein			AT1G16300	glyceraldehyde-3-phosphate_dehydrogenase_of_plastid_2_(GAPCP-2)
		AT1G16858	conserved_peptide_upstream_open_reading_frame_55_(CPuORF55)			AT1G16310	Cation_efflux_family_protein
		AT1G16860	Ubiquitin-specific_protease_family_C19-related_protein			AT1G16320	Uncharacterized_conserved_protein_(DUF2358)
		AT1G16870	mitochondrial_28S_ribosomal_protein_S29-related			AT1G16330	core_cell_cycle_genes
		AT1G16880	uridylyltransferase-related			AT1G16340	ATKDSA2
		AT1G16890	ubiquitin-conjugating_enzyme_36_(UBC36)			AT1G16350	Aldolase-type_TIM_barrel_family_protein
		AT1G16900	_contains_Pfam_lectin_(probable_mannose_binding)_domain_PF01453_but_not_the_protein_kinase_domain_of_the_Z._mays_protein			AT1G16360	LEM3_(ligand-effect_modulator_3)_family_protein_/_CDC50_family_protein
		AT1G16905	Curculin-like_(mannose-binding)_lectin_family_protein			AT1G16370	organic_cation/carnitine_transporter_6_(OCT6)
		AT1G16910	LIGHT_SENSITIVE_HYPOCOTYLS_8_(LSH8)			AT1G16380	ATCHX1
		AT1G16916	unknown_protein			AT1G16390	organic_cation/carnitine_transporter_3_(3-Oct)
		AT1G16920	RAB_GTPase_homolog_A1B_(RABA1b)			AT1G16400	cytochrome_P450,_family_79,_subfamily_F,_polypeptide_2_(CYP79F2)
		AT1G16930	F-box/RNI-like/FBD-like_domains-containing_protein			AT1G16410	cytochrome_p450_79f1_(CYP79F1)
		AT1G16940	F-box/RNI-like/FBD-like_domains-containing_protein			AT1G16430	Surfeit_locus_protein_5_subunit_22_of_Mediator_complex
		AT1G16950	unknown_protein			AT1G16440	root_hair_specific_3_(RSH3)
		AT1G16960	Ubiquitin_domain-containing_protein			AT1G16445	S-adenosyl-L-methionine-dependent_methyltransferases_superfamily_protein
		AT1G16970	KU70_homolog_(KU70)			AT1G16460	rhodanese_homologue_2_(RDH2)
		AT1G16980	trehalose-phosphatase/synthase_2_(TPS2)			AT1G16470	proteasome_subunit_PAB1_(PAB1)
		AT1G17000	trehalose-phosphatase/synthase_3_(TPS3)			AT1G16480	Tetratricopeptide_repeat_(TPR)-like_superfamily_protein
		AT1G17010	2-oxoglutarate_(2OG)_and_Fe(II)-dependent_oxygenase_superfamily_protein			AT1G16490	myb_domain_protein_58_(MYB58)
		AT1G17020	_senescence-related_gene.			AT1G16500	unknown_protein
		AT1G17030	unknown_protein			AT1G16510	SAUR-like_auxin-responsive_protein_family_
		AT1G17040	SH2_domain_protein_A_(SHA)			AT1G16515	unknown_protein
		AT1G17050	solanesyl_diphosphate_synthase_2_(SPS2)			AT1G16520	unknown_protein
		AT1G17060	cytochrome_p450_72c1_(CYP72C1)			AT1G16530	ASYMMETRIC_LEAVES_2-like_9_(ASL9)
		AT1G17070	GC-rich_sequence_DNA-binding_factor-like_protein_with_Tuftelin_interacting_domain			AT1G16540	ABA_DEFICIENT_3_(ABA3)
		AT1G17080	Ribosomal_protein_L18ae_family			AT1G16560	Per1-like_family_protein
		AT1G17090	unknown_protein			AT1G16570	UDP-Glycosyltransferase_superfamily_protein
		AT1G17100	SOUL_heme-binding_family_protein			AT1G16590	REV7
		AT1G17110	ubiquitin-specific_protease_15_(UBP15)			AT1G16610	arginine/serine-rich_45_(SR45)
		AT1G17120	cationic_amino_acid_transporter_8_(CAT8)			AT1G16630	unknown_protein
		AT1G17130	Family_of_unknown_function_(DUF572)_			AT1G16640	AP2/B3-like_transcriptional_factor_family_protein
		AT1G17140	interactor_of_constitutive_active_rops_1_(ICR1)			AT1G16650	S-adenosyl-L-methionine-dependent_methyltransferases_superfamily_protein
		AT1G17145	RING/U-box_superfamily_protein			AT1G16670	Protein_kinase_superfamily_protein
		AT1G17147	VQ_motif-containing_protein			AT1G16680	Chaperone_DnaJ-domain_superfamily_protein
		AT1G17150	Pectin_lyase-like_superfamily_protein			AT1G16690	Enhancer_of_polycomb-like_transcription_factor_protein
		AT1G17160	pfkB-like_carbohydrate_kinase_family_protein			AT1G16700	Alpha-helical_ferredoxin
		AT1G17170	glutathione_S-transferase_TAU_24_(GSTU24)			AT1G16705	p300/CBP_acetyltransferase-related_protein-related
		AT1G17190	glutathione_S-transferase_tau_26_(GSTU26)			AT1G16710	histone_acetyltransferase_of_the_CBP_family_12_(HAC12)
		AT1G17200	Uncharacterised_protein_family_(UPF0497)			AT1G16720	high_chlorophyll_fluorescence_phenotype_173_(HCF173)
		AT1G17210	IAP-like_protein_1_(ILP1)			AT1G16730	unknown_protein_6_(UP6)
		AT1G17220	fu-gaeri1_(FUG1)			AT1G16740	Ribosomal_protein_L20
		AT1G17230	Leucine-rich_receptor-like_protein_kinase_family_protein			AT1G16750	Protein_of_unknown_function,_DUF547
		AT1G17235	ROTUNDIFOLIA_like_11_(RTFL11)			AT1G16760	Protein_kinase_protein_with_adenine_nucleotide_alpha_hydrolases-like_domain
		AT1G17240	receptor_like_protein_2_(RLP2)			AT1G16770	unknown_protein
		AT1G17250	receptor_like_protein_3_(RLP3)			AT1G16780	VHP2
		AT1G17260	autoinhibited_H(+)-ATPase_isoform_10_(AHA10)			AT1G16790	ribosomal_protein-related
		AT1G17270	O-fucosyltransferase_family_protein			AT1G16800	P-loop_containing_nucleoside_triphosphate_hydrolases_superfamily_protein
		AT1G17280	ubiquitin-conjugating_enzyme_34_(UBC34)			AT1G16810	unknown_protein
		AT1G17285	unknown_protein			AT1G16820	vacuolar_ATP_synthase_catalytic_subunit-related_/_V-ATPase-related_/_vacuolar_proton_pump-related
		AT1G17290	alanine_aminotransferas_(AlaAT1)			AT1G16825	Reticulon_family_protein
		AT1G17300	unknown_protein			AT1G16830	Pentatricopeptide_repeat_(PPR)_superfamily_protein
		AT1G17310	MADS-box_transcription_factor_family_protein			AT1G16840	unknown_protein
		AT1G17330	Metal-dependent_phosphohydrolase			AT1G16850	unknown_protein
		AT1G17340	Phosphoinositide_phosphatase_family_protein			AT1G16858	conserved_peptide_upstream_open_reading_frame_55_(CPuORF55)
		AT1G17345	SAUR-like_auxin-responsive_protein_family_			AT1G16860	Ubiquitin-specific_protease_family_C19-related_protein
		AT1G17350	NADH:ubiquinone_oxidoreductase_intermediate-associated_protein_30			AT1G16870	mitochondrial_28S_ribosomal_protein_S29-related
		AT1G17360	BEST_Arabidopsis_thaliana_protein_match_is:_COP1-interacting_protein-related_(TAIR:AT1G72410.1)			AT1G16880	uridylyltransferase-related
		AT1G17370	oligouridylate_binding_protein_1B_(UBP1B)			AT1G16890	ubiquitin-conjugating_enzyme_36_(UBC36)
		AT1G17380	jasmonate-zim-domain_protein_5_(JAZ5)			AT1G16900	_contains_Pfam_lectin_(probable_mannose_binding)_domain_PF01453_but_not_the_protein_kinase_domain_of_the_Z._mays_protein
		AT1G17400	unknown_protein			AT1G16905	Curculin-like_(mannose-binding)_lectin_family_protein
		AT1G17410	Nucleoside_diphosphate_kinase_family_protein			AT1G16910	LIGHT_SENSITIVE_HYPOCOTYLS_8_(LSH8)
		AT1G17420	lipoxygenase_3_(LOX3)			AT1G16916	unknown_protein
		AT1G17430	alpha/beta-Hydrolases_superfamily_protein			AT1G16920	RAB_GTPase_homolog_A1B_(RABA1b)
		AT1G17440	ENHANCED_ETHYLENE_RESPONSE_4_(EER4)			AT1G16930	F-box/RNI-like/FBD-like_domains-containing_protein
		AT1G17450	B-block_binding_subunit_of_TFIIIC			AT1G16940	F-box/RNI-like/FBD-like_domains-containing_protein
		AT1G17455	ELF4-like_4_(ELF4-L4)			AT1G16950	unknown_protein
		AT1G17460	TRF-like_3_(TRFL3)			AT1G16960	Ubiquitin_domain-containing_protein
		AT1G17470	developmentally_regulated_G-protein_1_(DRG1)			AT1G16970	KU70_homolog_(KU70)
		AT1G17480	IQ-domain_7_(IQD7)			AT1G16980	trehalose-phosphatase/synthase_2_(TPS2)
		AT1G17490	unknown_protein			AT1G17000	trehalose-phosphatase/synthase_3_(TPS3)
		AT1G17500	ATPase_E1-E2_type_family_protein_/_haloacid_dehalogenase-like_hydrolase_family_protein			AT1G17010	2-oxoglutarate_(2OG)_and_Fe(II)-dependent_oxygenase_superfamily_protein
		AT1G17510	unknown_protein			AT1G17020	_senescence-related_gene.
		AT1G17520	Homeodomain-like/winged-helix_DNA-binding_family_protein			AT1G17030	unknown_protein
		AT1G17530	translocase_of_inner_mitochondrial_membrane_23_(TIM23-1)			AT1G17040	SH2_domain_protein_A_(SHA)
		AT1G17540	Protein_kinase_protein_with_adenine_nucleotide_alpha_hydrolases-like_domain			AT1G17050	solanesyl_diphosphate_synthase_2_(SPS2)
		AT1G17545	Protein_phosphatase_2C_family_protein			AT1G17060	cytochrome_p450_72c1_(CYP72C1)
		AT1G17550	homology_to_ABI2_(HAB2)			AT1G17070	GC-rich_sequence_DNA-binding_factor-like_protein_with_Tuftelin_interacting_domain
		AT1G17560	HUELLENLOS_(HLL)			AT1G17080	Ribosomal_protein_L18ae_family
		AT1G17580	myosin_1_(MYA1)			AT1G17090	unknown_protein
		AT1G17590	nuclear_factor_Y,_subunit_A8_(NF-YA8)			AT1G17100	SOUL_heme-binding_family_protein
		AT1G17600	Disease_resistance_protein_(TIR-NBS-LRR_class)_family			AT1G17110	ubiquitin-specific_protease_15_(UBP15)
		AT1G17610	Disease_resistance_protein_(TIR-NBS_class)			AT1G17120	cationic_amino_acid_transporter_8_(CAT8)
		AT1G17615	Disease_resistance_protein_(TIR-NBS_class)			AT1G17130	Family_of_unknown_function_(DUF572)_
		AT1G17620	Late_embryogenesis_abundant_(LEA)_hydroxyproline-rich_glycoprotein_family			AT1G17140	interactor_of_constitutive_active_rops_1_(ICR1)
		AT1G17630	Pentatricopeptide_repeat_(PPR-like)_superfamily_protein			AT1G17145	RING/U-box_superfamily_protein
		AT1G17640	RNA-binding_(RRM/RBD/RNP_motifs)_family_protein			AT1G17147	VQ_motif-containing_protein
		AT1G17650	glyoxylate_reductase_2_(GLYR2)			AT1G17150	Pectin_lyase-like_superfamily_protein
		AT1G17665	unknown_protein			AT1G17160	pfkB-like_carbohydrate_kinase_family_protein
		AT1G17680	tetratricopeptide_repeat_(TPR)-containing_protein			AT1G17170	glutathione_S-transferase_TAU_24_(GSTU24)
		AT1G17690	FUNCTIONS_IN:_molecular_function_unknown			AT1G17180	glutathione_S-transferase_TAU_25_(GSTU25)
		AT1G17700	prenylated_RAB_acceptor_1.F1_(PRA1.F1)			AT1G17190	glutathione_S-transferase_tau_26_(GSTU26)
		AT1G17710	Pyridoxal_phosphate_phosphatase-related_protein			AT1G17200	Uncharacterised_protein_family_(UPF0497)
		AT1G17720	ATB_BETA			AT1G17210	IAP-like_protein_1_(ILP1)
		AT1G17730	_CHMP1B/AT1G17730.__CHMP1A_and_B_mediate_multivesicular_body_sorting_of_auxin_carriers_and_are_required_for_plant_development.__ESCRT:_Endosomal_Sorting_Complexes_Required_For_Transport_machinery			AT1G17220	fu-gaeri1_(FUG1)
		AT1G17744	unknown_protein			AT1G17230	Leucine-rich_receptor-like_protein_kinase_family_protein
		AT1G17745	3-phosphoglycerate_dehydrogenase_(PGDH)			AT1G17235	ROTUNDIFOLIA_like_11_(RTFL11)
		AT1G17750	PEP1_receptor_2_(PEPR2)			AT1G17240	receptor_like_protein_2_(RLP2)
		AT1G17760	#NAME?			AT1G17250	receptor_like_protein_3_(RLP3)
		AT1G17770	SU(VAR)3-9_homolog_7_(SUVH7)			AT1G17260	autoinhibited_H(+)-ATPase_isoform_10_(AHA10)
		AT1G17780	unknown_protein			AT1G17270	O-fucosyltransferase_family_protein
		AT1G17790	DNA-binding_bromodomain-containing_protein			AT1G17280	ubiquitin-conjugating_enzyme_34_(UBC34)
		AT1G17800	early_nodulin-like_protein_22_(ENODL22)			AT1G17285	unknown_protein
		AT1G17810	beta-tonoplast_intrinsic_protein_(BETA-TIP)			AT1G17290	alanine_aminotransferas_(AlaAT1)
		AT1G17820	Putative_integral_membrane_protein_conserved_region_(DUF2404)			AT1G17300	unknown_protein
		AT1G17830	Protein_of_unknown_function_(DUF789)			AT1G17310	MADS-box_transcription_factor_family_protein
		AT1G17840	white-brown_complex_homolog_protein_11_(WBC11)			AT1G17330	Metal-dependent_phosphohydrolase
		AT1G17850	Rhodanese/Cell_cycle_control_phosphatase_superfamily_protein			AT1G17340	Phosphoinositide_phosphatase_family_protein
		AT1G17860	Kunitz_family_trypsin_and_protease_inhibitor_protein			AT1G17345	SAUR-like_auxin-responsive_protein_family_
		AT1G17870	ETHYLENE-DEPENDENT_GRAVITROPISM-DEFICIENT_AND_YELLOW-GREEN-LIKE_3_(EGY3)			AT1G17350	NADH:ubiquinone_oxidoreductase_intermediate-associated_protein_30
		AT1G17880	basic_transcription_factor_3_(BTF3)			AT1G17360	BEST_Arabidopsis_thaliana_protein_match_is:_COP1-interacting_protein-related_(TAIR:AT1G72410.1)
		AT1G17890	GER2			AT1G17370	oligouridylate_binding_protein_1B_(UBP1B)
		AT1G17910	Wall-associated_kinase_family_protein			AT1G17380	jasmonate-zim-domain_protein_5_(JAZ5)
		AT1G17920	homeodomain_GLABROUS_12_(HDG12)			AT1G17400	unknown_protein
		AT1G17930	Aminotransferase-like,_plant_mobile_domain_family_protein			AT1G17410	Nucleoside_diphosphate_kinase_family_protein
		AT1G17940	Endosomal_targeting_BRO1-like_domain-containing_protein			AT1G17420	lipoxygenase_3_(LOX3)
		AT1G17950	myb_domain_protein_52_(MYB52)			AT1G17430	alpha/beta-Hydrolases_superfamily_protein
		AT1G17960	Threonyl-tRNA_synthetase			AT1G17440	ENHANCED_ETHYLENE_RESPONSE_4_(EER4)
		AT1G17970	RING/U-box_superfamily_protein			AT1G17450	B-block_binding_subunit_of_TFIIIC
		AT1G17980	poly(A)_polymerase_1_(PAPS1)			AT1G17455	ELF4-like_4_(ELF4-L4)
		AT1G17990	FMN-linked_oxidoreductases_superfamily_protein			AT1G17460	TRF-like_3_(TRFL3)
		AT1G18000	Major_facilitator_superfamily_protein			AT1G17470	developmentally_regulated_G-protein_1_(DRG1)
		AT1G18010	Major_facilitator_superfamily_protein			AT1G17480	IQ-domain_7_(IQD7)
		AT1G18020	FMN-linked_oxidoreductases_superfamily_protein			AT1G17490	unknown_protein
		AT1G18030	Protein_phosphatase_2C_family_protein			AT1G17500	ATPase_E1-E2_type_family_protein_/_haloacid_dehalogenase-like_hydrolase_family_protein
		AT1G18040	NA			AT1G17510	unknown_protein
		AT1G18050	SWAP_(Suppressor-of-White-APricot)/surp_RNA-binding_domain-containing_protein			AT1G17520	Homeodomain-like/winged-helix_DNA-binding_family_protein
		AT1G18060	unknown_protein			AT1G17530	translocase_of_inner_mitochondrial_membrane_23_(TIM23-1)
		AT1G18070	Translation_elongation_factor_EF1A/initiation_factor_IF2gamma_family_protein			AT1G17540	Protein_kinase_protein_with_adenine_nucleotide_alpha_hydrolases-like_domain
		AT1G18080	ATARCA			AT1G17545	Protein_phosphatase_2C_family_protein
		AT1G18090	5'-3'_exonuclease_family_protein			AT1G17550	homology_to_ABI2_(HAB2)
		AT1G18100	E12A11			AT1G17560	HUELLENLOS_(HLL)
		AT1G18130	Class_II_aaRS_and_biotin_synthetases_superfamily_protein			AT1G17580	myosin_1_(MYA1)
		AT1G18140	laccase_1_(LAC1)			AT1G17590	nuclear_factor_Y,_subunit_A8_(NF-YA8)
		AT1G18150	ATMPK8			AT1G17600	Disease_resistance_protein_(TIR-NBS-LRR_class)_family
		AT1G18160	Protein_kinase_superfamily_protein			AT1G17610	Disease_resistance_protein_(TIR-NBS_class)
		AT1G18170	FKBP-like_peptidyl-prolyl_cis-trans_isomerase_family_protein			AT1G17615	Disease_resistance_protein_(TIR-NBS_class)
		AT1G18180	FUNCTIONS_IN:_oxidoreductase_activity,_acting_on_the_CH-CH_group_of_donors			AT1G17620	Late_embryogenesis_abundant_(LEA)_hydroxyproline-rich_glycoprotein_family
		AT1G18190	golgin_candidate_2_(GC2)			AT1G17630	Pentatricopeptide_repeat_(PPR-like)_superfamily_protein
		AT1G18200	RAB_GTPase_homolog_A6B_(RABA6b)			AT1G17640	RNA-binding_(RRM/RBD/RNP_motifs)_family_protein
		AT1G18210	Calcium-binding_EF-hand_family_protein			AT1G17650	glyoxylate_reductase_2_(GLYR2)
		AT1G18220	purine_permease_9_(PUP9)			AT1G17665	unknown_protein
		AT1G18250	ATLP-1			AT1G17680	tetratricopeptide_repeat_(TPR)-containing_protein
		AT1G18260	HCP-like_superfamily_protein			AT1G17690	FUNCTIONS_IN:_molecular_function_unknown
		AT1G18270	ketose-bisphosphate_aldolase_class-II_family_protein			AT1G17700	prenylated_RAB_acceptor_1.F1_(PRA1.F1)
		AT1G18280	Bifunctional_inhibitor/lipid-transfer_protein/seed_storage_2S_albumin_superfamily_protein			AT1G17710	Pyridoxal_phosphate_phosphatase-related_protein
		AT1G18290	unknown_protein			AT1G17720	ATB_BETA
		AT1G18300	nudix_hydrolase_homolog_4_(NUDT4)			AT1G17730	_CHMP1B/AT1G17730.__CHMP1A_and_B_mediate_multivesicular_body_sorting_of_auxin_carriers_and_are_required_for_plant_development.__ESCRT:_Endosomal_Sorting_Complexes_Required_For_Transport_machinery
		AT1G18310	glycosyl_hydrolase_family_81_protein			AT1G17744	unknown_protein
		AT1G18320	Mitochondrial_import_inner_membrane_translocase_subunit_Tim17/Tim22/Tim23_family_protein			AT1G17745	3-phosphoglycerate_dehydrogenase_(PGDH)
		AT1G18330	EARLY-PHYTOCHROME-RESPONSIVE1_(EPR1)			AT1G17750	PEP1_receptor_2_(PEPR2)
		AT1G18335	Acyl-CoA_N-acyltransferases_(NAT)_superfamily_protein			AT1G17760	#NAME?
		AT1G18340	basal_transcription_factor_complex_subunit-related			AT1G17770	SU(VAR)3-9_homolog_7_(SUVH7)
		AT1G18350	MAP_kinase_kinase_7_(MKK7)			AT1G17780	unknown_protein
		AT1G18360	alpha/beta-Hydrolases_superfamily_protein			AT1G17790	DNA-binding_bromodomain-containing_protein
		AT1G18370	_seedling_lethal.			AT1G17800	early_nodulin-like_protein_22_(ENODL22)
		AT1G18390	Protein_kinase_superfamily_protein			AT1G17810	beta-tonoplast_intrinsic_protein_(BETA-TIP)
		AT1G18400	BR_enhanced_expression_1_(BEE1)			AT1G17820	Putative_integral_membrane_protein_conserved_region_(DUF2404)
		AT1G18410	P-loop_containing_nucleoside_triphosphate_hydrolases_superfamily_protein			AT1G17830	Protein_of_unknown_function_(DUF789)
		AT1G18420	Aluminium_activated_malate_transporter_family_protein			AT1G17840	white-brown_complex_homolog_protein_11_(WBC11)
		AT1G18440	Peptidyl-tRNA_hydrolase_family_protein			AT1G17850	Rhodanese/Cell_cycle_control_phosphatase_superfamily_protein
		AT1G18450	actin-related_protein_4_(ARP4)			AT1G17860	Kunitz_family_trypsin_and_protease_inhibitor_protein
		AT1G18460	alpha/beta-Hydrolases_superfamily_protein			AT1G17870	ETHYLENE-DEPENDENT_GRAVITROPISM-DEFICIENT_AND_YELLOW-GREEN-LIKE_3_(EGY3)
		AT1G18470	Transmembrane_Fragile-X-F-associated_protein			AT1G17880	basic_transcription_factor_3_(BTF3)
		AT1G18480	Calcineurin-like_metallo-phosphoesterase_superfamily_protein			AT1G17890	GER2
		AT1G18485	Pentatricopeptide_repeat_(PPR)_superfamily_protein			AT1G17910	Wall-associated_kinase_family_protein
		AT1G18486	unknown_protein			AT1G17920	homeodomain_GLABROUS_12_(HDG12)
		AT1G18490	Protein_of_unknown_function_(DUF1637)			AT1G17930	Aminotransferase-like,_plant_mobile_domain_family_protein
		AT1G18500	methylthioalkylmalate_synthase-like_4_(MAML-4)			AT1G17940	Endosomal_targeting_BRO1-like_domain-containing_protein
		AT1G18510	tetraspanin_16_(TET16)			AT1G17950	myb_domain_protein_52_(MYB52)
		AT1G18520	tetraspanin11_(TET11)			AT1G17960	Threonyl-tRNA_synthetase
		AT1G18530	EF_hand_calcium-binding_protein_family			AT1G17970	RING/U-box_superfamily_protein
		AT1G18540	Ribosomal_protein_L6_family_protein			AT1G17980	poly(A)_polymerase_1_(PAPS1)
		AT1G18550	ATP_binding_microtubule_motor_family_protein			AT1G17990	FMN-linked_oxidoreductases_superfamily_protein
		AT1G18560	NA			AT1G18000	Major_facilitator_superfamily_protein
		AT1G18570	myb_domain_protein_51_(MYB51)			AT1G18010	Major_facilitator_superfamily_protein
		AT1G18580	galacturonosyltransferase_11_(GAUT11)			AT1G18020	FMN-linked_oxidoreductases_superfamily_protein
		AT1G18590	sulfotransferase_17_(SOT17)			AT1G18030	Protein_phosphatase_2C_family_protein
		AT1G18600	RHOMBOID-like_protein_12_(RBL12)			AT1G18040	NA
		AT1G18610	Galactose_oxidase/kelch_repeat_superfamily_protein			AT1G18050	SWAP_(Suppressor-of-White-APricot)/surp_RNA-binding_domain-containing_protein
		AT1G18620	unknown_protein			AT1G18060	unknown_protein
		AT1G18630	glycine-rich_RNA-binding_protein_6_(GR-RBP6)			AT1G18070	Translation_elongation_factor_EF1A/initiation_factor_IF2gamma_family_protein
		AT1G18640	3-phosphoserine_phosphatase_(PSP)			AT1G18080	ATARCA
		AT1G18650	plasmodesmata_callose-binding_protein_3_(PDCB3)			AT1G18090	5'-3'_exonuclease_family_protein
		AT1G18660	zinc_finger_(C3HC4-type_RING_finger)_family_protein			AT1G18100	E12A11
		AT1G18670	IMPAIRED_IN_BABA-INDUCED_STERILITY_1_(IBS1)			AT1G18130	Class_II_aaRS_and_biotin_synthetases_superfamily_protein
		AT1G18680	HNH_endonuclease_domain-containing_protein			AT1G18140	laccase_1_(LAC1)
		AT1G18690	Galactosyl_transferase_GMA12/MNN10_family_protein			AT1G18150	ATMPK8
		AT1G18700	DNAJ_heat_shock_N-terminal_domain-containing_protein			AT1G18160	Protein_kinase_superfamily_protein
		AT1G18710	myb_domain_protein_47_(MYB47)			AT1G18170	FKBP-like_peptidyl-prolyl_cis-trans_isomerase_family_protein
		AT1G18720	Protein_of_unknown_function_(DUF962)			AT1G18180	FUNCTIONS_IN:_oxidoreductase_activity,_acting_on_the_CH-CH_group_of_donors
		AT1G18730	NDH_dependent_flow_6_(NDF6)			AT1G18190	golgin_candidate_2_(GC2)
		AT1G18740	FUNCTIONS_IN:_molecular_function_unknown			AT1G18200	RAB_GTPase_homolog_A6B_(RABA6b)
		AT1G18750	AGAMOUS-like_65_(AGL65)			AT1G18210	Calcium-binding_EF-hand_family_protein
		AT1G18760	Zinc_finger,_C3HC4_type_(RING_finger)_family_protein			AT1G18220	purine_permease_9_(PUP9)
		AT1G18770	RING/U-box_superfamily_protein			AT1G18250	ATLP-1
		AT1G18773	FUNCTIONS_IN:_molecular_function_unknown			AT1G18260	HCP-like_superfamily_protein
		AT1G18780	RING/U-box_superfamily_protein			AT1G18265	Protein_of_unknown_function,_DUF593
		AT1G18790	RWP-RK_domain-containing_protein			AT1G18270	ketose-bisphosphate_aldolase_class-II_family_protein
		AT1G18800	NAP1-related_protein_2_(NRP2)			AT1G18280	Bifunctional_inhibitor/lipid-transfer_protein/seed_storage_2S_albumin_superfamily_protein
		AT1G18810	phytochrome_kinase_substrate-related			AT1G18290	unknown_protein
		AT1G18830	Transducin/WD40_repeat-like_superfamily_protein			AT1G18300	nudix_hydrolase_homolog_4_(NUDT4)
		AT1G18835	mini_zinc_finger_(MIF3)			AT1G18310	glycosyl_hydrolase_family_81_protein
		AT1G18840	IQ-domain_30_(IQD30)			AT1G18320	Mitochondrial_import_inner_membrane_translocase_subunit_Tim17/Tim22/Tim23_family_protein
		AT1G18850	unknown_protein			AT1G18330	EARLY-PHYTOCHROME-RESPONSIVE1_(EPR1)
		AT1G18860	_Group_II-b			AT1G18335	Acyl-CoA_N-acyltransferases_(NAT)_superfamily_protein
		AT1G18870	isochorismate_synthase_2_(ICS2)			AT1G18340	basal_transcription_factor_complex_subunit-related
		AT1G18871	unknown_protein			AT1G18350	MAP_kinase_kinase_7_(MKK7)
		AT1G18890	calcium-dependent_protein_kinase_1_(CDPK1)			AT1G18360	alpha/beta-Hydrolases_superfamily_protein
		AT1G18900	Pentatricopeptide_repeat_(PPR)_superfamily_protein			AT1G18370	_seedling_lethal.
		AT1G18910	NA			AT1G18390	Protein_kinase_superfamily_protein
		AT1G18950	DDT_domain_superfamily			AT1G18400	BR_enhanced_expression_1_(BEE1)
		AT1G18960	myb-like_HTH_transcriptional_regulator_family_protein			AT1G18410	P-loop_containing_nucleoside_triphosphate_hydrolases_superfamily_protein
		AT1G18970	germin-like_protein_4_(GLP4)			AT1G18420	Aluminium_activated_malate_transporter_family_protein
		AT1G18990	Protein_of_unknown_function,_DUF593			AT1G18440	Peptidyl-tRNA_hydrolase_family_protein
		AT1G19000	Homeodomain-like_superfamily_protein			AT1G18450	actin-related_protein_4_(ARP4)
		AT1G19010	unknown_protein			AT1G18460	alpha/beta-Hydrolases_superfamily_protein
		AT1G19020	unknown_protein			AT1G18470	Transmembrane_Fragile-X-F-associated_protein
		AT1G19025	DNA_repair_metallo-beta-lactamase_family_protein			AT1G18480	Calcineurin-like_metallo-phosphoesterase_superfamily_protein
		AT1G19040	NAC_(No_Apical_Meristem)_domain_transcriptional_regulator_superfamily_protein			AT1G18485	Pentatricopeptide_repeat_(PPR)_superfamily_protein
		AT1G19060	Protein_of_unknown_function_(DUF626)			AT1G18486	unknown_protein
		AT1G19070	F-box_family_protein			AT1G18490	Protein_of_unknown_function_(DUF1637)
		AT1G19080	TITAN_10_(TTN10)			AT1G18500	methylthioalkylmalate_synthase-like_4_(MAML-4)
		AT1G19086	unknown_protein			AT1G18510	tetraspanin_16_(TET16)
		AT1G19090	receptor-like_serine/threonine_kinase_2_(RKF2)			AT1G18520	tetraspanin11_(TET11)
		AT1G19100	Histidine_kinase-,_DNA_gyrase_B-,_and_HSP90-like_ATPase_family_protein			AT1G18530	EF_hand_calcium-binding_protein_family
		AT1G19110	inter-alpha-trypsin_inhibitor_heavy_chain-related			AT1G18540	Ribosomal_protein_L6_family_protein
		AT1G19115	unknown_protein			AT1G18550	ATP_binding_microtubule_motor_family_protein
		AT1G19120	Small_nuclear_ribonucleoprotein_family_protein			AT1G18560	NA
		AT1G19130	CONTAINS_InterPro_DOMAIN/s:_Protein_of_unknown_function_DUF985_(InterPro:IPR009327),_RmlC-like_jelly_roll_fold_(InterPro:IPR014710)			AT1G18570	myb_domain_protein_51_(MYB51)
		AT1G19140	FUNCTIONS_IN:_molecular_function_unknown			AT1G18580	galacturonosyltransferase_11_(GAUT11)
		AT1G19150	photosystem_I_light_harvesting_complex_gene_6_(LHCA6)			AT1G18590	sulfotransferase_17_(SOT17)
		AT1G19160	F-box_family_protein			AT1G18600	RHOMBOID-like_protein_12_(RBL12)
		AT1G19170	Pectin_lyase-like_superfamily_protein			AT1G18610	Galactose_oxidase/kelch_repeat_superfamily_protein
		AT1G19180	jasmonate-zim-domain_protein_1_(JAZ1)			AT1G18620	unknown_protein
		AT1G19190	alpha/beta-Hydrolases_superfamily_protein			AT1G18630	glycine-rich_RNA-binding_protein_6_(GR-RBP6)
		AT1G19200	Protein_of_unknown_function_(DUF581)			AT1G18640	3-phosphoserine_phosphatase_(PSP)
		AT1G19220	auxin_response_factor_19_(ARF19)			AT1G18650	plasmodesmata_callose-binding_protein_3_(PDCB3)
		AT1G19230	Riboflavin_synthase-like_superfamily_protein			AT1G18660	zinc_finger_(C3HC4-type_RING_finger)_family_protein
		AT1G19240	unknown_protein			AT1G18670	IMPAIRED_IN_BABA-INDUCED_STERILITY_1_(IBS1)
		AT1G19250	flavin-dependent_monooxygenase_1_(FMO1)			AT1G18680	HNH_endonuclease_domain-containing_protein
		AT1G19260	TTF-type_zinc_finger_protein_with_HAT_dimerisation_domain			AT1G18690	Galactosyl_transferase_GMA12/MNN10_family_protein
		AT1G19270	DA1_(DA1)			AT1G18700	DNAJ_heat_shock_N-terminal_domain-containing_protein
		AT1G19290	Pentatricopeptide_repeat_(PPR)_superfamily_protein			AT1G18710	myb_domain_protein_47_(MYB47)
		AT1G19300	PARVUS_(PARVUS)			AT1G18720	Protein_of_unknown_function_(DUF962)
		AT1G19310	RING/U-box_superfamily_protein			AT1G18730	NDH_dependent_flow_6_(NDF6)
		AT1G19320	Pathogenesis-related_thaumatin_superfamily_protein			AT1G18740	FUNCTIONS_IN:_molecular_function_unknown
		AT1G19330	unknown_protein			AT1G18750	AGAMOUS-like_65_(AGL65)
		AT1G19340	Methyltransferase_MT-A70_family_protein			AT1G18760	Zinc_finger,_C3HC4_type_(RING_finger)_family_protein
		AT1G19350	BRI1-EMS-SUPPRESSOR_1_(BES1)			AT1G18770	RING/U-box_superfamily_protein
		AT1G19360	Nucleotide-diphospho-sugar_transferase_family_protein			AT1G18773	FUNCTIONS_IN:_molecular_function_unknown
		AT1G19370	unknown_protein			AT1G18780	RING/U-box_superfamily_protein
		AT1G19380	Protein_of_unknown_function_(DUF1195)			AT1G18790	RWP-RK_domain-containing_protein
		AT1G19390	Wall-associated_kinase_family_protein			AT1G18800	NAP1-related_protein_2_(NRP2)
		AT1G19394	unknown_protein			AT1G18810	phytochrome_kinase_substrate-related
		AT1G19396	unknown_protein.			AT1G18830	Transducin/WD40_repeat-like_superfamily_protein
		AT1G19397	unknown_protein			AT1G18835	mini_zinc_finger_(MIF3)
		AT1G19400	Erythronate-4-phosphate_dehydrogenase_family_protein			AT1G18840	IQ-domain_30_(IQD30)
		AT1G19410	FBD_/_Leucine_Rich_Repeat_domains_containing_protein			AT1G18850	unknown_protein
		AT1G19430	S-adenosyl-L-methionine-dependent_methyltransferases_superfamily_protein			AT1G18860	_Group_II-b
		AT1G19440	3-ketoacyl-CoA_synthase_4_(KCS4)			AT1G18870	isochorismate_synthase_2_(ICS2)
		AT1G19450	Major_facilitator_superfamily_protein			AT1G18871	unknown_protein
		AT1G19470	Galactose_oxidase/kelch_repeat_superfamily_protein			AT1G18880	Major_facilitator_superfamily_protein
		AT1G19480	DNA_glycosylase_superfamily_protein			AT1G18890	calcium-dependent_protein_kinase_1_(CDPK1)
		AT1G19485	Transducin/WD40_repeat-like_superfamily_protein			AT1G18900	Pentatricopeptide_repeat_(PPR)_superfamily_protein
		AT1G19490	Basic-leucine_zipper_(bZIP)_transcription_factor_family_protein			AT1G18910	NA
		AT1G19500	unknown_protein			AT1G18940	Nodulin-like_/_Major_Facilitator_Superfamily_protein
		AT1G19510	RAD-like_5_(RL5)			AT1G18950	DDT_domain_superfamily
		AT1G19520	NUCLEAR_FUSION_DEFECTIVE_5_(NFD5)			AT1G18960	myb-like_HTH_transcriptional_regulator_family_protein
		AT1G19530	unknown_protein			AT1G18970	germin-like_protein_4_(GLP4)
		AT1G19540	NmrA-like_negative_transcriptional_regulator_family_protein			AT1G18990	Protein_of_unknown_function,_DUF593
		AT1G19550	Glutathione_S-transferase_family_protein			AT1G19000	Homeodomain-like_superfamily_protein
		AT1G19570	dehydroascorbate_reductase_(DHAR1)			AT1G19010	unknown_protein
		AT1G19580	gamma_carbonic_anhydrase_1_(GAMMA_CA1)			AT1G19020	unknown_protein
		AT1G19600	pfkB-like_carbohydrate_kinase_family_protein			AT1G19025	DNA_repair_metallo-beta-lactamase_family_protein
		AT1G19610	PDF1.4			AT1G19040	NAC_(No_Apical_Meristem)_domain_transcriptional_regulator_superfamily_protein
		AT1G19620	unknown_protein			AT1G19050	response_regulator_7_(ARR7)
		AT1G19630	cytochrome_P450,_family_722,_subfamily_A,_polypeptide_1_(CYP722A1)			AT1G19060	Protein_of_unknown_function_(DUF626)
		AT1G19640	jasmonic_acid_carboxyl_methyltransferase_(JMT)			AT1G19070	F-box_family_protein
		AT1G19650	Sec14p-like_phosphatidylinositol_transfer_family_protein			AT1G19080	TITAN_10_(TTN10)
		AT1G19660	Wound-responsive_family_protein			AT1G19086	unknown_protein
		AT1G19670	chlorophyllase_1_(CLH1)			AT1G19090	receptor-like_serine/threonine_kinase_2_(RKF2)
		AT1G19680	RING/U-box_superfamily_protein			AT1G19100	Histidine_kinase-,_DNA_gyrase_B-,_and_HSP90-like_ATPase_family_protein
		AT1G19690	NAD(P)-binding_Rossmann-fold_superfamily_protein			AT1G19110	inter-alpha-trypsin_inhibitor_heavy_chain-related
		AT1G19700	BEL1-like_homeodomain_10_(BEL10)			AT1G19115	unknown_protein
		AT1G19710	UDP-Glycosyltransferase_superfamily_protein			AT1G19120	Small_nuclear_ribonucleoprotein_family_protein
		AT1G19715	Mannose-binding_lectin_superfamily_protein			AT1G19130	CONTAINS_InterPro_DOMAIN/s:_Protein_of_unknown_function_DUF985_(InterPro:IPR009327),_RmlC-like_jelly_roll_fold_(InterPro:IPR014710)
		AT1G19720	Pentatricopeptide_repeat_(PPR-like)_superfamily_protein			AT1G19140	FUNCTIONS_IN:_molecular_function_unknown
		AT1G19730	ATTRX4			AT1G19150	photosystem_I_light_harvesting_complex_gene_6_(LHCA6)
		AT1G19740	ATP-dependent_protease_La_(LON)_domain_protein			AT1G19160	F-box_family_protein
		AT1G19750	Transducin/WD40_repeat-like_superfamily_protein			AT1G19170	Pectin_lyase-like_superfamily_protein
		AT1G19770	purine_permease_14_(PUP14)			AT1G19180	jasmonate-zim-domain_protein_1_(JAZ1)
		AT1G19780	cyclic_nucleotide_gated_channel__8_(CNGC8)			AT1G19190	alpha/beta-Hydrolases_superfamily_protein
		AT1G19790	SHI-related_sequence_7_(SRS7)			AT1G19200	Protein_of_unknown_function_(DUF581)
		AT1G19800	trigalactosyldiacylglycerol_1_(TGD1)			AT1G19210	Integrase-type_DNA-binding_superfamily_protein
		AT1G19830	SAUR-like_auxin-responsive_protein_family_			AT1G19220	auxin_response_factor_19_(ARF19)
		AT1G19840	SAUR-like_auxin-responsive_protein_family_			AT1G19230	Riboflavin_synthase-like_superfamily_protein
		AT1G19850	MONOPTEROS_(MP)			AT1G19240	unknown_protein
		AT1G19860	Zinc_finger_C-x8-C-x5-C-x3-H_type_family_protein			AT1G19250	flavin-dependent_monooxygenase_1_(FMO1)
		AT1G19870	IQ-domain_32_(iqd32)			AT1G19260	TTF-type_zinc_finger_protein_with_HAT_dimerisation_domain
		AT1G19880	Regulator_of_chromosome_condensation_(RCC1)_family_protein			AT1G19270	DA1_(DA1)
		AT1G19890	male-gamete-specific_histone_H3_(MGH3)			AT1G19290	Pentatricopeptide_repeat_(PPR)_superfamily_protein
		AT1G19900	glyoxal_oxidase-related_protein			AT1G19300	PARVUS_(PARVUS)
		AT1G19910	AVA-P2			AT1G19310	RING/U-box_superfamily_protein
		AT1G19920	APS2			AT1G19320	Pathogenesis-related_thaumatin_superfamily_protein
		AT1G19930	Galactose_oxidase/kelch_repeat_superfamily_protein			AT1G19330	unknown_protein
		AT1G19940	glycosyl_hydrolase_9B5_(GH9B5)			AT1G19340	Methyltransferase_MT-A70_family_protein
		AT1G19950	HVA22-like_protein_H_(ATHVA22H)_(HVA22H)			AT1G19350	BRI1-EMS-SUPPRESSOR_1_(BES1)
		AT1G19960	BEST_Arabidopsis_thaliana_protein_match_is:_transmembrane_receptors_(TAIR:AT2G32140.1)			AT1G19360	Nucleotide-diphospho-sugar_transferase_family_protein
		AT1G19970	ER_lumen_protein_retaining_receptor_family_protein			AT1G19370	unknown_protein
		AT1G19980	cytomatrix_protein-related			AT1G19380	Protein_of_unknown_function_(DUF1195)
		AT1G19990	unknown_protein			AT1G19390	Wall-associated_kinase_family_protein
		AT1G20000	TBP-associated_factor_11B_(TAF11b)			AT1G19394	unknown_protein
		AT1G20010	tubulin_beta-5_chain_(TUB5)			AT1G19396	unknown_protein.
		AT1G20020	ferredoxin-NADP(+)-oxidoreductase_2_(FNR2)			AT1G19397	unknown_protein
		AT1G20050	HYDRA1_(HYD1)			AT1G19400	Erythronate-4-phosphate_dehydrogenase_family_protein
		AT1G20060	ATP_binding_microtubule_motor_family_protein			AT1G19410	FBD_/_Leucine_Rich_Repeat_domains_containing_protein
		AT1G20065	FUNCTIONS_IN:_molecular_function_unknown			AT1G19430	S-adenosyl-L-methionine-dependent_methyltransferases_superfamily_protein
		AT1G20070	unknown_protein			AT1G19440	3-ketoacyl-CoA_synthase_4_(KCS4)
		AT1G20080	SYTB			AT1G19450	Major_facilitator_superfamily_protein
		AT1G20090	RHO-related_protein_from_plants_2_(ROP2)			AT1G19460	Galactose_oxidase/kelch_repeat_superfamily_protein
		AT1G20100	unknown_protein			AT1G19470	Galactose_oxidase/kelch_repeat_superfamily_protein
		AT1G20110	RING/FYVE/PHD_zinc_finger_superfamily_protein			AT1G19480	DNA_glycosylase_superfamily_protein
		AT1G20120	GDSL-like_Lipase/Acylhydrolase_superfamily_protein			AT1G19485	Transducin/WD40_repeat-like_superfamily_protein
		AT1G20130	GDSL-like_Lipase/Acylhydrolase_superfamily_protein			AT1G19490	Basic-leucine_zipper_(bZIP)_transcription_factor_family_protein
		AT1G20132	GDSL-like_Lipase/Acylhydrolase_superfamily_protein			AT1G19500	unknown_protein
		AT1G20135	GDSL-like_Lipase/Acylhydrolase_family_protein			AT1G19510	RAD-like_5_(RL5)
		AT1G20140	SKP1-like_4_(SK4)			AT1G19520	NUCLEAR_FUSION_DEFECTIVE_5_(NFD5)
		AT1G20150	Subtilisin-like_serine_endopeptidase_family_protein			AT1G19530	unknown_protein
		AT1G20160	ATSBT5.2			AT1G19540	NmrA-like_negative_transcriptional_regulator_family_protein
		AT1G20180	Protein_of_unknown_function_(DUF677)			AT1G19550	Glutathione_S-transferase_family_protein
		AT1G20190	expansin_11_(EXPA11)			AT1G19570	dehydroascorbate_reductase_(DHAR1)
		AT1G20200	EMBRYO_DEFECTIVE_2719_(EMB2719)			AT1G19580	gamma_carbonic_anhydrase_1_(GAMMA_CA1)
		AT1G20220	Alba_DNA/RNA-binding_protein			AT1G19600	pfkB-like_carbohydrate_kinase_family_protein
		AT1G20225	Thioredoxin_superfamily_protein			AT1G19610	PDF1.4
		AT1G20230	Pentatricopeptide_repeat_(PPR)_superfamily_protein			AT1G19620	unknown_protein
		AT1G20240	SWI-SNF-related_chromatin_binding_protein			AT1G19630	cytochrome_P450,_family_722,_subfamily_A,_polypeptide_1_(CYP722A1)
		AT1G20260	ATPase,_V1_complex,_subunit_B_protein			AT1G19640	jasmonic_acid_carboxyl_methyltransferase_(JMT)
		AT1G20270	2-oxoglutarate_(2OG)_and_Fe(II)-dependent_oxygenase_superfamily_protein			AT1G19650	Sec14p-like_phosphatidylinositol_transfer_family_protein
		AT1G20280	homeobox-leucine_zipper_protein-related			AT1G19660	Wound-responsive_family_protein
		AT1G20290	SWI-SNF-related_chromatin_binding_protein			AT1G19670	chlorophyllase_1_(CLH1)
		AT1G20300	Pentatricopeptide_repeat_(PPR)_superfamily_protein			AT1G19680	RING/U-box_superfamily_protein
		AT1G20310	unknown_protein			AT1G19690	NAD(P)-binding_Rossmann-fold_superfamily_protein
		AT1G20320	Haloacid_dehalogenase-like_hydrolase_(HAD)_superfamily_protein			AT1G19700	BEL1-like_homeodomain_10_(BEL10)
		AT1G20330	sterol_methyltransferase_2_(SMT2)			AT1G19710	UDP-Glycosyltransferase_superfamily_protein
		AT1G20340	DNA-DAMAGE-REPAIR/TOLERATION_PROTEIN_112_(DRT112)			AT1G19715	Mannose-binding_lectin_superfamily_protein
		AT1G20350	translocase_inner_membrane_subunit_17-1_(TIM17-1)			AT1G19720	Pentatricopeptide_repeat_(PPR-like)_superfamily_protein
		AT1G20360	F-box_family_protein			AT1G19730	ATTRX4
		AT1G20370	Pseudouridine_synthase_family_protein			AT1G19740	ATP-dependent_protease_La_(LON)_domain_protein
		AT1G20380	Prolyl_oligopeptidase_family_protein			AT1G19750	Transducin/WD40_repeat-like_superfamily_protein
		AT1G20400	FUNCTIONS_IN:_molecular_function_unknown			AT1G19770	purine_permease_14_(PUP14)
		AT1G20405	unknown_protein			AT1G19780	cyclic_nucleotide_gated_channel__8_(CNGC8)
		AT1G20410	Pseudouridine_synthase_family_protein			AT1G19790	SHI-related_sequence_7_(SRS7)
		AT1G20430	unknown_protein			AT1G19800	trigalactosyldiacylglycerol_1_(TGD1)
		AT1G20440	cold-regulated_47_(COR47)			AT1G19830	SAUR-like_auxin-responsive_protein_family_
		AT1G20450	EARLY_RESPONSIVE_TO_DEHYDRATION_10_(ERD10)			AT1G19835	Plant_protein_of_unknown_function_(DUF869)
		AT1G20460	unknown_protein			AT1G19840	SAUR-like_auxin-responsive_protein_family_
		AT1G20470	SAUR-like_auxin-responsive_protein_family_			AT1G19850	MONOPTEROS_(MP)
		AT1G20480	AMP-dependent_synthetase_and_ligase_family_protein			AT1G19860	Zinc_finger_C-x8-C-x5-C-x3-H_type_family_protein
		AT1G20490	AMP-dependent_synthetase_and_ligase_family_protein			AT1G19870	IQ-domain_32_(iqd32)
		AT1G20500	AMP-dependent_synthetase_and_ligase_family_protein			AT1G19880	Regulator_of_chromosome_condensation_(RCC1)_family_protein
		AT1G20510	OPC-8:0_CoA_ligase1_(OPCL1)			AT1G19890	male-gamete-specific_histone_H3_(MGH3)
		AT1G20520	Arabidopsis_protein_of_unknown_function_(DUF241)			AT1G19900	glyoxal_oxidase-related_protein
		AT1G20530	Protein_of_unknown_function_(DUF630_and_DUF632)			AT1G19910	AVA-P2
		AT1G20540	Transducin/WD40_repeat-like_superfamily_protein			AT1G19920	APS2
		AT1G20550	O-fucosyltransferase_family_protein			AT1G19930	Galactose_oxidase/kelch_repeat_superfamily_protein
		AT1G20560	acyl_activating_enzyme_1_(AAE1)			AT1G19940	glycosyl_hydrolase_9B5_(GH9B5)
[truncated: 25,091 more rows]
