# Supplementary material for: Removal of H2Aub1 by ubiquitin-specific proteases 12 and 13 is required for stable Polycomb-mediated gene repression in Arabidopsis
Source: Genome Biol. 2020 Jun 16;21:144. doi: 10.1186/s13059-020-02062-8 (PMC7296913; doi:10.1186/s13059-020-02062-8)
Supplement: Supplementary file 9 — Additional file 9: Table S8. GO analysis of H2Aub1-marked genes, and H3K27me3-marked genes. [file 13059_2020_2062_MOESM9_ESM.xlsx]

## Sheet: Sheet1
Table S8. GO analysis of H2Aub1-marked genes, and H3K27me3-marked genes
Analysis Type:	PANTHER Overrepresentation Test (Released 20190429)						Analysis Type:	PANTHER Overrepresentation Test (Released 20190429)
Annotation Version and Release Date:	GO Ontology database Released 2019-02-02						Annotation Version and Release Date:	GO Ontology database Released 2019-02-02
Analyzed List:	Genes marked with H2Aub1 (Arabidopsis thaliana)						Analyzed List:	Genes marked with H3K27me3 (Arabidopsis thaliana)
Reference List:	Arabidopsis thaliana (all genes in database)						Reference List:	Arabidopsis thaliana (all genes in database)
Test Type:	FISHER						Test Type:	FISHER
Correction:	BONFERRONI						Correction:	BONFERRONI
Bonferroni count:	2716						Bonferroni count:	2716
GO biological process complete	Arabidopsis thaliana - REFLIST (27581)	Genes marked with H2Aub1 (4586)	expected	over/under	fold Enrichment	P-value	GO biological process complete	Arabidopsis thaliana - REFLIST (27581)	Client Text Box Input (6707)	expected	over/under	fold Enrichment	P-value
water transport (GO:0006833)	29	19	4.82	+	3.94	0.0393	carbohydrate derivative catabolic process (GO:1901136)	87	49	21.16	+	2.32	0.0177
fluid transport (GO:0042044)	29	19	4.82	+	3.94	0.0393	negative regulation of catalytic activity (GO:0043086)	106	55	25.78	+	2.13	0.0378
indole glucosinolate metabolic process (GO:0042343)	36	23	5.99	+	3.84	0.00693	S-glycoside metabolic process (GO:0016143)	137	71	33.31	+	2.13	0.00182
response to karrikin (GO:0080167)	129	68	21.45	+	3.17	2.04e-09	glucosinolate metabolic process (GO:0019760)	137	71	33.31	+	2.13	0.00182
S-glycoside metabolic process (GO:0016143)	137	55	22.78	+	2.41	0.000597	glycosinolate metabolic process (GO:0019757)	137	71	33.31	+	2.13	0.00182
glucosinolate metabolic process (GO:0019760)	137	55	22.78	+	2.41	0.000597	terpenoid biosynthetic process (GO:0016114)	115	59	27.97	+	2.11	0.0217
glycosinolate metabolic process (GO:0019757)	137	55	22.78	+	2.41	0.000597	terpenoid metabolic process (GO:0006721)	143	69	34.77	+	1.98	0.0204
response to gibberellin (GO:0009739)	143	55	23.78	+	2.31	0.00173	hormone biosynthetic process (GO:0042446)	179	85	43.53	+	1.95	0.00289
phenylpropanoid metabolic process (GO:0009698)	141	54	23.44	+	2.3	0.00245	lipid localization (GO:0010876)	206	94	50.09	+	1.88	0.00307
hormone metabolic process (GO:0042445)	255	92	42.4	+	2.17	4.54e-06	secondary metabolite biosynthetic process (GO:0044550)	180	82	43.77	+	1.87	0.0185
secondary metabolic process (GO:0019748)	371	130	61.69	+	2.11	1.18e-08	secondary metabolic process (GO:0019748)	371	168	90.22	+	1.86	2.85e-07
secondary metabolite biosynthetic process (GO:0044550)	180	63	29.93	+	2.1	0.00504	hormone metabolic process (GO:0042445)	255	109	62.01	+	1.76	0.0055
response to water (GO:0009415)	353	122	58.69	+	2.08	1.36e-07	flower development (GO:0009908)	389	147	94.59	+	1.55	0.0281
response to water deprivation (GO:0009414)	346	119	57.53	+	2.07	2.28e-07	regulation of transcription, DNA-templated (GO:0006355)	2112	707	513.58	+	1.38	1.75e-10
glycosyl compound metabolic process (GO:1901657)	205	70	34.09	+	2.05	0.00241	regulation of RNA biosynthetic process (GO:2001141)	2113	707	513.83	+	1.38	2.1e-10
regulation of hormone levels (GO:0010817)	407	138	67.67	+	2.04	1.64e-08	regulation of nucleic acid-templated transcription (GO:1903506)	2113	707	513.83	+	1.38	2.1e-10
response to salicylic acid (GO:0009751)	200	64	33.25	+	1.92	0.0484	regulation of RNA metabolic process (GO:0051252)	2186	709	531.58	+	1.33	2.52e-08
response to ethylene (GO:0009723)	216	69	35.92	+	1.92	0.0209	regulation of nucleobase-containing compound metabolic process (GO:0019219)	2242	711	545.2	+	1.3	7.2e-07
response to auxin (GO:0009733)	388	121	64.51	+	1.88	2.51e-05	regulation of cellular macromolecule biosynthetic process (GO:2000112)	2285	723	555.65	+	1.3	7.39e-07
response to drug (GO:0042493)	593	177	98.6	+	1.8	1.36e-07	regulation of macromolecule biosynthetic process (GO:0010556)	2294	724	557.84	+	1.3	9.25e-07
organic hydroxy compound metabolic process (GO:1901615)	297	86	49.38	+	1.74	0.0353	regulation of cellular biosynthetic process (GO:0031326)	2384	745	579.73	+	1.29	2.07e-06
response to acid chemical (GO:0001101)	1178	340	195.87	+	1.74	5.97e-15	regulation of biosynthetic process (GO:0009889)	2408	748	585.56	+	1.28	4.97e-06
response to light stimulus (GO:0009416)	739	213	122.88	+	1.73	2.39e-08	regulation of gene expression (GO:0010468)	2498	737	607.45	+	1.21	0.00484
response to external biotic stimulus (GO:0043207)	988	280	164.28	+	1.7	4.72e-11	regulation of nitrogen compound metabolic process (GO:0051171)	2644	779	642.95	+	1.21	0.0028
response to other organism (GO:0051707)	988	280	164.28	+	1.7	4.72e-11	regulation of primary metabolic process (GO:0080090)	2714	793	659.98	+	1.2	0.00637
response to biotic stimulus (GO:0009607)	989	280	164.44	+	1.7	6.38e-11	Unclassified (UNCLASSIFIED)	6353	1595	1544.89	+	1.03	0
cellular response to acid chemical (GO:0071229)	399	112	66.34	+	1.69	0.00754	biosynthetic process (GO:0009058)	2782	537	676.51	-	0.79	0.000405
response to radiation (GO:0009314)	760	213	126.37	+	1.69	2e-07	organic substance biosynthetic process (GO:1901576)	2664	490	647.82	-	0.76	2.73e-06
response to hormone (GO:0009725)	1599	448	265.87	+	1.69	1.57e-18	cellular biosynthetic process (GO:0044249)	2518	451	612.31	-	0.74	3.1e-07
monocarboxylic acid metabolic process (GO:0032787)	429	120	71.33	+	1.68	0.00365	cellular response to stimulus (GO:0051716)	2332	413	567.08	-	0.73	4.78e-07
response to oxygen-containing compound (GO:1901700)	1595	445	265.21	+	1.68	4.82e-18	cellular process (GO:0009987)	10275	1799	2498.62	-	0.72	2.59e-56
response to endogenous stimulus (GO:0009719)	1615	450	268.53	+	1.68	3.17e-18	metabolic process (GO:0008152)	8180	1430	1989.17	-	0.72	1.42e-40
hormone-mediated signaling pathway (GO:0009755)	542	149	90.12	+	1.65	0.000406	organic substance transport (GO:0071702)	1197	204	291.08	-	0.7	0.00192
response to organic substance (GO:0010033)	1915	523	318.41	+	1.64	4.04e-20	organic substance metabolic process (GO:0071704)	7341	1248	1785.15	-	0.7	1.58e-40
cellular response to hormone stimulus (GO:0032870)	656	179	109.08	+	1.64	3.35e-05	cellular metabolic process (GO:0044237)	7144	1130	1737.24	-	0.65	2.9e-54
defense response to other organism (GO:0098542)	682	184	113.4	+	1.62	4.46e-05	organonitrogen compound metabolic process (GO:1901564)	4219	655	1025.95	-	0.64	4.28e-30
cellular response to endogenous stimulus (GO:0071495)	672	181	111.74	+	1.62	6.3e-05	regulation of response to stimulus (GO:0048583)	679	105	165.12	-	0.64	0.0135
response to lipid (GO:0033993)	751	202	124.87	+	1.62	9.58e-06	primary metabolic process (GO:0044238)	6595	1011	1603.74	-	0.63	2.45e-55
phyllome development (GO:0048827)	475	125	78.98	+	1.58	0.0249	macromolecule localization (GO:0033036)	1033	151	251.2	-	0.6	8.92e-07
response to chemical (GO:0042221)	2776	729	461.58	+	1.58	1.24e-25	cellular response to stress (GO:0033554)	925	133	224.94	-	0.59	3.15e-06
response to abiotic stimulus (GO:0009628)	2099	550	349.01	+	1.58	4.31e-18	response to metal ion (GO:0010038)	478	67	116.24	-	0.58	0.0201
shoot system development (GO:0048367)	743	194	123.54	+	1.57	0.000152	nitrogen compound metabolic process (GO:0006807)	5737	768	1395.09	-	0.55	8.79e-72
response to external stimulus (GO:0009605)	1387	360	230.62	+	1.56	3.11e-10	protein metabolic process (GO:0019538)	3183	420	774.02	-	0.54	4.44e-37
oxidation-reduction process (GO:0055114)	942	242	156.63	+	1.55	9.3e-06	cellular amino acid metabolic process (GO:0006520)	377	49	91.68	-	0.53	0.0311
oxoacid metabolic process (GO:0043436)	1009	256	167.77	+	1.53	8.29e-06	heterocycle biosynthetic process (GO:0018130)	657	85	159.77	-	0.53	8.38e-06
cellular response to chemical stimulus (GO:0070887)	963	244	160.12	+	1.52	2.18e-05	organic cyclic compound metabolic process (GO:1901360)	2599	326	632.01	-	0.52	1.15e-33
organic acid metabolic process (GO:0006082)	1011	256	168.1	+	1.52	1.08e-05	macromolecule metabolic process (GO:0043170)	5005	625	1217.09	-	0.51	8.16e-73
response to abscisic acid (GO:0009737)	554	140	92.12	+	1.52	0.0469	cellular component organization (GO:0016043)	2481	305	603.32	-	0.51	1.36e-33
cellular response to organic substance (GO:0071310)	765	192	127.2	+	1.51	0.00163	cellular component organization or biogenesis (GO:0071840)	2836	348	689.64	-	0.5	3.01e-39
transmembrane transport (GO:0055085)	687	171	114.23	+	1.5	0.0106	cellular protein metabolic process (GO:0044267)	2869	352	697.67	-	0.5	8.33e-40
response to inorganic substance (GO:0010035)	945	234	157.13	+	1.49	0.000223	regulation of response to stress (GO:0080134)	359	44	87.3	-	0.5	0.00959
regulation of biological quality (GO:0065008)	1131	275	188.06	+	1.46	7.48e-05	nitrogen compound transport (GO:0071705)	962	116	233.93	-	0.5	8.22e-12
defense response (GO:0006952)	1145	278	190.38	+	1.46	5.86e-05	carbohydrate derivative biosynthetic process (GO:1901137)	357	43	86.81	-	0.5	0.00643
plant organ development (GO:0099402)	945	228	157.13	+	1.45	0.00202	cellular macromolecule metabolic process (GO:0044260)	3853	463	936.95	-	0.49	1.41e-58
multi-organism process (GO:0051704)	1482	352	246.42	+	1.43	5.43e-06	protein modification process (GO:0036211)	1942	232	472.25	-	0.49	3.37e-27
response to stimulus (GO:0050896)	5729	1320	952.58	+	1.39	9.09e-29	cellular protein modification process (GO:0006464)	1942	232	472.25	-	0.49	3.37e-27
regulation of RNA biosynthetic process (GO:2001141)	2113	481	351.34	+	1.37	9.14e-07	phosphate-containing compound metabolic process (GO:0006796)	1678	198	408.05	-	0.49	1.01e-23
regulation of nucleic acid-templated transcription (GO:1903506)	2113	481	351.34	+	1.37	9.14e-07	phosphorus metabolic process (GO:0006793)	1718	202	417.77	-	0.48	1.38e-24
regulation of transcription, DNA-templated (GO:0006355)	2112	480	351.17	+	1.37	1.09e-06	organonitrogen compound biosynthetic process (GO:1901566)	1320	154	320.99	-	0.48	1.56e-18
regulation of biosynthetic process (GO:0009889)	2408	533	400.39	+	1.33	2.92e-06	cellular aromatic compound metabolic process (GO:0006725)	2485	289	604.29	-	0.48	2.82e-38
regulation of cellular biosynthetic process (GO:0031326)	2384	526	396.4	+	1.33	5.79e-06	mRNA metabolic process (GO:0016071)	429	49	104.32	-	0.47	0.000105
regulation of RNA metabolic process (GO:0051252)	2186	481	363.47	+	1.32	4.39e-05	nucleobase-containing small molecule metabolic process (GO:0055086)	363	41	88.27	-	0.46	0.000998
regulation of macromolecule biosynthetic process (GO:0010556)	2294	504	381.43	+	1.32	2.02e-05	phosphorylation (GO:0016310)	1184	133	287.92	-	0.46	8.28e-18
regulation of cellular macromolecule biosynthetic process (GO:2000112)	2285	502	379.94	+	1.32	2.24e-05	macromolecule modification (GO:0043412)	2357	258	573.16	-	0.45	6.66e-41
small molecule metabolic process (GO:0044281)	1504	329	250.08	+	1.32	0.0173	protein phosphorylation (GO:0006468)	892	97	216.91	-	0.45	8.23e-14
regulation of nucleobase-containing compound metabolic process (GO:0019219)	2242	486	372.79	+	1.3	0.000192	cellular component biogenesis (GO:0044085)	1176	127	285.97	-	0.44	2.99e-19
response to stress (GO:0006950)	3157	682	524.93	+	1.3	2.97e-07	cellular amide metabolic process (GO:0043603)	755	81	183.6	-	0.44	1.28e-11
system development (GO:0048731)	1830	394	304.28	+	1.29	0.00741	cellular nitrogen compound biosynthetic process (GO:0044271)	1211	128	294.48	-	0.43	9.85e-21
regulation of cellular metabolic process (GO:0031323)	2865	596	476.37	+	1.25	0.000699	heterocycle metabolic process (GO:0046483)	2340	241	569.03	-	0.42	1.38e-45
regulation of nitrogen compound metabolic process (GO:0051171)	2644	547	439.63	+	1.24	0.00419	macromolecule biosynthetic process (GO:0009059)	1262	128	306.89	-	0.42	1.35e-23
regulation of primary metabolic process (GO:0080090)	2714	559	451.27	+	1.24	0.00546	regulation of organelle organization (GO:0033043)	267	27	64.93	-	0.42	0.00358
multicellular organism development (GO:0007275)	2613	538	434.47	+	1.24	0.00922	cell division (GO:0051301)	287	29	69.79	-	0.42	0.00136
anatomical structure development (GO:0048856)	2965	602	493	+	1.22	0.00898	nucleotide metabolic process (GO:0009117)	252	25	61.28	-	0.41	0.00534
developmental process (GO:0032502)	3147	638	523.26	+	1.22	0.00478	cellular nitrogen compound metabolic process (GO:0034641)	2857	282	694.75	-	0.41	3.02e-61
multicellular organismal process (GO:0032501)	2853	574	474.38	+	1.21	0.0425	regulation of protein modification process (GO:0031399)	213	21	51.8	-	0.41	0.0383
biological regulation (GO:0065007)	5678	1124	944.1	+	1.19	7.75e-06	nucleobase-containing compound biosynthetic process (GO:0034654)	447	44	108.7	-	0.4	3.59e-07
Unclassified (UNCLASSIFIED)	6353	949	1056.34	-	0.9	0	nucleoside phosphate metabolic process (GO:0006753)	255	25	62.01	-	0.4	0.00405
primary metabolic process (GO:0044238)	6595	930	1096.58	-	0.85	0.00014	peptide metabolic process (GO:0006518)	633	61	153.93	-	0.4	1.05e-11
nitrogen compound metabolic process (GO:0006807)	5737	774	953.91	-	0.81	1.38e-06	organophosphate metabolic process (GO:0019637)	494	47	120.13	-	0.39	9.43e-09
protein metabolic process (GO:0019538)	3183	415	529.25	-	0.78	0.00112	cellular macromolecule biosynthetic process (GO:0034645)	1214	111	295.21	-	0.38	7.65e-27
cellular aromatic compound metabolic process (GO:0006725)	2485	316	413.19	-	0.76	0.00403	ribonucleotide metabolic process (GO:0009259)	187	17	45.47	-	0.37	0.033
cellular protein metabolic process (GO:0044267)	2869	356	477.04	-	0.75	4.07e-05	amide transport (GO:0042886)	782	71	190.16	-	0.37	1.51e-16
cellular macromolecule metabolic process (GO:0044260)	3853	467	640.65	-	0.73	2.08e-09	chromatin organization (GO:0006325)	343	31	83.41	-	0.37	4.65e-06
macromolecule metabolic process (GO:0043170)	5005	606	832.2	-	0.73	1.47e-13	peptide transport (GO:0015833)	765	68	186.03	-	0.37	1.23e-16
cellular component organization or biogenesis (GO:0071840)	2836	324	471.55	-	0.69	6.56e-09	cellular component assembly (GO:0022607)	706	62	171.68	-	0.36	1.61e-15
heterocycle metabolic process (GO:0046483)	2340	267	389.08	-	0.69	6.87e-07	cell cycle (GO:0007049)	494	43	120.13	-	0.36	2.8e-10
cellular component organization (GO:0016043)	2481	281	412.53	-	0.68	8.14e-08	response to cadmium ion (GO:0046686)	345	30	83.9	-	0.36	1.94e-06
organonitrogen compound biosynthetic process (GO:1901566)	1320	146	219.48	-	0.67	0.0017	ribose phosphate metabolic process (GO:0019693)	196	17	47.66	-	0.36	0.00964
cellular component biogenesis (GO:0044085)	1176	124	195.54	-	0.63	0.000677	amide biosynthetic process (GO:0043604)	615	52	149.55	-	0.35	5.69e-14
macromolecule localization (GO:0033036)	1033	106	171.76	-	0.62	0.00111	meiotic cell cycle (GO:0051321)	178	15	43.29	-	0.35	0.0184
cellular nitrogen compound metabolic process (GO:0034641)	2857	284	475.04	-	0.6	6.09e-17	cell cycle process (GO:0022402)	358	30	87.06	-	0.34	2.96e-07
cellular nitrogen compound biosynthetic process (GO:0044271)	1211	117	201.36	-	0.58	2.63e-06	RNA splicing, via transesterification reactions with bulged adenosine as nucleophile (GO:0000377)	191	16	46.45	-	0.34	0.01
nitrogen compound transport (GO:0071705)	962	89	159.96	-	0.56	2.19e-05	RNA splicing, via transesterification reactions (GO:0000375)	191	16	46.45	-	0.34	0.01
cellular component assembly (GO:0022607)	706	65	117.39	-	0.55	0.00231	membrane organization (GO:0061024)	227	19	55.2	-	0.34	0.000775
nucleobase-containing compound metabolic process (GO:0006139)	2027	178	337.04	-	0.53	1.28e-16	cellular localization (GO:0051641)	901	75	219.1	-	0.34	3.83e-22
cell cycle (GO:0007049)	494	43	82.14	-	0.52	0.0321	cofactor biosynthetic process (GO:0051188)	194	16	47.18	-	0.34	0.00517
macromolecule biosynthetic process (GO:0009059)	1262	107	209.84	-	0.51	2.93e-10	positive regulation of molecular function (GO:0044093)	158	13	38.42	-	0.34	0.048
ubiquitin-dependent protein catabolic process (GO:0006511)	451	38	74.99	-	0.51	0.0311	nucleobase-containing compound metabolic process (GO:0006139)	2027	166	492.92	-	0.34	3.83e-55
modification-dependent protein catabolic process (GO:0019941)	464	39	77.15	-	0.51	0.0224	proteasome-mediated ubiquitin-dependent protein catabolic process (GO:0043161)	196	16	47.66	-	0.34	0.00376
mRNA metabolic process (GO:0016071)	429	36	71.33	-	0.5	0.0472	histone modification (GO:0016570)	162	13	39.39	-	0.33	0.0358
protein-containing complex subunit organization (GO:0043933)	570	47	94.78	-	0.5	0.000998	proteasomal protein catabolic process (GO:0010498)	212	17	51.55	-	0.33	0.00105
modification-dependent macromolecule catabolic process (GO:0043632)	474	39	78.81	-	0.49	0.0109	gene expression (GO:0010467)	1523	121	370.35	-	0.33	4.76e-42
RNA metabolic process (GO:0016070)	1264	104	210.17	-	0.49	3.31e-11	protein-containing complex subunit organization (GO:0043933)	570	45	138.61	-	0.32	3.93e-14
cellular macromolecule biosynthetic process (GO:0034645)	1214	95	201.86	-	0.47	4.44e-12	peptidyl-amino acid modification (GO:0018193)	306	24	74.41	-	0.32	1.36e-06
nucleic acid metabolic process (GO:0090304)	1666	128	277.01	-	0.46	2.34e-18	RNA metabolic process (GO:0016070)	1264	99	307.37	-	0.32	7.25e-35
cellular protein-containing complex assembly (GO:0034622)	434	32	72.16	-	0.44	0.00246	ribonucleoprotein complex subunit organization (GO:0071826)	179	14	43.53	-	0.32	0.00702
cellular amide metabolic process (GO:0043603)	755	55	125.54	-	0.44	7e-08	protein-containing complex assembly (GO:0065003)	486	38	118.18	-	0.32	6.04e-12
organelle organization (GO:0006996)	1594	114	265.04	-	0.43	2.76e-20	covalent chromatin modification (GO:0016569)	167	13	40.61	-	0.32	0.0132
chromosome organization (GO:0051276)	511	36	84.97	-	0.42	5.89e-05	organophosphate biosynthetic process (GO:0090407)	283	22	68.82	-	0.32	4.74e-06
chromatin organization (GO:0006325)	343	24	57.03	-	0.42	0.0149	regulation of cell cycle (GO:0051726)	233	18	56.66	-	0.32	0.000156
RNA processing (GO:0006396)	733	51	121.88	-	0.42	2.25e-08	cytoskeleton organization (GO:0007010)	221	17	53.74	-	0.32	0.000287
ncRNA metabolic process (GO:0034660)	391	27	65.01	-	0.42	0.00184	ribonucleoprotein complex assembly (GO:0022618)	170	13	41.34	-	0.31	0.00951
gene expression (GO:0010467)	1523	102	253.24	-	0.4	9.96e-22	mRNA processing (GO:0006397)	317	24	77.09	-	0.31	2.66e-07
peptide metabolic process (GO:0006518)	633	42	105.25	-	0.4	1.35e-07	peptide biosynthetic process (GO:0043043)	557	42	135.45	-	0.31	1.38e-14
amide transport (GO:0042886)	782	49	130.03	-	0.38	4.63e-11	nucleic acid metabolic process (GO:0090304)	1666	125	405.13	-	0.31	1.04e-49
mRNA processing (GO:0006397)	317	19	52.71	-	0.36	0.00237	translation (GO:0006412)	552	41	134.23	-	0.31	9.37e-15
peptide transport (GO:0015833)	765	45	127.2	-	0.35	5.95e-12	mitotic cell cycle (GO:0000278)	220	16	53.5	-	0.3	0.000148
amide biosynthetic process (GO:0043604)	615	35	102.26	-	0.34	1.33e-09	RNA splicing (GO:0008380)	248	18	60.31	-	0.3	1.53e-05
cellular localization (GO:0051641)	901	51	149.81	-	0.34	2.16e-15	cellular macromolecule localization (GO:0070727)	678	48	164.87	-	0.29	7.33e-20
DNA metabolic process (GO:0006259)	449	25	74.66	-	0.33	1.26e-06	chromosome organization (GO:0051276)	511	36	124.26	-	0.29	1.95e-14
cellular response to DNA damage stimulus (GO:0006974)	325	18	54.04	-	0.33	0.000377	organelle organization (GO:0006996)	1594	112	387.62	-	0.29	5.61e-51
peptide biosynthetic process (GO:0043043)	557	29	92.61	-	0.31	1.1e-09	plastid organization (GO:0009657)	285	20	69.3	-	0.29	4.25e-07
translation (GO:0006412)	552	28	91.78	-	0.31	5.38e-10	establishment of localization in cell (GO:0051649)	737	50	179.22	-	0.28	8.96e-23
protein localization (GO:0008104)	778	39	129.36	-	0.3	2.59e-15	Golgi vesicle transport (GO:0048193)	179	12	43.53	-	0.28	0.000863
DNA repair (GO:0006281)	288	14	47.89	-	0.29	0.000223	RNA processing (GO:0006396)	733	49	178.25	-	0.27	6.01e-23
vesicle-mediated transport (GO:0016192)	443	21	73.66	-	0.29	3.09e-08	ncRNA metabolic process (GO:0034660)	391	26	95.08	-	0.27	3.43e-11
ribosome biogenesis (GO:0042254)	381	18	63.35	-	0.28	8.75e-07	vesicle-mediated transport (GO:0016192)	443	29	107.73	-	0.27	2.47e-13
RNA splicing, via transesterification reactions with bulged adenosine as nucleophile (GO:0000377)	191	9	31.76	-	0.28	0.0283	cellular protein localization (GO:0034613)	646	42	157.09	-	0.27	1.16e-20
RNA splicing, via transesterification reactions (GO:0000375)	191	9	31.76	-	0.28	0.0283	ncRNA processing (GO:0034470)	323	21	78.55	-	0.27	3.79e-09
establishment of localization in cell (GO:0051649)	737	34	122.54	-	0.28	9.5e-16	protein localization (GO:0008104)	778	50	189.19	-	0.26	1.15e-25
peptidyl-amino acid modification (GO:0018193)	306	14	50.88	-	0.28	3.13e-05	ribonucleoprotein complex biogenesis (GO:0022613)	463	28	112.59	-	0.25	3.25e-15
establishment of protein localization (GO:0045184)	705	32	117.22	-	0.27	2.91e-15	protein transport (GO:0015031)	697	42	169.49	-	0.25	3.33e-24
ribonucleoprotein complex biogenesis (GO:0022613)	463	21	76.98	-	0.27	3.03e-09	DNA metabolic process (GO:0006259)	449	27	109.19	-	0.25	8.33e-15
RNA splicing (GO:0008380)	248	11	41.24	-	0.27	0.000648	protein autophosphorylation (GO:0046777)	183	11	44.5	-	0.25	0.000135
protein transport (GO:0015031)	697	30	115.89	-	0.26	5.97e-16	chloroplast organization (GO:0009658)	217	13	52.77	-	0.25	7.28e-06
cellular macromolecule localization (GO:0070727)	678	29	112.73	-	0.26	1.45e-15	establishment of protein localization (GO:0045184)	705	42	171.44	-	0.24	1.19e-24
organelle assembly (GO:0070925)	171	7	28.43	-	0.25	0.0331	intracellular protein transport (GO:0006886)	560	33	136.18	-	0.24	2.99e-19
protein targeting (GO:0006605)	225	9	37.41	-	0.24	0.000698	regulation of translation (GO:0006417)	119	7	28.94	-	0.24	0.0361
protein localization to organelle (GO:0033365)	302	12	50.21	-	0.24	4.56e-06	posttranscriptional regulation of gene expression (GO:0010608)	205	12	49.85	-	0.24	1.27e-05
establishment of protein localization to organelle (GO:0072594)	258	10	42.9	-	0.23	5.14e-05	regulation of cellular amide metabolic process (GO:0034248)	121	7	29.42	-	0.24	0.025
cellular protein localization (GO:0034613)	646	25	107.41	-	0.23	2.8e-16	intracellular transport (GO:0046907)	683	39	166.09	-	0.23	7.37e-25
intracellular protein transport (GO:0006886)	560	21	93.11	-	0.23	3.7e-14	generation of precursor metabolites and energy (GO:0006091)	352	20	85.6	-	0.23	1.17e-11
intracellular transport (GO:0046907)	683	24	113.57	-	0.21	7.89e-19	microtubule cytoskeleton organization (GO:0000226)	125	7	30.4	-	0.23	0.012
DNA recombination (GO:0006310)	144	5	23.94	-	0.21	0.0465	gene silencing (GO:0016458)	143	8	34.77	-	0.23	0.00228
mitochondrion organization (GO:0007005)	166	4	27.6	-	0.14	0.000606	RNA modification (GO:0009451)	365	20	88.76	-	0.23	1.33e-12
ribonucleoprotein complex assembly (GO:0022618)	170	4	28.27	-	0.14	0.000431	microtubule-based process (GO:0007017)	188	10	45.72	-	0.22	2e-05
ribonucleoprotein complex subunit organization (GO:0071826)	179	4	29.76	-	0.13	0.000141	cellular protein-containing complex assembly (GO:0034622)	434	23	105.54	-	0.22	7.38e-16
Golgi vesicle transport (GO:0048193)	179	4	29.76	-	0.13	0.000141	organelle assembly (GO:0070925)	171	9	41.58	-	0.22	6.9e-05
							ribosome biogenesis (GO:0042254)	381	20	92.65	-	0.22	1.06e-13
							rRNA metabolic process (GO:0016072)	220	11	53.5	-	0.21	2.78e-07
							protein localization to organelle (GO:0033365)	302	15	73.44	-	0.2	6.01e-11
							gene silencing by RNA (GO:0031047)	107	5	26.02	-	0.19	0.0176
							rRNA processing (GO:0006364)	214	10	52.04	-	0.19	2.32e-07
							protein folding (GO:0006457)	264	12	64.2	-	0.19	5.98e-10
							DNA replication (GO:0006260)	132	6	32.1	-	0.19	0.00111
							establishment of protein localization to organelle (GO:0072594)	258	11	62.74	-	0.18	3.05e-10
							protein import (GO:0017038)	124	5	30.15	-	0.17	0.000811
							protein targeting (GO:0006605)	225	9	54.71	-	0.16	5.29e-09
							membrane lipid metabolic process (GO:0006643)	101	4	24.56	-	0.16	0.00918
							protein localization to membrane (GO:0072657)	108	4	26.26	-	0.15	0.00281
							DNA-dependent DNA replication (GO:0006261)	109	4	26.51	-	0.15	0.00289
							mitochondrial transport (GO:0006839)	117	4	28.45	-	0.14	0.000579
							establishment of protein localization to membrane (GO:0090150)	88	3	21.4	-	0.14	0.0214
							movement of cell or subcellular component (GO:0006928)	97	3	23.59	-	0.13	0.00431
							DNA conformation change (GO:0071103)	99	3	24.07	-	0.12	0.00287
							electron transport chain (GO:0022900)	101	3	24.56	-	0.12	0.00191
							ATP metabolic process (GO:0046034)	140	4	34.04	-	0.12	6.84e-06
							DNA repair (GO:0006281)	288	8	70.03	-	0.11	6.53e-15
							cellular response to DNA damage stimulus (GO:0006974)	325	9	79.03	-	0.11	3.64e-17
							chromosome segregation (GO:0007059)	109	3	26.51	-	0.11	0.000374
							positive regulation of cell cycle (GO:0045787)	74	2	17.99	-	0.11	0.0481
							intracellular protein transmembrane transport (GO:0065002)	82	2	19.94	-	0.1	0.0145
							protein transmembrane transport (GO:0071806)	83	2	20.18	-	0.1	0.00916
							mitochondrion organization (GO:0007005)	166	4	40.37	-	0.1	5.05e-08
							photosynthesis, light reaction (GO:0019684)	127	3	30.88	-	0.1	1.41e-05
							photosynthesis (GO:0015979)	189	4	45.96	-	0.09	5.17e-10
							double-strand break repair (GO:0006302)	110	2	26.75	-	0.07	3.93e-05
							meiosis I (GO:0007127)	69	1	16.78	-	0.06	0.0175
							meiosis I cell cycle process (GO:0061982)	73	1	17.75	-	0.06	0.00744
							nuclear division (GO:0000280)	150	2	36.48	-	0.05	1.18e-08
							organelle fission (GO:0048285)	194	2	47.18	-	0.04	1.34e-12
							nuclear chromosome segregation (GO:0098813)	98	1	23.83	-	0.04	4.11e-05
							meiotic nuclear division (GO:0140013)	103	1	25.05	-	0.04	1.73e-05
							DNA recombination (GO:0006310)	144	1	35.02	-	0.03	2.7e-09
