# Supplementary material for: Removal of H2Aub1 by ubiquitin-specific proteases 12 and 13 is required for stable Polycomb-mediated gene repression in Arabidopsis
Source: Genome Biol. 2020 Jun 16;21:144. doi: 10.1186/s13059-020-02062-8 (PMC7296913; doi:10.1186/s13059-020-02062-8)
Supplement: Supplementary file 10 — Additional file 10: Table S9. Gene responsiveness. [file 13059_2020_2062_MOESM10_ESM.xlsx]

## Sheet: Sheet1
Table S9. Gene responsiveness.
Note: Re-analyzed responsiveness data from Aceituno et al. 2008.
gene	ABIOTIC (159 experiments)	BIOTIC (80 experiments)	CHEMICAL (33 experiments)	ECOTYPE (2 experiments)	HORMONE (45 experiments)	MUTANT (80 experiments)	NUTRIENT (14 experiments)	TISSUE (54 experiments)	total gene responsiveness
AT1G01010	0	3	0	0	0	1	0	6	10
AT1G01030	1	0	0	0	0	0	0	1	2
AT1G01040	0	0	0	0	0	1	0	3	4
AT1G01050	3	0	0	0	1	0	1	4	9
AT1G01060	15	0	0	0	0	11	10	12	48
AT1G01070	7	0	0	0	0	8	4	23	42
AT1G01080	0	4	0	0	1	0	2	37	44
AT1G01090	0	0	1	0	1	1	0	3	6
AT1G01100	1	0	3	0	4	0	0	6	14
AT1G01110	2	0	0	0	0	0	0	8	10
AT1G01120	9	9	0	0	0	10	1	18	47
AT1G01130	0	0	1	0	4	1	0	4	10
AT1G01140	12	2	0	0	0	6	0	21	41
AT1G01150	0	0	0	0	0	0	0	0	0
AT1G01160	0	0	0	0	0	1	0	7	8
AT1G01170	1	4	0	0	0	2	0	17	24
AT1G01180	0	0	0	0	0	0	0	0	0
AT1G01190	3	0	0	0	1	4	1	34	43
AT1G01200	0	0	1	0	2	0	0	2	5
AT1G01220	0	0	0	0	0	0	0	8	8
AT1G01225	0	1	0	0	2	0	1	4	8
AT1G01230	0	0	0	0	1	0	0	1	2
AT1G01240	4	0	0	0	0	2	0	18	24
AT1G01250	1	3	0	0	0	5	0	18	27
AT1G01260	0	1	0	0	0	0	0	2	3
AT1G01280	0	0	0	0	0	5	0	3	8
AT1G01290	0	0	0	0	0	0	0	0	0
AT1G01300	8	2	4	0	8	3	0	22	47
AT1G01310	0	0	0	0	0	3	0	5	8
AT1G01320	4	2	2	0	5	4	0	21	38
AT1G01320	2	6	0	0	0	3	1	28	40
AT1G01340	3	11	0	0	0	1	1	19	35
AT1G01360	7	0	0	0	0	5	0	9	21
AT1G01370	1	0	1	0	1	1	0	11	15
AT1G01380	0	0	2	0	5	0	0	0	7
AT1G01390	8	1	0	0	0	2	1	24	36
AT1G01410	0	0	1	0	1	0	0	0	2
AT1G01420	2	5	0	0	0	0	0	4	11
AT1G01430	0	4	0	0	0	0	0	16	20
AT1G01440	0	0	0	0	0	1	0	1	2
AT1G01450	0	0	0	0	0	0	0	0	0
AT1G01460	0	0	0	0	0	0	0	3	3
AT1G01470	13	3	0	0	0	9	3	22	50
AT1G01480	6	11	0	0	0	1	0	9	27
AT1G01490	2	0	1	0	0	0	0	5	8
AT1G01500	0	0	0	0	0	1	0	2	3
AT1G01510	0	0	0	0	0	0	0	1	1
AT1G01520	16	1	0	0	0	2	0	1	20
AT1G01530	0	0	0	0	0	0	0	0	0
AT1G01540	3	0	0	0	0	0	1	28	32
AT1G01550	1	0	0	0	1	0	0	1	3
AT1G01560	10	16	0	0	0	9	1	36	72
AT1G01570	1	0	0	0	0	0	0	5	6
AT1G01600	8	0	1	0	0	11	1	24	45
AT1G01610	0	11	0	0	0	6	0	13	30
AT1G01620	1	8	0	0	0	4	1	9	23
AT1G01630	0	0	0	0	0	1	1	11	13
AT1G01640	5	0	0	0	0	1	0	15	21
AT1G01650	0	0	0	0	0	0	0	4	4
AT1G01660	0	0	0	0	0	1	0	0	1
AT1G01670	0	0	1	0	2	0	0	0	3
AT1G01700	0	0	2	0	1	0	0	0	3
AT1G01710	0	0	0	0	2	0	0	0	2
AT1G01720	11	4	0	0	1	5	1	26	48
AT1G01725	0	0	0	0	0	0	0	8	8
AT1G01730	0	1	0	0	0	1	0	5	7
AT1G01740	0	0	0	0	0	0	0	0	0
AT1G01750	7	0	0	0	0	8	0	8	23
AT1G01760	0	0	0	0	0	0	0	0	0
AT1G01770	4	1	0	0	0	2	0	4	11
AT1G01780	3	0	1	0	5	5	0	12	26
AT1G01790	1	0	0	0	0	3	2	28	34
AT1G01800	0	0	0	0	1	0	0	2	3
AT1G01820	1	0	1	0	1	0	0	1	4
AT1G01830	0	0	0	0	0	1	0	7	8
AT1G01840	0	0	0	0	0	0	0	0	0
AT1G01860	0	0	0	0	0	0	1	10	11
AT1G01900	1	0	0	0	0	4	1	20	26
AT1G01910	0	0	0	0	0	0	0	0	0
AT1G01920	0	0	2	0	3	0	0	0	5
AT1G01930	0	0	1	0	0	0	0	0	1
AT1G01940	4	0	0	0	0	1	0	5	10
AT1G01950	0	0	0	0	0	0	0	2	2
AT1G01960	0	0	0	0	0	0	0	0	0
AT1G01970	0	1	0	0	0	2	1	11	15
AT1G01980	0	0	0	0	0	4	0	9	13
AT1G01990	1	0	0	0	0	1	0	0	2
AT1G02000	0	0	0	0	2	1	0	3	6
AT1G02020	0	0	0	0	0	0	0	2	2
AT1G02050	0	0	0	0	0	5	0	5	10
AT1G02060	1	0	0	0	0	0	0	0	1
AT1G02070	1	0	0	0	0	3	0	10	14
AT1G02080	0	0	0	0	0	0	0	0	0
AT1G02090	0	0	1	0	0	0	0	0	1
AT1G02100	0	0	0	0	0	0	0	0	0
AT1G02110	2	0	0	0	0	2	0	10	14
AT1G02120	0	0	0	0	0	2	0	0	2
AT1G02130	0	0	0	0	0	0	0	0	0
AT1G02140	0	0	0	0	0	0	0	0	0
AT1G02150	0	0	3	0	2	2	0	15	22
AT1G02160	0	0	0	0	0	0	0	1	1
AT1G02170	0	0	0	0	0	0	0	5	5
AT1G02180	0	1	0	0	0	0	0	7	8
AT1G02190	3	0	0	0	0	5	1	14	23
AT1G02205	6	9	1	0	2	16	3	43	80
AT1G02205	8	11	0	0	0	10	3	43	75
AT1G02220	3	7	0	0	1	8	3	9	31
AT1G02250	0	0	0	0	0	0	0	0	0
AT1G02260	0	0	1	0	1	1	0	0	3
AT1G02270	2	0	0	0	0	0	0	17	19
AT1G02280	4	0	0	0	0	1	1	20	26
AT1G02300	7	1	0	0	0	4	1	14	27
AT1G02305	3	0	2	0	1	0	0	9	15
AT1G02310	8	1	2	0	9	2	5	11	38
AT1G02320	0	0	0	0	0	0	0	0	0
AT1G02330	0	0	0	0	0	0	0	0	0
AT1G02340	6	0	0	0	6	11	2	21	46
AT1G02360	5	24	0	0	0	4	0	30	63
AT1G02370	2	0	4	0	1	0	0	10	17
AT1G02390	0	8	0	0	0	1	1	19	29
AT1G02400	12	17	0	0	0	9	0	16	54
AT1G02410	0	0	0	0	0	0	0	0	0
AT1G02420	0	0	0	0	0	0	0	0	0
AT1G02450	10	16	0	0	0	12	3	17	58
AT1G02460	0	0	0	0	0	0	0	0	0
AT1G02470	0	3	0	0	0	4	3	11	21
AT1G02475	3	0	4	0	1	0	0	27	35
AT1G02490	0	0	0	0	0	0	0	0	0
AT1G02500	1	2	0	0	0	0	0	3	6
AT1G02540	0	0	0	0	1	0	0	0	1
AT1G02550	0	0	0	0	0	0	0	0	0
AT1G02560	0	0	0	0	0	0	0	17	17
AT1G02570	0	0	0	0	0	1	0	0	1
AT1G02580	0	0	0	0	0	0	0	0	0
AT1G02620	0	0	0	0	0	0	0	0	0
AT1G02640	16	3	0	0	2	13	5	30	69
AT1G02660	17	3	1	0	0	8	3	23	55
AT1G02670	0	0	1	0	0	1	0	1	3
AT1G02680	0	0	0	0	0	0	0	0	0
AT1G02690	5	0	0	0	0	1	0	20	26
AT1G02700	1	0	1	0	0	3	1	9	15
AT1G02710	0	0	0	0	0	0	0	0	0
AT1G02720	0	0	4	0	1	0	0	6	11
AT1G02730	7	1	0	0	0	5	2	29	44
AT1G02740	0	0	0	0	0	0	0	0	0
AT1G02750	2	1	0	0	0	0	0	0	3
AT1G02780	0	0	1	0	2	0	0	1	4
AT1G02790	0	0	0	0	0	10	1	17	28
AT1G02800	6	0	0	0	0	5	0	14	25
AT1G02810	7	0	0	0	0	3	1	13	24
AT1G02813	0	0	0	0	0	7	0	5	12
AT1G02816	3	0	0	0	0	0	0	9	12
AT1G02820	18	5	0	0	0	7	2	38	70
AT1G02830	0	0	1	0	2	0	0	0	3
AT1G02840	1	0	0	0	0	0	0	1	2
AT1G02850	6	8	0	0	0	9	3	29	55
AT1G02860	5	0	0	0	0	6	0	21	32
AT1G02870	3	0	9	0	0	2	0	7	21
AT1G02890	0	0	0	0	0	0	0	4	4
AT1G02900	0	5	0	0	9	5	0	20	39
AT1G02910	0	0	0	0	0	0	0	31	31
AT1G02940	0	0	0	0	0	1	1	2	4
AT1G02950	1	0	0	0	1	1	0	6	9
AT1G02960	1	0	0	0	0	0	0	0	1
AT1G02970	0	0	0	0	0	3	0	4	7
AT1G02980	0	0	1	0	0	0	0	1	2
AT1G03000	0	0	0	0	1	0	0	0	1
AT1G03010	0	0	0	0	1	0	0	1	2
AT1G03020	3	0	0	0	3	2	1	31	40
AT1G03030	0	0	0	0	0	0	0	3	3
AT1G03040	0	0	0	0	0	0	0	4	4
AT1G03050	0	0	1	0	0	3	0	8	12
AT1G03055	1	0	0	0	0	0	0	24	25
AT1G03060	0	0	0	0	0	0	0	1	1
AT1G03070	4	0	0	0	0	1	0	0	5
AT1G03080	0	0	0	0	0	1	0	7	8
AT1G03090	14	0	0	0	1	6	3	8	32
AT1G03100	0	0	0	0	1	0	0	0	1
AT1G03110	4	0	1	0	0	0	0	10	15
AT1G03130	4	6	0	0	0	4	1	32	47
AT1G03150	0	0	0	0	0	1	0	0	1
AT1G03160	0	1	0	0	0	3	1	25	30
AT1G03170	6	0	0	0	0	5	0	19	30
AT1G03180	0	0	0	0	2	0	0	0	2
AT1G03190	0	0	0	0	0	0	0	0	0
AT1G03210	4	1	0	0	0	0	1	6	12
AT1G03250	0	0	0	0	0	0	0	0	0
AT1G03260	0	0	0	0	0	0	0	0	0
AT1G03270	1	0	5	0	2	2	0	11	21
AT1G03280	0	0	1	0	1	0	0	0	2
AT1G03290	3	1	0	0	0	2	0	7	13
AT1G03300	0	0	4	0	0	0	0	2	6
AT1G03310	5	13	0	0	0	1	1	23	43
AT1G03320	0	0	0	0	0	0	0	0	0
AT1G03330	0	0	0	0	0	1	0	1	2
AT1G03350	0	0	2	0	1	1	0	0	4
AT1G03360	9	0	0	0	0	4	0	19	32
AT1G03370	2	0	0	0	0	0	0	15	17
AT1G03380	0	0	0	0	0	1	0	9	10
AT1G03390	0	0	0	0	0	0	0	2	2
AT1G03400	4	0	1	0	1	8	1	33	48
AT1G03410	2	0	0	0	0	3	0	3	8
AT1G03420	2	0	0	3	0	4	1	11	21
AT1G03430	3	0	0	0	0	0	0	9	12
AT1G03440	0	0	0	0	0	0	0	12	12
AT1G03445	0	0	0	0	1	0	0	0	1
AT1G03457	1	0	0	0	0	3	0	16	20
AT1G03470	2	0	0	0	0	4	0	5	11
AT1G03475	0	0	0	0	0	2	1	35	38
AT1G03510	0	0	0	0	0	0	0	0	0
AT1G03520	0	0	0	0	0	1	0	3	4
AT1G03530	3	0	0	0	0	0	0	8	11
AT1G03540	0	0	0	0	0	0	0	0	0
AT1G03550	2	0	0	0	0	0	1	16	19
AT1G03560	0	0	0	0	0	0	0	1	1
AT1G03590	0	0	0	0	0	0	0	7	7
AT1G03600	4	5	0	0	0	5	0	25	39
AT1G03610	8	0	2	0	3	3	2	12	30
AT1G03620	0	0	4	0	1	3	0	10	18
AT1G03630	4	11	0	0	0	4	2	34	55
AT1G03660	4	2	0	0	0	1	0	1	8
AT1G03680	0	3	0	0	0	0	1	31	35
AT1G03687	0	0	3	0	1	0	0	1	5
AT1G03700	1	0	0	0	0	0	0	3	4
AT1G03710	2	0	2	0	0	3	0	18	25
AT1G03720	0	0	1	0	1	1	0	0	3
AT1G03730	0	0	0	0	1	1	0	3	5
AT1G03740	1	2	0	0	0	1	0	25	29
AT1G03750	0	0	1	0	4	0	0	2	7
AT1G03770	0	0	0	0	0	1	0	4	5
AT1G03780	4	0	0	0	0	1	0	15	20
AT1G03790	6	0	0	0	0	2	0	5	13
AT1G03820	8	5	0	0	0	7	1	23	44
AT1G03830	0	0	0	0	0	0	0	3	3
AT1G03840	0	0	0	0	0	0	0	4	4
AT1G03850	11	25	0	0	0	6	2	28	72
AT1G03860	0	0	0	0	0	1	0	5	6
AT1G03870	33	11	0	0	0	7	3	34	88
AT1G03880	0	0	0	0	0	2	0	8	10
AT1G03890	0	0	1	0	2	2	1	8	14
AT1G03900	0	0	0	0	0	0	0	0	0
AT1G03905	1	7	0	0	0	2	0	6	16
AT1G03910	0	0	0	0	0	0	0	0	0
AT1G03920	0	0	0	0	0	0	0	7	7
AT1G03950	2	0	0	0	0	0	0	7	9
AT1G03960	0	0	2	0	5	0	0	0	7
AT1G03970	2	0	0	0	0	1	0	5	8
AT1G03980	0	0	0	0	0	0	0	0	0
AT1G03990	0	0	4	0	4	1	0	4	13
AT1G04000	0	0	0	0	0	0	0	0	0
AT1G04010	0	0	0	0	0	0	0	1	1
AT1G04020	7	0	0	0	0	1	2	16	26
AT1G04030	1	0	0	0	0	0	0	5	6
AT1G04040	13	17	0	0	0	10	2	33	75
AT1G04050	0	0	0	0	0	0	0	3	3
AT1G04050	0	0	2	0	4	0	0	0	6
AT1G04070	0	0	0	0	0	0	0	3	3
AT1G04080	0	0	3	0	1	0	0	0	4
AT1G04090	0	0	0	0	0	0	0	0	0
AT1G04100	0	0	0	0	1	0	0	1	2
AT1G04110	5	0	0	0	0	7	2	31	45
AT1G04120	0	0	0	0	0	0	0	23	23
AT1G04130	2	0	0	0	0	3	0	2	7
AT1G04140	1	0	0	0	0	1	0	1	3
AT1G04150	0	0	0	0	0	0	0	0	0
AT1G04160	0	0	0	0	0	1	0	0	1
AT1G04170	2	0	0	0	0	0	0	2	4
AT1G04180	0	0	0	0	2	0	0	0	2
AT1G04190	0	0	0	0	0	0	0	2	2
AT1G04200	2	0	0	0	0	0	1	4	7
AT1G04220	4	0	1	0	0	7	1	34	47
AT1G04230	0	0	0	0	1	0	0	0	1
AT1G04240	8	8	2	0	1	7	2	38	66
AT1G04250	2	7	0	0	0	6	2	33	50
AT1G04260	0	0	0	0	0	0	0	2	2
AT1G04270	0	0	0	0	0	0	0	5	5
AT1G04290	2	0	0	0	0	1	0	4	7
AT1G04300	0	0	0	0	0	0	0	0	0
AT1G04310	2	0	0	0	1	1	1	18	23
AT1G04330	0	0	0	0	0	0	0	1	1
AT1G04340	0	0	0	0	0	0	0	1	1
AT1G04350	2	4	0	0	0	1	1	30	38
AT1G04360	0	0	0	0	0	0	0	4	4
AT1G04380	0	0	4	0	10	0	0	7	21
AT1G04390	0	0	0	0	0	0	0	0	0
AT1G04400	1	0	0	0	0	2	0	5	8
AT1G04410	0	0	0	0	0	0	0	4	4
AT1G04420	0	5	2	0	15	0	1	37	60
AT1G04430	0	1	1	0	3	4	2	17	28
AT1G04440	0	0	0	0	0	0	0	9	9
AT1G04480	2	0	0	0	0	0	0	6	8
AT1G04490	0	0	0	0	0	0	0	0	0
AT1G04500	0	0	0	0	0	0	0	0	0
AT1G04510	0	0	0	0	0	0	0	1	1
AT1G04520	5	2	0	0	0	3	2	17	29
AT1G04530	2	1	0	0	0	2	1	13	19
AT1G04540	0	0	2	0	1	3	0	7	13
AT1G04550	1	1	0	0	0	1	0	3	6
AT1G04560	5	0	0	0	0	7	1	8	21
AT1G04590	0	0	1	0	0	0	0	5	6
AT1G04600	0	0	0	0	0	0	0	1	1
AT1G04610	4	0	0	0	0	0	0	1	5
AT1G04620	7	0	0	0	0	2	1	28	38
AT1G04625	0	0	0	0	0	0	0	0	0
AT1G04640	3	1	0	0	0	0	2	39	45
AT1G04645	0	0	2	0	2	3	0	8	15
AT1G04650	0	0	0	0	0	2	0	0	2
AT1G04660	1	0	0	0	0	9	0	12	22
AT1G04670	0	0	0	0	0	3	0	3	6
AT1G04680	6	15	0	0	3	3	0	17	44
AT1G04690	0	0	0	0	0	0	0	0	0
AT1G04700	0	0	1	0	0	2	0	5	8
AT1G04710	0	0	0	0	0	0	0	10	10
AT1G04730	0	0	2	0	9	0	0	3	14
AT1G04750	0	0	0	0	1	0	0	0	1
AT1G04760	0	0	1	0	1	0	0	14	16
AT1G04770	17	3	0	0	1	6	7	17	51
AT1G04780	0	0	1	0	0	0	0	3	4
AT1G04790	0	0	1	0	1	0	0	0	2
AT1G04800	0	1	0	0	0	7	2	37	47
AT1G04810	0	0	0	0	0	0	0	0	0
AT1G04820	5	0	0	0	0	2	0	26	33
AT1G04830	0	0	0	0	0	0	0	3	3
AT1G04840	0	0	0	0	0	0	0	0	0
AT1G04850	0	0	0	0	0	0	0	0	0
AT1G04860	0	0	0	0	1	0	0	0	1
AT1G04870	1	0	0	0	0	1	0	9	11
AT1G04880	0	0	0	0	0	0	0	3	3
AT1G04900	0	0	0	0	0	0	0	0	0
AT1G04910	0	0	0	0	1	0	0	0	1
AT1G04920	0	0	0	0	4	2	0	7	13
AT1G04930	0	0	0	0	0	0	0	0	0
AT1G04945	3	0	0	0	0	0	0	3	6
AT1G04950	0	0	0	0	1	0	0	0	1
AT1G04960	2	0	0	0	0	0	0	3	5
AT1G04970	1	0	3	0	2	2	0	5	13
AT1G04980	3	10	0	0	0	3	1	7	24
AT1G04985	0	0	1	0	0	0	0	4	5
AT1G04990	2	0	0	0	0	2	1	4	9
AT1G05000	6	6	1	0	2	3	2	27	47
AT1G05010	3	1	0	0	4	5	2	37	52
AT1G05020	0	2	0	0	0	1	0	5	8
AT1G05030	0	0	0	0	1	0	0	2	3
AT1G05040	0	0	8	0	7	0	0	0	15
AT1G05055	0	0	6	0	0	0	0	0	6
AT1G05060	2	0	1	0	0	0	0	3	6
AT1G05070	0	0	0	0	0	0	0	0	0
AT1G05100	6	4	2	0	1	1	0	5	19
AT1G05120	0	0	0	0	0	1	0	0	1
AT1G05140	0	2	0	0	0	0	0	27	29
AT1G05150	0	2	1	0	1	0	0	3	7
AT1G05160	0	0	0	0	0	0	0	5	5
AT1G05170	0	0	0	0	0	5	1	6	12
AT1G05180	0	0	0	0	0	0	0	0	0
AT1G05190	0	6	0	0	0	2	2	28	38
AT1G05200	0	0	0	0	1	0	1	26	28
AT1G05205	0	0	0	0	0	3	1	6	10
AT1G05210	3	1	0	0	0	0	1	11	16
AT1G05230	1	0	0	0	0	0	0	12	13
AT1G05260	2	0	3	0	1	7	0	14	27
AT1G05270	0	0	0	0	0	0	0	1	1
AT1G05280	0	0	0	0	0	0	0	8	8
AT1G05290	0	0	0	0	0	0	0	0	0
AT1G05300	3	19	3	0	2	5	1	10	43
AT1G05310	0	0	1	0	2	1	0	22	26
AT1G05330	0	0	0	0	0	0	0	0	0
AT1G05340	23	25	1	0	4	12	4	37	106
AT1G05350	1	0	1	0	0	0	0	1	3
AT1G05360	0	0	1	0	1	0	0	1	3
AT1G05370	1	0	0	0	0	0	0	0	1
AT1G05380	0	0	1	0	1	0	0	0	2
AT1G05385	0	1	1	0	1	0	2	31	36
AT1G05400	0	0	0	0	0	0	0	0	0
AT1G05410	2	2	0	0	0	0	0	6	10
AT1G05430	0	0	2	0	3	0	0	1	6
AT1G05440	3	0	0	0	0	3	0	13	19
AT1G05450	2	0	0	0	0	2	0	12	16
AT1G05460	0	0	0	0	0	1	0	4	5
AT1G05470	1	0	0	0	1	1	0	7	10
AT1G05490	0	0	1	0	1	4	0	3	9
AT1G05490	0	0	0	0	2	7	0	18	27
AT1G05500	0	0	0	0	2	0	0	0	2
AT1G05510	0	0	0	0	1	5	1	8	15
AT1G05520	0	0	1	0	2	0	0	0	3
AT1G05530	0	0	0	0	0	0	0	0	0
AT1G05540	3	1	0	0	0	1	0	10	15
AT1G05550	0	0	1	0	1	0	0	0	2
AT1G05560	9	9	0	0	0	12	2	19	51
AT1G05570	2	2	0	0	0	2	0	11	17
AT1G05575	26	18	5	0	7	11	4	35	106
AT1G05577	0	0	0	0	0	0	0	0	0
AT1G05590	0	0	0	0	0	0	0	0	0
AT1G05600	0	0	0	0	0	0	0	0	0
AT1G05610	0	0	0	0	0	0	0	0	0
AT1G05620	0	3	0	0	0	0	1	8	12
AT1G05630	1	4	0	0	0	2	1	22	30
AT1G05670	0	0	0	0	0	0	0	0	0
AT1G05680	17	12	0	0	0	12	10	19	70
AT1G05690	2	0	0	0	0	0	0	10	12
AT1G05700	7	3	0	0	0	1	0	5	16
AT1G05710	8	12	0	0	0	5	0	14	39
AT1G05720	1	0	0	0	0	0	0	3	4
AT1G05740	0	0	0	0	0	0	0	0	0
AT1G05750	0	0	0	0	1	0	0	0	1
AT1G05760	0	0	0	0	0	1	0	10	11
AT1G05770	2	0	0	0	0	1	0	0	3
AT1G05790	0	0	1	0	0	0	0	0	1
AT1G05800	0	0	1	0	1	0	0	0	2
AT1G05805	3	0	0	0	2	0	1	18	24
AT1G05810	3	0	0	0	0	1	0	13	17
AT1G05840	5	1	0	0	2	0	0	5	13
AT1G05850	0	0	0	0	1	2	0	6	9
AT1G05860	0	0	0	0	0	0	0	0	0
AT1G05880	2	1	0	0	1	0	0	0	4
AT1G05890	4	0	0	0	0	1	0	2	7
AT1G05900	0	0	0	0	1	0	0	4	5
AT1G05910	0	0	1	0	0	0	0	2	3
AT1G05920	0	0	1	0	2	0	0	0	3
AT1G05940	0	0	5	0	12	0	0	0	17
AT1G05950	0	0	1	0	0	1	0	8	10
AT1G05960	0	0	0	0	0	1	0	1	2
AT1G05990	0	0	1	0	0	1	0	0	2
AT1G06000	28	4	0	0	0	10	2	28	72
AT1G06010	0	0	0	0	1	0	0	6	7
AT1G06020	0	0	0	0	0	0	0	0	0
AT1G06040	9	2	0	0	0	8	2	5	26
AT1G06050	0	0	1	0	0	0	0	2	3
AT1G06060	0	0	0	0	0	0	0	1	1
AT1G06070	1	0	0	0	0	0	0	2	3
AT1G06080	7	1	0	0	0	6	1	27	42
AT1G06100	9	0	0	0	0	3	0	16	28
AT1G06110	0	0	1	0	0	0	0	2	3
AT1G06130	0	0	0	0	1	0	0	2	3
AT1G06140	0	0	0	0	0	0	0	0	0
AT1G06145	0	0	0	0	0	0	0	0	0
AT1G06160	3	9	0	0	0	4	0	22	38
AT1G06170	0	0	0	0	0	4	0	3	7
AT1G06180	8	3	0	0	0	4	2	15	32
AT1G06190	0	0	1	0	0	1	2	25	29
AT1G06200	0	0	4	0	7	0	0	0	11
AT1G06210	0	0	0	0	0	0	0	2	2
AT1G06225	0	0	0	0	0	0	0	0	0
AT1G06230	1	0	2	0	1	1	0	4	9
AT1G06240	0	0	0	0	0	0	0	14	14
AT1G06250	0	0	0	0	0	3	0	4	7
AT1G06260	0	0	0	0	0	4	0	6	10
AT1G06270	0	0	1	0	0	0	0	0	1
AT1G06310	0	0	0	0	0	0	0	0	0
AT1G06320	0	0	1	0	1	0	0	0	2
AT1G06340	0	0	1	0	1	0	0	1	3
AT1G06380	0	0	0	0	0	0	0	1	1
AT1G06390	0	0	0	0	0	0	0	1	1
AT1G06400	0	0	0	0	0	0	0	2	2
AT1G06410	0	0	0	0	0	1	0	0	1
AT1G06420	1	0	0	0	0	2	0	16	19
AT1G06430	11	0	0	0	1	6	1	23	42
AT1G06440	0	0	0	0	1	0	0	0	1
AT1G06450	0	0	0	0	0	0	0	12	12
AT1G06460	18	3	2	0	0	6	3	33	65
AT1G06470	0	0	0	0	0	0	0	2	2
AT1G06490	0	0	0	0	0	0	0	0	0
AT1G06500	0	1	0	0	0	0	0	4	5
AT1G06510	0	0	0	0	0	0	1	33	34
AT1G06520	0	2	0	0	2	2	1	22	29
AT1G06530	0	0	2	0	2	0	0	0	4
AT1G06540	0	0	0	0	0	0	0	4	4
AT1G06550	12	6	1	0	1	0	2	29	51
AT1G06560	0	0	1	0	0	0	0	2	3
AT1G06570	13	3	1	0	0	5	6	21	49
AT1G06580	0	0	0	0	0	0	0	0	0
AT1G06590	0	0	0	0	0	0	0	0	0
AT1G06620	3	11	0	0	0	1	1	9	25
AT1G06630	2	0	1	0	1	0	0	2	6
AT1G06640	3	1	1	3	12	5	0	30	55
AT1G06650	4	0	0	0	1	3	0	31	39
AT1G06670	0	0	0	0	0	1	0	1	2
AT1G06680	4	0	0	0	0	3	2	19	28
AT1G06690	6	0	0	0	0	0	2	24	32
AT1G06700	0	0	0	0	0	0	0	0	0
AT1G06710	0	0	0	0	0	0	0	0	0
AT1G06720	8	0	0	0	0	2	0	9	19
AT1G06730	0	0	0	0	0	0	0	0	0
AT1G06740	0	0	0	0	0	0	0	0	0
AT1G06750	0	0	0	0	0	0	0	1	1
AT1G06760	3	0	0	0	0	0	0	5	8
AT1G06770	0	0	0	0	0	0	0	0	0
AT1G06780	1	0	2	0	10	0	0	8	21
AT1G06790	0	0	0	0	3	0	0	0	3
AT1G06800	0	0	0	0	0	0	0	2	2
AT1G06820	0	0	0	0	0	0	0	12	12
AT1G06830	16	0	0	0	0	7	6	39	68
AT1G06840	0	0	4	0	4	3	0	9	20
AT1G06850	3	0	0	0	0	1	0	4	8
AT1G06890	1	0	0	0	0	0	0	0	1
AT1G06900	0	0	2	0	1	0	0	0	3
AT1G06930	0	0	0	0	0	0	0	0	0
AT1G06950	4	0	0	0	0	1	1	14	20
AT1G06960	0	0	0	0	0	0	1	4	5
AT1G06970	0	0	0	0	0	0	0	1	1
AT1G06980	7	1	0	0	0	0	0	0	8
AT1G06990	0	0	0	0	0	5	0	3	8
AT1G07000	5	8	0	0	4	11	1	34	63
AT1G07010	3	0	0	0	0	1	0	18	22
AT1G07020	0	0	0	0	3	0	1	5	9
AT1G07025	0	0	0	0	0	0	0	0	0
AT1G07030	0	0	0	0	0	0	0	0	0
AT1G07040	5	1	0	0	0	2	1	17	26
AT1G07050	18	16	1	0	1	5	1	38	80
AT1G07060	0	0	0	0	0	0	0	0	0
AT1G07070	7	0	0	0	0	2	2	17	28
AT1G07080	0	0	0	0	0	0	0	1	1
AT1G07090	11	1	0	0	2	1	1	18	34
AT1G07110	1	0	0	0	0	0	1	31	33
AT1G07120	0	0	1	0	1	0	2	6	10
AT1G07130	0	0	0	0	0	0	0	0	0
AT1G07140	0	0	0	0	0	0	0	4	4
AT1G07150	2	0	0	0	1	0	0	3	6
AT1G07160	0	14	0	0	0	0	0	1	15
AT1G07170	2	0	0	0	0	0	0	1	3
AT1G07180	15	5	0	1	0	5	3	28	57
AT1G07190	0	0	0	0	1	0	0	0	1
AT1G07210	0	0	0	0	0	1	1	1	3
AT1G07220	3	0	1	0	3	0	0	6	13
AT1G07230	1	0	0	0	0	1	0	1	3
AT1G07240	0	0	0	0	0	0	0	19	19
AT1G07250	2	0	1	0	2	0	0	7	12
AT1G07260	3	6	0	0	0	0	0	11	20
AT1G07270	0	0	0	0	0	0	0	0	0
AT1G07280	6	2	1	0	3	4	2	30	48
AT1G07290	0	0	0	0	0	0	0	0	0
AT1G07300	2	0	0	0	9	3	2	4	20
AT1G07310	0	0	0	0	0	0	0	1	1
AT1G07320	0	8	0	0	0	3	3	28	42
AT1G07330	0	0	2	0	1	0	0	1	4
AT1G07340	0	0	0	0	0	3	0	3	6
AT1G07350	15	3	0	0	0	6	1	6	31
AT1G07360	1	0	0	0	0	1	0	0	2
AT1G07370	11	1	0	0	0	3	3	27	45
AT1G07380	0	0	2	0	2	0	0	6	10
AT1G07390	0	0	0	0	0	0	0	5	5
AT1G07410	1	0	0	0	0	5	0	5	11
AT1G07420	0	0	0	0	0	0	0	0	0
AT1G07430	23	5	0	0	0	8	3	24	63
AT1G07440	3	10	0	0	0	2	0	24	39
AT1G07450	0	0	1	0	1	1	0	13	16
AT1G07460	0	0	0	0	0	0	0	0	0
AT1G07485	0	0	0	0	0	0	0	0	0
AT1G07500	9	1	0	0	0	2	5	8	25
AT1G07510	4	0	0	0	0	0	0	2	6
AT1G07520	4	0	0	0	0	0	0	4	8
AT1G07530	2	0	2	0	1	0	2	6	13
AT1G07540	0	0	0	0	0	3	0	1	4
AT1G07550	0	0	0	0	0	0	0	0	0
AT1G07560	0	0	6	0	6	0	0	5	17
AT1G07570	1	3	1	0	0	2	0	13	20
AT1G07590	3	4	5	0	3	0	0	1	16
AT1G07610	12	4	0	0	0	8	1	30	55
AT1G07615	0	0	0	0	0	0	0	0	0
AT1G07630	1	8	1	0	5	0	0	5	20
AT1G07640	2	0	0	0	0	0	0	22	24
AT1G07650	3	0	1	0	1	3	0	20	28
AT1G07680	0	0	1	0	1	1	0	0	3
AT1G07690	0	0	0	0	0	4	1	1	6
AT1G07700	6	0	0	0	0	0	0	22	28
AT1G07705	0	0	0	0	1	0	0	0	1
AT1G07720	4	12	0	0	0	8	0	31	55
AT1G07740	0	0	7	0	7	0	0	0	14
AT1G07745	0	0	0	0	0	0	0	0	0
AT1G07750	0	0	0	0	0	5	0	19	24
AT1G07770	1	0	0	0	0	0	0	6	7
AT1G07790	10	0	0	0	0	2	1	18	31
AT1G07795	0	0	0	0	0	1	0	0	1
AT1G07830	4	0	0	0	0	0	0	12	16
AT1G07840	0	0	0	0	0	0	0	0	0
AT1G07850	0	0	0	0	0	3	0	1	4
AT1G07860	0	0	0	0	0	0	0	1	1
AT1G07870	2	0	0	0	0	1	0	10	13
AT1G07880	0	0	0	0	0	1	1	10	12
AT1G07890	0	0	0	0	0	2	0	4	6
AT1G07910	0	0	1	0	1	0	0	0	2
AT1G07960	0	0	0	0	0	0	0	0	0
AT1G07970	0	0	0	0	0	0	0	0	0
AT1G07980	0	0	0	0	0	0	0	0	0
AT1G07990	1	0	1	0	0	0	0	0	2
AT1G08030	0	0	0	0	0	0	0	0	0
AT1G08040	0	0	0	0	0	0	0	2	2
AT1G08050	4	21	1	0	1	4	1	17	49
AT1G08060	0	0	0	0	0	0	0	0	0
AT1G08065	0	0	0	0	0	0	0	4	4
AT1G08070	0	0	0	0	0	0	0	0	0
AT1G08080	0	0	0	0	1	0	0	0	1
AT1G08090	10	7	0	0	0	3	1	0	21
AT1G08100	0	0	0	0	0	1	0	0	1
AT1G08110	1	0	0	0	0	0	0	3	4
AT1G08130	1	0	2	0	2	0	0	5	10
AT1G08135	0	0	0	0	0	0	0	1	1
AT1G08170	0	0	0	0	0	4	1	5	10
AT1G08180	0	0	0	0	0	1	0	2	3
AT1G08190	0	0	0	0	0	0	0	0	0
AT1G08210	1	0	0	0	0	0	0	2	3
AT1G08220	0	0	0	0	0	0	0	0	0
AT1G08230	1	2	0	0	0	5	2	12	22
AT1G08250	1	0	0	0	0	1	0	15	17
AT1G08260	1	0	0	0	0	0	0	1	2
AT1G08270	0	0	1	0	1	0	0	0	2
AT1G08280	1	0	1	0	2	0	1	7	12
AT1G08310	0	0	1	0	13	1	2	6	23
AT1G08315	2	2	0	0	0	0	0	17	21
AT1G08320	2	0	0	0	0	6	0	16	24
AT1G08340	1	0	1	0	0	2	2	10	16
AT1G08350	0	0	0	0	0	0	0	0	0
AT1G08360	2	0	0	0	0	0	0	6	8
AT1G08370	0	0	0	0	0	0	0	0	0
AT1G08380	4	1	0	0	0	5	0	24	34
AT1G08390	1	0	0	0	0	0	1	3	5
AT1G08410	4	1	0	0	0	2	1	5	13
AT1G08430	3	1	0	0	0	1	1	6	12
AT1G08450	3	4	0	0	0	6	1	33	47
AT1G08460	5	0	1	0	0	1	0	3	10
AT1G08470	0	0	0	0	0	0	0	5	5
AT1G08480	0	0	0	0	0	0	2	1	3
AT1G08490	0	0	0	0	0	0	0	9	9
AT1G08500	4	0	1	0	1	6	1	16	29
AT1G08510	0	1	0	0	2	2	0	3	8
AT1G08520	0	0	1	0	1	0	0	31	33
AT1G08540	3	1	0	0	0	2	1	34	41
AT1G08550	6	3	0	0	0	1	3	35	48
AT1G08560	6	0	3	0	0	5	1	37	52
AT1G08570	7	0	0	0	0	5	1	8	21
AT1G08580	5	0	0	0	0	0	0	10	15
AT1G08590	0	0	1	0	0	0	0	1	2
AT1G08600	0	0	1	0	0	0	0	6	7
AT1G08610	3	0	0	0	0	2	0	8	13
AT1G08620	0	0	3	0	6	0	0	1	10
AT1G08630	4	3	0	0	0	11	3	25	46
AT1G08640	0	0	0	0	1	0	1	22	24
AT1G08650	14	2	0	0	0	7	1	10	34
AT1G08660	0	1	0	0	0	0	0	6	7
AT1G08670	1	0	1	0	0	0	0	2	4
AT1G08680	1	0	0	0	0	1	0	3	5
AT1G08680	0	0	0	0	0	0	0	0	0
AT1G08700	0	0	0	0	1	0	0	3	4
AT1G08710	0	0	1	0	1	0	0	0	2
AT1G08720	2	0	0	0	0	0	0	1	3
AT1G08730	0	0	0	0	0	3	0	1	4
AT1G08750	0	0	1	0	2	0	0	0	3
AT1G08770	0	0	0	0	0	0	0	2	2
AT1G08780	0	0	0	0	0	0	0	3	3
AT1G08800	3	4	0	0	1	0	1	10	19
AT1G08810	0	1	0	0	0	2	0	31	34
AT1G08830	5	0	0	0	0	5	1	11	22
AT1G08840	0	0	0	0	0	1	0	2	3
AT1G08860	0	2	0	0	0	0	0	0	2
AT1G08880	0	0	0	0	0	0	1	3	4
AT1G08920	3	7	0	0	0	5	1	20	36
AT1G08930	12	1	0	0	0	11	1	36	61
AT1G08940	3	20	0	0	0	1	1	15	40
AT1G08960	0	0	0	0	3	0	0	0	3
AT1G08970	0	0	0	0	0	0	0	1	1
AT1G08980	6	0	0	0	1	1	0	20	28
AT1G08990	0	0	0	0	0	0	0	8	8
AT1G09000	0	0	0	0	0	0	0	0	0
AT1G09010	0	0	0	0	0	0	0	0	0
AT1G09020	2	0	0	0	0	2	0	0	4
AT1G09030	0	0	4	0	1	0	0	0	5
AT1G09060	0	0	1	0	2	0	0	0	3
AT1G09070	8	2	0	0	0	3	1	18	32
AT1G09080	6	18	0	0	0	5	1	32	62
AT1G09090	8	1	0	0	0	6	0	5	20
AT1G09100	0	2	1	0	1	0	0	0	4
AT1G09130	0	0	1	0	8	2	0	15	26
AT1G09140	2	0	1	0	2	3	0	3	11
AT1G09150	0	0	0	0	0	0	0	0	0
AT1G09155	0	0	0	0	0	0	0	7	7
AT1G09160	0	0	0	0	0	0	0	9	9
AT1G09170	0	0	1	0	0	1	0	1	3
AT1G09180	0	0	0	0	0	0	0	0	0
AT1G09190	0	0	0	0	0	0	0	0	0
AT1G09200	9	4	0	0	0	6	3	28	50
AT1G09210	1	4	0	0	0	1	0	11	17
AT1G09220	0	0	1	0	0	0	0	0	1
AT1G09230	0	0	0	0	0	0	0	2	2
AT1G09240	5	3	3	0	1	5	2	30	49
AT1G09250	6	0	0	0	0	0	0	8	14
AT1G09270	0	0	1	0	0	1	0	0	2
AT1G09280	1	0	0	0	0	0	0	0	1
AT1G09290	0	0	0	0	0	0	0	0	0
AT1G09300	0	0	3	0	1	0	0	0	4
AT1G09310	10	9	0	0	0	15	0	27	61
AT1G09320	0	0	0	0	0	0	0	0	0
AT1G09330	0	0	0	0	0	0	0	1	1
AT1G09340	8	6	2	0	3	4	3	32	58
AT1G09350	13	9	0	0	0	1	2	2	27
AT1G09360	0	0	0	0	0	0	0	0	0
AT1G09370	0	0	0	0	0	0	0	5	5
AT1G09380	0	0	0	0	0	6	0	8	14
AT1G09390	1	1	0	0	0	3	1	9	15
AT1G09400	0	0	1	0	0	0	0	0	1
AT1G09410	0	0	0	0	0	0	0	0	0
AT1G09415	2	0	0	0	0	7	0	33	42
AT1G09420	0	0	0	3	0	2	0	17	22
AT1G09430	1	1	0	0	0	1	0	5	8
AT1G09440	0	0	2	0	1	1	0	5	9
AT1G09450	1	0	2	0	1	2	0	10	16
AT1G09460	1	0	1	0	5	2	0	11	20
AT1G09500	11	13	0	0	0	6	3	31	64
AT1G09510	0	0	0	0	0	0	0	3	3
AT1G09520	0	0	0	0	0	0	0	0	0
AT1G09530	1	2	1	0	0	0	2	7	13
AT1G09550	0	0	0	0	0	0	0	3	3
AT1G09560	4	17	1	0	0	2	0	17	41
AT1G09570	5	1	1	0	1	5	0	1	14
AT1G09575	1	0	0	0	0	1	1	10	13
AT1G09600	0	0	0	0	1	0	0	5	6
AT1G09610	0	0	0	0	0	1	1	6	8
AT1G09620	0	0	3	0	0	0	0	1	4
AT1G09630	0	4	0	0	3	0	1	11	19
AT1G09660	0	0	0	0	0	0	0	6	6
AT1G09660	0	0	0	0	1	0	0	5	6
AT1G09680	0	0	1	0	1	0	0	0	2
AT1G09700	0	0	0	0	0	0	0	0	0
AT1G09720	0	0	0	0	0	0	0	0	0
AT1G09730	0	0	0	0	0	0	0	0	0
AT1G09740	0	1	0	0	1	3	0	26	31
AT1G09750	24	23	0	0	0	9	3	32	91
AT1G09760	0	0	1	0	4	1	0	2	8
AT1G09770	0	0	0	0	0	1	0	1	2
AT1G09780	2	0	0	0	0	5	1	12	20
AT1G09790	0	0	0	0	0	3	0	10	13
AT1G09795	0	0	0	0	0	2	1	13	16
AT1G09800	0	0	0	0	1	0	0	0	1
AT1G09810	0	0	0	0	0	0	0	2	2
AT1G09815	0	0	0	0	0	0	0	4	4
AT1G09820	0	0	1	0	1	0	0	0	2
AT1G09830	1	0	0	0	0	0	1	7	9
AT1G09840	0	0	1	0	1	0	0	0	2
AT1G09850	0	0	0	0	0	0	1	14	15
AT1G09870	0	0	0	0	1	0	0	0	1
AT1G09890	0	0	1	0	0	0	0	0	1
AT1G09900	1	1	0	0	0	1	0	17	20
AT1G09910	1	0	4	0	4	0	0	1	10
AT1G09920	0	0	0	0	0	0	0	1	1
AT1G09930	3	0	0	0	0	0	0	0	3
AT1G09940	0	11	0	0	0	1	0	13	25
AT1G09950	4	2	0	0	1	3	0	13	23
AT1G09960	0	0	0	0	0	0	0	12	12
AT1G09970	6	9	1	0	0	7	0	24	47
AT1G09980	0	0	0	0	0	0	0	2	2
AT1G10000	0	0	0	0	0	0	0	0	0
AT1G10010	0	0	1	0	5	0	0	0	6
AT1G10020	3	3	0	0	0	2	1	25	34
AT1G10030	1	1	0	0	0	0	0	5	7
AT1G10050	1	0	0	0	0	0	0	7	8
AT1G10060	2	0	0	0	0	4	2	23	31
AT1G10070	12	8	0	0	0	17	3	23	63
AT1G10090	3	1	0	0	0	1	0	11	16
AT1G10090	1	0	5	0	11	0	0	9	26
AT1G10110	0	0	0	3	0	2	0	0	5
AT1G10120	2	0	1	0	2	0	0	5	10
AT1G10130	0	0	1	0	1	0	0	0	2
AT1G10140	7	19	0	0	0	5	1	34	66
AT1G10150	2	0	0	0	0	2	1	10	15
AT1G10160	0	0	0	0	0	0	0	0	0
AT1G10170	1	0	0	0	1	1	0	2	5
AT1G10180	1	0	3	0	7	0	0	5	16
AT1G10200	3	0	0	0	0	3	0	13	19
AT1G10210	4	0	0	0	0	1	0	4	9
AT1G10230	3	1	0	0	1	1	0	15	21
AT1G10240	0	0	0	0	1	0	0	0	1
AT1G10270	3	0	0	0	0	0	0	10	13
AT1G10290	0	0	0	0	0	0	0	0	0
AT1G10300	0	0	0	0	0	0	0	0	0
AT1G10310	0	0	0	0	0	0	0	9	9
AT1G10320	0	0	0	0	1	0	0	2	3
AT1G10330	0	0	0	0	0	0	0	0	0
AT1G10340	8	12	0	0	0	12	2	36	70
AT1G10350	0	0	0	0	0	0	0	0	0
AT1G10360	2	4	0	0	0	1	3	30	40
AT1G10370	23	6	0	2	0	7	5	13	56
AT1G10380	3	0	0	0	0	0	0	26	29
AT1G10390	1	0	0	0	0	2	0	0	3
AT1G10400	3	0	0	0	0	0	0	0	3
AT1G10410	2	9	1	0	1	3	0	18	34
AT1G10420	0	0	0	0	0	0	0	0	0
AT1G10430	0	0	0	0	1	1	0	0	2
AT1G10460	0	0	0	0	0	0	0	1	1
AT1G10470	8	4	0	0	1	3	1	29	46
AT1G10480	1	0	0	0	0	2	0	8	11
AT1G10490	0	0	1	0	1	0	0	2	4
AT1G10500	2	0	0	0	0	0	0	15	17
AT1G10510	0	0	3	0	0	1	0	24	28
AT1G10520	0	0	0	0	0	1	0	0	1
AT1G10522	9	3	0	0	0	6	3	29	50
AT1G10530	0	1	0	0	1	1	0	2	5
AT1G10540	0	0	0	0	0	3	0	17	20
AT1G10550	10	4	0	0	0	3	2	31	50
AT1G10560	4	0	0	0	0	1	0	10	15
AT1G10570	0	0	0	0	0	0	0	0	0
AT1G10585	3	25	1	0	1	2	1	1	34
AT1G10590	1	0	0	0	0	0	0	0	1
AT1G10610	0	0	0	0	0	2	0	0	2
AT1G10620	0	0	1	0	0	0	0	2	3
AT1G10630	0	0	0	0	0	0	0	7	7
AT1G10640	14	1	1	0	1	14	2	41	74
AT1G10650	0	0	0	0	2	0	0	4	6
AT1G10660	0	0	0	0	0	2	0	2	4
AT1G10670	0	0	0	0	0	0	0	7	7
AT1G10680	0	0	0	0	1	0	0	0	1
AT1G10690	0	0	0	0	0	4	0	6	10
AT1G10700	0	11	1	0	0	0	1	20	33
AT1G10710	1	0	0	0	0	0	0	0	1
AT1G10720	0	0	5	0	11	0	0	0	16
AT1G10730	0	0	4	0	25	0	0	1	30
AT1G10740	4	0	0	0	0	2	2	15	23
AT1G10750	0	0	1	0	2	1	0	2	6
AT1G10760	6	6	0	0	0	5	3	34	54
AT1G10770	0	2	0	0	0	9	1	12	24
AT1G10780	4	0	0	0	0	2	0	12	18
AT1G10800	0	0	0	0	0	0	0	0	0
AT1G10810	0	0	1	0	1	0	0	0	2
AT1G10830	0	0	0	0	0	0	1	25	26
AT1G10840	0	0	3	0	2	0	0	0	5
AT1G10850	5	0	0	0	1	1	1	18	26
AT1G10870	0	0	0	0	0	0	0	1	1
AT1G10880	0	0	0	0	0	0	0	0	0
AT1G10890	0	0	0	0	1	0	0	0	1
AT1G10900	1	1	2	0	1	0	0	14	19
AT1G10910	0	0	0	0	0	0	0	14	14
AT1G10920	2	0	0	0	0	0	0	0	2
AT1G10940	0	0	0	0	0	0	0	1	1
AT1G10950	3	0	0	0	0	0	0	0	3
AT1G10960	8	3	0	0	0	2	0	19	32
AT1G10970	2	0	0	0	0	2	1	8	13
AT1G10980	10	0	0	0	0	6	0	8	24
AT1G10990	4	4	0	0	0	5	0	18	31
AT1G11000	4	0	0	0	2	1	0	6	13
AT1G11020	0	0	0	0	0	0	0	1	1
AT1G11040	0	0	0	0	0	0	0	1	1
AT1G11050	4	4	0	0	0	3	1	11	23
AT1G11060	0	0	0	0	0	0	0	0	0
AT1G11070	0	0	0	0	0	0	0	3	3
AT1G11080	12	1	0	0	0	1	5	21	40
AT1G11090	0	0	0	0	0	0	0	1	1
AT1G11100	1	4	0	0	0	0	0	0	5
AT1G11120	1	0	0	0	0	2	0	2	5
AT1G11130	1	3	0	0	0	2	0	18	24
AT1G11130	0	0	0	0	0	6	0	4	10
AT1G11160	0	0	0	0	1	1	0	0	2
AT1G11170	0	1	0	0	0	0	0	11	12
AT1G11190	3	0	0	0	0	5	3	25	36
AT1G11200	0	3	0	0	0	0	0	0	3
AT1G11210	20	0	0	0	0	5	6	21	52
AT1G11220	0	0	2	0	3	0	0	0	5
AT1G11240	0	0	0	0	0	0	0	3	3
AT1G11250	0	0	0	0	0	0	0	1	1
AT1G11260	18	11	0	0	0	5	2	27	63
AT1G11270	0	0	0	0	0	0	0	1	1
AT1G11280	0	0	0	0	0	1	0	3	4
AT1G11290	0	0	0	0	2	0	0	3	5
AT1G11300	1	0	0	0	0	6	1	23	31
AT1G11310	3	6	0	0	0	0	0	24	33
AT1G11320	0	0	0	0	0	0	0	0	0
AT1G11330	5	1	8	0	6	6	1	16	43
AT1G11340	0	0	3	0	4	0	0	0	7
AT1G11350	3	5	0	0	0	5	1	35	49
AT1G11360	0	0	0	0	0	0	0	1	1
AT1G11370	0	0	0	0	0	0	0	0	0
AT1G11380	6	4	1	0	1	3	2	30	47
AT1G11390	0	0	0	0	0	0	0	1	1
AT1G11400	0	1	0	0	0	0	0	3	4
AT1G11410	1	4	0	0	0	5	0	19	29
AT1G11420	0	0	0	0	1	0	0	9	10
AT1G11430	0	0	3	0	2	1	0	17	23
AT1G11440	0	0	0	0	0	0	0	5	5
AT1G11470	0	0	0	0	0	0	0	0	0
AT1G11480	0	0	1	0	5	0	0	0	6
AT1G11530	7	1	0	0	1	6	1	25	41
AT1G11540	0	0	0	0	0	0	0	0	0
AT1G11545	25	6	1	0	0	6	2	28	68
AT1G11560	0	0	3	0	1	0	0	0	4
AT1G11570	0	0	0	0	0	0	0	0	0
AT1G11580	8	7	0	0	0	13	2	34	64
AT1G11590	0	0	0	0	0	0	0	3	3
AT1G11600	7	0	0	0	0	3	1	14	25
AT1G11610	0	1	1	0	0	0	0	0	2
AT1G11630	0	0	0	0	0	0	0	0	0
AT1G11650	0	0	0	0	0	0	0	0	0
AT1G11660	0	0	0	0	0	0	1	1	2
AT1G11670	4	2	1	0	1	9	0	24	41
AT1G11680	0	0	0	0	0	0	0	0	0
AT1G11690	0	0	1	0	0	0	0	0	1
AT1G11700	6	8	0	0	0	15	2	20	51
AT1G11710	0	0	2	0	0	0	0	0	2
AT1G11720	3	3	0	0	0	0	0	14	20
AT1G11730	0	0	0	0	0	0	0	2	2
AT1G11740	0	0	0	0	0	0	0	0	0
AT1G11750	0	0	0	0	1	0	1	28	30
AT1G11755	0	0	0	0	0	1	0	1	2
AT1G11770	0	0	0	0	0	3	0	4	7
AT1G11780	0	0	0	0	0	0	0	8	8
AT1G11790	1	0	1	0	1	0	1	12	16
AT1G11800	0	0	0	0	0	0	0	0	0
AT1G11840	1	0	0	0	0	1	2	3	7
AT1G11850	7	4	0	0	0	8	1	35	55
AT1G11860	2	8	0	0	0	2	3	27	42
AT1G11870	0	0	0	0	0	1	1	23	25
AT1G11880	0	0	0	0	0	0	0	0	0
AT1G11890	1	0	0	0	0	0	0	2	3
AT1G11900	0	0	0	0	1	0	0	0	1
AT1G11910	0	0	0	0	0	0	0	0	0
AT1G11915	0	0	2	0	0	0	0	0	2
AT1G11920	0	0	0	0	0	2	0	1	3
AT1G11930	0	0	0	0	0	0	0	2	2
AT1G11940	0	0	0	0	0	0	0	2	2
AT1G11950	0	0	0	0	0	0	0	2	2
AT1G11960	11	4	0	0	0	1	0	15	31
AT1G11970	0	0	0	0	0	0	0	0	0
AT1G11990	0	0	0	0	0	0	0	1	1
AT1G12000	3	0	0	0	0	2	1	24	30
AT1G12010	5	1	0	0	0	10	0	37	53
AT1G12020	1	0	0	0	0	0	1	16	18
AT1G12030	4	0	0	0	1	1	2	18	26
AT1G12040	0	0	0	0	0	4	0	3	7
AT1G12050	1	0	0	0	0	0	0	2	3
AT1G12070	0	0	0	0	0	4	0	4	8
AT1G12080	23	0	0	1	0	16	3	35	78
AT1G12090	6	11	0	0	0	5	0	28	50
AT1G12100	0	0	0	0	0	0	0	1	1
AT1G12110	8	2	0	0	0	8	2	29	49
AT1G12120	1	0	0	0	0	1	0	0	2
AT1G12130	0	0	0	0	6	2	0	4	12
AT1G12140	2	0	0	0	0	0	1	20	23
AT1G12150	0	0	0	0	0	1	0	0	1
AT1G12160	4	0	0	0	0	0	0	10	14
AT1G12180	0	0	0	0	0	1	0	2	3
AT1G12190	0	0	1	0	0	0	0	0	1
AT1G12200	5	7	0	0	0	3	4	20	39
AT1G12210	0	0	0	0	0	0	0	0	0
AT1G12220	1	0	0	0	0	0	0	16	17
AT1G12230	1	0	1	0	1	1	1	8	13
AT1G12240	6	4	0	0	0	7	0	21	38
AT1G12250	2	3	0	0	0	1	2	32	40
AT1G12260	0	0	0	0	0	0	0	1	1
AT1G12270	0	0	0	0	0	0	0	11	11
AT1G12280	3	0	0	0	0	0	0	18	21
AT1G12290	0	5	0	0	0	2	0	0	7
AT1G12310	0	0	0	0	1	0	0	4	5
AT1G12320	0	0	0	1	0	2	1	11	15
AT1G12330	2	0	0	0	0	1	0	29	32
AT1G12360	1	2	0	0	1	0	0	0	4
AT1G12370	7	0	3	0	4	0	0	15	29
AT1G12400	1	0	0	3	0	4	0	3	11
AT1G12410	0	0	0	0	0	0	1	13	14
AT1G12430	0	0	0	0	0	0	0	10	10
AT1G12450	1	0	0	0	0	0	0	10	11
AT1G12460	0	0	0	0	0	1	0	10	11
AT1G12470	0	0	0	0	0	0	0	0	0
AT1G12480	0	0	0	0	0	0	2	9	11
AT1G12490	0	0	0	0	0	0	0	0	0
AT1G12500	0	1	0	0	0	0	1	24	26
AT1G12520	5	0	0	0	0	3	2	24	34
AT1G12530	0	0	0	0	1	1	0	0	2
AT1G12550	2	0	0	0	0	0	0	1	3
AT1G12560	1	0	0	0	0	2	0	4	7
AT1G12570	6	0	0	0	0	8	1	21	36
AT1G12580	1	0	0	0	0	1	0	14	16
AT1G12600	0	0	0	0	0	2	0	7	9
AT1G12610	7	5	1	0	0	9	1	26	49
AT1G12620	0	0	0	0	0	0	0	0	0
AT1G12630	0	0	0	0	0	0	0	1	1
AT1G12640	1	0	0	0	0	1	1	6	9
AT1G12650	1	0	0	0	0	0	0	3	4
AT1G12680	0	0	1	0	1	0	0	0	2
AT1G12700	0	0	0	0	0	0	0	0	0
AT1G12710	2	0	0	0	0	0	1	20	23
AT1G12720	0	0	1	0	2	0	0	0	3
AT1G12730	0	0	0	0	0	0	0	0	0
AT1G12740	3	1	0	0	0	1	1	4	10
AT1G12750	0	0	0	0	0	0	0	7	7
AT1G12775	0	0	0	0	1	0	0	0	1
AT1G12780	18	3	0	0	0	15	1	22	59
AT1G12790	0	0	0	0	0	0	0	0	0
AT1G12800	4	5	1	0	1	1	2	33	47
AT1G12810	0	0	0	0	0	0	0	1	1
AT1G12820	0	0	1	0	0	0	0	1	2
AT1G12830	0	0	0	0	0	0	0	13	13
AT1G12840	0	0	0	0	1	0	0	0	1
AT1G12845	12	14	10	0	2	3	2	19	62
AT1G12850	0	0	0	0	0	1	0	0	1
AT1G12860	4	2	0	0	0	1	1	20	28
AT1G12880	4	1	0	0	0	6	1	21	33
AT1G12900	4	5	0	0	0	1	2	24	36
AT1G12910	1	0	0	0	0	0	0	0	1
AT1G12930	0	0	1	0	2	0	0	0	3
AT1G12940	0	9	1	0	1	3	2	4	20
AT1G12950	4	0	0	0	0	2	2	4	12
AT1G12960	0	0	0	0	0	0	0	0	0
AT1G12970	0	0	0	0	0	0	0	0	0
AT1G12990	3	2	0	0	0	0	0	24	29
AT1G13000	0	0	0	0	0	0	0	7	7
AT1G13020	0	0	0	0	0	2	0	0	2
AT1G13030	0	0	0	0	0	0	0	10	10
AT1G13040	0	0	1	0	0	0	0	0	1
AT1G13050	0	0	1	0	0	0	0	0	1
AT1G13070	0	0	0	0	0	0	0	2	2
AT1G13080	14	6	2	0	3	14	3	25	67
AT1G13090	3	1	0	0	0	0	1	17	22
AT1G13100	0	2	2	0	1	0	0	22	27
AT1G13110	10	13	0	0	2	6	1	34	66
AT1G13120	0	0	0	0	0	0	0	0	0
AT1G13130	0	0	0	0	0	3	0	1	4
AT1G13140	0	0	0	0	1	3	0	6	10
AT1G13150	0	0	1	0	0	4	0	4	9
AT1G13160	5	0	3	0	4	0	0	6	18
AT1G13170	0	0	0	0	0	0	0	3	3
AT1G13180	0	0	0	0	1	0	1	0	2
AT1G13190	0	0	0	0	0	0	0	0	0
AT1G13195	2	0	0	0	0	0	0	1	3
AT1G13200	0	0	0	0	0	0	0	0	0
AT1G13210	4	3	0	0	0	3	2	31	43
AT1G13220	0	0	0	0	0	0	0	2	2
AT1G13230	0	0	0	0	0	2	0	1	3
AT1G13250	0	2	0	0	0	1	1	9	13
AT1G13260	23	0	0	0	0	19	0	34	76
AT1G13270	6	0	0	0	0	2	2	36	46
AT1G13280	4	2	3	0	2	3	1	21	36
AT1G13290	1	0	0	0	0	0	0	0	1
AT1G13300	5	0	0	0	0	4	2	8	19
AT1G13310	0	0	0	0	1	0	0	0	1
AT1G13320	0	0	0	0	0	0	0	0	0
AT1G13330	0	0	0	0	0	0	0	1	1
AT1G13340	5	26	1	0	0	14	3	30	79
AT1G13370	0	0	0	0	1	0	0	0	1
AT1G13380	0	0	0	0	0	0	0	10	10
AT1G13400	0	0	0	0	1	3	0	1	5
AT1G13410	1	0	0	0	0	0	0	0	1
AT1G13420	2	0	0	0	1	4	0	7	14
AT1G13440	0	0	1	0	0	0	0	3	4
AT1G13450	1	0	0	0	0	0	0	2	3
AT1G13460	0	0	0	0	0	0	0	1	1
AT1G13470	16	12	0	0	0	11	3	47	89
AT1G13540	0	1	1	0	1	0	0	0	3
AT1G13560	0	0	0	0	0	0	0	0	0
AT1G13570	0	0	0	0	4	0	0	4	8
AT1G13580	0	0	0	0	0	0	0	1	1
AT1G13590	3	0	0	0	0	1	0	7	11
AT1G13600	4	1	0	0	0	3	6	7	21
AT1G13610	1	0	0	0	0	0	0	1	2
AT1G13630	0	0	0	0	0	0	0	0	0
AT1G13640	5	0	0	0	0	0	0	6	11
AT1G13650	18	14	1	1	0	6	3	39	82
AT1G13670	17	2	0	0	0	2	2	9	32
AT1G13680	0	0	0	0	0	0	0	1	1
AT1G13690	0	0	0	0	0	0	0	0	0
AT1G13700	6	1	0	0	0	7	2	12	28
AT1G13710	4	0	0	0	0	4	0	18	26
AT1G13730	4	0	0	0	0	4	0	10	18
AT1G13740	2	0	0	0	0	0	0	5	7
AT1G13750	5	1	0	0	0	9	2	29	46
AT1G13790	0	0	0	0	0	2	0	10	12
AT1G13800	0	0	0	0	0	0	0	0	0
AT1G13810	1	0	0	0	0	0	0	1	2
AT1G13830	0	2	0	0	0	0	0	9	11
AT1G13870	0	0	4	0	0	0	0	0	4
AT1G13880	0	0	1	0	1	0	0	1	3
AT1G13890	0	0	0	0	0	3	0	3	6
AT1G13900	0	0	0	0	0	0	0	1	1
AT1G13910	0	0	0	0	0	0	0	2	2
AT1G13920	0	0	2	0	3	1	0	0	6
AT1G13930	23	2	0	0	0	3	0	9	37
AT1G13940	0	0	0	0	0	0	0	0	0
AT1G13950	3	0	0	0	0	4	1	24	32
AT1G13960	0	0	0	0	2	0	0	3	5
AT1G13970	0	0	0	0	0	7	0	17	24
AT1G13980	0	0	0	0	0	0	0	0	0
AT1G13990	13	4	0	0	0	5	2	27	51
AT1G14000	3	0	1	0	1	0	0	3	8
AT1G14020	0	0	0	0	0	0	1	0	1
AT1G14030	0	8	0	0	1	2	1	26	38
AT1G14040	0	0	0	0	0	2	0	19	21
AT1G14060	2	0	0	0	0	2	0	1	5
AT1G14070	0	1	0	0	0	1	1	4	7
AT1G14080	0	1	0	0	0	2	2	7	12
AT1G14090	0	0	2	0	10	0	0	0	12
AT1G14100	0	0	1	0	1	1	0	2	5
AT1G14110	0	0	0	0	0	0	0	0	0
AT1G14120	14	2	0	0	0	8	9	11	44
AT1G14130	0	5	0	0	0	3	1	20	29
AT1G14140	0	0	0	0	0	0	0	7	7
AT1G14150	11	13	0	1	0	10	4	39	78
AT1G14180	1	0	0	0	0	0	0	9	10
AT1G14200	13	2	1	0	2	8	0	27	53
AT1G14210	2	0	0	0	0	4	0	14	20
AT1G14220	4	0	1	0	0	0	0	6	11
AT1G14240	0	1	1	0	1	4	0	6	13
AT1G14260	0	3	0	0	0	0	0	0	3
AT1G14270	1	4	1	0	0	0	1	24	31
AT1G14280	5	17	0	0	0	5	1	31	59
AT1G14290	2	2	0	0	0	3	3	23	33
AT1G14300	0	0	0	0	0	0	0	4	4
AT1G14310	0	0	0	0	0	0	0	6	6
AT1G14320	0	0	1	0	0	0	0	1	2
AT1G14330	2	1	0	0	1	1	0	12	17
AT1G14340	2	0	0	0	0	0	0	11	13
AT1G14345	11	13	0	0	1	1	2	36	64
AT1G14350	2	1	0	0	0	5	0	9	17
AT1G14360	4	7	0	0	0	3	0	4	18
AT1G14370	4	8	0	0	0	5	1	33	51
AT1G14380	0	0	0	0	0	1	0	8	9
AT1G14390	0	0	0	0	0	0	0	1	1
AT1G14400	0	0	0	0	0	0	0	1	1
AT1G14410	2	0	0	0	0	1	1	13	17
AT1G14420	0	0	0	0	0	6	0	11	17
AT1G14430	0	0	0	0	0	0	0	0	0
AT1G14440	5	0	1	0	1	2	1	28	38
AT1G14450	0	0	0	0	0	0	2	3	5
AT1G14460	0	0	1	0	0	1	0	4	6
AT1G14470	0	0	0	0	0	0	0	0	0
AT1G14480	12	1	0	0	0	6	1	11	31
AT1G14490	0	0	3	0	0	0	0	4	7
AT1G14510	0	0	0	0	0	0	0	0	0
AT1G14530	1	0	0	0	0	2	0	7	10
AT1G14540	10	22	0	0	0	1	0	5	38
AT1G14550	5	1	0	0	0	0	0	0	6
AT1G14560	0	0	0	0	0	0	0	0	0
AT1G14570	0	0	0	0	1	0	0	0	1
AT1G14580	1	1	0	0	0	3	0	23	28
AT1G14610	0	0	0	0	0	0	0	1	1
AT1G14620	2	0	0	0	0	2	1	17	22
AT1G14640	0	0	0	0	0	0	0	0	0
AT1G14650	0	0	0	0	0	0	0	0	0
AT1G14660	0	0	0	0	0	0	0	1	1
AT1G14670	0	0	0	0	0	0	0	7	7
AT1G14680	0	0	0	0	1	0	0	1	2
AT1G14685	0	0	3	0	0	3	0	2	8
AT1G14687	1	0	2	0	1	0	0	4	8
AT1G14700	7	10	1	1	0	2	0	36	57
AT1G14710	1	0	0	0	0	3	1	10	15
AT1G14720	0	1	0	0	0	3	0	18	22
AT1G14730	0	0	0	0	1	1	1	13	16
AT1G14740	5	0	0	0	4	0	0	8	17
AT1G14750	0	0	0	0	0	0	0	0	0
AT1G14760	0	0	0	0	0	0	0	0	0
AT1G14770	0	0	1	0	1	0	0	2	4
AT1G14780	3	13	0	0	0	0	0	13	29
AT1G14790	4	1	1	0	0	1	2	9	18
AT1G14800	0	0	0	0	0	0	0	0	0
AT1G14810	2	0	0	0	0	1	1	22	26
AT1G14820	0	0	0	0	0	0	0	10	10
AT1G14830	0	0	0	0	0	0	0	3	3
AT1G14840	1	0	0	0	0	5	0	15	21
AT1G14850	0	0	0	0	2	0	0	5	7
AT1G14890	9	3	0	0	0	9	4	24	49
AT1G14900	5	0	0	0	0	2	1	32	40
AT1G14910	0	0	2	0	0	0	0	0	2
AT1G14920	8	4	1	0	1	1	1	16	32
AT1G14930	0	0	2	0	0	3	1	5	11
AT1G14940	0	0	0	0	0	0	0	6	6
AT1G14950	0	0	0	0	0	2	1	9	12
AT1G14960	1	0	1	0	2	5	0	8	17
AT1G14970	0	0	0	0	0	0	0	2	2
AT1G14980	7	0	0	0	0	3	0	10	20
AT1G14990	1	0	0	0	0	0	1	2	4
AT1G15000	0	0	1	0	1	1	1	18	22
AT1G15010	19	11	0	0	0	20	1	32	83
AT1G15020	0	0	0	0	0	0	0	0	0
AT1G15040	11	4	1	0	4	6	2	8	36
AT1G15050	0	0	1	0	0	0	0	2	3
AT1G15060	0	0	0	0	3	0	0	1	4
AT1G15080	0	0	2	0	2	0	0	0	4
AT1G15100	3	0	0	0	0	6	1	20	30
AT1G15110	0	0	2	0	3	0	0	14	19
AT1G15120	0	0	0	0	0	0	1	6	7
AT1G15130	0	0	0	0	0	0	0	0	0
AT1G15140	0	0	1	0	2	0	1	37	41
AT1G15170	2	0	0	0	0	0	0	11	13
AT1G15180	1	7	0	1	0	6	2	28	45
AT1G15190	0	0	0	0	0	0	0	0	0
AT1G15200	0	0	0	0	0	0	0	0	0
AT1G15210	5	0	0	0	0	4	0	12	21
AT1G15220	0	0	0	0	0	0	0	0	0
AT1G15230	0	0	0	0	0	0	0	3	3
AT1G15250	3	0	0	0	0	1	0	8	12
AT1G15260	4	19	0	0	0	7	1	25	56
AT1G15270	3	0	1	0	0	1	2	1	8
AT1G15280	0	0	1	0	0	0	0	0	1
AT1G15290	5	10	0	0	0	7	0	18	40
AT1G15300	0	0	0	0	0	0	0	0	0
AT1G15310	0	0	1	0	1	0	0	0	2
AT1G15320	0	0	2	0	7	0	0	0	9
AT1G15330	4	0	0	0	1	3	1	5	14
AT1G15340	1	0	0	0	0	4	1	11	17
AT1G15350	3	0	1	0	1	0	0	10	15
AT1G15360	0	0	2	0	0	8	0	5	15
AT1G15370	0	0	3	0	15	0	0	1	19
AT1G15380	8	5	3	0	4	13	3	19	55
AT1G15390	0	0	0	0	0	1	1	21	23
AT1G15400	4	0	6	0	2	1	0	12	25
AT1G15410	1	3	0	0	0	3	0	14	21
AT1G15420	2	0	0	0	0	0	0	6	8
AT1G15430	2	10	0	0	0	3	0	12	27
AT1G15440	5	0	0	0	0	0	0	8	13
AT1G15460	0	0	0	0	2	2	0	3	7
AT1G15470	0	0	0	0	1	0	1	4	6
AT1G15480	1	0	0	0	0	0	0	7	8
AT1G15490	0	0	0	0	1	0	0	0	1
AT1G15510	2	1	0	0	0	0	0	5	8
AT1G15520	10	24	0	0	0	4	1	6	45
AT1G15530	0	0	1	0	0	0	0	0	1
AT1G15550	13	2	0	0	1	6	3	25	50
AT1G15570	5	0	0	0	0	1	0	9	15
AT1G15580	2	0	1	0	5	0	0	2	10
AT1G15590	0	0	0	0	0	0	0	0	0
AT1G15600	0	0	2	0	1	0	0	0	3
AT1G15640	4	1	0	0	0	0	0	0	5
AT1G15660	5	0	0	0	0	0	0	14	19
AT1G15670	15	17	0	0	0	11	3	19	65
AT1G15690	0	0	0	0	0	0	0	0	0
AT1G15700	0	0	0	0	0	0	0	0	0
AT1G15710	0	0	0	0	0	0	1	3	4
AT1G15720	0	0	0	0	0	0	0	0	0
AT1G15730	0	0	0	0	0	0	0	34	34
AT1G15740	11	0	0	0	0	2	0	9	22
AT1G15750	1	0	0	0	1	0	0	2	4
AT1G15780	0	0	4	0	4	0	0	1	9
AT1G15790	4	3	0	0	0	2	3	16	28
AT1G15810	0	0	0	0	0	0	0	4	4
AT1G15820	4	4	0	0	0	7	2	27	44
AT1G15830	0	0	0	0	0	0	0	0	0
AT1G15840	0	0	0	0	0	0	0	0	0
AT1G15850	0	0	0	0	0	0	0	0	0
AT1G15860	0	0	0	0	0	0	0	0	0
AT1G15870	0	0	0	0	12	1	0	1	14
AT1G15880	2	0	0	3	2	2	0	1	10
AT1G15890	2	0	0	0	1	0	0	18	21
AT1G15900	0	0	0	0	0	0	0	0	0
AT1G15920	0	0	0	0	0	0	0	1	1
AT1G15930	3	1	0	0	0	0	0	6	10
AT1G15940	1	0	0	0	0	2	0	17	20
AT1G15950	3	0	0	0	0	0	0	5	8
AT1G15960	2	0	0	0	0	1	0	16	19
AT1G15980	8	8	0	1	0	6	3	34	60
AT1G15990	0	0	0	0	0	0	0	0	0
AT1G16000	0	0	2	0	2	3	2	11	20
AT1G16010	0	0	1	0	1	0	0	0	2
AT1G16020	0	0	0	0	3	0	0	0	3
AT1G16030	10	8	0	0	0	5	1	9	33
AT1G16040	0	0	0	0	0	0	0	0	0
AT1G16060	1	0	1	0	1	4	0	13	20
AT1G16070	2	0	4	0	2	2	0	8	18
AT1G16080	0	0	0	0	0	0	1	28	29
AT1G16090	0	10	0	0	0	0	0	0	10
AT1G16130	3	6	2	0	6	0	0	22	39
AT1G16150	0	4	0	0	0	1	0	1	6
AT1G16160	0	0	0	0	0	0	0	0	0
AT1G16170	5	1	0	0	0	1	1	35	43
AT1G16180	0	0	0	0	0	0	0	0	0
AT1G16190	0	0	0	0	0	0	0	0	0
AT1G16210	2	0	0	0	0	0	0	0	2
AT1G16220	0	0	0	0	0	0	0	2	2
AT1G16240	1	0	0	0	0	0	0	1	2
AT1G16260	5	0	0	2	0	11	1	34	53
AT1G16280	2	0	0	0	0	0	0	3	5
AT1G16290	0	0	1	0	0	2	0	2	5
AT1G16310	3	0	0	0	1	6	0	8	18
AT1G16330	1	0	0	0	0	0	0	7	8
AT1G16340	0	0	0	0	1	0	1	10	12
AT1G16350	0	1	0	0	0	3	1	7	12
AT1G16360	0	0	0	0	1	3	0	2	6
AT1G16370	7	4	0	0	0	2	3	23	39
AT1G16380	0	0	0	0	0	0	0	0	0
AT1G16390	6	0	0	0	0	1	1	28	36
AT1G16420	8	17	0	0	0	2	0	7	34
AT1G16440	0	0	0	0	0	1	0	0	1
AT1G16460	0	2	0	0	0	0	0	1	3
AT1G16470	0	1	0	0	0	0	0	0	1
AT1G16480	0	0	1	0	0	0	0	0	1
AT1G16490	0	0	1	0	1	0	0	6	8
AT1G16500	0	0	3	0	0	2	1	6	12
AT1G16510	0	0	0	0	0	1	1	9	11
AT1G16520	3	0	0	0	0	0	0	20	23
AT1G16530	1	0	0	0	0	3	1	12	17
AT1G16540	0	1	2	0	0	0	0	4	7
AT1G16560	3	0	0	0	0	0	1	5	9
AT1G16570	0	0	1	0	0	0	0	0	1
AT1G16590	0	0	0	0	0	0	0	2	2
AT1G16610	2	0	7	0	4	0	0	2	15
AT1G16640	0	0	0	0	0	1	0	0	1
AT1G16650	0	0	0	0	0	0	0	0	0
AT1G16670	3	5	0	0	0	4	0	15	27
AT1G16680	0	0	0	0	1	0	0	0	1
AT1G16690	0	0	0	0	0	0	0	0	0
AT1G16705	0	0	0	0	0	6	0	21	27
AT1G16710	0	0	0	0	0	0	0	0	0
AT1G16720	9	4	0	0	0	2	2	27	44
AT1G16730	0	0	0	0	2	4	0	7	13
AT1G16740	0	0	0	0	0	0	1	3	4
AT1G16750	0	2	0	0	0	1	0	11	14
AT1G16760	0	0	0	0	0	0	0	1	1
AT1G16770	0	0	0	0	0	2	0	6	8
AT1G16780	0	0	0	0	2	0	0	8	10
AT1G16790	4	0	0	0	1	1	0	2	8
AT1G16800	0	0	0	0	1	0	0	0	1
AT1G16810	0	0	3	0	3	0	0	1	7
AT1G16820	0	0	0	0	0	0	0	0	0
AT1G16830	2	0	0	0	0	0	0	0	2
AT1G16840	0	0	2	0	0	0	0	3	5
AT1G16850	24	5	0	0	0	1	3	30	63
AT1G16870	0	0	0	0	1	0	0	5	6
AT1G16880	2	4	1	0	1	4	0	28	40
AT1G16900	0	0	0	0	0	0	0	8	8
AT1G16910	0	0	0	0	0	0	0	0	0
AT1G16920	4	0	0	0	0	0	1	16	21
AT1G16940	0	0	3	0	0	0	0	0	3
AT1G16950	0	0	0	0	0	0	0	1	1
AT1G16970	0	0	0	0	0	0	0	0	0
AT1G16980	0	0	0	0	0	0	0	2	2
AT1G17000	0	0	0	0	1	0	0	0	1
AT1G17010	0	0	0	0	0	2	0	5	7
AT1G17020	6	6	0	0	1	8	3	20	44
AT1G17040	0	0	0	0	0	0	0	1	1
AT1G17050	10	3	1	0	0	3	0	24	41
AT1G17060	5	1	0	0	0	0	1	23	30
AT1G17070	0	0	0	0	0	0	0	0	0
AT1G17080	3	0	1	0	0	0	0	5	9
AT1G17090	4	0	0	0	0	1	1	11	17
AT1G17100	19	6	0	0	0	2	0	17	44
AT1G17110	0	0	0	0	0	0	0	0	0
AT1G17120	0	0	0	0	0	0	0	0	0
AT1G17130	0	0	0	0	0	0	0	1	1
AT1G17140	2	0	0	0	0	1	0	25	28
AT1G17145	3	0	6	0	6	0	0	3	18
AT1G17150	0	0	1	0	2	0	0	0	3
AT1G17160	1	0	0	0	0	1	0	1	3
AT1G17170	8	18	0	0	0	10	7	18	61
AT1G17180	7	2	0	0	0	6	2	8	25
AT1G17190	4	2	2	0	10	4	1	24	47
AT1G17200	3	8	0	0	0	0	0	23	34
AT1G17210	0	0	0	0	0	0	0	0	0
AT1G17220	4	6	0	0	0	1	0	33	44
AT1G17230	2	0	0	0	0	0	0	16	18
AT1G17240	0	0	0	0	0	0	0	0	0
AT1G17250	1	0	0	0	0	0	0	6	7
AT1G17260	0	0	0	0	0	0	0	4	4
AT1G17300	0	0	0	0	0	0	0	1	1
AT1G17310	0	0	0	0	0	0	0	3	3
AT1G17330	1	0	1	0	2	0	0	3	7
AT1G17340	1	0	0	0	0	1	0	25	27
AT1G17350	0	0	0	0	0	0	0	6	6
AT1G17360	1	0	0	0	0	0	0	16	17
AT1G17370	0	0	0	0	0	0	0	0	0
AT1G17380	14	19	0	0	0	16	2	24	75
AT1G17390	0	0	0	0	0	0	0	0	0
AT1G17410	0	0	0	0	0	0	0	0	0
AT1G17420	20	15	0	0	1	12	1	30	79
AT1G17430	9	2	0	0	0	3	1	17	32
AT1G17440	0	0	0	0	0	0	0	0	0
AT1G17455	1	0	0	0	1	0	1	0	3
AT1G17460	0	0	0	0	0	3	0	7	10
AT1G17470	0	0	0	0	0	1	0	0	1
AT1G17480	0	0	0	0	0	0	0	3	3
AT1G17490	0	0	0	0	0	0	0	0	0
AT1G17500	1	0	0	0	0	0	0	1	2
AT1G17510	0	0	2	0	2	2	1	5	12
AT1G17520	0	0	0	0	1	0	0	0	1
AT1G17530	5	0	0	0	0	2	1	2	10
AT1G17540	0	0	1	0	0	1	0	3	5
AT1G17545	0	0	0	0	1	0	0	0	1
AT1G17550	0	0	0	0	0	0	0	4	4
AT1G17560	3	0	0	0	0	0	1	18	22
AT1G17580	0	0	0	0	0	0	0	0	0
AT1G17590	2	0	0	1	0	4	0	2	9
AT1G17600	2	0	0	0	0	0	1	27	30
AT1G17610	3	1	0	0	0	0	1	36	41
AT1G17615	0	0	0	0	0	1	0	0	1
AT1G17620	4	2	0	0	0	6	0	27	39
AT1G17630	0	0	0	0	1	0	0	0	1
AT1G17640	0	0	2	0	4	0	0	3	9
AT1G17650	2	7	0	0	0	3	3	35	50
AT1G17665	3	1	1	0	0	0	0	8	13
AT1G17680	0	0	0	0	0	0	0	0	0
AT1G17690	0	0	0	0	0	0	0	0	0
AT1G17700	5	0	1	1	1	0	1	32	41
AT1G17710	1	0	0	0	0	2	2	6	11
AT1G17720	4	1	1	0	2	3	0	2	13
AT1G17730	0	0	0	0	0	0	0	0	0
AT1G17744	0	0	0	0	0	0	0	0	0
AT1G17745	17	10	0	0	0	4	3	32	66
AT1G17750	4	5	0	0	0	1	0	3	13
AT1G17760	0	0	0	0	0	0	0	1	1
AT1G17790	0	0	0	0	0	0	0	0	0
AT1G17800	0	0	0	0	0	0	0	1	1
AT1G17810	4	0	0	0	1	4	1	10	20
AT1G17830	3	3	0	0	0	5	2	9	22
AT1G17840	1	9	0	0	0	1	0	18	29
AT1G17850	0	0	0	0	0	1	1	7	9
AT1G17860	1	17	0	0	0	5	1	16	40
AT1G17870	8	0	0	0	0	2	0	1	11
AT1G17880	1	0	0	0	0	1	1	6	9
AT1G17890	0	0	0	0	0	0	1	1	2
AT1G17910	0	0	2	0	0	0	0	0	2
AT1G17920	0	0	0	0	3	2	0	7	12
AT1G17930	0	0	1	0	0	0	0	0	1
AT1G17950	0	0	0	0	0	1	0	9	10
AT1G17960	0	0	0	0	0	1	0	2	3
AT1G17970	2	7	0	0	2	0	1	31	43
AT1G17980	2	0	0	0	0	0	0	1	3
AT1G18030	0	0	0	0	0	0	0	0	0
AT1G18040	0	0	0	0	0	0	0	3	3
AT1G18050	0	0	0	0	2	0	0	0	2
AT1G18060	5	7	2	0	2	1	4	31	52
AT1G18070	0	0	0	0	0	2	0	0	2
AT1G18080	0	0	0	0	0	2	0	5	7
AT1G18090	3	0	0	0	0	1	1	6	11
AT1G18100	1	0	0	0	0	2	1	10	14
AT1G18130	0	0	0	0	1	0	0	0	1
AT1G18140	0	0	4	0	3	5	0	9	21
AT1G18150	1	0	0	0	0	0	0	2	3
AT1G18160	0	0	0	0	0	0	0	0	0
AT1G18170	2	0	0	0	1	0	1	34	38
AT1G18180	2	0	0	0	0	1	0	8	11
AT1G18190	0	0	0	0	0	0	0	4	4
AT1G18210	3	5	0	0	0	1	0	6	15
AT1G18220	0	0	0	0	5	0	0	0	5
AT1G18250	17	1	0	0	0	7	3	36	64
AT1G18260	0	0	0	0	0	0	0	0	0
AT1G18270	5	0	1	0	0	1	0	8	15
AT1G18280	2	0	0	0	0	5	0	6	13
AT1G18290	0	1	0	0	0	1	0	0	2
AT1G18310	0	0	0	0	0	0	0	0	0
AT1G18330	18	7	0	0	0	13	7	19	64
AT1G18340	0	0	0	0	0	0	0	0	0
AT1G18350	0	0	0	0	0	0	0	0	0
AT1G18360	3	7	1	0	4	3	2	13	33
AT1G18370	13	1	0	0	0	3	1	30	48
AT1G18380	3	19	1	0	0	0	0	22	45
AT1G18390	4	18	0	0	0	2	0	31	55
AT1G18400	5	0	0	0	2	5	2	36	50
AT1G18410	0	0	0	0	1	0	0	0	1
AT1G18440	0	0	0	0	0	0	1	11	12
AT1G18450	0	0	0	0	0	0	0	3	3
AT1G18460	0	2	0	0	1	0	1	2	6
AT1G18470	2	0	0	0	0	1	0	11	14
AT1G18480	1	0	0	0	0	0	0	0	1
AT1G18485	0	0	0	0	0	0	0	23	23
AT1G18490	0	0	0	0	0	0	0	1	1
AT1G18500	0	0	0	0	0	0	0	7	7
AT1G18510	0	0	0	0	0	0	0	0	0
AT1G18520	0	0	0	0	0	2	0	7	9
AT1G18530	0	0	0	0	0	0	0	0	0
AT1G18540	4	1	0	0	0	1	0	9	15
AT1G18550	0	0	0	0	0	0	0	0	0
AT1G18560	0	0	0	0	0	0	0	0	0
AT1G18570	12	12	1	0	2	8	1	35	71
AT1G18580	0	0	0	0	0	0	0	0	0
AT1G18590	15	5	0	1	0	11	1	31	64
AT1G18600	1	0	0	0	0	1	1	4	7
AT1G18610	0	0	1	0	0	0	0	0	1
AT1G18620	9	17	0	0	0	2	3	32	63
AT1G18630	0	0	0	0	0	0	0	1	1
AT1G18640	0	0	1	0	2	0	1	9	13
AT1G18650	6	10	2	0	3	1	1	26	49
AT1G18660	4	0	0	0	0	1	0	2	7
AT1G18670	0	0	0	0	0	1	0	4	5
AT1G18680	0	0	0	0	0	0	0	0	0
AT1G18690	0	0	0	0	0	0	0	0	0
AT1G18700	0	0	0	0	0	0	0	0	0
AT1G18710	7	3	0	0	0	3	1	29	43
AT1G18720	3	0	1	0	1	0	0	4	9
AT1G18730	5	6	0	0	0	4	3	38	56
AT1G18740	9	1	0	0	8	10	1	25	54
AT1G18750	0	0	0	0	0	0	0	0	0
AT1G18800	3	0	0	0	0	0	0	5	8
AT1G18810	9	6	0	0	0	6	1	35	57
AT1G18830	0	0	0	0	0	0	0	0	0
AT1G18840	0	0	0	0	1	1	0	17	19
AT1G18850	6	0	2	0	4	0	0	11	23
AT1G18860	0	3	0	0	0	0	1	2	6
AT1G18870	11	3	0	0	0	2	7	7	30
AT1G18880	4	0	0	0	0	3	2	21	30
AT1G18890	3	7	0	0	0	2	0	19	31
AT1G18900	0	0	0	0	0	0	0	0	0
AT1G18910	0	0	0	1	0	0	0	6	7
AT1G18940	0	0	0	0	0	1	0	6	7
AT1G18950	0	0	0	0	0	0	0	2	2
AT1G18970	0	1	0	0	5	4	1	6	17
AT1G18980	3	1	0	0	0	6	0	8	18
AT1G18990	0	0	0	0	0	3	0	4	7
AT1G19000	0	1	0	0	0	1	0	13	15
AT1G19010	0	0	0	0	0	0	0	0	0
AT1G19020	28	29	0	0	1	17	1	35	111
AT1G19025	1	0	0	0	0	1	0	0	2
AT1G19030	0	0	0	0	0	0	0	0	0
AT1G19040	0	0	0	0	0	0	0	0	0
AT1G19050	16	14	0	0	2	5	2	25	64
AT1G19060	0	0	1	0	2	0	0	0	3
AT1G19090	0	0	0	0	0	0	0	1	1
AT1G19100	0	0	0	0	0	0	0	5	5
AT1G19110	0	0	0	0	0	0	0	0	0
AT1G19120	0	0	0	0	0	0	0	0	0
AT1G19130	0	0	0	0	0	1	0	2	3
AT1G19140	3	0	1	0	0	0	0	3	7
AT1G19150	6	13	0	0	0	6	4	36	65
AT1G19160	0	0	0	0	0	0	0	0	0
AT1G19170	0	0	0	0	0	0	0	3	3
AT1G19180	33	23	0	0	0	18	6	22	102
AT1G19190	0	0	2	0	3	0	0	9	14
AT1G19200	0	1	0	0	0	1	0	8	10
AT1G19210	3	6	0	0	0	7	0	9	25
AT1G19220	0	0	0	0	0	0	0	2	2
AT1G19230	0	0	0	0	0	1	0	12	13
AT1G19240	0	0	1	0	5	0	0	1	7
AT1G19250	13	25	0	0	0	10	2	6	56
AT1G19270	0	1	0	0	0	0	0	0	1
AT1G19290	0	0	0	0	0	0	0	0	0
AT1G19300	5	1	0	0	0	3	0	20	29
AT1G19310	1	0	0	0	0	0	0	8	9
AT1G19320	0	4	0	0	0	0	0	3	7
AT1G19330	0	1	0	0	0	3	0	15	19
AT1G19340	0	0	1	0	0	0	0	0	1
AT1G19360	2	1	0	0	0	0	0	1	4
AT1G19370	4	0	0	0	0	0	0	3	7
AT1G19380	14	13	0	0	0	10	4	34	75
AT1G19390	0	0	0	0	0	0	0	0	0
AT1G19410	0	0	0	0	0	0	0	0	0
AT1G19430	0	0	0	0	0	0	0	0	0
AT1G19440	3	1	1	0	0	2	1	25	33
AT1G19450	9	4	0	0	0	4	2	29	48
AT1G19480	0	0	1	0	0	0	0	0	1
AT1G19485	0	0	0	0	0	0	0	0	0
AT1G19500	0	0	2	0	4	4	0	12	22
AT1G19510	4	0	0	0	0	0	1	21	26
AT1G19520	2	0	0	0	0	0	0	7	9
AT1G19520	1	1	0	0	0	3	0	9	14
AT1G19530	9	2	0	0	0	9	4	15	39
AT1G19540	8	0	0	0	0	5	2	14	29
AT1G19580	0	0	0	0	0	0	0	1	1
AT1G19600	1	0	0	0	0	1	0	4	6
AT1G19610	12	15	0	0	0	12	2	15	56
AT1G19620	0	0	1	0	0	0	0	0	1
AT1G19630	2	0	0	0	0	2	0	4	8
AT1G19640	10	9	0	0	0	10	1	34	64
AT1G19650	0	1	0	0	0	3	0	13	17
AT1G19670	14	3	2	0	1	8	1	21	50
AT1G19680	1	1	0	0	0	0	0	1	3
AT1G19690	0	0	0	0	0	1	1	12	14
AT1G19700	2	0	0	0	0	0	0	4	6
AT1G19710	0	0	0	0	0	0	1	4	5
AT1G19715	0	1	2	0	0	0	0	27	30
AT1G19730	0	0	2	0	4	0	0	11	17
AT1G19740	0	2	0	0	0	1	1	23	27
AT1G19770	4	0	0	0	0	8	1	27	40
AT1G19780	1	0	0	0	0	0	0	1	2
AT1G19800	0	0	0	0	0	0	0	5	5
AT1G19830	4	0	0	0	0	5	0	14	23
AT1G19835	1	1	0	0	0	3	1	9	15
AT1G19850	6	3	6	0	10	1	0	31	57
AT1G19860	0	0	0	0	0	0	0	0	0
AT1G19870	1	0	0	0	0	0	1	13	15
AT1G19880	0	0	0	0	0	0	0	2	2
AT1G19890	0	0	0	0	0	3	0	2	5
AT1G19900	4	0	0	0	0	1	0	13	18
AT1G19920	1	1	0	0	0	1	1	13	17
AT1G19930	0	0	0	0	0	0	0	0	0
AT1G19940	0	0	1	0	0	2	2	10	15
AT1G19950	0	1	1	0	0	1	1	5	9
AT1G19960	25	9	0	0	0	18	3	40	95
AT1G19970	1	0	0	0	0	0	0	16	17
AT1G19980	0	0	0	0	0	0	0	8	8
AT1G20010	8	16	0	0	0	4	0	15	43
AT1G20020	7	3	0	0	0	3	2	35	50
AT1G20030	6	7	0	3	0	1	0	9	26
AT1G20050	0	0	0	0	0	0	0	6	6
AT1G20070	16	10	0	0	0	6	2	18	52
AT1G20080	0	0	1	0	1	0	0	0	2
AT1G20090	0	0	0	0	0	1	1	3	5
AT1G20100	0	0	0	0	1	0	0	0	1
AT1G20110	0	0	1	0	3	0	0	0	4
AT1G20120	0	0	1	0	3	2	2	11	19
AT1G20135	0	0	0	0	0	3	0	2	5
AT1G20150	0	0	0	0	3	4	0	3	10
AT1G20160	13	1	0	0	0	8	1	22	45
AT1G20180	2	0	0	0	2	0	0	7	11
AT1G20190	20	15	0	0	0	6	1	31	73
AT1G20200	0	0	0	0	0	0	0	0	0
AT1G20220	2	0	0	0	0	2	0	10	14
AT1G20230	0	0	0	0	0	0	0	0	0
AT1G20270	0	0	0	0	0	0	0	1	1
AT1G20280	0	0	0	0	0	0	0	0	0
AT1G20290	0	0	0	0	0	0	0	0	0
AT1G20300	3	0	0	0	0	0	0	2	5
AT1G20310	1	9	0	0	0	2	0	6	18
AT1G20330	0	0	1	0	0	0	1	9	11
AT1G20340	5	0	0	0	2	4	2	22	35
AT1G20350	3	1	0	0	0	4	0	26	34
AT1G20370	4	0	2	0	0	0	0	2	8
AT1G20380	0	0	0	0	0	0	0	0	0
AT1G20390	1	0	2	0	2	0	0	8	13
AT1G20400	0	0	0	0	2	0	0	0	2
AT1G20410	0	0	0	0	0	0	0	1	1
AT1G20430	0	0	0	0	0	1	0	10	11
AT1G20440	14	8	0	0	0	15	0	24	61
AT1G20450	22	5	0	0	0	13	1	13	54
AT1G20480	0	0	0	0	0	0	0	0	0
AT1G20490	0	0	0	0	0	0	0	0	0
AT1G20510	5	4	0	0	0	8	1	29	47
AT1G20520	0	0	0	0	0	0	0	0	0
AT1G20530	0	0	0	0	1	0	0	0	1
AT1G20540	0	0	0	0	0	0	0	3	3
AT1G20550	0	0	0	0	0	0	0	5	5
AT1G20560	0	1	0	0	0	0	0	3	4
AT1G20575	0	0	0	0	0	0	0	0	0
AT1G20580	1	0	1	0	1	0	0	4	7
AT1G20620	2	1	0	0	0	1	0	17	21
AT1G20630	1	0	0	0	0	3	0	20	24
AT1G20640	1	0	2	0	0	2	1	5	11
AT1G20650	3	13	0	0	0	0	0	15	31
AT1G20670	0	0	1	0	1	0	0	0	2
AT1G20680	0	0	0	0	0	0	0	0	0
AT1G20690	0	0	1	0	2	0	0	0	3
AT1G20693	3	0	0	0	0	1	0	2	6
AT1G20696	3	0	0	0	0	2	0	2	7
AT1G20700	0	0	0	0	0	2	0	3	5
AT1G20720	1	0	1	0	0	0	0	0	2
AT1G20730	0	0	1	0	1	0	0	0	2
AT1G20750	0	0	0	0	0	0	0	0	0
AT1G20760	0	0	0	0	0	0	0	0	0
AT1G20770	0	0	0	0	0	0	1	0	1
AT1G20780	0	0	0	0	0	0	0	11	11
AT1G20800	0	0	0	0	1	0	0	0	1
AT1G20810	1	0	0	0	0	0	1	36	38
AT1G20823	15	5	0	0	0	7	1	14	42
AT1G20830	0	0	0	0	0	1	1	13	15
AT1G20840	9	0	0	0	0	3	1	23	36
AT1G20850	3	0	2	0	2	8	0	22	37
AT1G20860	0	0	0	0	0	0	0	0	0
AT1G20870	0	0	5	0	1	0	0	7	13
AT1G20880	0	0	0	0	0	0	0	5	5
AT1G20890	2	0	0	0	0	0	0	1	3
AT1G20900	1	0	0	0	0	2	0	9	12
AT1G20910	0	0	0	0	0	0	0	0	0
AT1G20920	0	0	0	0	0	0	0	0	0
AT1G20930	2	0	0	0	0	3	1	15	21
AT1G20940	0	0	0	0	0	0	0	1	1
AT1G20950	3	0	1	0	1	2	0	12	19
AT1G20960	0	0	0	0	0	0	0	1	1
AT1G20980	0	0	0	0	0	1	0	10	11
AT1G21000	5	3	1	0	0	5	3	32	49
AT1G21010	6	15	0	0	0	5	0	23	49
AT1G21050	2	4	0	0	0	4	0	11	21
AT1G21060	2	1	0	0	0	1	0	14	18
AT1G21065	2	0	0	0	0	0	1	28	31
AT1G21070	1	0	0	0	1	1	1	6	10
AT1G21080	3	0	0	0	0	0	0	1	4
AT1G21090	4	0	1	0	2	1	0	25	33
AT1G21100	13	17	0	0	0	7	2	15	54
AT1G21120	18	21	0	0	0	3	1	3	46
AT1G21130	13	8	0	0	0	9	2	39	71
AT1G21140	7	0	0	0	0	3	0	18	28
AT1G21160	0	0	0	0	0	0	0	0	0
AT1G21170	0	0	0	0	0	0	0	0	0
AT1G21190	0	0	0	0	0	1	0	1	2
AT1G21200	1	0	0	0	0	0	0	4	5
AT1G21210	0	0	0	0	0	0	0	0	0
AT1G21220	0	0	0	0	0	0	0	0	0
AT1G21230	0	0	0	0	0	1	0	0	1
AT1G21240	4	26	0	0	0	3	1	6	40
AT1G21250	9	4	1	0	1	19	3	38	75
AT1G21270	4	3	3	0	0	10	2	41	63
AT1G21290	0	0	0	0	3	0	0	0	3
AT1G21300	0	0	0	0	0	0	0	0	0
AT1G21310	8	14	0	0	0	16	2	23	63
AT1G21320	0	0	0	0	0	0	0	0	0
AT1G21340	0	0	2	0	7	0	0	0	9
AT1G21350	1	0	2	0	4	0	2	35	44
AT1G21360	4	0	2	0	2	3	0	6	17
AT1G21370	2	0	0	0	0	1	0	1	4
AT1G21380	0	0	0	0	0	0	0	1	1
AT1G21410	4	2	0	0	0	1	1	16	24
AT1G21430	0	0	0	0	0	0	0	0	0
AT1G21440	5	7	1	0	3	4	3	13	36
AT1G21450	2	2	0	0	1	0	1	6	12
AT1G21460	0	0	0	0	0	3	0	25	28
AT1G21480	0	0	0	0	6	0	0	0	6
AT1G21500	5	9	0	0	0	7	5	36	62
AT1G21510	0	0	4	0	0	0	0	0	4
AT1G21540	0	0	0	0	0	4	0	10	14
AT1G21550	7	17	0	0	0	4	1	20	49
AT1G21560	1	1	0	0	0	0	0	16	18
AT1G21570	0	0	0	0	1	0	0	0	1
AT1G21580	1	0	0	0	3	5	0	5	14
AT1G21590	2	1	0	0	0	2	0	18	23
AT1G21600	0	1	0	0	0	0	0	24	25
AT1G21610	0	0	0	0	0	0	0	0	0
AT1G21630	0	0	3	0	1	0	0	0	4
AT1G21640	1	0	0	0	0	0	1	15	17
AT1G21650	2	0	0	0	0	0	0	14	16
AT1G21660	0	0	0	0	0	0	0	0	0
AT1G21670	3	3	0	0	0	2	2	26	36
AT1G21680	9	1	0	0	0	5	3	21	39
AT1G21690	1	0	1	0	0	0	0	6	8
AT1G21700	0	0	0	0	0	0	0	0	0
AT1G21710	0	0	0	0	0	0	0	0	0
AT1G21720	0	0	1	0	2	0	0	0	3
AT1G21730	0	0	0	0	0	0	0	2	2
AT1G21740	0	0	0	0	0	0	0	6	6
AT1G21750	1	4	1	0	0	4	2	9	21
AT1G21760	1	0	0	0	0	0	0	3	4
AT1G21770	1	0	0	0	0	5	0	3	9
AT1G21780	3	0	0	0	0	0	0	8	11
AT1G21790	8	5	0	0	0	0	1	5	19
AT1G21810	1	0	0	0	0	0	0	8	9
AT1G21830	3	1	0	0	0	1	1	15	21
AT1G21830	0	0	0	0	0	0	0	2	2
AT1G21840	0	0	0	0	0	0	0	0	0
AT1G21850	5	0	1	0	3	0	0	1	10
AT1G21860	0	0	0	0	1	0	0	0	1
AT1G21870	0	0	0	0	0	0	0	0	0
AT1G21880	3	0	0	0	0	2	0	18	23
AT1G21890	1	0	0	0	0	3	2	4	10
AT1G21900	0	4	0	0	0	0	0	1	5
AT1G21910	21	9	6	0	1	3	2	42	84
AT1G21920	3	0	0	0	0	2	1	9	15
AT1G21950	0	0	0	0	0	0	0	0	0
AT1G21970	0	0	0	0	0	0	0	5	5
AT1G21980	3	0	0	0	0	2	0	2	7
AT1G22010	0	0	0	0	0	0	0	1	1
AT1G22015	0	0	0	0	0	3	0	5	8
AT1G22020	0	0	0	0	0	0	0	0	0
AT1G22030	1	0	1	0	5	4	0	8	19
AT1G22040	0	0	0	0	0	0	0	1	1
AT1G22050	0	0	0	0	0	0	0	8	8
AT1G22060	0	0	0	0	0	1	0	4	5
AT1G22070	2	0	1	0	10	0	1	15	29
AT1G22080	0	0	1	0	2	0	0	0	3
AT1G22090	0	0	0	0	0	0	0	0	0
AT1G22110	0	1	0	0	0	0	0	2	3
AT1G22130	0	0	0	0	1	3	0	2	6
AT1G22140	1	0	1	0	0	1	0	4	7
AT1G22150	0	0	0	0	0	2	0	0	2
AT1G22160	6	7	1	0	0	11	4	30	59
AT1G22170	0	0	0	0	1	3	0	12	16
AT1G22180	0	11	0	0	0	1	1	23	36
AT1G22190	14	2	0	0	1	2	2	23	44
AT1G22200	0	0	0	0	0	0	0	1	1
AT1G22210	0	0	3	0	0	0	0	0	3
AT1G22240	0	0	1	0	0	0	0	4	5
AT1G22270	0	0	0	0	0	0	0	2	2
AT1G22275	0	0	0	0	0	0	0	0	0
AT1G22280	4	2	0	0	1	2	0	16	25
AT1G22290	0	0	0	0	0	0	0	0	0
AT1G22300	0	0	0	0	0	0	0	1	1
AT1G22310	0	0	0	0	0	0	0	0	0
AT1G22330	11	3	0	0	0	4	3	31	52
AT1G22330	4	1	0	0	0	2	3	29	39
AT1G22340	0	0	0	0	0	0	0	4	4
AT1G22360	4	3	0	0	0	4	0	33	44
AT1G22370	3	2	0	0	0	0	1	30	36
AT1G22380	0	0	0	0	0	4	0	9	13
AT1G22400	2	17	2	0	2	5	2	34	64
AT1G22410	1	6	1	0	0	1	1	8	18
AT1G22420	0	0	0	0	0	0	0	0	0
AT1G22430	4	3	0	0	0	1	2	19	29
AT1G22440	0	1	0	0	0	4	0	8	13
AT1G22450	0	0	0	0	0	0	1	3	4
AT1G22460	0	0	0	0	0	0	0	3	3
AT1G22480	1	1	0	0	0	4	3	7	16
AT1G22490	0	0	0	0	0	0	0	0	0
AT1G22500	7	9	0	0	0	2	2	30	50
AT1G22510	3	0	0	0	3	3	0	19	28
AT1G22520	0	0	1	0	2	0	0	3	6
AT1G22530	14	3	0	0	0	5	1	33	56
AT1G22540	0	0	0	0	0	0	0	16	16
AT1G22550	3	0	0	1	0	2	1	18	25
AT1G22570	4	4	0	0	0	3	2	40	53
AT1G22590	2	7	0	0	0	8	3	39	59
AT1G22600	0	0	0	0	0	2	0	4	6
AT1G22610	0	0	0	0	0	0	0	0	0
AT1G22620	0	0	0	0	0	0	0	0	0
AT1G22630	5	11	0	0	0	1	1	36	54
AT1G22640	4	0	0	0	0	1	1	16	22
AT1G22650	0	8	1	0	0	1	0	18	28
AT1G22660	0	0	0	0	0	0	0	0	0
AT1G22670	0	0	0	0	0	0	0	0	0
AT1G22690	10	4	0	0	0	3	1	44	62
AT1G22700	1	1	0	0	0	0	1	34	37
AT1G22710	4	0	0	0	0	3	0	24	31
AT1G22720	0	0	0	0	1	0	0	0	1
AT1G22730	0	0	0	0	0	3	0	0	3
AT1G22740	10	5	0	0	0	5	2	37	59
AT1G22750	3	0	1	0	11	0	0	16	31
AT1G22760	0	0	0	0	0	3	0	3	6
AT1G22770	17	6	0	0	0	13	1	5	42
AT1G22780	4	0	0	0	0	1	0	10	15
AT1G22790	0	0	2	0	0	0	0	1	3
AT1G22800	0	0	0	0	0	0	0	0	0
AT1G22810	5	10	0	0	1	0	1	1	18
AT1G22830	0	0	0	0	0	0	0	0	0
AT1G22840	0	0	0	0	0	1	0	1	2
AT1G22850	0	0	0	0	0	1	1	29	31
AT1G22860	0	0	0	0	0	0	0	0	0
AT1G22870	0	0	2	0	0	0	0	0	2
AT1G22880	3	1	0	0	0	0	0	1	5
AT1G22885	4	0	1	0	0	1	1	23	30
AT1G22890	21	17	0	0	0	8	1	44	91
AT1G22900	1	6	0	0	4	0	1	2	14
AT1G22910	0	0	1	0	0	2	0	8	11
AT1G22920	0	0	0	0	0	0	0	0	0
AT1G22930	5	1	0	0	0	2	2	16	26
AT1G22940	0	0	0	0	0	0	0	1	1
AT1G22960	0	0	0	0	0	0	0	1	1
AT1G22970	0	0	0	0	0	0	0	1	1
AT1G22985	0	1	0	0	0	1	1	8	11
AT1G22990	5	0	1	0	2	7	1	21	37
AT1G23000	3	0	0	0	0	4	0	14	21
AT1G23010	4	0	0	0	0	1	2	20	27
AT1G23020	7	4	0	0	0	1	0	36	48
AT1G23030	11	3	0	0	0	4	2	31	51
AT1G23040	1	6	0	0	0	4	1	26	38
AT1G23050	0	0	0	0	0	3	0	10	13
AT1G23060	3	0	0	0	0	5	2	14	24
AT1G23070	0	0	0	0	0	2	1	5	8
AT1G23080	2	6	1	0	13	4	0	11	37
AT1G23090	5	4	0	0	0	1	1	32	43
AT1G23100	4	0	0	0	0	3	2	8	17
AT1G23120	7	0	2	0	2	6	1	14	32
AT1G23130	6	0	0	0	0	8	1	39	54
AT1G23140	4	6	0	0	0	2	1	21	34
AT1G23160	0	0	0	0	0	0	0	1	1
AT1G23180	1	0	0	0	0	0	0	7	8
AT1G23190	0	0	0	0	0	0	2	6	8
AT1G23200	0	0	0	0	0	3	0	15	18
AT1G23205	14	6	0	0	0	10	1	23	54
AT1G23210	0	0	0	0	0	0	0	1	1
AT1G23220	0	0	0	0	0	0	1	1	2
AT1G23230	0	0	0	0	0	0	0	0	0
AT1G23240	0	0	0	0	0	4	0	4	8
AT1G23250	0	0	1	0	0	2	0	3	6
AT1G23260	0	0	0	0	0	0	0	1	1
AT1G23270	0	0	0	0	0	0	0	0	0
AT1G23280	5	0	0	0	0	1	0	4	10
AT1G23290	1	0	0	0	2	0	0	6	9
AT1G23300	0	0	0	0	10	0	0	0	10
AT1G23310	5	0	0	0	0	2	1	29	37
AT1G23320	0	0	0	0	0	0	0	0	0
AT1G23330	0	0	0	0	0	0	0	2	2
AT1G23340	0	0	0	0	1	1	0	0	2
AT1G23350	0	0	0	0	1	5	0	8	14
AT1G23360	0	0	0	0	0	0	1	21	22
AT1G23380	2	0	0	0	0	7	0	11	20
AT1G23390	27	3	0	0	0	13	8	31	82
AT1G23400	0	0	0	0	0	1	1	33	35
AT1G23410	13	0	0	0	0	9	0	19	41
AT1G23420	0	0	1	0	0	2	0	5	8
AT1G23440	2	0	0	0	0	0	0	8	10
AT1G23450	0	0	0	0	0	1	0	0	1
AT1G23480	8	7	0	0	0	3	5	36	59
AT1G23490	1	0	0	0	0	0	0	5	6
AT1G23510	0	0	0	0	0	0	0	0	0
AT1G23520	0	0	0	0	0	3	0	3	6
AT1G23530	0	0	2	0	2	0	0	0	4
AT1G23540	0	0	0	0	0	0	0	1	1
AT1G23550	2	3	0	0	0	1	0	8	14
AT1G23560	0	4	0	0	0	3	0	14	21
AT1G23570	0	0	2	0	1	5	0	5	13
AT1G23580	0	0	0	0	0	1	0	3	4
AT1G23590	0	0	0	0	0	2	0	2	4
AT1G23600	0	0	4	0	1	2	0	4	11
AT1G23610	0	0	0	0	0	0	0	0	0
AT1G23630	0	0	1	0	0	1	0	0	2
AT1G23640	0	0	1	0	0	0	0	0	1
AT1G23650	0	0	0	0	0	1	0	3	4
AT1G23670	0	0	0	0	1	4	0	3	8
AT1G23680	0	0	0	0	0	0	0	0	0
AT1G23690	0	0	0	0	0	2	0	2	4
AT1G23700	0	0	0	0	0	0	0	1	1
AT1G23710	16	12	0	0	0	6	1	19	54
AT1G23720	1	0	0	0	0	1	0	9	11
AT1G23730	6	0	1	0	3	7	3	17	37
AT1G23740	8	9	1	0	3	4	0	29	54
AT1G23750	0	0	1	0	4	0	1	12	18
AT1G23760	0	0	0	0	0	0	0	9	9
AT1G23780	0	0	0	0	2	0	0	0	2
AT1G23790	5	0	0	0	0	2	0	11	18
AT1G23800	1	7	0	0	0	7	1	23	39
AT1G23820	0	0	0	0	0	0	0	2	2
AT1G23830	3	0	0	0	0	0	0	20	23
AT1G23840	3	2	0	0	0	2	0	25	32
AT1G23850	0	7	0	0	0	3	0	14	24
AT1G23860	0	0	0	0	0	0	1	2	3
AT1G23870	12	1	0	0	0	3	3	11	30
AT1G23880	0	0	2	0	0	0	0	1	3
AT1G23890	0	0	0	0	0	0	0	2	2
AT1G23910	0	0	0	0	0	0	0	0	0
AT1G23960	0	0	0	0	3	3	0	0	6
AT1G23980	0	0	0	0	0	0	0	0	0
AT1G23990	0	0	0	0	0	0	0	0	0
AT1G24000	0	0	4	0	2	0	0	1	7
AT1G24010	0	0	0	0	0	1	0	4	5
AT1G24020	14	10	0	1	0	9	3	45	82
AT1G24030	0	0	0	0	0	2	0	4	6
AT1G24040	0	0	0	0	0	0	0	17	17
AT1G24050	0	0	0	0	0	0	0	1	1
AT1G24060	0	0	0	0	1	0	0	0	1
AT1G24070	7	0	0	0	2	2	0	33	44
AT1G24090	1	0	0	0	0	1	0	5	7
AT1G24100	8	1	1	0	2	5	0	20	37
AT1G24110	0	0	0	0	0	0	0	1	1
AT1G24120	0	0	0	0	0	0	1	1	2
AT1G24140	12	17	0	0	0	8	3	42	82
AT1G24150	4	8	0	0	0	3	1	27	43
AT1G24170	5	3	0	0	0	3	2	33	46
AT1G24180	0	0	0	0	0	2	0	6	8
AT1G24190	0	0	0	0	0	0	0	2	2
AT1G24210	0	0	0	0	0	0	0	0	0
AT1G24240	0	0	0	0	0	0	0	1	1
AT1G24260	4	0	0	0	0	5	1	27	37
AT1G24280	4	1	0	0	0	6	4	15	30
AT1G24290	0	0	0	0	0	2	0	3	5
AT1G24310	0	0	0	0	0	0	1	0	1
AT1G24320	5	1	0	0	0	1	0	2	9
AT1G24330	0	1	1	0	1	0	0	0	3
AT1G24340	0	0	0	0	0	1	0	2	3
AT1G24350	1	0	0	0	0	0	0	7	8
AT1G24360	0	0	1	0	0	0	0	6	7
AT1G24390	0	0	2	0	2	0	0	0	4
AT1G24400	0	0	0	0	1	3	1	17	22
AT1G24420	0	0	1	0	0	0	0	0	1
AT1G24430	0	0	0	0	0	1	0	8	9
AT1G24440	0	0	0	0	1	0	0	3	4
AT1G24450	0	0	0	0	0	1	0	3	4
AT1G24460	0	0	0	0	0	0	0	2	2
AT1G24470	0	0	0	0	1	0	0	13	14
AT1G24490	0	0	0	0	0	0	0	11	11
AT1G24510	1	0	0	0	0	2	0	9	12
AT1G24520	0	0	0	0	0	5	1	11	17
AT1G24530	1	9	0	0	0	7	0	15	32
AT1G24540	0	0	0	0	0	2	0	9	11
AT1G24575	9	6	0	0	0	9	1	29	54
AT1G24600	8	4	0	0	0	3	0	17	32
AT1G24610	0	0	0	0	0	1	1	11	13
AT1G24620	0	0	0	0	0	4	0	4	8
AT1G24625	1	0	1	0	1	1	0	23	27
AT1G24640	0	0	0	0	1	0	0	0	1
AT1G24650	0	0	0	0	3	0	0	0	3
AT1G24706	0	0	0	0	0	0	0	0	0
AT1G24735	1	0	0	0	0	3	1	7	12
AT1G24764	0	0	0	0	0	0	0	5	5
AT1G24938	0	0	0	0	0	0	0	0	0
AT1G25230	13	5	0	0	0	8	1	27	54
AT1G25240	0	0	0	0	2	3	0	7	12
AT1G25250	0	0	1	0	2	0	0	2	5
AT1G25260	4	0	1	0	0	0	0	14	19
AT1G25270	0	0	0	0	0	0	0	5	5
AT1G25275	6	1	2	0	2	5	0	23	39
AT1G25280	1	0	2	0	2	0	0	0	5
AT1G25290	0	0	0	0	0	0	0	3	3
AT1G25320	2	0	0	0	0	0	0	6	8
AT1G25330	0	0	0	0	0	5	0	7	12
AT1G25340	0	0	1	0	4	0	0	1	6
AT1G25350	0	0	1	0	3	0	0	0	4
AT1G25360	0	0	0	0	0	0	0	0	0
AT1G25370	2	7	0	0	0	2	0	0	11
AT1G25375	0	0	0	0	0	0	1	4	5
AT1G25380	0	0	0	0	0	0	0	0	0
AT1G25390	0	12	0	0	0	0	0	12	24
AT1G25400	19	8	0	0	0	9	2	32	70
AT1G25410	0	0	1	0	1	0	0	6	8
AT1G25420	0	0	1	0	2	0	0	0	3
AT1G25450	5	3	0	0	0	7	0	24	39
AT1G25460	2	1	0	0	0	0	0	1	4
AT1G25490	0	0	1	0	2	0	0	0	3
AT1G25500	0	3	1	0	0	0	0	1	5
AT1G25510	3	0	1	0	1	1	0	21	27
AT1G25520	0	1	0	0	1	0	0	8	10
AT1G25530	3	0	0	0	0	2	2	24	31
AT1G25540	0	0	0	0	0	0	0	0	0
AT1G25550	10	3	0	0	2	8	3	33	59
AT1G25560	15	3	0	0	0	8	0	38	64
AT1G25570	0	0	0	0	0	0	0	0	0
AT1G25580	0	0	0	0	0	0	0	1	1
AT1G26090	0	0	0	0	0	0	1	4	5
AT1G26100	0	0	0	0	0	0	1	9	10
AT1G26110	0	0	0	0	0	0	0	0	0
AT1G26130	0	3	0	0	0	0	0	1	4
AT1G26150	1	5	0	0	0	2	1	22	31
AT1G26160	0	0	1	0	1	0	1	7	10
AT1G26170	0	0	0	0	0	0	0	0	0
AT1G26190	0	0	2	0	0	2	0	4	8
AT1G26210	6	3	0	0	0	2	1	38	50
AT1G26220	3	4	0	0	0	2	2	36	47
AT1G26230	1	11	0	0	0	0	1	35	48
AT1G26240	2	1	0	0	1	0	0	1	5
AT1G26260	0	0	0	0	1	1	0	6	8
AT1G26270	6	1	5	0	0	2	0	10	24
AT1G26290	0	0	0	0	0	0	0	0	0
AT1G26300	0	0	0	0	0	0	0	0	0
[truncated: 19,074 more rows]
