# Supplementary material for: Removal of H2Aub1 by ubiquitin-specific proteases 12 and 13 is required for stable Polycomb-mediated gene repression in Arabidopsis
Source: Genome Biol. 2020 Jun 16;21:144. doi: 10.1186/s13059-020-02062-8 (PMC7296913; doi:10.1186/s13059-020-02062-8)
Supplement: Supplementary file 11 — Additional file 11: Table S10. Gene groups defined by the presence of H2A.Z. [file 13059_2020_2062_MOESM11_ESM.xlsx]

## Sheet: Sheet1
Table S10. Gene groups defined by the presence of H2A.Z.
wild type				ubp12/13 mutant
With H2A.Z (21459)	Description	Without H2A.Z (5747)	Description	With H2A.Z (21503)	Description	Without H2A.Z (5703)	Description
AT1G01010	NAC_domain_containing_protein_1_(NAC001)	AT1G01020	ARV1	AT1G01010	NAC_domain_containing_protein_1_(NAC001)	AT1G01020	ARV1
AT1G01030	NGATHA3_(NGA3)	AT1G01073	unknown_protein	AT1G01030	NGATHA3_(NGA3)	AT1G01073	unknown_protein
AT1G01040	dicer-like_1_(DCL1)	AT1G01130	CONTAINS_InterPro_DOMAIN/s:_CBL-interacting_protein_kinase_(InterPro:IPR020660),_Calcium/calmodulin-dependent_protein_kinase-like_(InterPro:IPR020636)	AT1G01040	dicer-like_1_(DCL1)	AT1G01140	CBL-interacting_protein_kinase_9_(CIPK9)
AT1G01050	pyrophosphorylase_1_(PPa1)	AT1G01140	CBL-interacting_protein_kinase_9_(CIPK9)	AT1G01050	pyrophosphorylase_1_(PPa1)	AT1G01260	basic_helix-loop-helix_(bHLH)_DNA-binding_superfamily_protein
AT1G01060	LATE_ELONGATED_HYPOCOTYL_(LHY)	AT1G01260	basic_helix-loop-helix_(bHLH)_DNA-binding_superfamily_protein	AT1G01060	LATE_ELONGATED_HYPOCOTYL_(LHY)	AT1G01320	Tetratricopeptide_repeat_(TPR)-like_superfamily_protein
AT1G01070	nodulin_MtN21_/EamA-like_transporter_family_protein	AT1G01320	Tetratricopeptide_repeat_(TPR)-like_superfamily_protein	AT1G01070	nodulin_MtN21_/EamA-like_transporter_family_protein	AT1G01350	Zinc_finger_(CCCH-type/C3HC4-type_RING_finger)_family_protein
AT1G01080	RNA-binding_(RRM/RBD/RNP_motifs)_family_protein	AT1G01450	Protein_kinase_superfamily_protein	AT1G01080	RNA-binding_(RRM/RBD/RNP_motifs)_family_protein	AT1G01450	Protein_kinase_superfamily_protein
AT1G01090	pyruvate_dehydrogenase_E1_alpha_(PDH-E1_ALPHA)	AT1G01470	LATE_EMBRYOGENESIS_ABUNDANT_14_(LEA14)	AT1G01090	pyruvate_dehydrogenase_E1_alpha_(PDH-E1_ALPHA)	AT1G01470	LATE_EMBRYOGENESIS_ABUNDANT_14_(LEA14)
AT1G01100	60S_acidic_ribosomal_protein_family	AT1G01471	unknown_protein	AT1G01100	60S_acidic_ribosomal_protein_family	AT1G01471	unknown_protein
AT1G01110	IQ-domain_18_(IQD18)	AT1G01490	Heavy_metal_transport/detoxification_superfamily_protein_	AT1G01110	IQ-domain_18_(IQD18)	AT1G01480	1-amino-cyclopropane-1-carboxylate_synthase_2_(ACS2)
AT1G01115	unknown_protein	AT1G01540	Protein_kinase_superfamily_protein	AT1G01115	unknown_protein	AT1G01490	Heavy_metal_transport/detoxification_superfamily_protein_
AT1G01120	3-ketoacyl-CoA_synthase_1_(KCS1)	AT1G01550	BYPASS_1_(BPS1)	AT1G01120	3-ketoacyl-CoA_synthase_1_(KCS1)	AT1G01540	Protein_kinase_superfamily_protein
AT1G01150	Homeodomain-like_protein_with_RING/FYVE/PHD-type_zinc_finger_domain	AT1G01560	MAP_kinase_11_(MPK11)	AT1G01130	CONTAINS_InterPro_DOMAIN/s:_CBL-interacting_protein_kinase_(InterPro:IPR020660),_Calcium/calmodulin-dependent_protein_kinase-like_(InterPro:IPR020636)	AT1G01550	BYPASS_1_(BPS1)
AT1G01160	GRF1-interacting_factor_2_(GIF2)	AT1G01650	SIGNAL_PEPTIDE_PEPTIDASE-LIKE_4_(SPPL4)	AT1G01150	Homeodomain-like_protein_with_RING/FYVE/PHD-type_zinc_finger_domain	AT1G01650	SIGNAL_PEPTIDE_PEPTIDASE-LIKE_4_(SPPL4)
AT1G01170	Protein_of_unknown_function_(DUF1138)	AT1G01660	RING/U-box_superfamily_protein	AT1G01160	GRF1-interacting_factor_2_(GIF2)	AT1G01660	RING/U-box_superfamily_protein
AT1G01180	S-adenosyl-L-methionine-dependent_methyltransferases_superfamily_protein	AT1G01720	ATAF1	AT1G01170	Protein_of_unknown_function_(DUF1138)	AT1G01700	RHO_guanyl-nucleotide_exchange_factor_2_(ROPGEF2)
AT1G01190	cytochrome_P450,_family_78,_subfamily_A,_polypeptide_8_(CYP78A8)	AT1G01750	actin_depolymerizing_factor_11_(ADF11)	AT1G01180	S-adenosyl-L-methionine-dependent_methyltransferases_superfamily_protein	AT1G01710	Acyl-CoA_thioesterase_family_protein
AT1G01200	RAB_GTPase_homolog_A3_(RABA3)	AT1G01800	NAD(P)-binding_Rossmann-fold_superfamily_protein	AT1G01190	cytochrome_P450,_family_78,_subfamily_A,_polypeptide_8_(CYP78A8)	AT1G01720	ATAF1
AT1G01210	DNA-directed_RNA_polymerase,_subunit_M,_archaeal	AT1G01950	_the_phenotype_is_dependent_on_microtubules.	AT1G01200	RAB_GTPase_homolog_A3_(RABA3)	AT1G01750	actin_depolymerizing_factor_11_(ADF11)
AT1G01220	L-fucokinase/GDP-L-fucose_pyrophosphorylase_(FKGP)	AT1G01970	Tetratricopeptide_repeat_(TPR)-like_superfamily_protein	AT1G01210	DNA-directed_RNA_polymerase,_subunit_M,_archaeal	AT1G02010	secretory_1A_(SEC1A)
AT1G01225	NC_domain-containing_protein-related	AT1G02050	LESS_ADHESIVE_POLLEN_6_(LAP6)	AT1G01220	L-fucokinase/GDP-L-fucose_pyrophosphorylase_(FKGP)	AT1G02050	LESS_ADHESIVE_POLLEN_6_(LAP6)
AT1G01230	ORMDL_family_protein	AT1G02170	metacaspase_1_(AMC1)	AT1G01225	NC_domain-containing_protein-related	AT1G02080	transcription_regulators
AT1G01240	unknown_protein	AT1G02210	NAC_(No_Apical_Meristem)_domain_transcriptional_regulator_superfamily_protein	AT1G01230	ORMDL_family_protein	AT1G02170	metacaspase_1_(AMC1)
AT1G01250	Integrase-type_DNA-binding_superfamily_protein	AT1G02270	Calcium-binding_endonuclease/exonuclease/phosphatase_family	AT1G01240	unknown_protein	AT1G02180	ferredoxin-related
AT1G01280	cytochrome_P450,_family_703,_subfamily_A,_polypeptide_2_(CYP703A2)	AT1G02305	Cysteine_proteinases_superfamily_protein	AT1G01250	Integrase-type_DNA-binding_superfamily_protein	AT1G02210	NAC_(No_Apical_Meristem)_domain_transcriptional_regulator_superfamily_protein
AT1G01290	cofactor_of_nitrate_reductase_and_xanthine_dehydrogenase_3_(CNX3)	AT1G02320	unknown_protein	AT1G01280	cytochrome_P450,_family_703,_subfamily_A,_polypeptide_2_(CYP703A2)	AT1G02270	Calcium-binding_endonuclease/exonuclease/phosphatase_family
AT1G01300	Eukaryotic_aspartyl_protease_family_protein	AT1G02410	cytochrome_c_oxidase_assembly_protein_CtaG_/_Cox11_family	AT1G01290	cofactor_of_nitrate_reductase_and_xanthine_dehydrogenase_3_(CNX3)	AT1G02305	Cysteine_proteinases_superfamily_protein
AT1G01305	unknown_protein	AT1G02430	ADP-ribosylation_factor_D1B_(ARFD1B)	AT1G01300	Eukaryotic_aspartyl_protease_family_protein	AT1G02320	unknown_protein
AT1G01310	CAP_(Cysteine-rich_secretory_proteins,_Antigen_5,_and_Pathogenesis-related_1_protein)_superfamily_protein	AT1G02470	Polyketide_cyclase/dehydrase_and_lipid_transport_superfamily_protein	AT1G01305	unknown_protein	AT1G02400	gibberellin_2-oxidase_6_(GA2OX6)
AT1G01340	cyclic_nucleotide_gated_channel_10_(CNGC10)	AT1G02630	Nucleoside_transporter_family_protein	AT1G01310	CAP_(Cysteine-rich_secretory_proteins,_Antigen_5,_and_Pathogenesis-related_1_protein)_superfamily_protein	AT1G02410	cytochrome_c_oxidase_assembly_protein_CtaG_/_Cox11_family
AT1G01350	Zinc_finger_(CCCH-type/C3HC4-type_RING_finger)_family_protein	AT1G02660	alpha/beta-Hydrolases_superfamily_protein	AT1G01340	cyclic_nucleotide_gated_channel_10_(CNGC10)	AT1G02430	ADP-ribosylation_factor_D1B_(ARFD1B)
AT1G01355	Putative_endonuclease_or_glycosyl_hydrolase	AT1G02750	Drought-responsive_family_protein	AT1G01355	Putative_endonuclease_or_glycosyl_hydrolase	AT1G02470	Polyketide_cyclase/dehydrase_and_lipid_transport_superfamily_protein
AT1G01360	regulatory_component_of_ABA_receptor_1_(RCAR1)	AT1G02780	embryo_defective_2386_(emb2386)	AT1G01360	regulatory_component_of_ABA_receptor_1_(RCAR1)	AT1G02630	Nucleoside_transporter_family_protein
AT1G01370	HTR12	AT1G02950	glutathione_S-transferase_F4_(GSTF4)	AT1G01370	HTR12	AT1G02660	alpha/beta-Hydrolases_superfamily_protein
AT1G01380	ENHANCER_OF_TRY_AND_CPC_1_(ETC1)	AT1G03240	unknown_protein	AT1G01380	ENHANCER_OF_TRY_AND_CPC_1_(ETC1)	AT1G02750	Drought-responsive_family_protein
AT1G01390	UDP-Glycosyltransferase_superfamily_protein	AT1G03280	Transcription_factor_TFIIE,_alpha_subunit	AT1G01390	UDP-Glycosyltransferase_superfamily_protein	AT1G02780	embryo_defective_2386_(emb2386)
AT1G01400	unknown_protein	AT1G03320	unknown_protein	AT1G01400	unknown_protein	AT1G02890	AAA-type_ATPase_family_protein
AT1G01410	pumilio_22_(PUM22)	AT1G03370	C2_calcium/lipid-binding_and_GRAM_domain_containing_protein	AT1G01410	pumilio_22_(PUM22)	AT1G02950	glutathione_S-transferase_F4_(GSTF4)
AT1G01420	UDP-glucosyl_transferase_72B3_(UGT72B3)	AT1G03380	homolog_of_yeast_autophagy_18_(ATG18)_G_(ATG18G)	AT1G01420	UDP-glucosyl_transferase_72B3_(UGT72B3)	AT1G03060	Encodes_a_WD/BEACH_domain_protein_involved_in_cell_morphogenesis.
AT1G01430	TRICHOME_BIREFRINGENCE-LIKE_25_(TBL25)	AT1G03390	HXXXD-type_acyl-transferase_family_protein	AT1G01430	TRICHOME_BIREFRINGENCE-LIKE_25_(TBL25)	AT1G03080	kinase_interacting_(KIP1-like)_family_protein
AT1G01440	Protein_of_unknown_function_(DUF3133)	AT1G03457	RNA-binding_(RRM/RBD/RNP_motifs)_family_protein	AT1G01440	Protein_of_unknown_function_(DUF3133)	AT1G03240	unknown_protein
AT1G01453	unknown_protein	AT1G03495	HXXXD-type_acyl-transferase_family_protein	AT1G01453	unknown_protein	AT1G03280	Transcription_factor_TFIIE,_alpha_subunit
AT1G01460	PIPK11	AT1G03550	Secretory_carrier_membrane_protein_(SCAMP)_family_protein	AT1G01460	PIPK11	AT1G03290	unknown_protein
AT1G01480	1-amino-cyclopropane-1-carboxylate_synthase_2_(ACS2)	AT1G03730	unknown_protein	AT1G01500	Erythronate-4-phosphate_dehydrogenase_family_protein	AT1G03320	unknown_protein
AT1G01500	Erythronate-4-phosphate_dehydrogenase_family_protein	AT1G03740	Protein_kinase_superfamily_protein	AT1G01510	ANGUSTIFOLIA_(AN)	AT1G03370	C2_calcium/lipid-binding_and_GRAM_domain_containing_protein
AT1G01510	ANGUSTIFOLIA_(AN)	AT1G03940	HXXXD-type_acyl-transferase_family_protein	AT1G01520	Homeodomain-like_superfamily_protein	AT1G03390	HXXXD-type_acyl-transferase_family_protein
AT1G01520	Homeodomain-like_superfamily_protein	AT1G03970	G-box_binding_factor_4_(GBF4)	AT1G01530	AGAMOUS-like_28_(AGL28)	AT1G03457	RNA-binding_(RRM/RBD/RNP_motifs)_family_protein
AT1G01530	AGAMOUS-like_28_(AGL28)	AT1G03990	Long-chain_fatty_alcohol_dehydrogenase_family_protein	AT1G01560	MAP_kinase_11_(MPK11)	AT1G03495	HXXXD-type_acyl-transferase_family_protein
AT1G01570	FUNCTIONS_IN:_transferase_activity,_transferring_glycosyl_groups	AT1G04140	Transducin_family_protein_/_WD-40_repeat_family_protein	AT1G01570	FUNCTIONS_IN:_transferase_activity,_transferring_glycosyl_groups	AT1G03550	Secretory_carrier_membrane_protein_(SCAMP)_family_protein
AT1G01580	ferric_reduction_oxidase_2_(FRO2)	AT1G04170	eukaryotic_translation_initiation_factor_2_gamma_subunit_(EIF2_GAMMA)	AT1G01580	ferric_reduction_oxidase_2_(FRO2)	AT1G03620	ELMO/CED-12_family_protein
AT1G01590	ferric_reduction_oxidase_1_(FRO1)	AT1G04200	FUNCTIONS_IN:_molecular_function_unknown	AT1G01590	ferric_reduction_oxidase_1_(FRO1)	AT1G03670	ankyrin_repeat_family_protein
AT1G01600	cytochrome_P450,_family_86,_subfamily_A,_polypeptide_4_(CYP86A4)	AT1G04210	Leucine-rich_repeat_protein_kinase_family_protein	AT1G01600	cytochrome_P450,_family_86,_subfamily_A,_polypeptide_4_(CYP86A4)	AT1G03730	unknown_protein
AT1G01610	glycerol-3-phosphate_acyltransferase_4_(GPAT4)	AT1G04230	Protein_of_unknown_function_(DUF2361)	AT1G01610	glycerol-3-phosphate_acyltransferase_4_(GPAT4)	AT1G03740	Protein_kinase_superfamily_protein
AT1G01620	plasma_membrane_intrinsic_protein_1C_(PIP1C)	AT1G04270	cytosolic_ribosomal_protein_S15_(RPS15)	AT1G01620	plasma_membrane_intrinsic_protein_1C_(PIP1C)	AT1G03940	HXXXD-type_acyl-transferase_family_protein
AT1G01630	Sec14p-like_phosphatidylinositol_transfer_family_protein	AT1G04300	TRAF-like_superfamily_protein	AT1G01630	Sec14p-like_phosphatidylinositol_transfer_family_protein	AT1G03970	G-box_binding_factor_4_(GBF4)
AT1G01640	BTB/POZ_domain-containing_protein	AT1G04400	cryptochrome_2_(CRY2)	AT1G01640	BTB/POZ_domain-containing_protein	AT1G03990	Long-chain_fatty_alcohol_dehydrogenase_family_protein
AT1G01670	RING/U-box_superfamily_protein	AT1G04430	S-adenosyl-L-methionine-dependent_methyltransferases_superfamily_protein	AT1G01670	RING/U-box_superfamily_protein	AT1G04140	Transducin_family_protein_/_WD-40_repeat_family_protein
AT1G01680	plant_U-box_54_(PUB54)	AT1G04440	casein_kinase_like_13_(CKL13)	AT1G01680	plant_U-box_54_(PUB54)	AT1G04170	eukaryotic_translation_initiation_factor_2_gamma_subunit_(EIF2_GAMMA)
AT1G01690	putative_recombination_initiation_defects_3_(PRD3)	AT1G04645	Plant_self-incompatibility_protein_S1_family	AT1G01690	putative_recombination_initiation_defects_3_(PRD3)	AT1G04200	FUNCTIONS_IN:_molecular_function_unknown
AT1G01695	Phosphatidylinositol_N-acetyglucosaminlytransferase_subunit_P-related	AT1G04684	unknown_protein	AT1G01695	Phosphatidylinositol_N-acetyglucosaminlytransferase_subunit_P-related	AT1G04210	Leucine-rich_repeat_protein_kinase_family_protein
AT1G01700	RHO_guanyl-nucleotide_exchange_factor_2_(ROPGEF2)	AT1G04770	Tetratricopeptide_repeat_(TPR)-like_superfamily_protein	AT1G01725	unknown_protein	AT1G04230	Protein_of_unknown_function_(DUF2361)
AT1G01710	Acyl-CoA_thioesterase_family_protein	AT1G04780	Ankyrin_repeat_family_protein	AT1G01730	unknown_protein	AT1G04270	cytosolic_ribosomal_protein_S15_(RPS15)
AT1G01725	unknown_protein	AT1G04800	glycine-rich_protein	AT1G01740	Protein_kinase_protein_with_tetratricopeptide_repeat_domain	AT1G04300	TRAF-like_superfamily_protein
AT1G01730	unknown_protein	AT1G04960	Protein_of_unknown_function_(DUF1664)	AT1G01760	RNA_binding	AT1G04400	cryptochrome_2_(CRY2)
AT1G01740	Protein_kinase_protein_with_tetratricopeptide_repeat_domain	AT1G05136	unknown_protein	AT1G01770	unknown_protein	AT1G04430	S-adenosyl-L-methionine-dependent_methyltransferases_superfamily_protein
AT1G01760	RNA_binding	AT1G05230	homeodomain_GLABROUS_2_(HDG2)	AT1G01780	GATA_type_zinc_finger_transcription_factor_family_protein	AT1G04440	casein_kinase_like_13_(CKL13)
AT1G01770	unknown_protein	AT1G05320	FUNCTIONS_IN:_molecular_function_unknown	AT1G01790	K+_efflux_antiporter_1_(KEA1)	AT1G04480	Ribosomal_protein_L14p/L23e_family_protein
AT1G01780	GATA_type_zinc_finger_transcription_factor_family_protein	AT1G05340	unknown_protein	AT1G01800	NAD(P)-binding_Rossmann-fold_superfamily_protein	AT1G04501	unknown_protein
AT1G01790	K+_efflux_antiporter_1_(KEA1)	AT1G05350	NAD(P)-binding_Rossmann-fold_superfamily_protein	AT1G01810	unknown_protein	AT1G04750	vesicle-associated_membrane_protein_721_(VAMP721)
AT1G01810	unknown_protein	AT1G05575	unknown_protein	AT1G01820	peroxin_11c_(PEX11C)	AT1G04770	Tetratricopeptide_repeat_(TPR)-like_superfamily_protein
AT1G01820	peroxin_11c_(PEX11C)	AT1G05760	restricted_tev_movement_1_(RTM1)	AT1G01830	ARM_repeat_superfamily_protein	AT1G04790	RING/U-box_superfamily_protein
AT1G01830	ARM_repeat_superfamily_protein	AT1G05785	Got1/Sft2-like_vescicle_transport_protein_family	AT1G01840	unknown_protein	AT1G04800	glycine-rich_protein
AT1G01840	unknown_protein	AT1G05805	basic_helix-loop-helix_(bHLH)_DNA-binding_superfamily_protein	AT1G01860	PALEFACE_1_(PFC1)	AT1G04960	Protein_of_unknown_function_(DUF1664)
AT1G01860	PALEFACE_1_(PFC1)	AT1G05835	PHD_finger_protein	AT1G01880	5'-3'_exonuclease_family_protein	AT1G05010	ethylene-forming_enzyme_(EFE)
AT1G01880	5'-3'_exonuclease_family_protein	AT1G05850	POM-POM1_(POM1)	AT1G01900	SBTI1.1	AT1G05136	unknown_protein
AT1G01900	SBTI1.1	AT1G05960	ARM_repeat_superfamily_protein	AT1G01910	P-loop_containing_nucleoside_triphosphate_hydrolases_superfamily_protein	AT1G05190	embryo_defective_2394_(emb2394)
AT1G01910	P-loop_containing_nucleoside_triphosphate_hydrolases_superfamily_protein	AT1G06070	Basic-leucine_zipper_(bZIP)_transcription_factor_family_protein	AT1G01920	SET_domain-containing_protein	AT1G05230	homeodomain_GLABROUS_2_(HDG2)
AT1G01920	SET_domain-containing_protein	AT1G06130	glyoxalase_2-4_(GLX2-4)	AT1G01930	zinc_finger_protein-related	AT1G05320	FUNCTIONS_IN:_molecular_function_unknown
AT1G01930	zinc_finger_protein-related	AT1G06135	unknown_protein	AT1G01940	Cyclophilin-like_peptidyl-prolyl_cis-trans_isomerase_family_protein	AT1G05340	unknown_protein
AT1G01940	Cyclophilin-like_peptidyl-prolyl_cis-trans_isomerase_family_protein	AT1G06225	CLAVATA3/ESR-RELATED_3_(CLE3)	AT1G01950	_the_phenotype_is_dependent_on_microtubules.	AT1G05760	restricted_tev_movement_1_(RTM1)
AT1G01960	embryo_sac_development_arrest_10_(EDA10)	AT1G06230	global_transcription_factor_group_E4_(GTE4)	AT1G01960	embryo_sac_development_arrest_10_(EDA10)	AT1G05805	basic_helix-loop-helix_(bHLH)_DNA-binding_superfamily_protein
AT1G01980	ATSEC1A	AT1G06250	alpha/beta-Hydrolases_superfamily_protein	AT1G01970	Tetratricopeptide_repeat_(TPR)-like_superfamily_protein	AT1G05835	PHD_finger_protein
AT1G01990	unknown_protein	AT1G06260	Cysteine_proteinases_superfamily_protein	AT1G01980	ATSEC1A	AT1G05850	POM-POM1_(POM1)
AT1G02000	UDP-D-glucuronate_4-epimerase_2_(GAE2)	AT1G06390	GSK3/SHAGGY-like_protein_kinase_1_(GSK1)	AT1G01990	unknown_protein	AT1G06000	UDP-Glycosyltransferase_superfamily_protein
AT1G02010	secretory_1A_(SEC1A)	AT1G06400	ARA-2	AT1G02000	UDP-D-glucuronate_4-epimerase_2_(GAE2)	AT1G06070	Basic-leucine_zipper_(bZIP)_transcription_factor_family_protein
AT1G02020	nitroreductase_family_protein	AT1G06410	trehalose-phosphatase/synthase_7_(TPS7)	AT1G02020	nitroreductase_family_protein	AT1G06230	global_transcription_factor_group_E4_(GTE4)
AT1G02030	C2H2-like_zinc_finger_protein	AT1G06540	unknown_protein	AT1G02030	C2H2-like_zinc_finger_protein	AT1G06250	alpha/beta-Hydrolases_superfamily_protein
AT1G02040	C2H2-type_zinc_finger_family_protein	AT1G06640	2-oxoglutarate_(2OG)_and_Fe(II)-dependent_oxygenase_superfamily_protein	AT1G02040	C2H2-type_zinc_finger_family_protein	AT1G06260	Cysteine_proteinases_superfamily_protein
AT1G02060	Tetratricopeptide_repeat_(TPR)-like_superfamily_protein	AT1G06680	photosystem_II_subunit_P-1_(PSBP-1)	AT1G02060	Tetratricopeptide_repeat_(TPR)-like_superfamily_protein	AT1G06390	GSK3/SHAGGY-like_protein_kinase_1_(GSK1)
AT1G02065	squamosa_promoter_binding_protein-like_8_(SPL8)	AT1G06750	P-loop_containing_nucleoside_triphosphate_hydrolases_superfamily_protein	AT1G02065	squamosa_promoter_binding_protein-like_8_(SPL8)	AT1G06400	ARA-2
AT1G02070	unknown_protein	AT1G07000	exocyst_subunit_exo70_family_protein_B2_(EXO70B2)	AT1G02070	unknown_protein	AT1G06410	trehalose-phosphatase/synthase_7_(TPS7)
AT1G02074	unknown_protein	AT1G07025	Mitochondrial_substrate_carrier_family_protein	AT1G02074	unknown_protein	AT1G06540	unknown_protein
AT1G02080	transcription_regulators	AT1G07120	FUNCTIONS_IN:_molecular_function_unknown	AT1G02090	FUSCA_5_(FUS5)	AT1G06580	Pentatricopeptide_repeat_(PPR)_superfamily_protein
AT1G02090	FUSCA_5_(FUS5)	AT1G07130	STN1	AT1G02100	Leucine_carboxyl_methyltransferase	AT1G06640	2-oxoglutarate_(2OG)_and_Fe(II)-dependent_oxygenase_superfamily_protein
AT1G02100	Leucine_carboxyl_methyltransferase	AT1G07135	glycine-rich_protein	AT1G02110	Protein_of_unknown_function_(DUF630_and_DUF632)	AT1G06680	photosystem_II_subunit_P-1_(PSBP-1)
AT1G02110	Protein_of_unknown_function_(DUF630_and_DUF632)	AT1G07140	SIRANBP	AT1G02120	VASCULAR_ASSOCIATED_DEATH1_(VAD1)	AT1G06750	P-loop_containing_nucleoside_triphosphate_hydrolases_superfamily_protein
AT1G02120	VASCULAR_ASSOCIATED_DEATH1_(VAD1)	AT1G07190	BEST_Arabidopsis_thaliana_protein_match_is:_lon_protease_1_(TAIR:AT5G26860.1)	AT1G02130	RAS_5_(RA-5)	AT1G07000	exocyst_subunit_exo70_family_protein_B2_(EXO70B2)
AT1G02130	RAS_5_(RA-5)	AT1G07300	josephin_protein-related	AT1G02140	MAGO_NASHI_(MAGO)	AT1G07010	Calcineurin-like_metallo-phosphoesterase_superfamily_protein
AT1G02140	MAGO_NASHI_(MAGO)	AT1G07473	unknown_protein	AT1G02145	homolog_of_asparagine-linked_glycosylation_12_(ALG12)	AT1G07025	Mitochondrial_substrate_carrier_family_protein
AT1G02145	homolog_of_asparagine-linked_glycosylation_12_(ALG12)	AT1G07476	unknown_protein	AT1G02150	Tetratricopeptide_repeat_(TPR)-like_superfamily_protein	AT1G07120	FUNCTIONS_IN:_molecular_function_unknown
AT1G02150	Tetratricopeptide_repeat_(TPR)-like_superfamily_protein	AT1G07510	FTSH_protease_10_(ftsh10)	AT1G02160	Cox19_family_protein_(CHCH_motif)	AT1G07135	glycine-rich_protein
AT1G02160	Cox19_family_protein_(CHCH_motif)	AT1G07530	SCARECROW-like_14_(SCL14)	AT1G02190	Fatty_acid_hydroxylase_superfamily	AT1G07140	SIRANBP
AT1G02180	ferredoxin-related	AT1G07610	metallothionein_1C_(MT1C)	AT1G02205	ECERIFERUM_1_(CER1)	AT1G07190	BEST_Arabidopsis_thaliana_protein_match_is:_lon_protease_1_(TAIR:AT5G26860.1)
AT1G02190	Fatty_acid_hydroxylase_superfamily	AT1G07650	Leucine-rich_repeat_transmembrane_protein_kinase	AT1G02220	NAC_domain_containing_protein_3_(NAC003)	AT1G07300	josephin_protein-related
AT1G02205	ECERIFERUM_1_(CER1)	AT1G07730	Disease_resistance-responsive_(dirigent-like_protein)_family_protein	AT1G02230	NAC_domain_containing_protein_4_(NAC004)	AT1G07330	unknown_protein
AT1G02220	NAC_domain_containing_protein_3_(NAC003)	AT1G07747	Bifunctional_inhibitor/lipid-transfer_protein/seed_storage_2S_albumin_superfamily_protein	AT1G02250	NAC_domain_containing_protein_5_(NAC005)	AT1G07350	RNA-binding_(RRM/RBD/RNP_motifs)_family_protein
AT1G02230	NAC_domain_containing_protein_4_(NAC004)	AT1G07870	Protein_kinase_superfamily_protein	AT1G02260	Divalent_ion_symporter	AT1G07380	Neutral/alkaline_non-lysosomal_ceramidase
AT1G02250	NAC_domain_containing_protein_5_(NAC005)	AT1G07890	ascorbate_peroxidase_1_(APX1)	AT1G02280	translocon_at_the_outer_envelope_membrane_of_chloroplasts_33_(TOC33)	AT1G07473	unknown_protein
AT1G02260	Divalent_ion_symporter	AT1G07920	GTP_binding_Elongation_factor_Tu_family_protein	AT1G02290	unknown_protein	AT1G07476	unknown_protein
AT1G02280	translocon_at_the_outer_envelope_membrane_of_chloroplasts_33_(TOC33)	AT1G07930	GTP_binding_Elongation_factor_Tu_family_protein	AT1G02300	Cysteine_proteinases_superfamily_protein	AT1G07530	SCARECROW-like_14_(SCL14)
AT1G02290	unknown_protein	AT1G07940	GTP_binding_Elongation_factor_Tu_family_protein	AT1G02310	Glycosyl_hydrolase_superfamily_protein	AT1G07610	metallothionein_1C_(MT1C)
AT1G02300	Cysteine_proteinases_superfamily_protein	AT1G08010	GATA_transcription_factor_11_(GATA11)	AT1G02330	CONTAINS_InterPro_DOMAIN/s:_Hepatocellular_carcinoma-associated_antigen_59_(InterPro:IPR010756)	AT1G07630	pol-like_5_(PLL5)
AT1G02310	Glycosyl_hydrolase_superfamily_protein	AT1G08032	unknown_protein	AT1G02335	germin-like_protein_subfamily_2_member_2_precursor_(GL22)	AT1G07650	Leucine-rich_repeat_transmembrane_protein_kinase
AT1G02330	CONTAINS_InterPro_DOMAIN/s:_Hepatocellular_carcinoma-associated_antigen_59_(InterPro:IPR010756)	AT1G08035	unknown_protein	AT1G02340	LONG_HYPOCOTYL_IN_FAR-RED_(HFR1)	AT1G07705	NOT2_/_NOT3_/_NOT5_family
AT1G02335	germin-like_protein_subfamily_2_member_2_precursor_(GL22)	AT1G08200	UDP-D-apiose/UDP-D-xylose_synthase_2_(AXS2)	AT1G02350	protoporphyrinogen_oxidase-related	AT1G07730	Disease_resistance-responsive_(dirigent-like_protein)_family_protein
AT1G02340	LONG_HYPOCOTYL_IN_FAR-RED_(HFR1)	AT1G08315	ARM_repeat_superfamily_protein	AT1G02360	Chitinase_family_protein	AT1G07810	ER-type_Ca2+-ATPase_1_(ECA1)
AT1G02350	protoporphyrinogen_oxidase-related	AT1G08360	Ribosomal_protein_L1p/L10e_family	AT1G02370	Tetratricopeptide_repeat_(TPR)-like_superfamily_protein	AT1G07890	ascorbate_peroxidase_1_(APX1)
AT1G02360	Chitinase_family_protein	AT1G08370	decapping_1_(DCP1)	AT1G02380	unknown_protein	AT1G07920	GTP_binding_Elongation_factor_Tu_family_protein
AT1G02370	Tetratricopeptide_repeat_(TPR)-like_superfamily_protein	AT1G08380	photosystem_I_subunit_O_(PSAO)	AT1G02390	glycerol-3-phosphate_acyltransferase_2_(GPAT2)	AT1G07930	GTP_binding_Elongation_factor_Tu_family_protein
AT1G02380	unknown_protein	AT1G08420	BRI1_suppressor_1_(BSU1)-like_2_(BSL2)	AT1G02391	unknown_protein	AT1G07940	GTP_binding_Elongation_factor_Tu_family_protein
AT1G02390	glycerol-3-phosphate_acyltransferase_2_(GPAT2)	AT1G08450	calreticulin_3_(CRT3)	AT1G02405	proline-rich_family_protein	AT1G08032	unknown_protein
AT1G02391	unknown_protein	AT1G08465	YABBY2_(YAB2)	AT1G02420	Pentatricopeptide_repeat_(PPR)_superfamily_protein	AT1G08035	unknown_protein
AT1G02400	gibberellin_2-oxidase_6_(GA2OX6)	AT1G08510	fatty_acyl-ACP_thioesterases_B_(FATB)	AT1G02440	ADP-ribosylation_factor_D1A_(ARFD1A)	AT1G08120	BEST_Arabidopsis_thaliana_protein_match_is:_Protein_kinase_superfamily_protein_(TAIR:AT5G26110.1)
AT1G02405	proline-rich_family_protein	AT1G08550	non-photochemical_quenching_1_(NPQ1)	AT1G02450	NIM1-interacting_1_(NIMIN1)	AT1G08200	UDP-D-apiose/UDP-D-xylose_synthase_2_(AXS2)
AT1G02420	Pentatricopeptide_repeat_(PPR)_superfamily_protein	AT1G08570	atypical_CYS__HIS_rich_thioredoxin_4_(ACHT4)	AT1G02460	Pectin_lyase-like_superfamily_protein	AT1G08310	alpha/beta-Hydrolases_superfamily_protein
AT1G02440	ADP-ribosylation_factor_D1A_(ARFD1A)	AT1G08590	Leucine-rich_receptor-like_protein_kinase_family_protein	AT1G02475	Polyketide_cyclase/dehydrase_and_lipid_transport_superfamily_protein	AT1G08315	ARM_repeat_superfamily_protein
AT1G02450	NIM1-interacting_1_(NIMIN1)	AT1G08620	PKDM7D	AT1G02490	unknown_protein	AT1G08360	Ribosomal_protein_L1p/L10e_family
AT1G02460	Pectin_lyase-like_superfamily_protein	AT1G08695	SCR-like_3_(SCRL3)	AT1G02500	S-adenosylmethionine_synthetase_1_(SAM1)	AT1G08370	decapping_1_(DCP1)
AT1G02475	Polyketide_cyclase/dehydrase_and_lipid_transport_superfamily_protein	AT1G08720	ENHANCED_DISEASE_RESISTANCE_1_(EDR1)	AT1G02510	TPK4	AT1G08420	BRI1_suppressor_1_(BSU1)-like_2_(BSL2)
AT1G02490	unknown_protein	AT1G08830	copper/zinc_superoxide_dismutase_1_(CSD1)	AT1G02520	P-glycoprotein_11_(PGP11)	AT1G08450	calreticulin_3_(CRT3)
AT1G02500	S-adenosylmethionine_synthetase_1_(SAM1)	AT1G08900	Major_facilitator_superfamily_protein	AT1G02530	P-glycoprotein_12_(PGP12)	AT1G08510	fatty_acyl-ACP_thioesterases_B_(FATB)
AT1G02510	TPK4	AT1G08930	EARLY_RESPONSE_TO_DEHYDRATION_6_(ERD6)	AT1G02540	unknown_protein	AT1G08570	atypical_CYS__HIS_rich_thioredoxin_4_(ACHT4)
AT1G02520	P-glycoprotein_11_(PGP11)	AT1G08970	nuclear_factor_Y,_subunit_C9_(NF-YC9)	AT1G02550	Plant_invertase/pectin_methylesterase_inhibitor_superfamily_protein	AT1G08590	Leucine-rich_receptor-like_protein_kinase_family_protein
AT1G02530	P-glycoprotein_12_(PGP12)	AT1G08980	amidase_1_(AMI1)	AT1G02560	nuclear_encoded_CLP_protease_5_(CLPP5)	AT1G08620	PKDM7D
AT1G02540	unknown_protein	AT1G08985	AP2/B3-like_transcriptional_factor_family_protein	AT1G02570	unknown_protein	AT1G08695	SCR-like_3_(SCRL3)
AT1G02550	Plant_invertase/pectin_methylesterase_inhibitor_superfamily_protein	AT1G09026	unknown_protein	AT1G02575	unknown_protein	AT1G08720	ENHANCED_DISEASE_RESISTANCE_1_(EDR1)
AT1G02560	nuclear_encoded_CLP_protease_5_(CLPP5)	AT1G09050	unknown_protein	AT1G02580	_the_effect_is_not_only_allele-specific_but_also__dynamically_regulated_during_seed_development._In_the_ovule,_the_MEA_transcripts__are_accumulated_at_their_highest_level_before_fertilization__and_gradually_decrease_after_fertilization	AT1G08830	copper/zinc_superoxide_dismutase_1_(CSD1)
AT1G02570	unknown_protein	AT1G09060	NA	AT1G02590	Aldehyde_oxidase/xanthine_dehydrogenase,_molybdopterin_binding_protein	AT1G08930	EARLY_RESPONSE_TO_DEHYDRATION_6_(ERD6)
AT1G02575	unknown_protein	AT1G09070	soybean_gene_regulated_by_cold-2_(SRC2)	AT1G02610	RING/FYVE/PHD_zinc_finger_superfamily_protein	AT1G08970	nuclear_factor_Y,_subunit_C9_(NF-YC9)
AT1G02580	_the_effect_is_not_only_allele-specific_but_also__dynamically_regulated_during_seed_development._In_the_ovule,_the_MEA_transcripts__are_accumulated_at_their_highest_level_before_fertilization__and_gradually_decrease_after_fertilization	AT1G09160	Protein_phosphatase_2C_family_protein	AT1G02620	Ras-related_small_GTP-binding_family_protein	AT1G08985	AP2/B3-like_transcriptional_factor_family_protein
AT1G02590	Aldehyde_oxidase/xanthine_dehydrogenase,_molybdopterin_binding_protein	AT1G09245	Plant_self-incompatibility_protein_S1_family	AT1G02640	beta-xylosidase_2_(BXL2)	AT1G09050	unknown_protein
AT1G02610	RING/FYVE/PHD_zinc_finger_superfamily_protein	AT1G09310	Protein_of_unknown_function,_DUF538	AT1G02650	Tetratricopeptide_repeat_(TPR)-like_superfamily_protein	AT1G09060	NA
AT1G02620	Ras-related_small_GTP-binding_family_protein	AT1G09360	Plant_invertase/pectin_methylesterase_inhibitor_superfamily_protein	AT1G02670	P-loop_containing_nucleoside_triphosphate_hydrolases_superfamily_protein	AT1G09070	soybean_gene_regulated_by_cold-2_(SRC2)
AT1G02640	beta-xylosidase_2_(BXL2)	AT1G09380	nodulin_MtN21_/EamA-like_transporter_family_protein	AT1G02680	TBP-associated_factor_13_(TAF13)	AT1G09160	Protein_phosphatase_2C_family_protein
AT1G02650	Tetratricopeptide_repeat_(TPR)-like_superfamily_protein	AT1G09560	germin-like_protein_5_(GLP5)	AT1G02690	importin_alpha_isoform_6_(IMPA-6)	AT1G09245	Plant_self-incompatibility_protein_S1_family
AT1G02670	P-loop_containing_nucleoside_triphosphate_hydrolases_superfamily_protein	AT1G09590	Translation_protein_SH3-like_family_protein	AT1G02700	unknown_protein	AT1G09310	Protein_of_unknown_function,_DUF538
AT1G02680	TBP-associated_factor_13_(TAF13)	AT1G09610	Protein_of_unknown_function_(DUF579)	AT1G02710	glycine-rich_protein	AT1G09360	Plant_invertase/pectin_methylesterase_inhibitor_superfamily_protein
AT1G02690	importin_alpha_isoform_6_(IMPA-6)	AT1G09640	Translation_elongation_factor_EF1B,_gamma_chain	AT1G02720	galacturonosyltransferase_5_(GATL5)	AT1G09380	nodulin_MtN21_/EamA-like_transporter_family_protein
AT1G02700	unknown_protein	AT1G09645	unknown_protein	AT1G02730	cellulose_synthase-like_D5_(CSLD5)	AT1G09415	NIM1-interacting_3_(NIMIN-3)
AT1G02710	glycine-rich_protein	AT1G09920	TRAF-type_zinc_finger-related	AT1G02740	MRG_family_protein	AT1G09560	germin-like_protein_5_(GLP5)
AT1G02720	galacturonosyltransferase_5_(GATL5)	AT1G09940	HEMA2	AT1G02770	Protein_of_unknown_function_(DUF626)	AT1G09590	Translation_protein_SH3-like_family_protein
AT1G02730	cellulose_synthase-like_D5_(CSLD5)	AT1G09950	RESPONSE_TO_ABA_AND_SALT_1_(RAS1)	AT1G02790	polygalacturonase_4_(PGA4)	AT1G09610	Protein_of_unknown_function_(DUF579)
AT1G02740	MRG_family_protein	AT1G09970	LRR_XI-23	AT1G02800	cellulase_2_(CEL2)	AT1G09640	Translation_elongation_factor_EF1B,_gamma_chain
AT1G02770	Protein_of_unknown_function_(DUF626)	AT1G09980	Putative_serine_esterase__family_protein	AT1G02810	Plant_invertase/pectin_methylesterase_inhibitor_superfamily	AT1G09645	unknown_protein
AT1G02790	polygalacturonase_4_(PGA4)	AT1G10020	Protein_of_unknown_function_(DUF1005)	AT1G02813	Protein_of_unknown_function,_DUF538	AT1G09690	Translation_protein_SH3-like_family_protein
AT1G02800	cellulase_2_(CEL2)	AT1G10090	Early-responsive_to_dehydration_stress_protein_(ERD4)	AT1G02816	Protein_of_unknown_function,_DUF538	AT1G09920	TRAF-type_zinc_finger-related
AT1G02810	Plant_invertase/pectin_methylesterase_inhibitor_superfamily	AT1G10155	phloem_protein_2-A10_(PP2-A10)	AT1G02820	Late_embryogenesis_abundant_3_(LEA3)_family_protein	AT1G09935	Phosphoglycerate_mutase_family_protein
AT1G02813	Protein_of_unknown_function,_DUF538	AT1G10170	NF-X-like_1_(NFXL1)	AT1G02830	Ribosomal_L22e_protein_family	AT1G09940	HEMA2
AT1G02816	Protein_of_unknown_function,_DUF538	AT1G10190	Protein_of_Unknown_Function_(DUF239)	AT1G02840	SR1	AT1G09950	RESPONSE_TO_ABA_AND_SALT_1_(RAS1)
AT1G02820	Late_embryogenesis_abundant_3_(LEA3)_family_protein	AT1G10340	Ankyrin_repeat_family_protein	AT1G02850	beta_glucosidase_11_(BGLU11)	AT1G09970	LRR_XI-23
AT1G02830	Ribosomal_L22e_protein_family	AT1G10350	DNAJ_heat_shock_family_protein	AT1G02860	nitrogen_limitation_adaptation_(NLA)	AT1G10020	Protein_of_unknown_function_(DUF1005)
AT1G02840	SR1	AT1G10390	Nucleoporin_autopeptidase	AT1G02870	FUNCTIONS_IN:_molecular_function_unknown	AT1G10090	Early-responsive_to_dehydration_stress_protein_(ERD4)
AT1G02850	beta_glucosidase_11_(BGLU11)	AT1G10588	Gibberellin-regulated_family_protein	AT1G02880	thiamin_pyrophosphokinase1_(TPK1)	AT1G10155	phloem_protein_2-A10_(PP2-A10)
AT1G02860	nitrogen_limitation_adaptation_(NLA)	AT1G10590	Nucleic_acid-binding,_OB-fold-like_protein	AT1G02900	rapid_alkalinization_factor_1_(RALF1)	AT1G10170	NF-X-like_1_(NFXL1)
AT1G02870	FUNCTIONS_IN:_molecular_function_unknown	AT1G10610	basic_helix-loop-helix_(bHLH)_DNA-binding_superfamily_protein	AT1G02910	LOW_PSII_ACCUMULATION1_(LPA1)	AT1G10190	Protein_of_Unknown_Function_(DUF239)
AT1G02880	thiamin_pyrophosphokinase1_(TPK1)	AT1G10650	SBP_(S-ribonuclease_binding_protein)_family_protein	AT1G02920	glutathione_S-transferase_7_(GSTF7)	AT1G10390	Nucleoporin_autopeptidase
AT1G02890	AAA-type_ATPase_family_protein	AT1G10652	unknown_protein	AT1G02930	glutathione_S-transferase_6_(GSTF6)	AT1G10590	Nucleic_acid-binding,_OB-fold-like_protein
AT1G02900	rapid_alkalinization_factor_1_(RALF1)	AT1G10745	Maternally_expressed_gene_(MEG)_family_protein	AT1G02940	glutathione_S-transferase_(class_phi)_5_(GSTF5)	AT1G10610	basic_helix-loop-helix_(bHLH)_DNA-binding_superfamily_protein
AT1G02910	LOW_PSII_ACCUMULATION1_(LPA1)	AT1G10810	NAD(P)-linked_oxidoreductase_superfamily_protein	AT1G02960	unknown_protein	AT1G10630	ADP-ribosylation_factor_A1F_(ARFA1F)
AT1G02920	glutathione_S-transferase_7_(GSTF7)	AT1G10865	FUNCTIONS_IN:_molecular_function_unknown	AT1G02965	unknown_protein	AT1G10650	SBP_(S-ribonuclease_binding_protein)_family_protein
AT1G02930	glutathione_S-transferase_6_(GSTF6)	AT1G10890	unknown_protein	AT1G02970	WEE1_kinase_homolog_(WEE1)	AT1G10652	unknown_protein
AT1G02940	glutathione_S-transferase_(class_phi)_5_(GSTF5)	AT1G10940	SNF1-related_protein_kinase_2.4_(SNRK2.4)	AT1G02980	cullin_2_(CUL2)	AT1G10717	LOCATED_IN:_endomembrane_system
AT1G02960	unknown_protein	AT1G11050	Protein_kinase_superfamily_protein	AT1G02990	BEST_Arabidopsis_thaliana_protein_match_is:_CW-type_Zinc_Finger_(TAIR:AT3G62900.1)	AT1G10720	BSD_domain-containing_protein
AT1G02965	unknown_protein	AT1G11200	Protein_of_unknown_function_(DUF300)	AT1G03000	peroxin_6_(PEX6)	AT1G10745	Maternally_expressed_gene_(MEG)_family_protein
AT1G02970	WEE1_kinase_homolog_(WEE1)	AT1G11310	_it_was_not_expressed_in_anthers_and_pollen,_as_shown_by_GUS_activity_patterns._The_expression_of_several_phylogenetically_closely-related_AtMLO_genes_showed_similar_or_overlapping_tissue_specificity_and_analogous_responsiveness_to_external_stimuli,_suggesting_functional_redundancy,_co-function,_or_antagonistic_function(s)._mlo_resistance_in__A._thaliana_does_not_involve_the_signaling_molecules_e…	AT1G03010	Phototropic-responsive_NPH3_family_protein	AT1G10810	NAD(P)-linked_oxidoreductase_superfamily_protein
AT1G02980	cullin_2_(CUL2)	AT1G11330	S-locus_lectin_protein_kinase_family_protein	AT1G03020	Thioredoxin_superfamily_protein	AT1G10865	FUNCTIONS_IN:_molecular_function_unknown
AT1G02990	BEST_Arabidopsis_thaliana_protein_match_is:_CW-type_Zinc_Finger_(TAIR:AT3G62900.1)	AT1G11362	Plant_invertase/pectin_methylesterase_inhibitor_superfamily_protein	AT1G03022	unknown_protein	AT1G10890	unknown_protein
AT1G03000	peroxin_6_(PEX6)	AT1G11410	S-locus_lectin_protein_kinase_family_protein	AT1G03030	P-loop_containing_nucleoside_triphosphate_hydrolases_superfamily_protein	AT1G10920	LOV1
AT1G03010	Phototropic-responsive_NPH3_family_protein	AT1G11460	nodulin_MtN21_/EamA-like_transporter_family_protein	AT1G03040	basic_helix-loop-helix_(bHLH)_DNA-binding_superfamily_protein	AT1G10940	SNF1-related_protein_kinase_2.4_(SNRK2.4)
AT1G03020	Thioredoxin_superfamily_protein	AT1G11590	Plant_invertase/pectin_methylesterase_inhibitor_superfamily	AT1G03050	ENTH/ANTH/VHS_superfamily_protein	AT1G10950	transmembrane_nine_1_(TMN1)
AT1G03022	unknown_protein	AT1G11593	Plant_invertase/pectin_methylesterase_inhibitor_superfamily_protein	AT1G03055	unknown_protein	AT1G11050	Protein_kinase_superfamily_protein
AT1G03030	P-loop_containing_nucleoside_triphosphate_hydrolases_superfamily_protein	AT1G11650	RBP45B	AT1G03070	Bax_inhibitor-1_family_protein	AT1G11280	S-locus_lectin_protein_kinase_family_protein
AT1G03040	basic_helix-loop-helix_(bHLH)_DNA-binding_superfamily_protein	AT1G11655	unknown_protein	AT1G03090	MCCA	AT1G11340	S-locus_lectin_protein_kinase_family_protein
AT1G03050	ENTH/ANTH/VHS_superfamily_protein	AT1G11730	Galactosyltransferase_family_protein	AT1G03100	Pentatricopeptide_repeat_(PPR)_superfamily_protein	AT1G11350	S-domain-1_13_(SD1-13)
AT1G03055	unknown_protein	AT1G11785	unknown_protein	AT1G03103	Bifunctional_inhibitor/lipid-transfer_protein/seed_storage_2S_albumin_superfamily_protein	AT1G11362	Plant_invertase/pectin_methylesterase_inhibitor_superfamily_protein
AT1G03060	Encodes_a_WD/BEACH_domain_protein_involved_in_cell_morphogenesis.	AT1G11890	SECRETION_22_(SEC22)	AT1G03106	unknown_protein	AT1G11400	partner_of_Y14-MAGO_(PYM)
AT1G03070	Bax_inhibitor-1_family_protein	AT1G11960	ERD_(early-responsive_to_dehydration_stress)_family_protein	AT1G03110	Transducin/WD40_repeat-like_superfamily_protein	AT1G11410	S-locus_lectin_protein_kinase_family_protein
AT1G03080	kinase_interacting_(KIP1-like)_family_protein	AT1G11970	Ubiquitin-like_superfamily_protein	AT1G03120	responsive_to_abscisic_acid_28_(RAB28)	AT1G11460	nodulin_MtN21_/EamA-like_transporter_family_protein
AT1G03090	MCCA	AT1G12070	Immunoglobulin_E-set_superfamily_protein	AT1G03130	photosystem_I_subunit_D-2_(PSAD-2)	AT1G11590	Plant_invertase/pectin_methylesterase_inhibitor_superfamily
AT1G03100	Pentatricopeptide_repeat_(PPR)_superfamily_protein	AT1G12120	Plant_protein_of_unknown_function_(DUF863)	AT1G03140	splicing_factor_Prp18_family_protein	AT1G11593	Plant_invertase/pectin_methylesterase_inhibitor_superfamily_protein
AT1G03103	Bifunctional_inhibitor/lipid-transfer_protein/seed_storage_2S_albumin_superfamily_protein	AT1G12211	unknown_protein	AT1G03150	Acyl-CoA_N-acyltransferases_(NAT)_superfamily_protein	AT1G11650	RBP45B
AT1G03106	unknown_protein	AT1G12260	NAC_007_(NAC007)	AT1G03160	_defines_a_new_protein_class_within_the_dynamin_superfamily_of_membrane_remodeling_GTPases_that_regulates_organization_of_the_thylakoid_network_in_plants._Targeted_to_chloroplasts_and_associated_with_thylakoid_and_envelope_membranes_as_punctate_structures._Knockout_mutants_have_abnormalities_in_chloroplast_and_thylakoid_morphology,_including_disorganized_grana_stacks_and_alterations_in_the_relati…	AT1G11730	Galactosyltransferase_family_protein
AT1G03110	Transducin/WD40_repeat-like_superfamily_protein	AT1G12280	LRR_and_NB-ARC_domains-containing_disease_resistance_protein	AT1G03170	Protein_of_unknown_function_(DUF3049)	AT1G11785	unknown_protein
AT1G03120	responsive_to_abscisic_acid_28_(RAB28)	AT1G12290	Disease_resistance_protein_(CC-NBS-LRR_class)_family	AT1G03180	unknown_protein	AT1G11890	SECRETION_22_(SEC22)
AT1G03130	photosystem_I_subunit_D-2_(PSAD-2)	AT1G12360	keule_(KEU)	AT1G03190	ULTRAVIOLET_HYPERSENSITIVE_6_(UVH6)	AT1G11910	aspartic_proteinase_A1_(APA1)
AT1G03140	splicing_factor_Prp18_family_protein	AT1G12411	unknown_protein	AT1G03200	unknown_protein	AT1G11960	ERD_(early-responsive_to_dehydration_stress)_family_protein
AT1G03150	Acyl-CoA_N-acyltransferases_(NAT)_superfamily_protein	AT1G12423	unknown_protein	AT1G03210	Phenazine_biosynthesis_PhzC/PhzF_protein	AT1G11970	Ubiquitin-like_superfamily_protein
AT1G03160	_defines_a_new_protein_class_within_the_dynamin_superfamily_of_membrane_remodeling_GTPases_that_regulates_organization_of_the_thylakoid_network_in_plants._Targeted_to_chloroplasts_and_associated_with_thylakoid_and_envelope_membranes_as_punctate_structures._Knockout_mutants_have_abnormalities_in_chloroplast_and_thylakoid_morphology,_including_disorganized_grana_stacks_and_alterations_in_the_relati…	AT1G12451	unknown_protein	AT1G03220	Eukaryotic_aspartyl_protease_family_protein	AT1G12120	Plant_protein_of_unknown_function_(DUF863)
AT1G03170	Protein_of_unknown_function_(DUF3049)	AT1G12580	phosphoenolpyruvate_carboxylase-related_kinase_1_(PEPKR1)	AT1G03230	Eukaryotic_aspartyl_protease_family_protein	AT1G12240	ATBETAFRUCT4
AT1G03180	unknown_protein	AT1G12663	INVOLVED_IN:_defense_response	AT1G03250	unknown_protein	AT1G12260	NAC_007_(NAC007)
AT1G03190	ULTRAVIOLET_HYPERSENSITIVE_6_(UVH6)	AT1G12665	LOCATED_IN:_endomembrane_system	AT1G03260	SNARE_associated_Golgi_protein_family	AT1G12280	LRR_and_NB-ARC_domains-containing_disease_resistance_protein
AT1G03200	unknown_protein	AT1G12890	Integrase-type_DNA-binding_superfamily_protein	AT1G03270	CBS_domain-containing_protein_with_a_domain_of_unknown_function_(DUF21)	AT1G12360	keule_(KEU)
AT1G03210	Phenazine_biosynthesis_PhzC/PhzF_protein	AT1G12900	glyceraldehyde_3-phosphate_dehydrogenase_A_subunit_2_(GAPA-2)	AT1G03300	DOMAIN_OF_UNKNOWN_FUNCTION_724_1_(ATDUF1)	AT1G12411	unknown_protein
AT1G03220	Eukaryotic_aspartyl_protease_family_protein	AT1G12920	eukaryotic_release_factor_1-2_(ERF1-2)	AT1G03310	debranching_enzyme_1_(DBE1)	AT1G12423	unknown_protein
AT1G03230	Eukaryotic_aspartyl_protease_family_protein	AT1G12938	unknown_protein	AT1G03330	Small_nuclear_ribonucleoprotein_family_protein	AT1G12451	unknown_protein
AT1G03250	unknown_protein	AT1G12990	beta-1,4-N-acetylglucosaminyltransferase_family_protein	AT1G03340	unknown_protein	AT1G12580	phosphoenolpyruvate_carboxylase-related_kinase_1_(PEPKR1)
AT1G03260	SNARE_associated_Golgi_protein_family	AT1G13050	unknown_protein	AT1G03350	BSD_domain-containing_protein	AT1G12665	LOCATED_IN:_endomembrane_system
AT1G03270	CBS_domain-containing_protein_with_a_domain_of_unknown_function_(DUF21)	AT1G13150	cytochrome_P450,_family_86,_subfamily_C,_polypeptide_4_(CYP86C4)	AT1G03360	ribosomal_RNA_processing_4_(RRP4)	AT1G12760	Zinc_finger,_C3HC4_type_(RING_finger)_family_protein
AT1G03290	unknown_protein	AT1G13190	RNA-binding_(RRM/RBD/RNP_motifs)_family_protein	AT1G03365	RING/U-box_superfamily_protein	AT1G12820	auxin_signaling_F-box_3_(AFB3)
AT1G03300	DOMAIN_OF_UNKNOWN_FUNCTION_724_1_(ATDUF1)	AT1G13195	RING/U-box_superfamily_protein	AT1G03380	homolog_of_yeast_autophagy_18_(ATG18)_G_(ATG18G)	AT1G12840	DE-ETIOLATED_3_(DET3)
AT1G03310	debranching_enzyme_1_(DBE1)	AT1G13210	autoinhibited_Ca2+/ATPase_II_(ACA.l)	AT1G03400	2-oxoglutarate_(2OG)_and_Fe(II)-dependent_oxygenase_superfamily_protein	AT1G12900	glyceraldehyde_3-phosphate_dehydrogenase_A_subunit_2_(GAPA-2)
AT1G03330	Small_nuclear_ribonucleoprotein_family_protein	AT1G13260	related_to_ABI3/VP1_1_(RAV1)	AT1G03410	2A6	AT1G12920	eukaryotic_release_factor_1-2_(ERF1-2)
AT1G03340	unknown_protein	AT1G13360	unknown_protein	AT1G03430	histidine-containing_phosphotransfer_factor_5_(AHP5)	AT1G12938	unknown_protein
AT1G03350	BSD_domain-containing_protein	AT1G13380	Protein_of_unknown_function_(DUF1218)	AT1G03440	Leucine-rich_repeat_(LRR)_family_protein	AT1G12990	beta-1,4-N-acetylglucosaminyltransferase_family_protein
AT1G03360	ribosomal_RNA_processing_4_(RRP4)	AT1G13390	unknown_protein	AT1G03445	BRI1_SUPPRESSOR_1_(BSU1)	AT1G13020	eukaryotic_initiation_factor_4B2_(EIF4B2)
AT1G03365	RING/U-box_superfamily_protein	AT1G13460	Protein_phosphatase_2A_regulatory_B_subunit_family_protein	AT1G03470	Kinase_interacting_(KIP1-like)_family_protein	AT1G13050	unknown_protein
AT1G03400	2-oxoglutarate_(2OG)_and_Fe(II)-dependent_oxygenase_superfamily_protein	AT1G13470	Protein_of_unknown_function_(DUF1262)	AT1G03475	LESION_INITIATION_2_(LIN2)	AT1G13150	cytochrome_P450,_family_86,_subfamily_C,_polypeptide_4_(CYP86C4)
AT1G03410	2A6	AT1G13560	aminoalcoholphosphotransferase_1_(AAPT1)	AT1G03490	NAC_domain_containing_protein_6_(NAC006)	AT1G13190	RNA-binding_(RRM/RBD/RNP_motifs)_family_protein
AT1G03430	histidine-containing_phosphotransfer_factor_5_(AHP5)	AT1G13620	root_meristem_growth_factor_2_(RGF2)	AT1G03510	Tetratricopeptide_repeat_(TPR)-like_superfamily_protein	AT1G13195	RING/U-box_superfamily_protein
AT1G03440	Leucine-rich_repeat_(LRR)_family_protein	AT1G13880	ELM2_domain-containing_protein	AT1G03520	Core-2/I-branching_beta-1,6-N-acetylglucosaminyltransferase_family_protein	AT1G13210	autoinhibited_Ca2+/ATPase_II_(ACA.l)
AT1G03445	BRI1_SUPPRESSOR_1_(BSU1)	AT1G14000	VH1-interacting_kinase_(VIK)	AT1G03530	nuclear_assembly_factor_1_(NAF1)	AT1G13245	ROTUNDIFOLIA_like_17_(RTFL17)
AT1G03470	Kinase_interacting_(KIP1-like)_family_protein	AT1G14070	fucosyltransferase_7_(FUT7)	AT1G03540	Pentatricopeptide_repeat_(PPR-like)_superfamily_protein	AT1G13260	related_to_ABI3/VP1_1_(RAV1)
AT1G03475	LESION_INITIATION_2_(LIN2)	AT1G14110	fucosyltransferase_9_(FUT9)	AT1G03560	Pentatricopeptide_repeat_(PPR-like)_superfamily_protein	AT1G13360	unknown_protein
AT1G03490	NAC_domain_containing_protein_6_(NAC006)	AT1G14170	RNA-binding_KH_domain-containing_protein	AT1G03590	Protein_phosphatase_2C_family_protein	AT1G13390	unknown_protein
AT1G03510	Tetratricopeptide_repeat_(TPR)-like_superfamily_protein	AT1G14330	Galactose_oxidase/kelch_repeat_superfamily_protein	AT1G03600	PSB27	AT1G13460	Protein_phosphatase_2A_regulatory_B_subunit_family_protein
AT1G03520	Core-2/I-branching_beta-1,6-N-acetylglucosaminyltransferase_family_protein	AT1G14370	protein_kinase_2A_(APK2A)	AT1G03610	Protein_of_unknown_function_(DUF789)	AT1G13470	Protein_of_unknown_function_(DUF1262)
AT1G03530	nuclear_assembly_factor_1_(NAF1)	AT1G14400	ubiquitin_carrier_protein_1_(UBC1)	AT1G03630	protochlorophyllide_oxidoreductase_C_(POR_C)	AT1G13560	aminoalcoholphosphotransferase_1_(AAPT1)
AT1G03540	Pentatricopeptide_repeat_(PPR-like)_superfamily_protein	AT1G14480	Ankyrin_repeat_family_protein	AT1G03650	Acyl-CoA_N-acyltransferases_(NAT)_superfamily_protein	AT1G13607	Defensin-like_(DEFL)_family_protein
AT1G03560	Pentatricopeptide_repeat_(PPR-like)_superfamily_protein	AT1G14670	Endomembrane_protein_70_protein_family	AT1G03660	Ankyrin-repeat_containing_protein	AT1G13635	DNA_glycosylase_superfamily_protein
AT1G03590	Protein_phosphatase_2C_family_protein	AT1G14685	basic_pentacysteine_2_(BPC2)	AT1G03680	thioredoxin_M-type_1_(THM1)	AT1G13880	ELM2_domain-containing_protein
AT1G03600	PSB27	AT1G14700	purple_acid_phosphatase_3_(PAP3)	AT1G03687	DTW_domain-containing_protein	AT1G14000	VH1-interacting_kinase_(VIK)
AT1G03610	Protein_of_unknown_function_(DUF789)	AT1G14740	Protein_of_unknown_function_(DUF1423)	AT1G03700	Uncharacterised_protein_family_(UPF0497)	AT1G14070	fucosyltransferase_7_(FUT7)
AT1G03620	ELMO/CED-12_family_protein	AT1G14800	Nucleic_acid-binding,_OB-fold-like_protein	AT1G03710	Cystatin/monellin_superfamily_protein	AT1G14110	fucosyltransferase_9_(FUT9)
AT1G03630	protochlorophyllide_oxidoreductase_C_(POR_C)	AT1G14830	DYNAMIN-like_1C_(DL1C)	AT1G03720	Cysteine_proteinases_superfamily_protein	AT1G14190	Glucose-methanol-choline_(GMC)_oxidoreductase_family_protein
AT1G03650	Acyl-CoA_N-acyltransferases_(NAT)_superfamily_protein	AT1G14870	PLANT_CADMIUM_RESISTANCE_2_(PCR2)	AT1G03750	switch_2_(SWI2)	AT1G14320	SUPPRESSOR_OF_ACAULIS_52_(SAC52)
AT1G03660	Ankyrin-repeat_containing_protein	AT1G15010	unknown_protein	AT1G03760	Prefoldin_chaperone_subunit_family_protein	AT1G14330	Galactose_oxidase/kelch_repeat_superfamily_protein
AT1G03670	ankyrin_repeat_family_protein	AT1G15015	F-box_family_protein	AT1G03770	RING_1B_(RING1B)	AT1G14370	protein_kinase_2A_(APK2A)
AT1G03680	thioredoxin_M-type_1_(THM1)	AT1G15120	Ubiquinol-cytochrome_C_reductase_hinge_protein	AT1G03780	targeting_protein_for_XKLP2_(TPX2)	AT1G14400	ubiquitin_carrier_protein_1_(UBC1)
AT1G03687	DTW_domain-containing_protein	AT1G15160	MATE_efflux_family_protein	AT1G03790	SOMNUS_(SOM)	AT1G14480	Ankyrin_repeat_family_protein
AT1G03700	Uncharacterised_protein_family_(UPF0497)	AT1G15340	methyl-CPG-binding_domain_10_(MBD10)	AT1G03800	ERF_domain_protein_10_(ERF10)	AT1G14600	Homeodomain-like_superfamily_protein
AT1G03710	Cystatin/monellin_superfamily_protein	AT1G15370	SNARE-like_superfamily_protein	AT1G03810	Nucleic_acid-binding,_OB-fold-like_protein	AT1G14630	unknown_protein
AT1G03720	Cysteine_proteinases_superfamily_protein	AT1G15415	FUNCTIONS_IN:_molecular_function_unknown	AT1G03820	unknown_protein	AT1G14670	Endomembrane_protein_70_protein_family
AT1G03750	switch_2_(SWI2)	AT1G15430	Protein_of_unknown_function_(DUF1644)	AT1G03830	guanylate-binding_family_protein	AT1G14685	basic_pentacysteine_2_(BPC2)
AT1G03760	Prefoldin_chaperone_subunit_family_protein	AT1G15757	Molecular_chaperone_Hsp40/DnaJ_family_protein	AT1G03840	Magpie_(MGP)	AT1G14740	Protein_of_unknown_function_(DUF1423)
AT1G03770	RING_1B_(RING1B)	AT1G15930	Ribosomal_protein_L7Ae/L30e/S12e/Gadd45_family_protein	AT1G03850	Glutaredoxin_family_protein	AT1G14800	Nucleic_acid-binding,_OB-fold-like_protein
AT1G03780	targeting_protein_for_XKLP2_(TPX2)	AT1G15960	NRAMP_metal_ion_transporter_6_(NRAMP6)	AT1G03860	prohibitin_2_(PHB2)	AT1G14830	DYNAMIN-like_1C_(DL1C)
AT1G03790	SOMNUS_(SOM)	AT1G16010	magnesium_transporter_2_(MGT2)	AT1G03870	FASCICLIN-like_arabinoogalactan_9_(FLA9)	AT1G15015	F-box_family_protein
AT1G03800	ERF_domain_protein_10_(ERF10)	AT1G16022	unknown_protein	AT1G03880	cruciferin_2_(CRU2)	AT1G15030	Protein_of_unknown_function_(DUF789)
AT1G03810	Nucleic_acid-binding,_OB-fold-like_protein	AT1G16025	unknown_protein	AT1G03890	RmlC-like_cupins_superfamily_protein	AT1G15120	Ubiquinol-cytochrome_C_reductase_hinge_protein
AT1G03820	unknown_protein	AT1G16090	wall_associated_kinase-like_7_(WAKL7)	AT1G03900	non-intrinsic_ABC_protein_4_(NAP4)	AT1G15160	MATE_efflux_family_protein
AT1G03830	guanylate-binding_family_protein	AT1G16180	Serinc-domain_containing_serine_and_sphingolipid_biosynthesis_protein	AT1G03905	P-loop_containing_nucleoside_triphosphate_hydrolases_superfamily_protein	AT1G15340	methyl-CPG-binding_domain_10_(MBD10)
AT1G03840	Magpie_(MGP)	AT1G16190	RADIATION_SENSITIVE23A_(RAD23A)	AT1G03910	EXPRESSED_IN:_25_plant_structures	AT1G15370	SNARE-like_superfamily_protein
AT1G03850	Glutaredoxin_family_protein	AT1G16240	syntaxin_of_plants_51_(SYP51)	AT1G03920	Protein_kinase_family_protein	AT1G15415	FUNCTIONS_IN:_molecular_function_unknown
AT1G03860	prohibitin_2_(PHB2)	AT1G16250	Galactose_oxidase/kelch_repeat_superfamily_protein	AT1G03930	dual_specificity_kinase_1_(ADK1)	AT1G15430	Protein_of_unknown_function_(DUF1644)
AT1G03870	FASCICLIN-like_arabinoogalactan_9_(FLA9)	AT1G16270	Protein_kinase_superfamily_protein_with_octicosapeptide/Phox/Bem1p_domain	AT1G03950	vacuolar_protein_sorting-associated_protein_2.3_(VPS2.3)	AT1G15757	Molecular_chaperone_Hsp40/DnaJ_family_protein
AT1G03880	cruciferin_2_(CRU2)	AT1G16840	unknown_protein	AT1G03960	Calcium-binding_EF_hand_family_protein	AT1G15930	Ribosomal_protein_L7Ae/L30e/S12e/Gadd45_family_protein
AT1G03890	RmlC-like_cupins_superfamily_protein	AT1G16858	conserved_peptide_upstream_open_reading_frame_55_(CPuORF55)	AT1G03980	phytochelatin_synthase_2_(PCS2)	AT1G16010	magnesium_transporter_2_(MGT2)
AT1G03900	non-intrinsic_ABC_protein_4_(NAP4)	AT1G16860	Ubiquitin-specific_protease_family_C19-related_protein	AT1G03982	PAK-box/P21-Rho-binding_family_protein	AT1G16022	unknown_protein
AT1G03905	P-loop_containing_nucleoside_triphosphate_hydrolases_superfamily_protein	AT1G17000	trehalose-phosphatase/synthase_3_(TPS3)	AT1G04000	unknown_protein	AT1G16025	unknown_protein
AT1G03910	EXPRESSED_IN:_25_plant_structures	AT1G17080	Ribosomal_protein_L18ae_family	AT1G04010	phospholipid_sterol_acyl_transferase_1_(PSAT1)	AT1G16090	wall_associated_kinase-like_7_(WAKL7)
AT1G03920	Protein_kinase_family_protein	AT1G17110	ubiquitin-specific_protease_15_(UBP15)	AT1G04020	breast_cancer_associated_RING_1_(BARD1)	AT1G16180	Serinc-domain_containing_serine_and_sphingolipid_biosynthesis_protein
AT1G03930	dual_specificity_kinase_1_(ADK1)	AT1G17145	RING/U-box_superfamily_protein	AT1G04030	unknown_protein	AT1G16240	syntaxin_of_plants_51_(SYP51)
AT1G03950	vacuolar_protein_sorting-associated_protein_2.3_(VPS2.3)	AT1G17150	Pectin_lyase-like_superfamily_protein	AT1G04040	HAD_superfamily,_subfamily_IIIB_acid_phosphatase_	AT1G16490	myb_domain_protein_58_(MYB58)
AT1G03960	Calcium-binding_EF_hand_family_protein	AT1G17220	fu-gaeri1_(FUG1)	AT1G04050	homolog_of_SU(var)3-9_1_(SUVR1)	AT1G16670	Protein_kinase_superfamily_protein
AT1G03980	phytochelatin_synthase_2_(PCS2)	AT1G17250	receptor_like_protein_3_(RLP3)	AT1G04070	translocase_of_outer_membrane_22-I_(TOM22-I)	AT1G16840	unknown_protein
AT1G03982	PAK-box/P21-Rho-binding_family_protein	AT1G17260	autoinhibited_H(+)-ATPase_isoform_10_(AHA10)	AT1G04080	PRP39	AT1G16950	unknown_protein
AT1G04000	unknown_protein	AT1G17290	alanine_aminotransferas_(AlaAT1)	AT1G04090	Plant_protein_of_unknown_function_(DUF946)	AT1G17060	cytochrome_p450_72c1_(CYP72C1)
AT1G04010	phospholipid_sterol_acyl_transferase_1_(PSAT1)	AT1G17340	Phosphoinositide_phosphatase_family_protein	AT1G04100	indoleacetic_acid-induced_protein_10_(IAA10)	AT1G17080	Ribosomal_protein_L18ae_family
AT1G04020	breast_cancer_associated_RING_1_(BARD1)	AT1G17380	jasmonate-zim-domain_protein_5_(JAZ5)	AT1G04110	STOMATAL_DENSITY_AND_DISTRIBUTION_(SDD1)	AT1G17110	ubiquitin-specific_protease_15_(UBP15)
AT1G04030	unknown_protein	AT1G17410	Nucleoside_diphosphate_kinase_family_protein	AT1G04120	multidrug_resistance-associated_protein_5_(MRP5)	AT1G17150	Pectin_lyase-like_superfamily_protein
AT1G04040	HAD_superfamily,_subfamily_IIIB_acid_phosphatase_	AT1G17420	lipoxygenase_3_(LOX3)	AT1G04130	Tetratricopeptide_repeat_(TPR)-like_superfamily_protein	AT1G17250	receptor_like_protein_3_(RLP3)
AT1G04050	homolog_of_SU(var)3-9_1_(SUVR1)	AT1G17440	ENHANCED_ETHYLENE_RESPONSE_4_(EER4)	AT1G04150	C2_calcium/lipid-binding_plant_phosphoribosyltransferase_family_protein	AT1G17260	autoinhibited_H(+)-ATPase_isoform_10_(AHA10)
AT1G04070	translocase_of_outer_membrane_22-I_(TOM22-I)	AT1G17500	ATPase_E1-E2_type_family_protein_/_haloacid_dehalogenase-like_hydrolase_family_protein	AT1G04160	myosin_XI_B_(XIB)	AT1G17280	ubiquitin-conjugating_enzyme_34_(UBC34)
AT1G04080	PRP39	AT1G17590	nuclear_factor_Y,_subunit_A8_(NF-YA8)	AT1G04171	unknown_protein	AT1G17290	alanine_aminotransferas_(AlaAT1)
AT1G04090	Plant_protein_of_unknown_function_(DUF946)	AT1G17600	Disease_resistance_protein_(TIR-NBS-LRR_class)_family	AT1G04180	YUCCA_9_(YUC9)	AT1G17370	oligouridylate_binding_protein_1B_(UBP1B)
AT1G04100	indoleacetic_acid-induced_protein_10_(IAA10)	AT1G17610	Disease_resistance_protein_(TIR-NBS_class)	AT1G04190	Tetratricopeptide_repeat_(TPR)-like_superfamily_protein	AT1G17380	jasmonate-zim-domain_protein_5_(JAZ5)
AT1G04110	STOMATAL_DENSITY_AND_DISTRIBUTION_(SDD1)	AT1G17620	Late_embryogenesis_abundant_(LEA)_hydroxyproline-rich_glycoprotein_family	AT1G04220	3-ketoacyl-CoA_synthase_2_(KCS2)	AT1G17410	Nucleoside_diphosphate_kinase_family_protein
AT1G04120	multidrug_resistance-associated_protein_5_(MRP5)	AT1G17720	ATB_BETA	AT1G04240	SHORT_HYPOCOTYL_2_(SHY2)	AT1G17420	lipoxygenase_3_(LOX3)
AT1G04130	Tetratricopeptide_repeat_(TPR)-like_superfamily_protein	AT1G17730	_CHMP1B/AT1G17730.__CHMP1A_and_B_mediate_multivesicular_body_sorting_of_auxin_carriers_and_are_required_for_plant_development.__ESCRT:_Endosomal_Sorting_Complexes_Required_For_Transport_machinery	AT1G04250	AUXIN_RESISTANT_3_(AXR3)	AT1G17440	ENHANCED_ETHYLENE_RESPONSE_4_(EER4)
AT1G04150	C2_calcium/lipid-binding_plant_phosphoribosyltransferase_family_protein	AT1G17880	basic_transcription_factor_3_(BTF3)	AT1G04260	CAMV_movement_protein_interacting_protein_7_(MPI7)	AT1G17500	ATPase_E1-E2_type_family_protein_/_haloacid_dehalogenase-like_hydrolase_family_protein
AT1G04160	myosin_XI_B_(XIB)	AT1G17980	poly(A)_polymerase_1_(PAPS1)	AT1G04280	P-loop_containing_nucleoside_triphosphate_hydrolases_superfamily_protein	AT1G17590	nuclear_factor_Y,_subunit_A8_(NF-YA8)
AT1G04171	unknown_protein	AT1G17990	FMN-linked_oxidoreductases_superfamily_protein	AT1G04290	Thioesterase_superfamily_protein	AT1G17610	Disease_resistance_protein_(TIR-NBS_class)
AT1G04180	YUCCA_9_(YUC9)	AT1G18020	FMN-linked_oxidoreductases_superfamily_protein	AT1G04310	ethylene_response_sensor_2_(ERS2)	AT1G17620	Late_embryogenesis_abundant_(LEA)_hydroxyproline-rich_glycoprotein_family
AT1G04190	Tetratricopeptide_repeat_(TPR)-like_superfamily_protein	AT1G18070	Translation_elongation_factor_EF1A/initiation_factor_IF2gamma_family_protein	AT1G04330	unknown_protein	AT1G17720	ATB_BETA
AT1G04220	3-ketoacyl-CoA_synthase_2_(KCS2)	AT1G18130	Class_II_aaRS_and_biotin_synthetases_superfamily_protein	AT1G04340	HR-like_lesion-inducing_protein-related	AT1G17730	_CHMP1B/AT1G17730.__CHMP1A_and_B_mediate_multivesicular_body_sorting_of_auxin_carriers_and_are_required_for_plant_development.__ESCRT:_Endosomal_Sorting_Complexes_Required_For_Transport_machinery
AT1G04240	SHORT_HYPOCOTYL_2_(SHY2)	AT1G18200	RAB_GTPase_homolog_A6B_(RABA6b)	AT1G04350	2-oxoglutarate_(2OG)_and_Fe(II)-dependent_oxygenase_superfamily_protein	AT1G17870	ETHYLENE-DEPENDENT_GRAVITROPISM-DEFICIENT_AND_YELLOW-GREEN-LIKE_3_(EGY3)
AT1G04250	AUXIN_RESISTANT_3_(AXR3)	AT1G18210	Calcium-binding_EF-hand_family_protein	AT1G04360	RING/U-box_superfamily_protein	AT1G17880	basic_transcription_factor_3_(BTF3)
AT1G04260	CAMV_movement_protein_interacting_protein_7_(MPI7)	AT1G18220	purine_permease_9_(PUP9)	AT1G04370	Ethylene-responsive_element_binding_factor_14_(ERF14)	AT1G17980	poly(A)_polymerase_1_(PAPS1)
AT1G04280	P-loop_containing_nucleoside_triphosphate_hydrolases_superfamily_protein	AT1G18300	nudix_hydrolase_homolog_4_(NUDT4)	AT1G04380	2-oxoglutarate_(2OG)_and_Fe(II)-dependent_oxygenase_superfamily_protein	AT1G18020	FMN-linked_oxidoreductases_superfamily_protein
AT1G04290	Thioesterase_superfamily_protein	AT1G18470	Transmembrane_Fragile-X-F-associated_protein	AT1G04390	BTB/POZ_domain-containing_protein	AT1G18070	Translation_elongation_factor_EF1A/initiation_factor_IF2gamma_family_protein
AT1G04310	ethylene_response_sensor_2_(ERS2)	AT1G18540	Ribosomal_protein_L6_family_protein	AT1G04410	Lactate/malate_dehydrogenase_family_protein	AT1G18130	Class_II_aaRS_and_biotin_synthetases_superfamily_protein
AT1G04330	unknown_protein	AT1G18710	myb_domain_protein_47_(MYB47)	AT1G04420	NAD(P)-linked_oxidoreductase_superfamily_protein	AT1G18200	RAB_GTPase_homolog_A6B_(RABA6b)
AT1G04340	HR-like_lesion-inducing_protein-related	AT1G18720	Protein_of_unknown_function_(DUF962)	AT1G04445	C2H2-like_zinc_finger_protein	AT1G18210	Calcium-binding_EF-hand_family_protein
AT1G04350	2-oxoglutarate_(2OG)_and_Fe(II)-dependent_oxygenase_superfamily_protein	AT1G18730	NDH_dependent_flow_6_(NDF6)	AT1G04450	ROP-interactive_CRIB_motif-containing_protein_3_(RIC3)	AT1G18220	purine_permease_9_(PUP9)
AT1G04360	RING/U-box_superfamily_protein	AT1G18740	FUNCTIONS_IN:_molecular_function_unknown	AT1G04470	CONTAINS_InterPro_DOMAIN/s:_Munc13_homology_1_(InterPro:IPR014770),_Protein_of_unknown_function_DUF810_(InterPro:IPR008528),_Mammalian_uncoordinated_homology_13,_domain_2_(InterPro:IPR014772)	AT1G18300	nudix_hydrolase_homolog_4_(NUDT4)
AT1G04370	Ethylene-responsive_element_binding_factor_14_(ERF14)	AT1G18890	calcium-dependent_protein_kinase_1_(CDPK1)	AT1G04490	Protein_of_unknown_function_(DUF3527)	AT1G18470	Transmembrane_Fragile-X-F-associated_protein
AT1G04380	2-oxoglutarate_(2OG)_and_Fe(II)-dependent_oxygenase_superfamily_protein	AT1G18900	Pentatricopeptide_repeat_(PPR)_superfamily_protein	AT1G04500	CCT_motif_family_protein	AT1G18480	Calcineurin-like_metallo-phosphoesterase_superfamily_protein
AT1G04390	BTB/POZ_domain-containing_protein	AT1G19086	unknown_protein	AT1G04510	MOS4-associated__complex_3A_(MAC3A)	AT1G18540	Ribosomal_protein_L6_family_protein
AT1G04410	Lactate/malate_dehydrogenase_family_protein	AT1G19090	receptor-like_serine/threonine_kinase_2_(RKF2)	AT1G04520	plasmodesmata-located_protein_2_(PDLP2)	AT1G18710	myb_domain_protein_47_(MYB47)
AT1G04420	NAD(P)-linked_oxidoreductase_superfamily_protein	AT1G19180	jasmonate-zim-domain_protein_1_(JAZ1)	AT1G04530	Tetratricopeptide_repeat_(TPR)-like_superfamily_protein	AT1G18720	Protein_of_unknown_function_(DUF962)
AT1G04445	C2H2-like_zinc_finger_protein	AT1G19260	TTF-type_zinc_finger_protein_with_HAT_dimerisation_domain	AT1G04540	Calcium-dependent_lipid-binding_(CaLB_domain)_family_protein	AT1G18730	NDH_dependent_flow_6_(NDF6)
AT1G04450	ROP-interactive_CRIB_motif-containing_protein_3_(RIC3)	AT1G19270	DA1_(DA1)	AT1G04550	indole-3-acetic_acid_inducible_12_(IAA12)	AT1G18740	FUNCTIONS_IN:_molecular_function_unknown
AT1G04470	CONTAINS_InterPro_DOMAIN/s:_Munc13_homology_1_(InterPro:IPR014770),_Protein_of_unknown_function_DUF810_(InterPro:IPR008528),_Mammalian_uncoordinated_homology_13,_domain_2_(InterPro:IPR014772)	AT1G19300	PARVUS_(PARVUS)	AT1G04555	unknown_protein	AT1G18890	calcium-dependent_protein_kinase_1_(CDPK1)
AT1G04480	Ribosomal_protein_L14p/L23e_family_protein	AT1G19310	RING/U-box_superfamily_protein	AT1G04560	AWPM-19-like_family_protein	AT1G18990	Protein_of_unknown_function,_DUF593
AT1G04490	Protein_of_unknown_function_(DUF3527)	AT1G19330	unknown_protein	AT1G04570	Major_facilitator_superfamily_protein	AT1G19086	unknown_protein
AT1G04500	CCT_motif_family_protein	AT1G19380	Protein_of_unknown_function_(DUF1195)	AT1G04580	aldehyde_oxidase_4_(AO4)	AT1G19090	receptor-like_serine/threonine_kinase_2_(RKF2)
AT1G04501	unknown_protein	AT1G19397	unknown_protein	AT1G04590	BEST_Arabidopsis_thaliana_protein_match_is:_Pentatricopeptide_repeat_(PPR)_superfamily_protein_(TAIR:AT4G21190.1)	AT1G19180	jasmonate-zim-domain_protein_1_(JAZ1)
AT1G04510	MOS4-associated__complex_3A_(MAC3A)	AT1G19580	gamma_carbonic_anhydrase_1_(GAMMA_CA1)	AT1G04600	myosin_XI_A_(XIA)	AT1G19260	TTF-type_zinc_finger_protein_with_HAT_dimerisation_domain
AT1G04520	plasmodesmata-located_protein_2_(PDLP2)	AT1G19660	Wound-responsive_family_protein	AT1G04610	YUCCA_3_(YUC3)	AT1G19270	DA1_(DA1)
AT1G04530	Tetratricopeptide_repeat_(TPR)-like_superfamily_protein	AT1G19715	Mannose-binding_lectin_superfamily_protein	AT1G04620	coenzyme_F420_hydrogenase_family_/_dehydrogenase,_beta_subunit_family	AT1G19300	PARVUS_(PARVUS)
AT1G04540	Calcium-dependent_lipid-binding_(CaLB_domain)_family_protein	AT1G19720	Pentatricopeptide_repeat_(PPR-like)_superfamily_protein	AT1G04625	Polynucleotidyl_transferase,_ribonuclease_H-like_superfamily_protein	AT1G19310	RING/U-box_superfamily_protein
AT1G04550	indole-3-acetic_acid_inducible_12_(IAA12)	AT1G19770	purine_permease_14_(PUP14)	AT1G04630	maternal_effect_embryo_arrest_4_(MEE4)	AT1G19380	Protein_of_unknown_function_(DUF1195)
AT1G04555	unknown_protein	AT1G19835	Plant_protein_of_unknown_function_(DUF869)	AT1G04635	EMBRYO_DEFECTIVE_1687_(EMB1687)	AT1G19397	unknown_protein
AT1G04560	AWPM-19-like_family_protein	AT1G20090	RHO-related_protein_from_plants_2_(ROP2)	AT1G04640	lipoyltransferase_2_(LIP2)	AT1G19570	dehydroascorbate_reductase_(DHAR1)
AT1G04570	Major_facilitator_superfamily_protein	AT1G20100	unknown_protein	AT1G04645	Plant_self-incompatibility_protein_S1_family	AT1G19580	gamma_carbonic_anhydrase_1_(GAMMA_CA1)
AT1G04580	aldehyde_oxidase_4_(AO4)	AT1G20110	RING/FYVE/PHD_zinc_finger_superfamily_protein	AT1G04650	unknown_protein	AT1G19715	Mannose-binding_lectin_superfamily_protein
AT1G04590	BEST_Arabidopsis_thaliana_protein_match_is:_Pentatricopeptide_repeat_(PPR)_superfamily_protein_(TAIR:AT4G21190.1)	AT1G20260	ATPase,_V1_complex,_subunit_B_protein	AT1G04660	glycine-rich_protein	AT1G19730	ATTRX4
AT1G04600	myosin_XI_A_(XIA)	AT1G20280	homeobox-leucine_zipper_protein-related	AT1G04670	unknown_protein	AT1G19770	purine_permease_14_(PUP14)
AT1G04610	YUCCA_3_(YUC3)	AT1G20330	sterol_methyltransferase_2_(SMT2)	AT1G04680	Pectin_lyase-like_superfamily_protein	AT1G19910	AVA-P2
AT1G04620	coenzyme_F420_hydrogenase_family_/_dehydrogenase,_beta_subunit_family	AT1G20400	FUNCTIONS_IN:_molecular_function_unknown	AT1G04684	unknown_protein	AT1G20080	SYTB
AT1G04625	Polynucleotidyl_transferase,_ribonuclease_H-like_superfamily_protein	AT1G20405	unknown_protein	AT1G04690	potassium_channel_beta_subunit_1_(KAB1)	AT1G20090	RHO-related_protein_from_plants_2_(ROP2)
AT1G04630	maternal_effect_embryo_arrest_4_(MEE4)	AT1G20450	EARLY_RESPONSIVE_TO_DEHYDRATION_10_(ERD10)	AT1G04700	PB1_domain-containing_protein_tyrosine_kinase	AT1G20100	unknown_protein
AT1G04635	EMBRYO_DEFECTIVE_1687_(EMB1687)	AT1G20510	OPC-8:0_CoA_ligase1_(OPCL1)	AT1G04710	peroxisomal_3-ketoacyl-CoA_thiolase__4_(PKT4)	AT1G20110	RING/FYVE/PHD_zinc_finger_superfamily_protein
AT1G04640	lipoyltransferase_2_(LIP2)	AT1G20690	SWI-SNF-related_chromatin_binding_protein	AT1G04730	CHROMOSOME_TRANSMISSION_FIDELITY_18_(CTF18)	AT1G20260	ATPase,_V1_complex,_subunit_B_protein
AT1G04650	unknown_protein	AT1G20693	high_mobility_group_B2_(HMGB2)	AT1G04760	vesicle-associated_membrane_protein_726_(VAMP726)	AT1G20280	homeobox-leucine_zipper_protein-related
AT1G04660	glycine-rich_protein	AT1G20696	high_mobility_group_B3_(HMGB3)	AT1G04778	unknown_protein	AT1G20330	sterol_methyltransferase_2_(SMT2)
AT1G04670	unknown_protein	AT1G20920	P-loop_containing_nucleoside_triphosphate_hydrolases_superfamily_protein	AT1G04780	Ankyrin_repeat_family_protein	AT1G20400	FUNCTIONS_IN:_molecular_function_unknown
AT1G04680	Pectin_lyase-like_superfamily_protein	AT1G20967	unknown_protein	AT1G04810	26S_proteasome_regulatory_complex,_non-ATPase_subcomplex,_Rpn2/Psmd1_subunit	AT1G20405	unknown_protein
AT1G04690	potassium_channel_beta_subunit_1_(KAB1)	AT1G20970	FUNCTIONS_IN:_molecular_function_unknown	AT1G04820	tubulin_alpha-4_chain_(TUA4)	AT1G20440	cold-regulated_47_(COR47)
AT1G04700	PB1_domain-containing_protein_tyrosine_kinase	AT1G20980	squamosa_promoter_binding_protein-like_14_(SPL14)	AT1G04830	Ypt/Rab-GAP_domain_of_gyp1p_superfamily_protein	AT1G20450	EARLY_RESPONSIVE_TO_DEHYDRATION_10_(ERD10)
AT1G04710	peroxisomal_3-ketoacyl-CoA_thiolase__4_(PKT4)	AT1G21000	PLATZ_transcription_factor_family_protein	AT1G04840	Tetratricopeptide_repeat_(TPR)-like_superfamily_protein	AT1G20510	OPC-8:0_CoA_ligase1_(OPCL1)
AT1G04730	CHROMOSOME_TRANSMISSION_FIDELITY_18_(CTF18)	AT1G21080	DNAJ_heat_shock_N-terminal_domain-containing_protein	AT1G04850	ubiquitin-associated_(UBA)/TS-N_domain-containing_protein	AT1G20620	catalase_3_(CAT3)
AT1G04750	vesicle-associated_membrane_protein_721_(VAMP721)	AT1G21210	wall_associated_kinase_4_(WAK4)	AT1G04860	ubiquitin-specific_protease_2_(UBP2)	AT1G20690	SWI-SNF-related_chromatin_binding_protein
AT1G04760	vesicle-associated_membrane_protein_726_(VAMP726)	AT1G21230	wall_associated_kinase_5_(WAK5)	AT1G04870	protein_arginine_methyltransferase_10_(PRMT10)	AT1G20693	high_mobility_group_B2_(HMGB2)
AT1G04778	unknown_protein	AT1G21245	Protein_kinase_superfamily_protein	AT1G04880	HMG_(high_mobility_group)_box_protein_with_ARID/BRIGHT_DNA-binding_domain	AT1G20696	high_mobility_group_B3_(HMGB3)
AT1G04790	RING/U-box_superfamily_protein	AT1G21250	cell_wall-associated_kinase_(WAK1)	AT1G04890	CONTAINS_InterPro_DOMAIN/s:_Intermediate_filament_protein,_conserved_site_(InterPro:IPR018039),_Protein_of_unknown_function_DUF593_(InterPro:IPR007656)	AT1G20920	P-loop_containing_nucleoside_triphosphate_hydrolases_superfamily_protein
AT1G04810	26S_proteasome_regulatory_complex,_non-ATPase_subcomplex,_Rpn2/Psmd1_subunit	AT1G21323	unknown_protein	AT1G04900	Protein_of_unknown_function_(DUF185)	AT1G20967	unknown_protein
AT1G04820	tubulin_alpha-4_chain_(TUA4)	AT1G21327	unknown_protein	AT1G04910	O-fucosyltransferase_family_protein	AT1G20970	FUNCTIONS_IN:_molecular_function_unknown
AT1G04830	Ypt/Rab-GAP_domain_of_gyp1p_superfamily_protein	AT1G21340	Dof-type_zinc_finger_DNA-binding_family_protein	AT1G04920	sucrose_phosphate_synthase_3F_(SPS3F)	AT1G20980	squamosa_promoter_binding_protein-like_14_(SPL14)
AT1G04840	Tetratricopeptide_repeat_(TPR)-like_superfamily_protein	AT1G21380	Target_of_Myb_protein_1	AT1G04930	hydroxyproline-rich_glycoprotein_family_protein	AT1G21080	DNAJ_heat_shock_N-terminal_domain-containing_protein
AT1G04850	ubiquitin-associated_(UBA)/TS-N_domain-containing_protein	AT1G21395	unknown_protein	AT1G04940	translocon_at_the_inner_envelope_membrane_of_chloroplasts_20_(TIC20)	AT1G21210	wall_associated_kinase_4_(WAK4)
AT1G04860	ubiquitin-specific_protease_2_(UBP2)	AT1G21450	SCARECROW-like_1_(SCL1)	AT1G04945	HIT-type_Zinc_finger_family_protein	AT1G21230	wall_associated_kinase_5_(WAK5)
AT1G04870	protein_arginine_methyltransferase_10_(PRMT10)	AT1G21528	unknown_protein	AT1G04950	TATA_BOX_ASSOCIATED_FACTOR_II_59_(TAFII59)	AT1G21245	Protein_kinase_superfamily_protein
AT1G04880	HMG_(high_mobility_group)_box_protein_with_ARID/BRIGHT_DNA-binding_domain	AT1G21630	Calcium-binding_EF_hand_family_protein	AT1G04970	lipid-binding_serum_glycoprotein_family_protein	AT1G21310	extensin_3_(EXT3)
AT1G04890	CONTAINS_InterPro_DOMAIN/s:_Intermediate_filament_protein,_conserved_site_(InterPro:IPR018039),_Protein_of_unknown_function_DUF593_(InterPro:IPR007656)	AT1G21660	Chaperone_DnaJ-domain_superfamily_protein	AT1G04980	PDI-like_2-2_(PDIL2-2)	AT1G21323	unknown_protein
AT1G04900	Protein_of_unknown_function_(DUF185)	AT1G21864	Plant_thionin_family_protein	AT1G04985	unknown_protein	AT1G21327	unknown_protein
AT1G04910	O-fucosyltransferase_family_protein	AT1G21890	nodulin_MtN21_/EamA-like_transporter_family_protein	AT1G04990	Zinc_finger_C-x8-C-x5-C-x3-H_type_family_protein	AT1G21340	Dof-type_zinc_finger_DNA-binding_family_protein
AT1G04920	sucrose_phosphate_synthase_3F_(SPS3F)	AT1G21900	emp24/gp25L/p24_family/GOLD_family_protein	AT1G05000	Phosphotyrosine_protein_phosphatases_superfamily_protein	AT1G21380	Target_of_Myb_protein_1
AT1G04930	hydroxyproline-rich_glycoprotein_family_protein	AT1G21925	Plant_thionin_family_protein	AT1G05020	ENTH/ANTH/VHS_superfamily_protein	AT1G21395	unknown_protein
AT1G04940	translocon_at_the_inner_envelope_membrane_of_chloroplasts_20_(TIC20)	AT1G21928	Plant_thionin_family_protein	AT1G05030	Major_facilitator_superfamily_protein	AT1G21450	SCARECROW-like_1_(SCL1)
AT1G04945	HIT-type_Zinc_finger_family_protein	AT1G21960	RING/U-box_superfamily_protein	AT1G05040	BEST_Arabidopsis_thaliana_protein_match_is:_Ubiquitin-associated_(UBA)_protein_(TAIR:AT2G33010.1)	AT1G21630	Calcium-binding_EF_hand_family_protein
AT1G04950	TATA_BOX_ASSOCIATED_FACTOR_II_59_(TAFII59)	AT1G21975	unknown_protein	AT1G05055	general_transcription_factor_II_H2_(GTF2H2)	AT1G21660	Chaperone_DnaJ-domain_superfamily_protein
AT1G04970	lipid-binding_serum_glycoprotein_family_protein	AT1G22067	unknown_protein	AT1G05060	unknown_protein	AT1G21830	unknown_protein
AT1G04980	PDI-like_2-2_(PDIL2-2)	AT1G22070	TGA1A-related_gene_3_(TGA3)	AT1G05065	CLAVATA3/ESR-RELATED_20_(CLE20)	AT1G21890	nodulin_MtN21_/EamA-like_transporter_family_protein
AT1G04985	unknown_protein	AT1G22120	unknown_protein	AT1G05070	Protein_of_unknown_function_(DUF1068)	AT1G21900	emp24/gp25L/p24_family/GOLD_family_protein
AT1G04990	Zinc_finger_C-x8-C-x5-C-x3-H_type_family_protein	AT1G22180	Sec14p-like_phosphatidylinositol_transfer_family_protein	AT1G05080	F-box/RNI-like/FBD-like_domains-containing_protein	AT1G21925	Plant_thionin_family_protein
AT1G05000	Phosphotyrosine_protein_phosphatases_superfamily_protein	AT1G22190	Integrase-type_DNA-binding_superfamily_protein	AT1G05085	unknown_protein	AT1G21928	Plant_thionin_family_protein
AT1G05010	ethylene-forming_enzyme_(EFE)	AT1G22250	unknown_protein	AT1G05090	dentin_sialophosphoprotein-related	AT1G21960	RING/U-box_superfamily_protein
AT1G05020	ENTH/ANTH/VHS_superfamily_protein	AT1G22280	phytochrome-associated_protein_phosphatase_type_2C_(PAPP2C)	AT1G05100	mitogen-activated_protein_kinase_kinase_kinase_18_(MAPKKK18)	AT1G21975	unknown_protein
AT1G05030	Major_facilitator_superfamily_protein	AT1G22300	general_regulatory_factor_10_(GRF10)	AT1G05120	Helicase_protein_with_RING/U-box_domain	AT1G22067	unknown_protein
AT1G05040	BEST_Arabidopsis_thaliana_protein_match_is:_Ubiquitin-associated_(UBA)_protein_(TAIR:AT2G33010.1)	AT1G22450	cytochrome_C_oxidase_6B_(COX6B)	AT1G05140	Peptidase_M50_family_protein	AT1G22070	TGA1A-related_gene_3_(TGA3)
AT1G05055	general_transcription_factor_II_H2_(GTF2H2)	AT1G22510	FUNCTIONS_IN:_zinc_ion_binding	AT1G05150	Calcium-binding_tetratricopeptide_family_protein	AT1G22180	Sec14p-like_phosphatidylinositol_transfer_family_protein
AT1G05060	unknown_protein	AT1G22530	PATELLIN_2_(PATL2)	AT1G05160	cytochrome_P450,_family_88,_subfamily_A,_polypeptide_3_(CYP88A3)	AT1G22190	Integrase-type_DNA-binding_superfamily_protein
AT1G05065	CLAVATA3/ESR-RELATED_20_(CLE20)	AT1G22590	AGAMOUS-like_87_(AGL87)	AT1G05170	Galactosyltransferase_family_protein	AT1G22280	phytochrome-associated_protein_phosphatase_type_2C_(PAPP2C)
AT1G05070	Protein_of_unknown_function_(DUF1068)	AT1G22720	Protein_kinase_superfamily_protein	AT1G05180	AUXIN_RESISTANT_1_(AXR1)	AT1G22290	14-3-3_family_protein
AT1G05080	F-box/RNI-like/FBD-like_domains-containing_protein	AT1G22767	unknown_protein	AT1G05200	glutamate_receptor_3.4_(GLR3.4)	AT1G22300	general_regulatory_factor_10_(GRF10)
AT1G05085	unknown_protein	AT1G22780	POINTED_FIRST_LEAVES_(PFL)	AT1G05205	unknown_protein	AT1G22450	cytochrome_C_oxidase_6B_(COX6B)
AT1G05090	dentin_sialophosphoprotein-related	AT1G22840	CYTOCHROME_C-1_(CYTC-1)	AT1G05210	Transmembrane_protein_97,_predicted	AT1G22510	FUNCTIONS_IN:_zinc_ion_binding
AT1G05100	mitogen-activated_protein_kinase_kinase_kinase_18_(MAPKKK18)	AT1G22870	Protein_kinase_family_protein_with_ARM_repeat_domain	AT1G05220	Transmembrane_protein_97,_predicted	AT1G22530	PATELLIN_2_(PATL2)
AT1G05120	Helicase_protein_with_RING/U-box_domain	AT1G22880	cellulase_5_(CEL5)	AT1G05240	Peroxidase_superfamily_protein	AT1G22590	AGAMOUS-like_87_(AGL87)
AT1G05140	Peptidase_M50_family_protein	AT1G22882	Galactose-binding_protein	AT1G05250	Peroxidase_superfamily_protein	AT1G22720	Protein_kinase_superfamily_protein
AT1G05150	Calcium-binding_tetratricopeptide_family_protein	AT1G22930	T-complex_protein_11	AT1G05260	RARE_COLD_INDUCIBLE_GENE_3_(RCI3)	AT1G22767	unknown_protein
AT1G05160	cytochrome_P450,_family_88,_subfamily_A,_polypeptide_3_(CYP88A3)	AT1G23020	ferric_reduction_oxidase_3_(FRO3)	AT1G05270	TraB_family_protein	AT1G22780	POINTED_FIRST_LEAVES_(PFL)
AT1G05170	Galactosyltransferase_family_protein	AT1G23074	unknown_protein	AT1G05280	Protein_of_unknown_function_(DUF604)	AT1G22840	CYTOCHROME_C-1_(CYTC-1)
AT1G05180	AUXIN_RESISTANT_1_(AXR1)	AT1G23130	Polyketide_cyclase/dehydrase_and_lipid_transport_superfamily_protein	AT1G05290	CCT_motif_family_protein	AT1G22870	Protein_kinase_family_protein_with_ARM_repeat_domain
AT1G05190	embryo_defective_2394_(emb2394)	AT1G23145	RALF-like_2_(RALFL2)	AT1G05291	Protein_of_unknown_function_(DUF1218)	AT1G22880	cellulase_5_(CEL5)
AT1G05200	glutamate_receptor_3.4_(GLR3.4)	AT1G23260	MMS_ZWEI_homologue_1_(MMZ1)	AT1G05300	zinc_transporter_5_precursor_(ZIP5)	AT1G22882	Galactose-binding_protein
AT1G05205	unknown_protein	AT1G23310	glutamate:glyoxylate_aminotransferase_(GGT1)	AT1G05310	Pectin_lyase-like_superfamily_protein	AT1G22885	unknown_protein
AT1G05210	Transmembrane_protein_97,_predicted	AT1G23440	Peptidase_C15,_pyroglutamyl_peptidase_I-like	AT1G05330	unknown_protein	AT1G22930	T-complex_protein_11
AT1G05220	Transmembrane_protein_97,_predicted	AT1G23450	Tetratricopeptide_repeat_(TPR)-like_superfamily_protein	AT1G05350	NAD(P)-binding_Rossmann-fold_superfamily_protein	AT1G23145	RALF-like_2_(RALFL2)
AT1G05240	Peroxidase_superfamily_protein	AT1G23460	Pectin_lyase-like_superfamily_protein	AT1G05360	BEST_Arabidopsis_thaliana_protein_match_is:_SNARE_associated_Golgi_protein_family_(TAIR:AT4G14950.1)	AT1G23260	MMS_ZWEI_homologue_1_(MMZ1)
AT1G05250	Peroxidase_superfamily_protein	AT1G23480	cellulose_synthase-like_A3_(CSLA03)	AT1G05370	Sec14p-like_phosphatidylinositol_transfer_family_protein	AT1G23290	RPL27AB
AT1G05260	RARE_COLD_INDUCIBLE_GENE_3_(RCI3)	AT1G23490	ADP-ribosylation_factor_1_(ARF1)	AT1G05380	Acyl-CoA_N-acyltransferase_with_RING/FYVE/PHD-type_zinc_finger_protein	AT1G23310	glutamate:glyoxylate_aminotransferase_(GGT1)
AT1G05270	TraB_family_protein	AT1G23560	Domain_of_unknown_function_(DUF220)	AT1G05385	LOW_PSII_ACCUMULATION_19_(LPA19)	AT1G23440	Peptidase_C15,_pyroglutamyl_peptidase_I-like
AT1G05280	Protein_of_unknown_function_(DUF604)	AT1G23600	Domain_of_unknown_function_DUF220	AT1G05400	unknown_protein	AT1G23450	Tetratricopeptide_repeat_(TPR)-like_superfamily_protein
AT1G05290	CCT_motif_family_protein	AT1G23640	unknown_protein	AT1G05410	Protein_of_unknown_function_(DUF1423)	AT1G23460	Pectin_lyase-like_superfamily_protein
AT1G05291	Protein_of_unknown_function_(DUF1218)	AT1G23650	unknown_protein	AT1G05420	ovate_family_protein_12_(OFP12)	AT1G23480	cellulose_synthase-like_A3_(CSLA03)
AT1G05300	zinc_transporter_5_precursor_(ZIP5)	AT1G23710	Protein_of_unknown_function_(DUF1645)	AT1G05430	unknown_protein	AT1G23490	ADP-ribosylation_factor_1_(ARF1)
AT1G05310	Pectin_lyase-like_superfamily_protein	AT1G23720	Proline-rich_extensin-like_family_protein	AT1G05440	C-8_sterol_isomerases	AT1G23560	Domain_of_unknown_function_(DUF220)
AT1G05330	unknown_protein	AT1G23724	unknown_protein	AT1G05450	Bifunctional_inhibitor/lipid-transfer_protein/seed_storage_2S_albumin_superfamily_protein	AT1G23710	Protein_of_unknown_function_(DUF1645)
AT1G05360	BEST_Arabidopsis_thaliana_protein_match_is:_SNARE_associated_Golgi_protein_family_(TAIR:AT4G14950.1)	AT1G23870	trehalose-phosphatase/synthase_9_(TPS9)	AT1G05460	SILENCING_DEFECTIVE_(SDE3)	AT1G23720	Proline-rich_extensin-like_family_protein
AT1G05370	Sec14p-like_phosphatidylinositol_transfer_family_protein	AT1G23950	Protein_of_unknown_function_(DUF626)	AT1G05470	COTYLEDON_VASCULAR_PATTERN_2_(CVP2)	AT1G23724	unknown_protein
AT1G05380	Acyl-CoA_N-acyltransferase_with_RING/FYVE/PHD-type_zinc_finger_protein	AT1G24030	Protein_kinase_superfamily_protein	AT1G05490	chromatin_remodeling_31_(chr31)	AT1G23830	unknown_protein
AT1G05385	LOW_PSII_ACCUMULATION_19_(LPA19)	AT1G24140	Matrixin_family_protein	AT1G05500	NTMC2T2.1	AT1G23950	Protein_of_unknown_function_(DUF626)
AT1G05400	unknown_protein	AT1G24145	unknown_protein	AT1G05510	FUNCTIONS_IN:_molecular_function_unknown	AT1G24030	Protein_kinase_superfamily_protein
AT1G05410	Protein_of_unknown_function_(DUF1423)	AT1G24147	unknown_protein	AT1G05520	Sec23/Sec24_protein_transport_family_protein	AT1G24140	Matrixin_family_protein
AT1G05420	ovate_family_protein_12_(OFP12)	AT1G24148	unknown_protein	AT1G05530	UDP-glucosyl_transferase_75B2_(UGT75B2)	AT1G24145	unknown_protein
AT1G05430	unknown_protein	AT1G24159	Interleukin-1_receptor-associated_kinase_4_protein	AT1G05540	Protein_of_unknown_function_(DUF295)	AT1G24147	unknown_protein
AT1G05440	C-8_sterol_isomerases	AT1G24170	LGT9	AT1G05550	Protein_of_unknown_function_(DUF295)	AT1G24148	unknown_protein
AT1G05450	Bifunctional_inhibitor/lipid-transfer_protein/seed_storage_2S_albumin_superfamily_protein	AT1G24190	SIN3-like_3_(SNL3)	AT1G05560	UDP-glucosyltransferase_75B1_(UGT75B1)	AT1G24159	Interleukin-1_receptor-associated_kinase_4_protein
AT1G05460	SILENCING_DEFECTIVE_(SDE3)	AT1G24260	SEPALLATA3_(SEP3)	AT1G05570	callose_synthase_1_(CALS1)	AT1G24160	unknown_protein
AT1G05470	COTYLEDON_VASCULAR_PATTERN_2_(CVP2)	AT1G24380	unknown_protein	AT1G05575	unknown_protein	AT1G24170	LGT9
AT1G05490	chromatin_remodeling_31_(chr31)	AT1G24388	unknown_protein	AT1G05577	CONTAINS_InterPro_DOMAIN/s:_Protein_of_unknown_function_DUF966_(InterPro:IPR010369),_Uncharacterised_conserved_protein_UCP031043_(InterPro:IPR021182)	AT1G24190	SIN3-like_3_(SNL3)
AT1G05500	NTMC2T2.1	AT1G24390	unknown_protein	AT1G05580	cation/H+_exchanger_23_(CHX23)	AT1G24260	SEPALLATA3_(SEP3)
AT1G05510	FUNCTIONS_IN:_molecular_function_unknown	AT1G24600	unknown_protein	AT1G05590	-hexosaminidase_activity_(the_enzyme_is_active_with_p-nitrophenyl-&#946	AT1G24380	unknown_protein
AT1G05520	Sec23/Sec24_protein_transport_family_protein	AT1G24807	Glutamine_amidotransferase_type_1_family_protein	AT1G05600	Tetratricopeptide_repeat_(TPR)-like_superfamily_protein	AT1G24388	unknown_protein
AT1G05530	UDP-glucosyl_transferase_75B2_(UGT75B2)	AT1G24822	unknown_protein	AT1G05610	ADP-glucose_pyrophosphorylase_small_subunit_2_(APS2)	AT1G24390	unknown_protein
AT1G05540	Protein_of_unknown_function_(DUF295)	AT1G24851	unknown_protein	AT1G05615	Domain_of_unknown_function_(DUF313)_	AT1G24600	unknown_protein
AT1G05550	Protein_of_unknown_function_(DUF295)	AT1G24880	UDP-3-O-acyl_N-acetylglycosamine_deacetylase_family_protein	AT1G05620	uridine-ribohydrolase__2_(URH2)	AT1G24807	Glutamine_amidotransferase_type_1_family_protein
AT1G05560	UDP-glucosyltransferase_75B1_(UGT75B1)	AT1G24909	Glutamine_amidotransferase_type_1_family_protein	AT1G05630	5PTASE13	AT1G24822	unknown_protein
AT1G05570	callose_synthase_1_(CALS1)	AT1G24996	unknown_protein	AT1G05640	Ankyrin_repeat_family_protein	AT1G24851	unknown_protein
AT1G05577	CONTAINS_InterPro_DOMAIN/s:_Protein_of_unknown_function_DUF966_(InterPro:IPR010369),_Uncharacterised_conserved_protein_UCP031043_(InterPro:IPR021182)	AT1G25025	unknown_protein	AT1G05650	Pectin_lyase-like_superfamily_protein	AT1G24880	UDP-3-O-acyl_N-acetylglycosamine_deacetylase_family_protein
AT1G05580	cation/H+_exchanger_23_(CHX23)	AT1G25054	UDP-3-O-acyl_N-acetylglycosamine_deacetylase_family_protein	AT1G05660	Pectin_lyase-like_superfamily_protein	AT1G24909	Glutamine_amidotransferase_type_1_family_protein
AT1G05590	-hexosaminidase_activity_(the_enzyme_is_active_with_p-nitrophenyl-&#946	AT1G25083	Glutamine_amidotransferase_type_1_family_protein	AT1G05670	Pentatricopeptide_repeat_(PPR-like)_superfamily_protein	AT1G24996	unknown_protein
AT1G05600	Tetratricopeptide_repeat_(TPR)-like_superfamily_protein	AT1G25097	unknown_protein	AT1G05675	UDP-Glycosyltransferase_superfamily_protein	AT1G25025	unknown_protein
AT1G05610	ADP-glucose_pyrophosphorylase_small_subunit_2_(APS2)	AT1G25112	unknown_protein	AT1G05680	Uridine_diphosphate_glycosyltransferase_74E2_(UGT74E2)	AT1G25054	UDP-3-O-acyl_N-acetylglycosamine_deacetylase_family_protein
AT1G05615	Domain_of_unknown_function_(DUF313)_	AT1G25141	F-box_associated_ubiquitination_effector_family_protein	AT1G05690	BTB_and_TAZ_domain_protein_3_(BT3)	AT1G25083	Glutamine_amidotransferase_type_1_family_protein
AT1G05620	uridine-ribohydrolase__2_(URH2)	AT1G25155	Glutamine_amidotransferase_type_1_family_protein	AT1G05700	Leucine-rich_repeat_transmembrane_protein_kinase_protein	AT1G25097	unknown_protein
AT1G05630	5PTASE13	AT1G25180	unknown_protein	AT1G05710	basic_helix-loop-helix_(bHLH)_DNA-binding_superfamily_protein	AT1G25112	unknown_protein
AT1G05640	Ankyrin_repeat_family_protein	AT1G25280	tubby_like_protein_10_(TLP10)	AT1G05720	selenoprotein_family_protein	AT1G25141	F-box_associated_ubiquitination_effector_family_protein
AT1G05650	Pectin_lyase-like_superfamily_protein	AT1G25310	maternal_effect_embryo_arrest_8_(MEE8)	AT1G05730	Eukaryotic_protein_of_unknown_function_(DUF842)	AT1G25155	Glutamine_amidotransferase_type_1_family_protein
AT1G05660	Pectin_lyase-like_superfamily_protein	AT1G25330	basic_helix-loop-helix_(bHLH)_DNA-binding_superfamily_protein	AT1G05740	Eukaryotic_protein_of_unknown_function_(DUF842)	AT1G25180	unknown_protein
AT1G05670	Pentatricopeptide_repeat_(PPR-like)_superfamily_protein	AT1G25340	myb_domain_protein_116_(MYB116)	AT1G05750	pigment_defective_247_(PDE247)	AT1G25280	tubby_like_protein_10_(TLP10)
AT1G05675	UDP-Glycosyltransferase_superfamily_protein	AT1G25390	Protein_kinase_superfamily_protein	AT1G05770	Mannose-binding_lectin_superfamily_protein	AT1G25310	maternal_effect_embryo_arrest_8_(MEE8)
AT1G05680	Uridine_diphosphate_glycosyltransferase_74E2_(UGT74E2)	AT1G25400	unknown_protein	AT1G05780	Vacuolar_ATPase_assembly_integral_membrane_protein_VMA21-like_domain	AT1G25390	Protein_kinase_superfamily_protein
AT1G05690	BTB_and_TAZ_domain_protein_3_(BT3)	AT1G25440	B-box_type_zinc_finger_protein_with_CCT_domain	AT1G05785	Got1/Sft2-like_vescicle_transport_protein_family	AT1G25400	unknown_protein
AT1G05700	Leucine-rich_repeat_transmembrane_protein_kinase_protein	AT1G25550	myb-like_transcription_factor_family_protein	AT1G05790	lipase_class_3_family_protein	AT1G25550	myb-like_transcription_factor_family_protein
AT1G05710	basic_helix-loop-helix_(bHLH)_DNA-binding_superfamily_protein	AT1G25560	TEMPRANILLO_1_(TEM1)	AT1G05800	DONGLE_(DGL)	AT1G25560	TEMPRANILLO_1_(TEM1)
AT1G05720	selenoprotein_family_protein	AT1G25682	Family_of_unknown_function_(DUF572)_	AT1G05810	RAB_GTPase_homolog_A5E_(RABA5E)	AT1G25682	Family_of_unknown_function_(DUF572)_
AT1G05730	Eukaryotic_protein_of_unknown_function_(DUF842)	AT1G26110	decapping_5_(DCP5)	AT1G05820	SIGNAL_PEPTIDE_PEPTIDASE-LIKE_5_(SPPL5)	AT1G26110	decapping_5_(DCP5)
AT1G05740	Eukaryotic_protein_of_unknown_function_(DUF842)	AT1G26140	unknown_protein	AT1G05830	trithorax-like_protein_2_(ATX2)	AT1G26210	SOB_five-like_1_(SOFL1)
AT1G05750	pigment_defective_247_(PDE247)	AT1G26240	Proline-rich_extensin-like_family_protein	AT1G05840	Eukaryotic_aspartyl_protease_family_protein	AT1G26240	Proline-rich_extensin-like_family_protein
AT1G05770	Mannose-binding_lectin_superfamily_protein	AT1G26250	Proline-rich_extensin-like_family_protein	AT1G05860	unknown_protein	AT1G26250	Proline-rich_extensin-like_family_protein
AT1G05780	Vacuolar_ATPase_assembly_integral_membrane_protein_VMA21-like_domain	AT1G26270	Phosphatidylinositol_3-_and_4-kinase_family_protein	AT1G05870	Protein_of_unknown_function_(DUF1685)	AT1G26270	Phosphatidylinositol_3-_and_4-kinase_family_protein
AT1G05790	lipase_class_3_family_protein	AT1G26350	unknown_protein	AT1G05880	ARIADNE_12_(ARI12)	AT1G26290	unknown_protein
AT1G05800	DONGLE_(DGL)	AT1G26440	ureide_permease_5_(UPS5)	AT1G05890	ARIADNE_5_(ARI5)	AT1G26350	unknown_protein
AT1G05810	RAB_GTPase_homolog_A5E_(RABA5E)	AT1G26470	FUNCTIONS_IN:_molecular_function_unknown	AT1G05894	unknown_protein	AT1G26440	ureide_permease_5_(UPS5)
AT1G05820	SIGNAL_PEPTIDE_PEPTIDASE-LIKE_5_(SPPL5)	AT1G26580	FUNCTIONS_IN:_molecular_function_unknown	AT1G05900	endonuclease_III_2_(NTH2)	AT1G26470	FUNCTIONS_IN:_molecular_function_unknown
AT1G05830	trithorax-like_protein_2_(ATX2)	AT1G26630	FUMONISIN_B1-RESISTANT12_(FBR12)	AT1G05910	cell_division_cycle_protein_48-related_/_CDC48-related	AT1G26580	FUNCTIONS_IN:_molecular_function_unknown
AT1G05840	Eukaryotic_aspartyl_protease_family_protein	AT1G26710	unknown_protein	AT1G05920	FUNCTIONS_IN:_DNA_binding	AT1G26630	FUMONISIN_B1-RESISTANT12_(FBR12)
AT1G05860	unknown_protein	AT1G26730	EXS_(ERD1/XPR1/SYG1)_family_protein	AT1G05925	unknown_protein	AT1G26710	unknown_protein
AT1G05870	Protein_of_unknown_function_(DUF1685)	AT1G26762	unknown_protein	AT1G05930	FUNCTIONS_IN:_DNA_binding	AT1G26720	unknown_protein
AT1G05880	ARIADNE_12_(ARI12)	AT1G26795	Plant_self-incompatibility_protein_S1_family	AT1G05940	cationic_amino_acid_transporter_9_(CAT9)	AT1G26730	EXS_(ERD1/XPR1/SYG1)_family_protein
AT1G05890	ARIADNE_5_(ARI5)	AT1G26796	Plant_self-incompatibility_protein_S1_family	AT1G05950	unknown_protein	AT1G26773	unknown_protein
AT1G05894	unknown_protein	AT1G26797	Plant_self-incompatibility_protein_S1_family	AT1G05960	ARM_repeat_superfamily_protein	AT1G26795	Plant_self-incompatibility_protein_S1_family
AT1G05900	endonuclease_III_2_(NTH2)	AT1G26798	Plant_self-incompatibility_protein_S1_family	AT1G05970	RNA-binding_(RRM/RBD/RNP_motifs)_family_protein	AT1G26796	Plant_self-incompatibility_protein_S1_family
AT1G05910	cell_division_cycle_protein_48-related_/_CDC48-related	AT1G26799	Plant_self-incompatibility_protein_S1_family	AT1G05990	EF_hand_calcium-binding_protein_family	AT1G26797	Plant_self-incompatibility_protein_S1_family
AT1G05920	FUNCTIONS_IN:_DNA_binding	AT1G26850	S-adenosyl-L-methionine-dependent_methyltransferases_superfamily_protein	AT1G06010	unknown_protein	AT1G26798	Plant_self-incompatibility_protein_S1_family
AT1G05925	unknown_protein	AT1G26916	unknown_protein	AT1G06020	pfkB-like_carbohydrate_kinase_family_protein	AT1G26799	Plant_self-incompatibility_protein_S1_family
AT1G05930	FUNCTIONS_IN:_DNA_binding	AT1G27000	Protein_of_unknown_function_(DUF1664)	AT1G06030	pfkB-like_carbohydrate_kinase_family_protein	AT1G26850	S-adenosyl-L-methionine-dependent_methyltransferases_superfamily_protein
AT1G05940	cationic_amino_acid_transporter_9_(CAT9)	AT1G27100	Actin_cross-linking_protein	AT1G06040	SALT_TOLERANCE_(STO)	AT1G26880	Ribosomal_protein_L34e_superfamily_protein
AT1G05950	unknown_protein	AT1G27110	Tetratricopeptide_repeat_(TPR)-like_superfamily_protein	AT1G06050	Protein_of_unknown_function_(DUF1336)	AT1G26916	unknown_protein
AT1G05970	RNA-binding_(RRM/RBD/RNP_motifs)_family_protein	AT1G27213	unknown_protein	AT1G06060	LisH_and_RanBPM_domains_containing_protein	AT1G27000	Protein_of_unknown_function_(DUF1664)
AT1G05990	EF_hand_calcium-binding_protein_family	AT1G27220	paired_amphipathic_helix_repeat-containing_protein	AT1G06080	delta_9_desaturase_1_(ADS1)	AT1G27100	Actin_cross-linking_protein
AT1G06000	UDP-Glycosyltransferase_superfamily_protein	AT1G27290	unknown_protein	AT1G06090	Fatty_acid_desaturase_family_protein	AT1G27110	Tetratricopeptide_repeat_(TPR)-like_superfamily_protein
AT1G06010	unknown_protein	AT1G27320	histidine_kinase_3_(HK3)	AT1G06100	Fatty_acid_desaturase_family_protein	AT1G27200	CONTAINS_InterPro_DOMAIN/s:_Protein_of_unknown_function_DUF23_(InterPro:IPR008166)
AT1G06020	pfkB-like_carbohydrate_kinase_family_protein	AT1G27330	Ribosome_associated_membrane_protein_RAMP4	AT1G06110	SKP1/ASK-interacting_protein_16_(SKIP16)	AT1G27220	paired_amphipathic_helix_repeat-containing_protein
AT1G06030	pfkB-like_carbohydrate_kinase_family_protein	AT1G27350	Ribosome_associated_membrane_protein_RAMP4	AT1G06120	Fatty_acid_desaturase_family_protein	AT1G27290	unknown_protein
AT1G06040	SALT_TOLERANCE_(STO)	AT1G27420	Galactose_oxidase/kelch_repeat_superfamily_protein	AT1G06130	glyoxalase_2-4_(GLX2-4)	AT1G27320	histidine_kinase_3_(HK3)
AT1G06050	Protein_of_unknown_function_(DUF1336)	AT1G27565	unknown_protein	AT1G06135	unknown_protein	AT1G27330	Ribosome_associated_membrane_protein_RAMP4
AT1G06060	LisH_and_RanBPM_domains_containing_protein	AT1G27570	phosphatidylinositol_3-_and_4-kinase_family_protein	AT1G06137	unknown_protein	AT1G27350	Ribosome_associated_membrane_protein_RAMP4
AT1G06080	delta_9_desaturase_1_(ADS1)	AT1G27595	CONTAINS_InterPro_DOMAIN/s:_Symplekin_tight_junction_protein_C-terminal_(InterPro:IPR022075)	AT1G06140	Pentatricopeptide_repeat_(PPR)_superfamily_protein	AT1G27380	ROP-interactive_CRIB_motif-containing_protein_2_(RIC2)
AT1G06090	Fatty_acid_desaturase_family_protein	AT1G27600	_AT4G36890_(IRX14)_and_AT5G67230_(IRX14-L_or_I14H,_IRX14_homolog)._They_form_two_functionally_non-redundant_groups_essential_for_the_normal_elongation_of_glucuronoxylan_backbone._I9H_functions_redundantly_with_IRX9,_I14H_is_redundant_with_IRX14.__IRX9_or_I9H_do_not_complement_IRX14,_IRX14_or_I14H_do_not_complement_IRX9.	AT1G06148	FUNCTIONS_IN:_molecular_function_unknown	AT1G27420	Galactose_oxidase/kelch_repeat_superfamily_protein
AT1G06100	Fatty_acid_desaturase_family_protein	AT1G27730	salt_tolerance_zinc_finger_(STZ)	AT1G06149	conserved_peptide_upstream_open_reading_frame_8_(CPuORF8)	AT1G27565	unknown_protein
AT1G06110	SKP1/ASK-interacting_protein_16_(SKIP16)	AT1G27770	autoinhibited_Ca2+-ATPase_1_(ACA1)	AT1G06150	EMBRYO_DEFECTIVE_1444_(EMB1444)	AT1G27570	phosphatidylinositol_3-_and_4-kinase_family_protein
AT1G06120	Fatty_acid_desaturase_family_protein	AT1G27870	Polynucleotidyl_transferase,_ribonuclease_H-like_superfamily_protein	AT1G06160	octadecanoid-responsive_Arabidopsis_AP2/ERF_59_(ORA59)	AT1G27595	CONTAINS_InterPro_DOMAIN/s:_Symplekin_tight_junction_protein_C-terminal_(InterPro:IPR022075)
AT1G06137	unknown_protein	AT1G27910	plant_U-box_45_(PUB45)	AT1G06170	basic_helix-loop-helix_(bHLH)_DNA-binding_superfamily_protein	AT1G27600	_AT4G36890_(IRX14)_and_AT5G67230_(IRX14-L_or_I14H,_IRX14_homolog)._They_form_two_functionally_non-redundant_groups_essential_for_the_normal_elongation_of_glucuronoxylan_backbone._I9H_functions_redundantly_with_IRX9,_I14H_is_redundant_with_IRX14.__IRX9_or_I9H_do_not_complement_IRX14,_IRX14_or_I14H_do_not_complement_IRX9.
AT1G06140	Pentatricopeptide_repeat_(PPR)_superfamily_protein	AT1G27920	microtubule-associated_protein_65-8_(MAP65-8)	AT1G06180	myb_domain_protein_13_(MYB13)	AT1G27730	salt_tolerance_zinc_finger_(STZ)
AT1G06148	FUNCTIONS_IN:_molecular_function_unknown	AT1G28050	B-box_type_zinc_finger_protein_with_CCT_domain	AT1G06190	Rho_termination_factor	AT1G27760	SALT-TOLERANCE_32_(SAT32)
AT1G06149	conserved_peptide_upstream_open_reading_frame_8_(CPuORF8)	AT1G28135	unknown_protein	AT1G06200	Peptidase_S24/S26A/S26B/S26C_family_protein	AT1G27770	autoinhibited_Ca2+-ATPase_1_(ACA1)
AT1G06150	EMBRYO_DEFECTIVE_1444_(EMB1444)	AT1G28240	Protein_of_unknown_function_(DUF616)	AT1G06210	ENTH/VHS/GAT_family_protein	AT1G27870	Polynucleotidyl_transferase,_ribonuclease_H-like_superfamily_protein
AT1G06160	octadecanoid-responsive_Arabidopsis_AP2/ERF_59_(ORA59)	AT1G28280	VQ_motif-containing_protein	AT1G06220	MATERNAL_EFFECT_EMBRYO_ARREST_5_(MEE5)	AT1G27910	plant_U-box_45_(PUB45)
AT1G06170	basic_helix-loop-helix_(bHLH)_DNA-binding_superfamily_protein	AT1G28304	unknown_protein	AT1G06225	CLAVATA3/ESR-RELATED_3_(CLE3)	AT1G27920	microtubule-associated_protein_65-8_(MAP65-8)
AT1G06180	myb_domain_protein_13_(MYB13)	AT1G28305	Plant_self-incompatibility_protein_S1_family	AT1G06240	Protein_of_unknown_function_DUF455	AT1G27930	FUNCTIONS_IN:_protein_binding
AT1G06190	Rho_termination_factor	AT1G28306	Plant_self-incompatibility_protein_S1_family	AT1G06270	Pentatricopeptide_repeat_(PPR)_superfamily_protein	AT1G28050	B-box_type_zinc_finger_protein_with_CCT_domain
AT1G06200	Peptidase_S24/S26A/S26B/S26C_family_protein	AT1G28307	unknown_protein	AT1G06280	LOB_domain-containing_protein_2_(LBD2)	AT1G28060	Pre-mRNA-splicing_factor_3
AT1G06210	ENTH/VHS/GAT_family_protein	AT1G28335	low-molecular-weight_cysteine-rich_31_(LCR31)	AT1G06290	acyl-CoA_oxidase_3_(ACX3)	AT1G28135	unknown_protein
AT1G06220	MATERNAL_EFFECT_EMBRYO_ARREST_5_(MEE5)	AT1G28370	ERF_domain_protein_11_(ERF11)	AT1G06310	acyl-CoA_oxidase_6_(ACX6)	AT1G28240	Protein_of_unknown_function_(DUF616)
AT1G06240	Protein_of_unknown_function_DUF455	AT1G28375	unknown_protein	AT1G06320	unknown_protein	AT1G28280	VQ_motif-containing_protein
AT1G06270	Pentatricopeptide_repeat_(PPR)_superfamily_protein	AT1G28380	necrotic_spotted_lesions_1_(NSL1)	AT1G06330	Heavy_metal_transport/detoxification_superfamily_protein_	AT1G28304	unknown_protein
AT1G06280	LOB_domain-containing_protein_2_(LBD2)	AT1G28480	GRX480	AT1G06340	Plant_Tudor-like_protein	AT1G28305	Plant_self-incompatibility_protein_S1_family
AT1G06290	acyl-CoA_oxidase_3_(ACX3)	AT1G28490	syntaxin_of_plants_61_(SYP61)	AT1G06350	Fatty_acid_desaturase_family_protein	AT1G28307	unknown_protein
AT1G06310	acyl-CoA_oxidase_6_(ACX6)	AT1G28550	RAB_GTPase_homolog_A1I_(RABA1i)	AT1G06360	Fatty_acid_desaturase_family_protein	AT1G28335	low-molecular-weight_cysteine-rich_31_(LCR31)
AT1G06320	unknown_protein	AT1G28600	GDSL-like_Lipase/Acylhydrolase_superfamily_protein	AT1G06380	Ribosomal_protein_L1p/L10e_family	AT1G28370	ERF_domain_protein_11_(ERF11)
AT1G06330	Heavy_metal_transport/detoxification_superfamily_protein_	AT1G28630	unknown_protein	AT1G06420	unknown_protein	AT1G28380	necrotic_spotted_lesions_1_(NSL1)
AT1G06340	Plant_Tudor-like_protein	AT1G28710	Nucleotide-diphospho-sugar_transferase_family_protein	AT1G06430	FTSH_protease_8_(FTSH8)	AT1G28420	homeobox-1_(HB-1)
AT1G06350	Fatty_acid_desaturase_family_protein	AT1G28815	unknown_protein	AT1G06440	Ubiquitin_carboxyl-terminal_hydrolase_family_protein	AT1G28480	GRX480
AT1G06360	Fatty_acid_desaturase_family_protein	AT1G29270	unknown_protein	AT1G06450	Polynucleotidyl_transferase,_ribonuclease_H-like_superfamily_protein	AT1G28490	syntaxin_of_plants_61_(SYP61)
AT1G06380	Ribosomal_protein_L1p/L10e_family	AT1G29290	unknown_protein	AT1G06460	alpha-crystallin_domain_32.1_(ACD32.1)	AT1G28520	vascular_plant_one_zinc_finger_protein_(VOZ1)
AT1G06420	unknown_protein	AT1G29330	ENDOPLASMIC_RETICULUM_RETENTION_DEFECTIVE_2_(ERD2)	AT1G06470	Nucleotide/sugar_transporter_family_protein	AT1G28550	RAB_GTPase_homolog_A1I_(RABA1i)
AT1G06430	FTSH_protease_8_(FTSH8)	AT1G29340	plant_U-box_17_(PUB17)	AT1G06475	unknown_protein	AT1G28630	unknown_protein
AT1G06440	Ubiquitin_carboxyl-terminal_hydrolase_family_protein	AT1G29380	Carbohydrate-binding_X8_domain_superfamily_protein	AT1G06490	glucan_synthase-like_7_(GSL07)	AT1G28710	Nucleotide-diphospho-sugar_transferase_family_protein
AT1G06450	Polynucleotidyl_transferase,_ribonuclease_H-like_superfamily_protein	AT1G29400	MEI2-like_protein_5_(ML5)	AT1G06500	unknown_protein	AT1G28815	unknown_protein
AT1G06460	alpha-crystallin_domain_32.1_(ACD32.1)	AT1G29490	SAUR-like_auxin-responsive_protein_family_	AT1G06510	unknown_protein	AT1G29150	non-ATPase_subunit_9_(ATS9)
AT1G06470	Nucleotide/sugar_transporter_family_protein	AT1G29620	Cytochrome_C_oxidase_polypeptide_VIB_family_protein	AT1G06515	Protein_of_unknown_function_(DUF3317)	AT1G29270	unknown_protein
AT1G06475	unknown_protein	AT1G29690	constitutively_activated_cell_death_1_(CAD1)	AT1G06520	glycerol-3-phosphate_acyltransferase_1_(GPAT1)	AT1G29290	unknown_protein
AT1G06490	glucan_synthase-like_7_(GSL07)	AT1G29730	Leucine-rich_repeat_transmembrane_protein_kinase	AT1G06530	Tropomyosin-related	AT1G29330	ENDOPLASMIC_RETICULUM_RETENTION_DEFECTIVE_2_(ERD2)
AT1G06500	unknown_protein	AT1G29740	Leucine-rich_repeat_transmembrane_protein_kinase	AT1G06550	ATP-dependent_caseinolytic_(Clp)_protease/crotonase_family_protein	AT1G29340	plant_U-box_17_(PUB17)
AT1G06510	unknown_protein	AT1G29770	Haloacid_dehalogenase-like_hydrolase_(HAD)_superfamily_protein	AT1G06560	NOL1/NOP2/sun_family_protein	AT1G29380	Carbohydrate-binding_X8_domain_superfamily_protein
AT1G06515	Protein_of_unknown_function_(DUF3317)	AT1G29780	Haloacid_dehalogenase-like_hydrolase_(HAD)_superfamily_protein	AT1G06570	phytoene_desaturation_1_(PDS1)	AT1G29400	MEI2-like_protein_5_(ML5)
AT1G06520	glycerol-3-phosphate_acyltransferase_1_(GPAT1)	AT1G29800	RING/FYVE/PHD-type_zinc_finger_family_protein	AT1G06590	unknown_protein	AT1G29480	unknown_protein
AT1G06530	Tropomyosin-related	AT1G29850	double-stranded_DNA-binding_family_protein	AT1G06620	2-oxoglutarate_(2OG)_and_Fe(II)-dependent_oxygenase_superfamily_protein	AT1G29490	SAUR-like_auxin-responsive_protein_family_
AT1G06550	ATP-dependent_caseinolytic_(Clp)_protease/crotonase_family_protein	AT1G29970	60S_ribosomal_protein_L18A-1_(RPL18AA)	AT1G06630	F-box/RNI-like_superfamily_protein	AT1G29620	Cytochrome_C_oxidase_polypeptide_VIB_family_protein
AT1G06560	NOL1/NOP2/sun_family_protein	AT1G30000	alpha-mannosidase_3_(MNS3)	AT1G06645	2-oxoglutarate_(2OG)_and_Fe(II)-dependent_oxygenase_superfamily_protein	AT1G29690	constitutively_activated_cell_death_1_(CAD1)
AT1G06570	phytoene_desaturation_1_(PDS1)	AT1G30016	unknown_protein	AT1G06650	2-oxoglutarate_(2OG)_and_Fe(II)-dependent_oxygenase_superfamily_protein	AT1G29730	Leucine-rich_repeat_transmembrane_protein_kinase
AT1G06580	Pentatricopeptide_repeat_(PPR)_superfamily_protein	AT1G30020	Protein_of_unknown_function,_DUF538	AT1G06660	unknown_protein	AT1G29740	Leucine-rich_repeat_transmembrane_protein_kinase
AT1G06590	unknown_protein	AT1G30135	jasmonate-zim-domain_protein_8_(JAZ8)	AT1G06670	nuclear_DEIH-boxhelicase_(NIH)	AT1G29770	Haloacid_dehalogenase-like_hydrolase_(HAD)_superfamily_protein
AT1G06620	2-oxoglutarate_(2OG)_and_Fe(II)-dependent_oxygenase_superfamily_protein	AT1G30210	TEOSINTE_BRANCHED_1,_cycloidea,_and_PCF_family_24_(TCP24)	AT1G06690	NAD(P)-linked_oxidoreductase_superfamily_protein	AT1G29780	Haloacid_dehalogenase-like_hydrolase_(HAD)_superfamily_protein
AT1G06630	F-box/RNI-like_superfamily_protein	AT1G30230	NA	AT1G06700	Protein_kinase_superfamily_protein	AT1G29800	RING/FYVE/PHD-type_zinc_finger_family_protein
AT1G06645	2-oxoglutarate_(2OG)_and_Fe(II)-dependent_oxygenase_superfamily_protein	AT1G30360	early-responsive_to_dehydration_4_(ERD4)	AT1G06710	Tetratricopeptide_repeat_(TPR)-like_superfamily_protein	AT1G29850	double-stranded_DNA-binding_family_protein
AT1G06650	2-oxoglutarate_(2OG)_and_Fe(II)-dependent_oxygenase_superfamily_protein	AT1G30380	photosystem_I_subunit_K_(PSAK)	AT1G06720	P-loop_containing_nucleoside_triphosphate_hydrolases_superfamily_protein	AT1G30000	alpha-mannosidase_3_(MNS3)
AT1G06660	unknown_protein	AT1G30440	Phototropic-responsive_NPH3_family_protein	AT1G06730	pfkB-like_carbohydrate_kinase_family_protein	AT1G30016	unknown_protein
AT1G06670	nuclear_DEIH-boxhelicase_(NIH)	AT1G30470	SIT4_phosphatase-associated_family_protein	AT1G06760	winged-helix_DNA-binding_transcription_factor_family_protein	AT1G30020	Protein_of_unknown_function,_DUF538
AT1G06690	NAD(P)-linked_oxidoreductase_superfamily_protein	AT1G30620	MURUS_4_(MUR4)	AT1G06770	DREB2A-interacting_protein_1_(DRIP1)	AT1G30135	jasmonate-zim-domain_protein_8_(JAZ8)
AT1G06700	Protein_kinase_superfamily_protein	AT1G30630	Coatomer_epsilon_subunit	AT1G06780	galacturonosyltransferase_6_(GAUT6)	AT1G30140	unknown_protein
AT1G06710	Tetratricopeptide_repeat_(TPR)-like_superfamily_protein	AT1G30640	Protein_kinase_family_protein	AT1G06790	RNA_polymerase_Rpb7_N-terminal_domain-containing_protein	AT1G30210	TEOSINTE_BRANCHED_1,_cycloidea,_and_PCF_family_24_(TCP24)
AT1G06720	P-loop_containing_nucleoside_triphosphate_hydrolases_superfamily_protein	AT1G30690	Sec14p-like_phosphatidylinositol_transfer_family_protein	AT1G06800	alpha/beta-Hydrolases_superfamily_protein	AT1G30230	NA
AT1G06730	pfkB-like_carbohydrate_kinase_family_protein	AT1G30750	unknown_protein	AT1G06810	unknown_protein	AT1G30360	early-responsive_to_dehydration_4_(ERD4)
AT1G06760	winged-helix_DNA-binding_transcription_factor_family_protein	AT1G30755	Protein_of_unknown_function_(DUF668)	AT1G06820	carotenoid_isomerase_(CRTISO)	AT1G30380	photosystem_I_subunit_K_(PSAK)
AT1G06770	DREB2A-interacting_protein_1_(DRIP1)	AT1G30757	unknown_protein	AT1G06830	Glutaredoxin_family_protein	AT1G30440	Phototropic-responsive_NPH3_family_protein
AT1G06780	galacturonosyltransferase_6_(GAUT6)	AT1G30810	Transcription_factor_jumonji_(jmj)_family_protein_/_zinc_finger_(C5HC2_type)_family_protein	AT1G06840	Leucine-rich_repeat_protein_kinase_family_protein	AT1G30580	GTP_binding
AT1G06790	RNA_polymerase_Rpb7_N-terminal_domain-containing_protein	AT1G30970	suppressor_of_FRIGIDA4_(SUF4)	AT1G06850	basic_leucine-zipper_52_(bZIP52)	AT1G30620	MURUS_4_(MUR4)
AT1G06800	alpha/beta-Hydrolases_superfamily_protein	AT1G30972	Plant_thionin_family_protein	AT1G06870	Peptidase_S24/S26A/S26B/S26C_family_protein	AT1G30630	Coatomer_epsilon_subunit
AT1G06810	unknown_protein	AT1G30974	Plant_thionin_family_protein	AT1G06890	nodulin_MtN21_/EamA-like_transporter_family_protein	AT1G30640	Protein_kinase_family_protein
AT1G06820	carotenoid_isomerase_(CRTISO)	AT1G31130	unknown_protein	AT1G06900	Insulinase_(Peptidase_family_M16)_family_protein	AT1G30750	unknown_protein
AT1G06830	Glutaredoxin_family_protein	AT1G31140	GORDITA_(GOA)	AT1G06910	TRF-like_7_(TRFL7)	AT1G30755	Protein_of_unknown_function_(DUF668)
AT1G06840	Leucine-rich_repeat_protein_kinase_family_protein	AT1G31200	phloem_protein_2-A9_(PP2-A9)	AT1G06920	ovate_family_protein_4_(OFP4)	AT1G30757	unknown_protein
AT1G06850	basic_leucine-zipper_52_(bZIP52)	AT1G31319	unknown_protein	AT1G06923	BEST_Arabidopsis_thaliana_protein_match_is:_ovate_family_protein_17_(TAIR:AT2G30395.1)	AT1G30810	Transcription_factor_jumonji_(jmj)_family_protein_/_zinc_finger_(C5HC2_type)_family_protein
AT1G06870	Peptidase_S24/S26A/S26B/S26C_family_protein	AT1G31350	KAR-UP_F-box_1_(KUF1)	AT1G06925	FUNCTIONS_IN:_molecular_function_unknown	AT1G30970	suppressor_of_FRIGIDA4_(SUF4)
AT1G06890	nodulin_MtN21_/EamA-like_transporter_family_protein	AT1G31360	RECQ_helicase_L2_(RECQL2)	AT1G06930	unknown_protein	AT1G30972	Plant_thionin_family_protein
AT1G06900	Insulinase_(Peptidase_family_M16)_family_protein	AT1G31420	FEI_1_(FEI1)	AT1G06950	translocon_at_the_inner_envelope_membrane_of_chloroplasts_110_(TIC110)	AT1G30974	Plant_thionin_family_protein
AT1G06910	TRF-like_7_(TRFL7)	AT1G31430	Pentatricopeptide_repeat_(PPR-like)_superfamily_protein	AT1G06960	RNA-binding_(RRM/RBD/RNP_motifs)_family_protein	AT1G31130	unknown_protein
AT1G06920	ovate_family_protein_4_(OFP4)	AT1G31480	SHOOT_GRAVITROPISM_2_(SGR2)	AT1G06970	cation/hydrogen_exchanger_14_(CHX14)	AT1G31140	GORDITA_(GOA)
AT1G06923	BEST_Arabidopsis_thaliana_protein_match_is:_ovate_family_protein_17_(TAIR:AT2G30395.1)	AT1G31490	HXXXD-type_acyl-transferase_family_protein	AT1G06980	unknown_protein	AT1G31200	phloem_protein_2-A9_(PP2-A9)
AT1G06925	FUNCTIONS_IN:_molecular_function_unknown	AT1G31540	Disease_resistance_protein_(TIR-NBS-LRR_class)_family	AT1G06990	GDSL-like_Lipase/Acylhydrolase_superfamily_protein	AT1G31319	unknown_protein
AT1G06930	unknown_protein	AT1G31580	ECS1	AT1G07020	unknown_protein	AT1G31350	KAR-UP_F-box_1_(KUF1)
AT1G06950	translocon_at_the_inner_envelope_membrane_of_chloroplasts_110_(TIC110)	AT1G31630	AGAMOUS-like_86_(AGL86)	AT1G07030	Mitochondrial_substrate_carrier_family_protein	AT1G31420	FEI_1_(FEI1)
AT1G06960	RNA-binding_(RRM/RBD/RNP_motifs)_family_protein	AT1G31640	AGAMOUS-like_92_(AGL92)	AT1G07040	unknown_protein	AT1G31430	Pentatricopeptide_repeat_(PPR-like)_superfamily_protein
AT1G06970	cation/hydrogen_exchanger_14_(CHX14)	AT1G31740	#NAME?	AT1G07050	CCT_motif_family_protein	AT1G31440	SH3_domain-containing_protein
AT1G06980	unknown_protein	AT1G31812	acyl-CoA-binding_protein_6_(ACBP6)	AT1G07060	unknown_protein	AT1G31480	SHOOT_GRAVITROPISM_2_(SGR2)
AT1G06990	GDSL-like_Lipase/Acylhydrolase_superfamily_protein	AT1G31875	unknown_protein	AT1G07070	Ribosomal_protein_L35Ae_family_protein	AT1G31490	HXXXD-type_acyl-transferase_family_protein
AT1G07010	Calcineurin-like_metallo-phosphoesterase_superfamily_protein	AT1G31910	GHMP_kinase_family_protein	AT1G07080	Thioredoxin_superfamily_protein	AT1G31540	Disease_resistance_protein_(TIR-NBS-LRR_class)_family
AT1G07020	unknown_protein	AT1G32000	unknown_protein	AT1G07090	LIGHT_SENSITIVE_HYPOCOTYLS_6_(LSH6)	AT1G31580	ECS1
AT1G07030	Mitochondrial_substrate_carrier_family_protein	AT1G32010	myosin_heavy_chain-related	AT1G07110	fructose-2,6-bisphosphatase_(F2KP)	AT1G31630	AGAMOUS-like_86_(AGL86)
AT1G07040	unknown_protein	AT1G32020	F-box_family_protein	AT1G07130	STN1	AT1G31640	AGAMOUS-like_92_(AGL92)
AT1G07050	CCT_motif_family_protein	AT1G32060	phosphoribulokinase_(PRK)	AT1G07150	mitogen-activated_protein_kinase_kinase_kinase_13_(MAPKKK13)	AT1G31740	#NAME?
AT1G07060	unknown_protein	AT1G32150	basic_region/leucine_zipper_transcription_factor_68_(bZIP68)	AT1G07160	Protein_phosphatase_2C_family_protein	AT1G31812	acyl-CoA-binding_protein_6_(ACBP6)
AT1G07070	Ribosomal_protein_L35Ae_family_protein	AT1G32225	unknown_protein	AT1G07170	PHF5-like_protein	AT1G31875	unknown_protein
AT1G07080	Thioredoxin_superfamily_protein	AT1G32230	RADICAL-INDUCED_CELL_DEATH1_(RCD1)	AT1G07175	unknown_protein	AT1G31910	GHMP_kinase_family_protein
AT1G07090	LIGHT_SENSITIVE_HYPOCOTYLS_6_(LSH6)	AT1G32250	Calcium-binding_EF-hand_family_protein	AT1G07180	_the_capacity_for_matrix_NAD(P)H_oxidation_via_the_rotenone-insensitive_pathway_is_significantly_reduced_in_the_Atndi1_mutant_plant_line	AT1G32000	unknown_protein
AT1G07110	fructose-2,6-bisphosphatase_(F2KP)	AT1G32290	unknown_protein	AT1G07200	Double_Clp-N_motif-containing_P-loop_nucleoside_triphosphate_hydrolases_superfamily_protein	AT1G32010	myosin_heavy_chain-related
AT1G07150	mitogen-activated_protein_kinase_kinase_kinase_13_(MAPKKK13)	AT1G32337	unknown_protein	AT1G07210	Ribosomal_protein_S18	AT1G32020	F-box_family_protein
AT1G07160	Protein_phosphatase_2C_family_protein	AT1G32370	tobamovirus_multiplication_2B_(TOM2B)	AT1G07220	FUNCTIONS_IN:_molecular_function_unknown	AT1G32150	basic_region/leucine_zipper_transcription_factor_68_(bZIP68)
AT1G07170	PHF5-like_protein	AT1G32400	tobamovirus_multiplication_2A_(TOM2A)	AT1G07230	non-specific_phospholipase_C1_(NPC1)	AT1G32160	Protein_of_unknown_function_(DUF760)
AT1G07175	unknown_protein	AT1G32415	pentatricopeptide_(PPR)_repeat-containing_protein	AT1G07240	UDP-glucosyl_transferase_71C5_(UGT71C5)	AT1G32225	unknown_protein
AT1G07180	_the_capacity_for_matrix_NAD(P)H_oxidation_via_the_rotenone-insensitive_pathway_is_significantly_reduced_in_the_Atndi1_mutant_plant_line	AT1G32450	nitrate_transporter_1.5_(NRT1.5)	AT1G07250	UDP-glucosyl_transferase_71C4_(UGT71C4)	AT1G32230	RADICAL-INDUCED_CELL_DEATH1_(RCD1)
AT1G07200	Double_Clp-N_motif-containing_P-loop_nucleoside_triphosphate_hydrolases_superfamily_protein	AT1G32460	unknown_protein	AT1G07260	UDP-glucosyl_transferase_71C3_(UGT71C3)	AT1G32250	Calcium-binding_EF-hand_family_protein
AT1G07210	Ribosomal_protein_S18	AT1G32530	RING/U-box_superfamily_protein	AT1G07270	Cell_division_control,_Cdc6	AT1G32290	unknown_protein
AT1G07220	FUNCTIONS_IN:_molecular_function_unknown	AT1G32583	FUNCTIONS_IN:_molecular_function_unknown	AT1G07280	Tetratricopeptide_repeat_(TPR)-like_superfamily_protein	AT1G32337	unknown_protein
AT1G07230	non-specific_phospholipase_C1_(NPC1)	AT1G32640	MYC2	AT1G07290	golgi_nucleotide_sugar_transporter_2_(GONST2)	AT1G32370	tobamovirus_multiplication_2B_(TOM2B)
AT1G07240	UDP-glucosyl_transferase_71C5_(UGT71C5)	AT1G32650	unknown_protein	AT1G07310	Calcium-dependent_lipid-binding_(CaLB_domain)_family_protein	AT1G32400	tobamovirus_multiplication_2A_(TOM2A)
AT1G07250	UDP-glucosyl_transferase_71C4_(UGT71C4)	AT1G32670	unknown_protein	AT1G07320	ribosomal_protein_L4_(RPL4)	AT1G32415	pentatricopeptide_(PPR)_repeat-containing_protein
AT1G07260	UDP-glucosyl_transferase_71C3_(UGT71C3)	AT1G32700	PLATZ_transcription_factor_family_protein	AT1G07340	sugar_transporter_2_(STP2)	AT1G32450	nitrate_transporter_1.5_(NRT1.5)
AT1G07270	Cell_division_control,_Cdc6	AT1G32720	Cytochrome_C_oxidase_polypeptide_VIB_family_protein	AT1G07360	CCCH-type_zinc_fingerfamily_protein_with_RNA-binding_domain	AT1G32460	unknown_protein
AT1G07280	Tetratricopeptide_repeat_(TPR)-like_superfamily_protein	AT1G32763	Cysteine-rich_protein	AT1G07370	proliferating_cellular_nuclear_antigen_1_(PCNA1)	AT1G32470	Single_hybrid_motif_superfamily_protein
AT1G07290	golgi_nucleotide_sugar_transporter_2_(GONST2)	AT1G32810	RING/FYVE/PHD_zinc_finger_superfamily_protein	AT1G07390	receptor_like_protein_1_(RLP1)	AT1G32520	unknown_protein
AT1G07310	Calcium-dependent_lipid-binding_(CaLB_domain)_family_protein	AT1G32920	unknown_protein	AT1G07400	HSP20-like_chaperones_superfamily_protein	AT1G32583	FUNCTIONS_IN:_molecular_function_unknown
AT1G07320	ribosomal_protein_L4_(RPL4)	AT1G32928	unknown_protein	AT1G07410	RAB_GTPase_homolog_A2B_(RABA2b)	AT1G32640	MYC2
AT1G07330	unknown_protein	AT1G32950	Subtilase_family_protein	AT1G07420	sterol_4-alpha-methyl-oxidase_2-1_(SMO2-1)	AT1G32650	unknown_protein
AT1G07340	sugar_transporter_2_(STP2)	AT1G33010	F-box_and_associated_interaction_domains-containing_protein	AT1G07430	highly_ABA-induced_PP2C_gene_2_(HAI2)	AT1G32670	unknown_protein
AT1G07350	RNA-binding_(RRM/RBD/RNP_motifs)_family_protein	AT1G33070	MADS-box_family_protein	AT1G07440	NAD(P)-binding_Rossmann-fold_superfamily_protein	AT1G32700	PLATZ_transcription_factor_family_protein
AT1G07360	CCCH-type_zinc_fingerfamily_protein_with_RNA-binding_domain	AT1G33120	Ribosomal_protein_L6_family	AT1G07450	NAD(P)-binding_Rossmann-fold_superfamily_protein	AT1G32720	Cytochrome_C_oxidase_polypeptide_VIB_family_protein
AT1G07370	proliferating_cellular_nuclear_antigen_1_(PCNA1)	AT1G33140	PIGGYBACK2_(PGY2)	AT1G07460	Concanavalin_A-like_lectin_family_protein	AT1G32763	Cysteine-rich_protein
AT1G07380	Neutral/alkaline_non-lysosomal_ceramidase	AT1G33240	GT-2-like_1_(GTL1)	AT1G07470	Transcription_factor_IIA,_alpha/beta_subunit	AT1G32790	CTC-interacting_domain_11_(CID11)
AT1G07390	receptor_like_protein_1_(RLP1)	AT1G33340	ENTH/ANTH/VHS_superfamily_protein	AT1G07480	Transcription_factor_IIA,_alpha/beta_subunit	AT1G32810	RING/FYVE/PHD_zinc_finger_superfamily_protein
AT1G07400	HSP20-like_chaperones_superfamily_protein	AT1G33420	RING/FYVE/PHD_zinc_finger_superfamily_protein	AT1G07485	unknown_protein	AT1G32920	unknown_protein
AT1G07410	RAB_GTPase_homolog_A2B_(RABA2b)	AT1G33430	Galactosyltransferase_family_protein	AT1G07490	ROTUNDIFOLIA_like_3_(RTFL3)	AT1G32928	unknown_protein
AT1G07420	sterol_4-alpha-methyl-oxidase_2-1_(SMO2-1)	AT1G33470	RNA-binding_(RRM/RBD/RNP_motifs)_family_protein	AT1G07500	unknown_protein	AT1G32950	Subtilase_family_protein
AT1G07430	highly_ABA-induced_PP2C_gene_2_(HAI2)	AT1G33607	Defensin-like_(DEFL)_family_protein	AT1G07510	FTSH_protease_10_(ftsh10)	AT1G33010	F-box_and_associated_interaction_domains-containing_protein
AT1G07440	NAD(P)-binding_Rossmann-fold_superfamily_protein	AT1G33640	unknown_protein	AT1G07520	GRAS_family_transcription_factor	AT1G33070	MADS-box_family_protein
AT1G07450	NAD(P)-binding_Rossmann-fold_superfamily_protein	AT1G33720	cytochrome_P450,_family_76,_subfamily_C,_polypeptide_6_(CYP76C6)	AT1G07540	TRF-like_2_(TRFL2)	AT1G33110	MATE_efflux_family_protein
AT1G07460	Concanavalin_A-like_lectin_family_protein	AT1G33820	unknown_protein	AT1G07550	Leucine-rich_repeat_protein_kinase_family_protein	AT1G33120	Ribosomal_protein_L6_family
AT1G07470	Transcription_factor_IIA,_alpha/beta_subunit	AT1G33830	P-loop_containing_nucleoside_triphosphate_hydrolases_superfamily_protein	AT1G07560	Leucine-rich_repeat_protein_kinase_family_protein	AT1G33140	PIGGYBACK2_(PGY2)
AT1G07480	Transcription_factor_IIA,_alpha/beta_subunit	AT1G33910	P-loop_containing_nucleoside_triphosphate_hydrolases_superfamily_protein	AT1G07570	APK1A	AT1G33340	ENTH/ANTH/VHS_superfamily_protein
AT1G07485	unknown_protein	AT1G33920	phloem_protein_2-A4_(PP2-A4)	AT1G07590	Tetratricopeptide_repeat_(TPR)-like_superfamily_protein	AT1G33420	RING/FYVE/PHD_zinc_finger_superfamily_protein
AT1G07490	ROTUNDIFOLIA_like_3_(RTFL3)	AT1G33950	Avirulence_induced_gene_(AIG1)_family_protein	AT1G07600	metallothionein_1A_(MT1A)	AT1G33430	Galactosyltransferase_family_protein
AT1G07500	unknown_protein	AT1G33980	UPF3	AT1G07615	GTP-binding_protein_Obg/CgtA	AT1G33470	RNA-binding_(RRM/RBD/RNP_motifs)_family_protein
AT1G07520	GRAS_family_transcription_factor	AT1G34041	unknown_protein	AT1G07620	ATOBGM	AT1G33520	_contains_one_G-patch_domain_(known_to_mediate_RNA-protein_interactions)_and_two_KOW_domains_(may_bind_RNA_and/or_protein)
AT1G07540	TRF-like_2_(TRFL2)	AT1G34042	unknown_protein	AT1G07640	OBP2	AT1G33600	Leucine-rich_repeat_(LRR)_family_protein
AT1G07550	Leucine-rich_repeat_protein_kinase_family_protein	AT1G34046	Ankyrin-repeat_containing_protein	AT1G07645	dessication-induced_1VOC_superfamily_protein_(DSI-1VOC)	AT1G33607	Defensin-like_(DEFL)_family_protein
AT1G07560	Leucine-rich_repeat_protein_kinase_family_protein	AT1G34060	Pyridoxal_phosphate_(PLP)-dependent_transferases_superfamily_protein	AT1G07660	Histone_superfamily_protein	AT1G33640	unknown_protein
AT1G07570	APK1A	AT1G34070	CONTAINS_InterPro_DOMAIN/s:_Retrotransposon_gag_protein_(InterPro:IPR005162)	AT1G07670	endomembrane-type_CA-ATPase_4_(ECA4)	AT1G33700	Beta-glucosidase,_GBA2_type_family_protein
AT1G07590	Tetratricopeptide_repeat_(TPR)-like_superfamily_protein	AT1G34110	Leucine-rich_receptor-like_protein_kinase_family_protein	AT1G07680	unknown_protein	AT1G33720	cytochrome_P450,_family_76,_subfamily_C,_polypeptide_6_(CYP76C6)
AT1G07600	metallothionein_1A_(MT1A)	AT1G34150	Pseudouridine_synthase_family_protein	AT1G07690	FUNCTIONS_IN:_molecular_function_unknown	AT1G33820	unknown_protein
AT1G07615	GTP-binding_protein_Obg/CgtA	AT1G34170	AUXIN_RESPONSE_FACTOR_13_(ARF13)	AT1G07700	Thioredoxin_superfamily_protein	AT1G33910	P-loop_containing_nucleoside_triphosphate_hydrolases_superfamily_protein
AT1G07620	ATOBGM	AT1G34190	NAC_domain_containing_protein_17_(NAC017)	AT1G07710	Ankyrin_repeat_family_protein	AT1G33950	Avirulence_induced_gene_(AIG1)_family_protein
AT1G07630	pol-like_5_(PLL5)	AT1G34245	EPIDERMAL_PATTERNING_FACTOR_2_(EPF2)	AT1G07720	3-ketoacyl-CoA_synthase_3_(KCS3)	AT1G33980	UPF3
AT1G07640	OBP2	AT1G34260	FORMS_APLOID_AND_BINUCLEATE_CELLS_1A_(FAB1D)	AT1G07725	exocyst_subunit_exo70_family_protein_H6_(EXO70H6)	AT1G34041	unknown_protein
AT1G07645	dessication-induced_1VOC_superfamily_protein_(DSI-1VOC)	AT1G34290	receptor_like_protein_5_(RLP5)	AT1G07740	Tetratricopeptide_repeat_(TPR)-like_superfamily_protein	AT1G34042	unknown_protein
AT1G07660	Histone_superfamily_protein	AT1G34310	auxin_response_factor_12_(ARF12)	AT1G07745	homolog_of_RAD51_D_(RAD51D)	AT1G34060	Pyridoxal_phosphate_(PLP)-dependent_transferases_superfamily_protein
AT1G07670	endomembrane-type_CA-ATPase_4_(ECA4)	AT1G34370	sensitive_to_proton_rhizotoxicity_1_(STOP1)	AT1G07747	Bifunctional_inhibitor/lipid-transfer_protein/seed_storage_2S_albumin_superfamily_protein	AT1G34070	CONTAINS_InterPro_DOMAIN/s:_Retrotransposon_gag_protein_(InterPro:IPR005162)
AT1G07680	unknown_protein	AT1G34390	auxin_response_factor_22_(ARF22)	AT1G07750	RmlC-like_cupins_superfamily_protein	AT1G34110	Leucine-rich_receptor-like_protein_kinase_family_protein
AT1G07690	FUNCTIONS_IN:_molecular_function_unknown	AT1G34400	unknown_protein	AT1G07770	ribosomal_protein_S15A_(RPS15A)	AT1G34150	Pseudouridine_synthase_family_protein
AT1G07700	Thioredoxin_superfamily_protein	AT1G34410	auxin_response_factor_21_(ARF21)	AT1G07780	phosphoribosylanthranilate_isomerase_1_(PAI1)	AT1G34170	AUXIN_RESPONSE_FACTOR_13_(ARF13)
AT1G07705	NOT2_/_NOT3_/_NOT5_family	AT1G34420	leucine-rich_repeat_transmembrane_protein_kinase_family_protein	AT1G07790	HTB1	AT1G34190	NAC_domain_containing_protein_17_(NAC017)
AT1G07710	Ankyrin_repeat_family_protein	AT1G34440	unknown_protein	AT1G07795	unknown_protein	AT1G34245	EPIDERMAL_PATTERNING_FACTOR_2_(EPF2)
AT1G07720	3-ketoacyl-CoA_synthase_3_(KCS3)	AT1G34550	EMBRYO_DEFECTIVE_2756_(EMB2756)	AT1G07820	Histone_superfamily_protein	AT1G34260	FORMS_APLOID_AND_BINUCLEATE_CELLS_1A_(FAB1D)
AT1G07725	exocyst_subunit_exo70_family_protein_H6_(EXO70H6)	AT1G34650	homeodomain_GLABROUS_10_(HDG10)	AT1G07830	ribosomal_protein_L29_family_protein	AT1G34290	receptor_like_protein_5_(RLP5)
AT1G07740	Tetratricopeptide_repeat_(TPR)-like_superfamily_protein	AT1G34750	Protein_phosphatase_2C_family_protein	AT1G07840	Sas10/Utp3/C1D_family	AT1G34310	auxin_response_factor_12_(ARF12)
AT1G07745	homolog_of_RAD51_D_(RAD51D)	AT1G34792	Plant_thionin_family_protein	AT1G07850	Protein_of_unknown_function_(DUF604)	AT1G34370	sensitive_to_proton_rhizotoxicity_1_(STOP1)
AT1G07750	RmlC-like_cupins_superfamily_protein	AT1G34795	Plant_thionin_family_protein	AT1G07860	BEST_Arabidopsis_thaliana_protein_match_is:_Protein_kinase_superfamily_protein_(TAIR:AT1G07870.2)	AT1G34390	auxin_response_factor_22_(ARF22)
AT1G07770	ribosomal_protein_S15A_(RPS15A)	AT1G34800	Plant_thionin_family_protein	AT1G07870	Protein_kinase_superfamily_protein	AT1G34400	unknown_protein
AT1G07780	phosphoribosylanthranilate_isomerase_1_(PAI1)	AT1G34805	Plant_thionin_family_protein	AT1G07880	ATMPK13	AT1G34410	auxin_response_factor_21_(ARF21)
AT1G07790	HTB1	AT1G34810	Plant_thionin_family_protein	AT1G07885	unknown_protein	AT1G34440	unknown_protein
AT1G07795	unknown_protein	AT1G34815	Plant_thionin_family_protein	AT1G07900	LOB_domain-containing_protein_1_(LBD1)	AT1G34550	EMBRYO_DEFECTIVE_2756_(EMB2756)
AT1G07810	ER-type_Ca2+-ATPase_1_(ECA1)	AT1G34820	Plant_thionin_family_protein	AT1G07901	unknown_protein	AT1G34570	Essential_protein_Yae1,_N-terminal
AT1G07820	Histone_superfamily_protein	AT1G34825	Plant_thionin_family_protein	AT1G07910	RNAligase_(RNL)	AT1G34650	homeodomain_GLABROUS_10_(HDG10)
AT1G07830	ribosomal_protein_L29_family_protein	AT1G34830	Plant_thionin_family_protein	AT1G07950	MED22B	AT1G34750	Protein_phosphatase_2C_family_protein
AT1G07840	Sas10/Utp3/C1D_family	AT1G34840	Plant_thionin_family_protein	AT1G07960	PDI-like_5-1_(PDIL5-1)	AT1G34792	Plant_thionin_family_protein
AT1G07850	Protein_of_unknown_function_(DUF604)	AT1G34850	Plant_thionin_family_protein	AT1G07970	CONTAINS_InterPro_DOMAIN/s:_Cytochrome_B561-related,_N-terminal_(InterPro:IPR019176)	AT1G34795	Plant_thionin_family_protein
AT1G07860	BEST_Arabidopsis_thaliana_protein_match_is:_Protein_kinase_superfamily_protein_(TAIR:AT1G07870.2)	AT1G34860	Plant_thionin_family_protein	AT1G07980	nuclear_factor_Y,_subunit_C10_(NF-YC10)	AT1G34800	Plant_thionin_family_protein
AT1G07880	ATMPK13	AT1G34910	unknown_protein	AT1G07985	Expressed_protein	AT1G34805	Plant_thionin_family_protein
AT1G07885	unknown_protein	AT1G34930	Plant_thionin_family_protein	AT1G07990	SIT4_phosphatase-associated_family_protein	AT1G34810	Plant_thionin_family_protein
AT1G07900	LOB_domain-containing_protein_1_(LBD1)	AT1G35030	unknown_protein	AT1G08000	GATA_transcription_factor_10_(GATA10)	AT1G34815	Plant_thionin_family_protein
AT1G07901	unknown_protein	AT1G35035	Plant_thionin_family_protein	AT1G08005	BEST_Arabidopsis_thaliana_protein_match_is:_SIT4_phosphatase-associated_family_protein_(TAIR:AT1G07990.1)	AT1G34820	Plant_thionin_family_protein
AT1G07910	RNAligase_(RNL)	AT1G35040	unknown_protein	AT1G08010	GATA_transcription_factor_11_(GATA11)	AT1G34825	Plant_thionin_family_protein
AT1G07950	MED22B	AT1G35140	PHOSPHATE-INDUCED_1_(PHI-1)	AT1G08030	tyrosylprotein_sulfotransferase_(TPST)	AT1G34830	Plant_thionin_family_protein
AT1G07960	PDI-like_5-1_(PDIL5-1)	AT1G35150	General_transcription_factor_2-related_zinc_finger_protein	AT1G08040	Protein_of_unknown_function_(DUF707)	AT1G34840	Plant_thionin_family_protein
AT1G07970	CONTAINS_InterPro_DOMAIN/s:_Cytochrome_B561-related,_N-terminal_(InterPro:IPR019176)	AT1G35160	GF14_protein_phi_chain_(GF14_PHI)	AT1G08050	Zinc_finger_(C3HC4-type_RING_finger)_family_protein	AT1G34850	Plant_thionin_family_protein
AT1G07980	nuclear_factor_Y,_subunit_C10_(NF-YC10)	AT1G35181	unknown_protein	AT1G08060	MORPHEUS_MOLECULE_(MOM)	AT1G34860	Plant_thionin_family_protein
AT1G07985	Expressed_protein	AT1G35183	unknown_protein	AT1G08065	alpha_carbonic_anhydrase_5_(ACA5)	AT1G34910	unknown_protein
AT1G07990	SIT4_phosphatase-associated_family_protein	AT1G35210	unknown_protein	AT1G08070	ORGANELLE_TRANSCRIPT_PROCESSING_82_(OTP82)	AT1G34930	Plant_thionin_family_protein
AT1G08000	GATA_transcription_factor_10_(GATA10)	AT1G35220	unknown_protein	AT1G08080	alpha_carbonic_anhydrase_7_(ACA7)	AT1G35030	unknown_protein
AT1G08005	BEST_Arabidopsis_thaliana_protein_match_is:_SIT4_phosphatase-associated_family_protein_(TAIR:AT1G07990.1)	AT1G35240	auxin_response_factor_20_(ARF20)	AT1G08090	nitrate_transporter_2:1_(NRT2:1)	AT1G35035	Plant_thionin_family_protein
AT1G08030	tyrosylprotein_sulfotransferase_(TPST)	AT1G35242	unknown_protein	AT1G08100	nitrate_transporter_2.2_(NRT2.2)	AT1G35040	unknown_protein
AT1G08040	Protein_of_unknown_function_(DUF707)	AT1G35310	MLP-like_protein_168_(MLP168)	AT1G08110	lactoylglutathione_lyase_family_protein_/_glyoxalase_I_family_protein	AT1G35140	PHOSPHATE-INDUCED_1_(PHI-1)
AT1G08050	Zinc_finger_(C3HC4-type_RING_finger)_family_protein	AT1G35340	ATP-dependent_protease_La_(LON)_domain_protein	AT1G08125	S-adenosyl-L-methionine-dependent_methyltransferases_superfamily_protein	AT1G35150	General_transcription_factor_2-related_zinc_finger_protein
AT1G08060	MORPHEUS_MOLECULE_(MOM)	AT1G35350	EXS_(ERD1/XPR1/SYG1)_family_protein	AT1G08130	DNA_ligase_1_(LIG1)	AT1G35160	GF14_protein_phi_chain_(GF14_PHI)
AT1G08065	alpha_carbonic_anhydrase_5_(ACA5)	AT1G35375	unknown_protein	AT1G08135	cation/H+_exchanger_6B_(CHX6B)	AT1G35183	unknown_protein
AT1G08070	ORGANELLE_TRANSCRIPT_PROCESSING_82_(OTP82)	AT1G35400	CONTAINS_InterPro_DOMAIN/s:_Protein_of_unknown_function_DUF1184_(InterPro:IPR009568),_Uncharacterised_conserved_protein_UCP031143_(InterPro:IPR016970)	AT1G08140	cation/H+_exchanger_6A_(CHX6A)	AT1G35220	unknown_protein
AT1G08080	alpha_carbonic_anhydrase_7_(ACA7)	AT1G35410	CONTAINS_InterPro_DOMAIN/s:_Protein_of_unknown_function_DUF1184_(InterPro:IPR009568),_Uncharacterised_conserved_protein_UCP031143_(InterPro:IPR016970)	AT1G08150	ATCHX5	AT1G35240	auxin_response_factor_20_(ARF20)
AT1G08090	nitrate_transporter_2:1_(NRT2:1)	AT1G35430	unknown_protein	AT1G08160	Late_embryogenesis_abundant_(LEA)_hydroxyproline-rich_glycoprotein_family	AT1G35242	unknown_protein
AT1G08100	nitrate_transporter_2.2_(NRT2.2)	AT1G35435	Putative_membrane_lipoprotein	AT1G08165	unknown_protein	AT1G35310	MLP-like_protein_168_(MLP168)
AT1G08110	lactoylglutathione_lyase_family_protein_/_glyoxalase_I_family_protein	AT1G35460	basic_helix-loop-helix_(bHLH)_DNA-binding_superfamily_protein	AT1G08170	Histone_superfamily_protein	AT1G35340	ATP-dependent_protease_La_(LON)_domain_protein
AT1G08120	BEST_Arabidopsis_thaliana_protein_match_is:_Protein_kinase_superfamily_protein_(TAIR:AT5G26110.1)	AT1G35461	unknown_protein	AT1G08180	unknown_protein	AT1G35350	EXS_(ERD1/XPR1/SYG1)_family_protein
AT1G08125	S-adenosyl-L-methionine-dependent_methyltransferases_superfamily_protein	AT1G35467	RALF-like_5_(RALFL5)	AT1G08190	vacuolar_protein_sorting_41_(VPS41)	AT1G35375	unknown_protein
AT1G08130	DNA_ligase_1_(LIG1)	AT1G35500	unknown_protein	AT1G08210	Eukaryotic_aspartyl_protease_family_protein	AT1G35400	CONTAINS_InterPro_DOMAIN/s:_Protein_of_unknown_function_DUF1184_(InterPro:IPR009568),_Uncharacterised_conserved_protein_UCP031143_(InterPro:IPR016970)
AT1G08135	cation/H+_exchanger_6B_(CHX6B)	AT1G35520	auxin_response_factor_15_(ARF15)	AT1G08220	FUNCTIONS_IN:_molecular_function_unknown	AT1G35410	CONTAINS_InterPro_DOMAIN/s:_Protein_of_unknown_function_DUF1184_(InterPro:IPR009568),_Uncharacterised_conserved_protein_UCP031143_(InterPro:IPR016970)
AT1G08140	cation/H+_exchanger_6A_(CHX6A)	AT1G35537	Defensin-like_(DEFL)_family_protein	AT1G08230	Transmembrane_amino_acid_transporter_family_protein	AT1G35430	unknown_protein
AT1G08150	ATCHX5	AT1G35540	auxin_response_factor_14_(ARF14)	AT1G08250	arogenate_dehydratase_6_(ADT6)	AT1G35435	Putative_membrane_lipoprotein
AT1G08160	Late_embryogenesis_abundant_(LEA)_hydroxyproline-rich_glycoprotein_family	AT1G35610	Cysteine/Histidine-rich_C1_domain_family_protein	AT1G08260	TILTED_1_(TIL1)	AT1G35461	unknown_protein
AT1G08165	unknown_protein	AT1G35614	unknown_protein	AT1G08270	CONTAINS_InterPro_DOMAIN/s:_MIT_(InterPro:IPR007330)	AT1G35467	RALF-like_5_(RALFL5)
AT1G08170	Histone_superfamily_protein	AT1G35617	unknown_protein	AT1G08280	Glycosyltransferase_family_29_(sialyltransferase)_family_protein	AT1G35500	unknown_protein
AT1G08180	unknown_protein	AT1G35710	Protein_kinase_family_protein_with_leucine-rich_repeat_domain	AT1G08290	WIP_domain_protein_3_(WIP3)	AT1G35520	auxin_response_factor_15_(ARF15)
AT1G08190	vacuolar_protein_sorting_41_(VPS41)	AT1G35820	unknown_protein	AT1G08300	NO_VEIN-LIKE_(NVL)	AT1G35537	Defensin-like_(DEFL)_family_protein
AT1G08210	Eukaryotic_aspartyl_protease_family_protein	AT1G35850	pumilio_17_(PUM17)	AT1G08320	bZIP_transcription_factor_family_protein	AT1G35540	auxin_response_factor_14_(ARF14)
AT1G08220	FUNCTIONS_IN:_molecular_function_unknown	AT1G35860	translocon_outer_membrane_complex_75-I_(TOC75-I)	AT1G08340	Rho_GTPase_activating_protein_with_PAK-box/P21-Rho-binding_domain	AT1G35610	Cysteine/Histidine-rich_C1_domain_family_protein
AT1G08230	Transmembrane_amino_acid_transporter_family_protein	AT1G35900	unknown_protein	AT1G08350	Endomembrane_protein_70_protein_family	AT1G35614	unknown_protein
AT1G08250	arogenate_dehydratase_6_(ADT6)	AT1G36000	LOB_domain-containing_protein_5_(LBD5)	AT1G08380	photosystem_I_subunit_O_(PSAO)	AT1G35617	unknown_protein
AT1G08260	TILTED_1_(TIL1)	AT1G36020	BEST_Arabidopsis_thaliana_protein_match_is:_DEAD/DEAH_box_RNA_helicase_family_protein__(TAIR:AT1G35530.1)	AT1G08390	unknown_protein	AT1G35820	unknown_protein
AT1G08270	CONTAINS_InterPro_DOMAIN/s:_MIT_(InterPro:IPR007330)	AT1G36030	F-box_family_protein	AT1G08400	RINT-1_/_TIP-1_family	AT1G35850	pumilio_17_(PUM17)
AT1G08280	Glycosyltransferase_family_29_(sialyltransferase)_family_protein	AT1G36078	unknown_protein	AT1G08410	P-loop_containing_nucleoside_triphosphate_hydrolases_superfamily_protein	AT1G35860	translocon_outer_membrane_complex_75-I_(TOC75-I)
AT1G08290	WIP_domain_protein_3_(WIP3)	AT1G36095	DNA_binding	AT1G08430	aluminum-activated_malate_transporter_1_(ALMT1)	AT1G35900	unknown_protein
AT1G08300	NO_VEIN-LIKE_(NVL)	AT1G36100	myosin_heavy_chain-related	AT1G08440	Aluminium_activated_malate_transporter_family_protein	AT1G36000	LOB_domain-containing_protein_5_(LBD5)
AT1G08310	alpha/beta-Hydrolases_superfamily_protein	AT1G36230	unknown_protein	AT1G08460	histone_deacetylase_8_(HDA08)	AT1G36020	BEST_Arabidopsis_thaliana_protein_match_is:_DEAD/DEAH_box_RNA_helicase_family_protein__(TAIR:AT1G35530.1)
AT1G08320	bZIP_transcription_factor_family_protein	AT1G36240	Ribosomal_protein_L7Ae/L30e/S12e/Gadd45_family_protein	AT1G08465	YABBY2_(YAB2)	AT1G36030	F-box_family_protein
AT1G08340	Rho_GTPase_activating_protein_with_PAK-box/P21-Rho-binding_domain	AT1G36272	unknown_protein	AT1G08470	strictosidine_synthase-like_3_(SSL3)	AT1G36050	Endoplasmic_reticulum_vesicle_transporter_protein
AT1G08350	Endomembrane_protein_70_protein_family	AT1G36340	ubiquitin-conjugating_enzyme_31_(UBC31)	AT1G08480	unknown_protein	AT1G36078	unknown_protein
AT1G08390	unknown_protein	AT1G36370	serine_hydroxymethyltransferase_7_(SHM7)	AT1G08490	chloroplastic_NIFS-like_cysteine_desulfurase_(CPNIFS)	AT1G36095	DNA_binding
AT1G08400	RINT-1_/_TIP-1_family	AT1G36510	Nucleic_acid-binding_proteins_superfamily	AT1G08500	early_nodulin-like_protein_18_(ENODL18)	AT1G36100	myosin_heavy_chain-related
AT1G08410	P-loop_containing_nucleoside_triphosphate_hydrolases_superfamily_protein	AT1G36580	BEST_Arabidopsis_thaliana_protein_match_is:_short-chain_dehydrogenase-reductase_B_(TAIR:AT3G12800.1)	AT1G08520	ALBINA_1_(ALB1)	AT1G36230	unknown_protein
AT1G08430	aluminum-activated_malate_transporter_1_(ALMT1)	AT1G36622	unknown_protein	AT1G08530	unknown_protein	AT1G36240	Ribosomal_protein_L7Ae/L30e/S12e/Gadd45_family_protein
AT1G08440	Aluminium_activated_malate_transporter_family_protein	AT1G36675	glycine-rich_protein	AT1G08540	RNApolymerase_sigma_subunit_2_(SIG2)	AT1G36272	unknown_protein
AT1G08460	histone_deacetylase_8_(HDA08)	AT1G36730	Translation_initiation_factor_IF2/IF5	AT1G08550	non-photochemical_quenching_1_(NPQ1)	AT1G36510	Nucleic_acid-binding_proteins_superfamily
AT1G08470	strictosidine_synthase-like_3_(SSL3)	AT1G36732	conserved_peptide_upstream_open_reading_frame_19_(CPuORF19)	AT1G08560	syntaxin__of_plants_111_(SYP111)	AT1G36580	BEST_Arabidopsis_thaliana_protein_match_is:_short-chain_dehydrogenase-reductase_B_(TAIR:AT3G12800.1)
AT1G08480	unknown_protein	AT1G36745	unknown_protein	AT1G08580	unknown_protein	AT1G36622	unknown_protein
AT1G08490	chloroplastic_NIFS-like_cysteine_desulfurase_(CPNIFS)	AT1G36756	unknown_protein	AT1G08600	ATRX	AT1G36675	glycine-rich_protein
AT1G08500	early_nodulin-like_protein_18_(ENODL18)	AT1G36920	FUNCTIONS_IN:_molecular_function_unknown	AT1G08610	Pentatricopeptide_repeat_(PPR)_superfamily_protein	AT1G36730	Translation_initiation_factor_IF2/IF5
AT1G08520	ALBINA_1_(ALB1)	AT1G36922	unknown_protein.	AT1G08630	threonine_aldolase_1_(THA1)	AT1G36732	conserved_peptide_upstream_open_reading_frame_19_(CPuORF19)
AT1G08530	unknown_protein	AT1G36925	unknown_protein	AT1G08640	Chloroplast_J-like_domain_1_(CJD1)	AT1G36745	unknown_protein
AT1G08540	RNApolymerase_sigma_subunit_2_(SIG2)	AT1G36942	unknown_protein	AT1G08650	phosphoenolpyruvate_carboxylase_kinase_1_(PPCK1)	AT1G36756	unknown_protein
AT1G08560	syntaxin__of_plants_111_(SYP111)	AT1G36950	RING/U-box_superfamily_protein	AT1G08660	MALE_GAMETOPHYTE_DEFECTIVE_2_(MGP2)	AT1G36920	FUNCTIONS_IN:_molecular_function_unknown
AT1G08580	unknown_protein	AT1G36960	unknown_protein	AT1G08670	ENTH/VHS_family_protein	AT1G36922	unknown_protein.
AT1G08600	ATRX	AT1G36970	CONTAINS_InterPro_DOMAIN/s:_Domain_of_unknown_function_DUF1985_(InterPro:IPR015410)	AT1G08680	ARF_GAP-like_zinc_finger-containing_protein_ZIGA4_(ZIGA4)	AT1G36925	unknown_protein
AT1G08610	Pentatricopeptide_repeat_(PPR)_superfamily_protein	AT1G36980	unknown_protein	AT1G08700	Presenilin-1_(PS1)	AT1G36942	unknown_protein
AT1G08630	threonine_aldolase_1_(THA1)	AT1G37000	Beta-galactosidase_related_protein	AT1G08710	F-box_family_protein	AT1G36950	RING/U-box_superfamily_protein
AT1G08640	Chloroplast_J-like_domain_1_(CJD1)	AT1G37007	unknown_protein	AT1G08730	XIC	AT1G36960	unknown_protein
AT1G08650	phosphoenolpyruvate_carboxylase_kinase_1_(PPCK1)	AT1G37010	BEST_Arabidopsis_thaliana_protein_match_is:_spindle_pole_body_component_98_(TAIR:AT5G06680.1)	AT1G08750	Peptidase_C13_family	AT1G36970	CONTAINS_InterPro_DOMAIN/s:_Domain_of_unknown_function_DUF1985_(InterPro:IPR015410)
AT1G08660	MALE_GAMETOPHYTE_DEFECTIVE_2_(MGP2)	AT1G37020	Cysteine_proteinases_superfamily_protein	AT1G08760	Plant_protein_of_unknown_function_(DUF936)	AT1G37000	Beta-galactosidase_related_protein
AT1G08670	ENTH/VHS_family_protein	AT1G37113	unknown_protein	AT1G08770	prenylated_RAB_acceptor_1.E_(PRA1.E)	AT1G37007	unknown_protein
AT1G08680	ARF_GAP-like_zinc_finger-containing_protein_ZIGA4_(ZIGA4)	AT1G37162	unknown_protein	AT1G08780	ABI3-interacting_protein_3_(AIP3)	AT1G37010	BEST_Arabidopsis_thaliana_protein_match_is:_spindle_pole_body_component_98_(TAIR:AT5G06680.1)
AT1G08700	Presenilin-1_(PS1)	AT1G38065	O-fucosyltransferase_family_protein	AT1G08790	Protein_of_unknown_function_(DUF1685)	AT1G37020	Cysteine_proteinases_superfamily_protein
AT1G08710	F-box_family_protein	AT1G38630	unknown_protein	AT1G08800	Protein_of_unknown_function,_DUF593	AT1G37113	unknown_protein
AT1G08730	XIC	AT1G38790	unknown_protein	AT1G08810	myb_domain_protein_60_(MYB60)	AT1G37162	unknown_protein
AT1G08750	Peptidase_C13_family	AT1G38950	unknown_protein	AT1G08820	vamp/synaptobrevin-associated_protein_27-2_(VAP27-2)	AT1G38065	O-fucosyltransferase_family_protein
AT1G08760	Plant_protein_of_unknown_function_(DUF936)	AT1G40083	unknown_protein	AT1G08840	embryo_defective_2411_(emb2411)	AT1G38630	unknown_protein
AT1G08770	prenylated_RAB_acceptor_1.E_(PRA1.E)	AT1G40087	Plant_transposase_(Ptta/En/Spm_family)	AT1G08845	Ribosomal_L18p/L5e_family_protein	AT1G38790	unknown_protein
AT1G08780	ABI3-interacting_protein_3_(AIP3)	AT1G40104	unknown_protein	AT1G08860	BONZAI_3_(BON3)	AT1G38950	unknown_protein
AT1G08790	Protein_of_unknown_function_(DUF1685)	AT1G40129	unknown_protein	AT1G08880	-H2AX)_occurs_around_the_break_site.__x0001_H2AX_foci_accumulate_in_early_G2.__Immunolocalization_studies_in_spread_preparations_of__wild-type_meiocytes_at_G2/early_leptotene_revealed__the_accumulation_of_numerous_rather_diffuse_&#947	AT1G40083	unknown_protein
AT1G08800	Protein_of_unknown_function,_DUF593	AT1G40390	DNAse_I-like_superfamily_protein	AT1G08890	Major_facilitator_superfamily_protein	AT1G40087	Plant_transposase_(Ptta/En/Spm_family)
AT1G08810	myb_domain_protein_60_(MYB60)	AT1G41820	unknown_protein	AT1G08900	Major_facilitator_superfamily_protein	AT1G40104	unknown_protein
AT1G08820	vamp/synaptobrevin-associated_protein_27-2_(VAP27-2)	AT1G41880	Ribosomal_protein_L35Ae_family_protein	AT1G08910	NA	AT1G40129	unknown_protein
AT1G08840	embryo_defective_2411_(emb2411)	AT1G41920	General_transcription_factor_2-related_zinc_finger_protein	AT1G08920	ERD_(early_response_to_dehydration)_six-like_1_(ESL1)	AT1G40390	DNAse_I-like_superfamily_protein
AT1G08845	Ribosomal_L18p/L5e_family_protein	AT1G42080	unknown_protein	AT1G08940	Phosphoglycerate_mutase_family_protein	AT1G41820	unknown_protein
AT1G08860	BONZAI_3_(BON3)	AT1G42190	GAG/POL/ENV_polyprotein	AT1G08960	cation_exchanger_11_(CAX11)	AT1G41875	unknown_protein
AT1G08880	-H2AX)_occurs_around_the_break_site.__x0001_H2AX_foci_accumulate_in_early_G2.__Immunolocalization_studies_in_spread_preparations_of__wild-type_meiocytes_at_G2/early_leptotene_revealed__the_accumulation_of_numerous_rather_diffuse_&#947	AT1G42470	Patched_family_protein	AT1G08980	amidase_1_(AMI1)	AT1G41880	Ribosomal_protein_L35Ae_family_protein
AT1G08890	Major_facilitator_superfamily_protein	AT1G42525	BEST_Arabidopsis_thaliana_protein_match_is:_Cysteine_proteinases_superfamily_protein_(TAIR:AT1G37020.1)	AT1G08990	plant_glycogenin-like_starch_initiation_protein_5_(PGSIP5)	AT1G41920	General_transcription_factor_2-related_zinc_finger_protein
AT1G08910	NA	AT1G42560	_not_expressed_in_roots,_or_in_mature_rosette_leaves,_as_shown_by_GUS_activity_patterns._The_expression_of_several_phylogenetically_closely-related_AtMLO_genes_showed_similar_or_overlapping_tissue_specificity_and_analogous_responsiveness_to_external_stimuli,_suggesting_functional_redundancy,_co-function,_or_antagonistic_function(s).	AT1G09000	NPK1-related_protein_kinase_1_(NP1)	AT1G42080	unknown_protein
AT1G08920	ERD_(early_response_to_dehydration)_six-like_1_(ESL1)	AT1G42680	P-loop_containing_nucleoside_triphosphate_hydrolases_superfamily_protein	AT1G09010	glycoside_hydrolase_family_2_protein	AT1G42190	GAG/POL/ENV_polyprotein
AT1G08940	Phosphoglycerate_mutase_family_protein	AT1G42699	unknown_protein	AT1G09020	homolog_of_yeast_sucrose_nonfermenting_4_(SNF4)	AT1G42470	Patched_family_protein
AT1G08960	cation_exchanger_11_(CAX11)	AT1G42700	FUNCTIONS_IN:_molecular_function_unknown	AT1G09026	unknown_protein	AT1G42525	BEST_Arabidopsis_thaliana_protein_match_is:_Cysteine_proteinases_superfamily_protein_(TAIR:AT1G37020.1)
AT1G08990	plant_glycogenin-like_starch_initiation_protein_5_(PGSIP5)	AT1G42710	General_transcription_factor_2-related_zinc_finger_protein	AT1G09030	nuclear_factor_Y,_subunit_B4_(NF-YB4)	AT1G42550	PLASTID_MOVEMENT_IMPAIRED1_(PMI1)
AT1G09000	NPK1-related_protein_kinase_1_(NP1)	AT1G42980	Actin-binding_FH2_(formin_homology_2)_family_protein	AT1G09040	unknown_protein	AT1G42680	P-loop_containing_nucleoside_triphosphate_hydrolases_superfamily_protein
AT1G09010	glycoside_hydrolase_family_2_protein	AT1G42990	basic_region/leucine_zipper_motif_60_(BZIP60)	AT1G09080	BIP3	AT1G42699	unknown_protein
AT1G09020	homolog_of_yeast_sucrose_nonfermenting_4_(SNF4)	AT1G43020	Protein_of_unknown_function,_DUF547	AT1G09090	respiratory_burst_oxidase_homolog_B_(RBOHB)	AT1G42700	FUNCTIONS_IN:_molecular_function_unknown
AT1G09030	nuclear_factor_Y,_subunit_B4_(NF-YB4)	AT1G43040	SAUR-like_auxin-responsive_protein_family_	AT1G09100	26S_proteasome_AAA-ATPase_subunit_RPT5B_(RPT5B)	AT1G42710	General_transcription_factor_2-related_zinc_finger_protein
AT1G09040	unknown_protein	AT1G43080	Pectin_lyase-like_superfamily_protein	AT1G09130	ATP-dependent_caseinolytic_(Clp)_protease/crotonase_family_protein	AT1G42970	glyceraldehyde-3-phosphate_dehydrogenase_B_subunit_(GAPB)
AT1G09080	BIP3	AT1G43090	Pectin_lyase-like_superfamily_protein	AT1G09140	SERINE-ARGININE_PROTEIN_30_(ATSRP30)	AT1G42980	Actin-binding_FH2_(formin_homology_2)_family_protein
AT1G09090	respiratory_burst_oxidase_homolog_B_(RBOHB)	AT1G43100	Pectin_lyase-like_superfamily_protein	AT1G09150	pseudouridine_synthase_and_archaeosine_transglycosylase_(PUA)_domain-containing_protein	AT1G42990	basic_region/leucine_zipper_motif_60_(BZIP60)
AT1G09100	26S_proteasome_AAA-ATPase_subunit_RPT5B_(RPT5B)	AT1G43145	unknown_protein	AT1G09155	phloem_protein_2-B15_(PP2-B15)	AT1G43040	SAUR-like_auxin-responsive_protein_family_
AT1G09130	ATP-dependent_caseinolytic_(Clp)_protease/crotonase_family_protein	AT1G43170	ribosomal_protein_1_(RP1)	AT1G09157	Protein_of_unknown_function_(DUF679)	AT1G43080	Pectin_lyase-like_superfamily_protein
AT1G09140	SERINE-ARGININE_PROTEIN_30_(ATSRP30)	AT1G43171	unknown_protein	AT1G09170	P-loop_nucleoside_triphosphate_hydrolases_superfamily_protein_with_CH_(Calponin_Homology)_domain	AT1G43090	Pectin_lyase-like_superfamily_protein
AT1G09150	pseudouridine_synthase_and_archaeosine_transglycosylase_(PUA)_domain-containing_protein	AT1G43260	hAT_transposon_superfamily_protein	AT1G09176	unknown_protein	AT1G43100	Pectin_lyase-like_superfamily_protein
AT1G09155	phloem_protein_2-B15_(PP2-B15)	AT1G43310	Nucleotide-sugar_transporter_family_protein	AT1G09180	secretion-associated_RAS_super_family_1_(SARA1A)	AT1G43145	unknown_protein
AT1G09157	Protein_of_unknown_function_(DUF679)	AT1G43320	unknown_protein	AT1G09190	Tetratricopeptide_repeat_(TPR)-like_superfamily_protein	AT1G43170	ribosomal_protein_1_(RP1)
AT1G09170	P-loop_nucleoside_triphosphate_hydrolases_superfamily_protein_with_CH_(Calponin_Homology)_domain	AT1G43330	Homeodomain-like_superfamily_protein	AT1G09195	FUNCTIONS_IN:_molecular_function_unknown	AT1G43260	hAT_transposon_superfamily_protein
AT1G09176	unknown_protein	AT1G43415	unknown_protein	AT1G09200	Histone_superfamily_protein	AT1G43310	Nucleotide-sugar_transporter_family_protein
AT1G09180	secretion-associated_RAS_super_family_1_(SARA1A)	AT1G43620	UGT80B1	AT1G09210	calreticulin_1b_(CRT1b)	AT1G43320	unknown_protein
AT1G09190	Tetratricopeptide_repeat_(TPR)-like_superfamily_protein	AT1G43624	unknown_protein	AT1G09220	Pentatricopeptide_repeat_(PPR)_superfamily_protein	AT1G43330	Homeodomain-like_superfamily_protein
AT1G09195	FUNCTIONS_IN:_molecular_function_unknown	AT1G43630	FUNCTIONS_IN:_molecular_function_unknown	AT1G09230	RNA-binding_(RRM/RBD/RNP_motifs)_family_protein	AT1G43415	unknown_protein
AT1G09200	Histone_superfamily_protein	AT1G43665	Bifunctional_inhibitor/lipid-transfer_protein/seed_storage_2S_albumin_superfamily_protein	AT1G09240	nicotianamine_synthase_3_(NAS3)	AT1G43620	UGT80B1
AT1G09210	calreticulin_1b_(CRT1b)	AT1G43666	Bifunctional_inhibitor/lipid-transfer_protein/seed_storage_2S_albumin_superfamily_protein	AT1G09250	basic_helix-loop-helix_(bHLH)_DNA-binding_superfamily_protein	AT1G43624	unknown_protein
AT1G09220	Pentatricopeptide_repeat_(PPR)_superfamily_protein	AT1G43667	Bifunctional_inhibitor/lipid-transfer_protein/seed_storage_2S_albumin_superfamily_protein	AT1G09260	Chaperone_DnaJ-domain_superfamily_protein	AT1G43630	FUNCTIONS_IN:_molecular_function_unknown
AT1G09230	RNA-binding_(RRM/RBD/RNP_motifs)_family_protein	AT1G43690	ubiquitin_interaction_motif-containing_protein	AT1G09270	importin_alpha_isoform_4_(IMPA-4)	AT1G43665	Bifunctional_inhibitor/lipid-transfer_protein/seed_storage_2S_albumin_superfamily_protein
AT1G09240	nicotianamine_synthase_3_(NAS3)	AT1G43720	unknown_protein	AT1G09280	CONTAINS_InterPro_DOMAIN/s:_Rhodanese-like_(InterPro:IPR001763),_Serine_hydrolase_(InterPro:IPR005645)	AT1G43667	Bifunctional_inhibitor/lipid-transfer_protein/seed_storage_2S_albumin_superfamily_protein
AT1G09250	basic_helix-loop-helix_(bHLH)_DNA-binding_superfamily_protein	AT1G43722	unknown_protein	AT1G09290	unknown_protein	AT1G43720	unknown_protein
AT1G09260	Chaperone_DnaJ-domain_superfamily_protein	AT1G43730	RNA-directed_DNA_polymerase_(reverse_transcriptase)-related_family_protein	AT1G09300	Metallopeptidase_M24_family_protein	AT1G43722	unknown_protein
AT1G09270	importin_alpha_isoform_4_(IMPA-4)	AT1G43760	DNAse_I-like_superfamily_protein	AT1G09320	agenet_domain-containing_protein	AT1G43730	RNA-directed_DNA_polymerase_(reverse_transcriptase)-related_family_protein
AT1G09280	CONTAINS_InterPro_DOMAIN/s:_Rhodanese-like_(InterPro:IPR001763),_Serine_hydrolase_(InterPro:IPR005645)	AT1G43850	seuss_(SEU)	AT1G09330	unknown_protein	AT1G43760	DNAse_I-like_superfamily_protein
AT1G09290	unknown_protein	AT1G43950	auxin_response_factor_23_(ARF23)	AT1G09340	chloroplast_RNA_binding_(CRB)	AT1G43850	seuss_(SEU)
AT1G09300	Metallopeptidase_M24_family_protein	AT1G43970	unknown_protein	AT1G09350	galactinol_synthase_3_(GolS3)	AT1G43890	RAB_GTPASE_HOMOLOG_B18_(RAB18)
AT1G09320	agenet_domain-containing_protein	AT1G44020	Cysteine/Histidine-rich_C1_domain_family_protein	AT1G09370	Plant_invertase/pectin_methylesterase_inhibitor_superfamily_protein	AT1G43950	auxin_response_factor_23_(ARF23)
AT1G09330	unknown_protein	AT1G44030	Cysteine/Histidine-rich_C1_domain_family_protein	AT1G09390	GDSL-like_Lipase/Acylhydrolase_superfamily_protein	AT1G43970	unknown_protein
AT1G09340	chloroplast_RNA_binding_(CRB)	AT1G44085	glycine-rich_protein	AT1G09400	FMN-linked_oxidoreductases_superfamily_protein	AT1G44020	Cysteine/Histidine-rich_C1_domain_family_protein
AT1G09350	galactinol_synthase_3_(GolS3)	AT1G44094	unknown_protein	AT1G09410	pentatricopeptide_(PPR)_repeat-containing_protein	AT1G44030	Cysteine/Histidine-rich_C1_domain_family_protein
AT1G09370	Plant_invertase/pectin_methylesterase_inhibitor_superfamily_protein	AT1G44100	amino_acid_permease_5_(AAP5)	AT1G09420	glucose-6-phosphate_dehydrogenase_4_(G6PD4)	AT1G44085	glycine-rich_protein
AT1G09390	GDSL-like_Lipase/Acylhydrolase_superfamily_protein	AT1G44120	NA	AT1G09430	_ACL_in_Arabidopsis_is_composed_of_two_polypeptides,_ACLA_(encoded_by_3_genes)_and_ACLB_(encoded_by_2_genes).__The_holoenzyme_has_an_A(4)B(4)stoichiometry._Expression_of_both_ACLA_and_ACLB_but_not_of_either_of_the_subunits_alone_results_in_ACL_activity.	AT1G44094	unknown_protein
AT1G09400	FMN-linked_oxidoreductases_superfamily_protein	AT1G44350	IAA-leucine_resistant_(ILR)-like_gene_6_(ILL6)	AT1G09440	Protein_kinase_superfamily_protein	AT1G44100	amino_acid_permease_5_(AAP5)
AT1G09410	pentatricopeptide_(PPR)_repeat-containing_protein	AT1G44608	unknown_protein	AT1G09450	Protein_kinase_superfamily_protein	AT1G44120	NA
AT1G09415	NIM1-interacting_3_(NIMIN-3)	AT1G44674	Protein_of_unknown_function_(DUF1664)	AT1G09460	Carbohydrate-binding_X8_domain_superfamily_protein	AT1G44350	IAA-leucine_resistant_(ILR)-like_gene_6_(ILL6)
AT1G09420	glucose-6-phosphate_dehydrogenase_4_(G6PD4)	AT1G44750	purine_permease_11_(PUP11)	AT1G09470	unknown_protein	AT1G44575	NONPHOTOCHEMICAL_QUENCHING_4_(NPQ4)
AT1G09430	_ACL_in_Arabidopsis_is_composed_of_two_polypeptides,_ACLA_(encoded_by_3_genes)_and_ACLB_(encoded_by_2_genes).__The_holoenzyme_has_an_A(4)B(4)stoichiometry._Expression_of_both_ACLA_and_ACLB_but_not_of_either_of_the_subunits_alone_results_in_ACL_activity.	AT1G44790	ChaC-like_family_protein	AT1G09480	NAD(P)-binding_Rossmann-fold_superfamily_protein	AT1G44674	Protein_of_unknown_function_(DUF1664)
AT1G09440	Protein_kinase_superfamily_protein	AT1G44835	YbaK/aminoacyl-tRNA_synthetase-associated_domain	AT1G09483	unknown_protein	AT1G44835	YbaK/aminoacyl-tRNA_synthetase-associated_domain
AT1G09450	Protein_kinase_superfamily_protein	AT1G44980	pectin_methylesterase_7_(PME7)	AT1G09490	_Location_of_EST_gb:H37170,_gb:H77227_and_gb:AA605565	AT1G44980	pectin_methylesterase_7_(PME7)
AT1G09460	Carbohydrate-binding_X8_domain_superfamily_protein	AT1G45145	thioredoxin_H-type_5_(TRX5)	AT1G09500	NAD(P)-binding_Rossmann-fold_superfamily_protein	AT1G45145	thioredoxin_H-type_5_(TRX5)
AT1G09470	unknown_protein	AT1G45180	RING/U-box_superfamily_protein	AT1G09510	NAD(P)-binding_Rossmann-fold_superfamily_protein	AT1G45180	RING/U-box_superfamily_protein
AT1G09480	NAD(P)-binding_Rossmann-fold_superfamily_protein	AT1G45190	downregulated_in_DIF1_18_(DD18)	AT1G09520	LOCATED_IN:_chloroplast	AT1G45190	downregulated_in_DIF1_18_(DD18)
AT1G09483	unknown_protein	AT1G45191	_contains_Pfam_profile:_PF00232_Glycosyl_hydrolase_family_1	AT1G09530	phytochrome_interacting_factor_3_(PIF3)	AT1G45215	LOCATED_IN:_endomembrane_system
AT1G09490	_Location_of_EST_gb:H37170,_gb:H77227_and_gb:AA605565	AT1G45215	LOCATED_IN:_endomembrane_system	AT1G09540	myb_domain_protein_61_(MYB61)	AT1G45221	Bifunctional_inhibitor/lipid-transfer_protein/seed_storage_2S_albumin_superfamily_protein
AT1G09500	NAD(P)-binding_Rossmann-fold_superfamily_protein	AT1G45221	Bifunctional_inhibitor/lipid-transfer_protein/seed_storage_2S_albumin_superfamily_protein	AT1G09550	Pectinacetylesterase_family_protein	AT1G45223	LOCATED_IN:_endomembrane_system
AT1G09510	NAD(P)-binding_Rossmann-fold_superfamily_protein	AT1G45223	LOCATED_IN:_endomembrane_system	AT1G09570	phytochrome_A_(PHYA)	AT1G45229	unknown_protein
AT1G09520	LOCATED_IN:_chloroplast	AT1G45229	unknown_protein	AT1G09575	Protein_of_unknown_function_(DUF607)	AT1G45249	abscisic_acid_responsive_elements-binding_factor_2_(ABF2)
AT1G09530	phytochrome_interacting_factor_3_(PIF3)	AT1G45249	abscisic_acid_responsive_elements-binding_factor_2_(ABF2)	AT1G09580	emp24/gp25L/p24_family/GOLD_family_protein	AT1G45545	Plant_protein_of_unknown_function_(DUF827)
AT1G09540	myb_domain_protein_61_(MYB61)	AT1G45545	Plant_protein_of_unknown_function_(DUF827)	AT1G09600	Protein_kinase_superfamily_protein	AT1G45688	unknown_protein
AT1G09550	Pectinacetylesterase_family_protein	AT1G45688	unknown_protein	AT1G09620	aminoacyl-tRNA_ligases	AT1G45976	S-ribonuclease_binding_protein_1_(SBP1)
AT1G09570	phytochrome_A_(PHYA)	AT1G45976	S-ribonuclease_binding_protein_1_(SBP1)	AT1G09625	unknown_protein	AT1G46336	unknown_protein
AT1G09575	Protein_of_unknown_function_(DUF607)	AT1G46336	unknown_protein	AT1G09630	RAB_GTPase_11C_(RAB11c)	AT1G46696	Protein_of_unknown_function,_DUF601
AT1G09580	emp24/gp25L/p24_family/GOLD_family_protein	AT1G46696	Protein_of_unknown_function,_DUF601	AT1G09650	F-box_and_associated_interaction_domains-containing_protein	AT1G47056	VIER_F-box_proteine_1_(VFB1)
AT1G09600	Protein_kinase_superfamily_protein	AT1G47280	unknown_protein	AT1G09660	RNA-binding_KH_domain-containing_protein	AT1G47128	responsive_to_dehydration_21_(RD21)
AT1G09620	aminoacyl-tRNA_ligases	AT1G47317	LOCATED_IN:_endomembrane_system	AT1G09665	Toll-Interleukin-Resistance_(TIR)_domain_family_protein	AT1G47280	unknown_protein
AT1G09625	unknown_protein	AT1G47380	Protein_phosphatase_2C_family_protein	AT1G09680	Pentatricopeptide_repeat_(PPR)_superfamily_protein	AT1G47317	LOCATED_IN:_endomembrane_system
AT1G09630	RAB_GTPase_11C_(RAB11c)	AT1G47470	FUNCTIONS_IN:_molecular_function_unknown	AT1G09700	HYPONASTIC_LEAVES_1_(HYL1)	AT1G47380	Protein_phosphatase_2C_family_protein
AT1G09650	F-box_and_associated_interaction_domains-containing_protein	AT1G47485	FUNCTIONS_IN:_molecular_function_unknown	AT1G09710	Homeodomain-like_superfamily_protein	AT1G47410	unknown_protein
AT1G09660	RNA-binding_KH_domain-containing_protein	AT1G47497	Polynucleotidyl_transferase,_ribonuclease_H-like_superfamily_protein	AT1G09720	Kinase_interacting_(KIP1-like)_family_protein	AT1G47470	FUNCTIONS_IN:_molecular_function_unknown
AT1G09665	Toll-Interleukin-Resistance_(TIR)_domain_family_protein	AT1G47550	exocyst_complex_component_sec3A_(SEC3A)	AT1G09730	Cysteine_proteinases_superfamily_protein	AT1G47497	Polynucleotidyl_transferase,_ribonuclease_H-like_superfamily_protein
AT1G09680	Pentatricopeptide_repeat_(PPR)_superfamily_protein	AT1G47640	unknown_protein	AT1G09740	Adenine_nucleotide_alpha_hydrolases-like_superfamily_protein	AT1G47660	unknown_protein
AT1G09690	Translation_protein_SH3-like_family_protein	AT1G47660	unknown_protein	AT1G09750	Eukaryotic_aspartyl_protease_family_protein	AT1G47680	unknown_protein
AT1G09700	HYPONASTIC_LEAVES_1_(HYL1)	AT1G47680	unknown_protein	AT1G09760	U2_small_nuclear_ribonucleoprotein_A_(U2A')	AT1G47690	unknown_protein
AT1G09710	Homeodomain-like_superfamily_protein	AT1G47690	unknown_protein	AT1G09770	cell_division_cycle_5_(CDC5)	AT1G47700	unknown_protein
AT1G09720	Kinase_interacting_(KIP1-like)_family_protein	AT1G47700	unknown_protein	AT1G09780	Phosphoglycerate_mutase,_2,3-bisphosphoglycerate-independent	AT1G47760	AGAMOUS-like_102_(AGL102)
AT1G09730	Cysteine_proteinases_superfamily_protein	AT1G47740	PPPDE_putative_thiol_peptidase_family_protein	AT1G09790	COBRA-like_protein_6_precursor_(COBL6)	AT1G47765	F-box_and_associated_interaction_domains-containing_protein
AT1G09740	Adenine_nucleotide_alpha_hydrolases-like_superfamily_protein	AT1G47760	AGAMOUS-like_102_(AGL102)	AT1G09794	Cox19_family_protein_(CHCH_motif)	AT1G47770	Beta-galactosidase_related_protein
AT1G09750	Eukaryotic_aspartyl_protease_family_protein	AT1G47765	F-box_and_associated_interaction_domains-containing_protein	AT1G09795	ATP_phosphoribosyl_transferase_2_(ATP-PRT2)	AT1G47780	alpha/beta-Hydrolases_superfamily_protein
AT1G09760	U2_small_nuclear_ribonucleoprotein_A_(U2A')	AT1G47770	Beta-galactosidase_related_protein	AT1G09800	Pseudouridine_synthase_family_protein	AT1G47786	alpha/beta-Hydrolases_superfamily_protein
AT1G09770	cell_division_cycle_5_(CDC5)	AT1G47780	alpha/beta-Hydrolases_superfamily_protein	AT1G09810	evolutionarily_conserved_C-terminal_region_11_(ECT11)	AT1G47830	SNARE-like_superfamily_protein
AT1G09780	Phosphoglycerate_mutase,_2,3-bisphosphoglycerate-independent	AT1G47786	alpha/beta-Hydrolases_superfamily_protein	AT1G09812	unknown_protein	AT1G47940	Pentatricopeptide_repeat_(PPR)_superfamily_protein
AT1G09790	COBRA-like_protein_6_precursor_(COBL6)	AT1G47813	unknown_protein	AT1G09815	polymerase_delta_4_(POLD4)	AT1G47946	unknown_protein
AT1G09794	Cox19_family_protein_(CHCH_motif)	AT1G47940	Pentatricopeptide_repeat_(PPR)_superfamily_protein	AT1G09820	Pentatricopeptide_repeat_(PPR-like)_superfamily_protein	AT1G48000	myb_domain_protein_112_(MYB112)
AT1G09795	ATP_phosphoribosyl_transferase_2_(ATP-PRT2)	AT1G47946	unknown_protein	AT1G09830	Glycinamide_ribonucleotide_(GAR)_synthetase	AT1G48010	Plant_invertase/pectin_methylesterase_inhibitor_superfamily_protein
AT1G09800	Pseudouridine_synthase_family_protein	AT1G47960	cell_wall_/_vacuolar_inhibitor_of_fructosidase_1_(C/VIF1)	AT1G09840	shaggy-like_protein_kinase_41_(SK41)	AT1G48020	pectin_methylesterase_inhibitor_1_(PMEI1)
AT1G09810	evolutionarily_conserved_C-terminal_region_11_(ECT11)	AT1G48020	pectin_methylesterase_inhibitor_1_(PMEI1)	AT1G09850	xylem_bark_cysteine_peptidase_3_(XBCP3)	AT1G48040	Protein_phosphatase_2C_family_protein
AT1G09812	unknown_protein	AT1G48040	Protein_phosphatase_2C_family_protein	AT1G09860	purine_permease_16_(PUP16)	AT1G48060	F-box_and_associated_interaction_domains-containing_protein
AT1G09815	polymerase_delta_4_(POLD4)	AT1G48095	unknown_protein	AT1G09870	histidine_acid_phosphatase_family_protein	AT1G48095	unknown_protein
AT1G09820	Pentatricopeptide_repeat_(PPR-like)_superfamily_protein	AT1G48110	evolutionarily_conserved_C-terminal_region_7_(ECT7)	AT1G09880	Rhamnogalacturonate_lyase_family_protein	AT1G48110	evolutionarily_conserved_C-terminal_region_7_(ECT7)
AT1G09830	Glycinamide_ribonucleotide_(GAR)_synthetase	AT1G48175	embryo_defective_2191_(emb2191)	AT1G09890	Rhamnogalacturonate_lyase_family_protein	AT1G48175	embryo_defective_2191_(emb2191)
AT1G09840	shaggy-like_protein_kinase_41_(SK41)	AT1G48195	Zinc_finger_C-x8-C-x5-C-x3-H_type_family_protein	AT1G09900	Pentatricopeptide_repeat_(PPR-like)_superfamily_protein	AT1G48195	Zinc_finger_C-x8-C-x5-C-x3-H_type_family_protein
AT1G09850	xylem_bark_cysteine_peptidase_3_(XBCP3)	AT1G48260	CBL-interacting_protein_kinase__17_(CIPK17)	AT1G09910	Rhamnogalacturonate_lyase_family_protein	AT1G48260	CBL-interacting_protein_kinase__17_(CIPK17)
AT1G09860	purine_permease_16_(PUP16)	AT1G48300	unknown_protein	AT1G09930	oligopeptide_transporter_2_(OPT2)	AT1G48300	unknown_protein
AT1G09870	histidine_acid_phosphatase_family_protein	AT1G48410	ARGONAUTE_1_(AGO1)	AT1G09932	Phosphoglycerate_mutase_family_protein	AT1G48410	ARGONAUTE_1_(AGO1)
AT1G09880	Rhamnogalacturonate_lyase_family_protein	AT1G48440	B-cell_receptor-associated_31-like	AT1G09960	sucrose_transporter_4_(SUT4)	AT1G48440	B-cell_receptor-associated_31-like
AT1G09890	Rhamnogalacturonate_lyase_family_protein	AT1G48470	Encodes_cytosolic_glutamine_synthase_isozyme.__Expression_of_mRNA_is_not_detectable_in_roots.	AT1G09980	Putative_serine_esterase__family_protein	AT1G48720	unknown_protein
AT1G09900	Pentatricopeptide_repeat_(PPR-like)_superfamily_protein	AT1G48690	Auxin-responsive_GH3_family_protein	AT1G09995	DNA_repair_DEAD_helicase_RAD3/XP-D_subfamily_protein	AT1G48780	unknown_protein
AT1G09910	Rhamnogalacturonate_lyase_family_protein	AT1G48720	unknown_protein	AT1G10000	Ribonuclease_H-like_superfamily_protein	AT1G48790	associated_molecule_with_the_SH3_domain_of_STAM_1_(AMSH1)
AT1G09930	oligopeptide_transporter_2_(OPT2)	AT1G48780	unknown_protein	AT1G10010	amino_acid_permease_8_(AAP8)	AT1G48912	unknown_protein
AT1G09932	Phosphoglycerate_mutase_family_protein	AT1G48912	unknown_protein	AT1G10030	homolog_of_yeast_ergosterol28_(ERG28)	AT1G48920	nucleolin_like_1_(NUC-L1)
AT1G09935	Phosphoglycerate_mutase_family_protein	AT1G48953	unknown_protein	AT1G10040	alpha/beta-Hydrolases_superfamily_protein	AT1G48953	unknown_protein
AT1G09960	sucrose_transporter_4_(SUT4)	AT1G49005	CLAVATA3/ESR-RELATED_11_(CLE11)	AT1G10050	glycosyl_hydrolase_family_10_protein_/_carbohydrate-binding_domain-containing_protein	AT1G49005	CLAVATA3/ESR-RELATED_11_(CLE11)
AT1G09995	DNA_repair_DEAD_helicase_RAD3/XP-D_subfamily_protein	AT1G49032	unknown_protein	AT1G10060	branched-chain_amino_acid_transaminase_1_(BCAT-1)	AT1G49032	unknown_protein
AT1G10000	Ribonuclease_H-like_superfamily_protein	AT1G49190	response_regulator_19_(RR19)	AT1G10070	branched-chain_amino_acid_transaminase_2_(BCAT-2)	AT1G49190	response_regulator_19_(RR19)
AT1G10010	amino_acid_permease_8_(AAP8)	AT1G49300	RAB_GTPase_homolog__G3E_(RABG3E)	AT1G10095	Protein_prenylyltransferase_superfamily_protein	AT1G49230	RING/U-box_superfamily_protein
AT1G10030	homolog_of_yeast_ergosterol28_(ERG28)	AT1G49310	unknown_protein	AT1G10100	unknown_protein	AT1G49300	RAB_GTPase_homolog__G3E_(RABG3E)
AT1G10040	alpha/beta-Hydrolases_superfamily_protein	AT1G49360	F-box_family_protein	AT1G10110	F-box_family_protein	AT1G49310	unknown_protein
AT1G10050	glycosyl_hydrolase_family_10_protein_/_carbohydrate-binding_domain-containing_protein	AT1G49405	Uncharacterised_protein_family_(UPF0497)	AT1G10120	basic_helix-loop-helix_(bHLH)_DNA-binding_superfamily_protein	AT1G49360	F-box_family_protein
AT1G10060	branched-chain_amino_acid_transaminase_1_(BCAT-1)	AT1G49430	long-chain_acyl-CoA_synthetase_2_(LACS2)	AT1G10130	endoplasmic_reticulum-type_calcium-transporting_ATPase_3_(ECA3)	AT1G49405	Uncharacterised_protein_family_(UPF0497)
AT1G10070	branched-chain_amino_acid_transaminase_2_(BCAT-2)	AT1G49435	low-molecular-weight_cysteine-rich_16_(LCR16)	AT1G10140	Uncharacterised_conserved_protein_UCP031279	AT1G49435	low-molecular-weight_cysteine-rich_16_(LCR16)
AT1G10095	Protein_prenylyltransferase_superfamily_protein	AT1G49480	related_to_vernalization1_1_(RTV1)	AT1G10150	Carbohydrate-binding_protein	AT1G49480	related_to_vernalization1_1_(RTV1)
AT1G10100	unknown_protein	AT1G49500	unknown_protein	AT1G10180	BEST_Arabidopsis_thaliana_protein_match_is:_exocyst_complex_component_84B_(TAIR:AT5G49830.1)	AT1G49500	unknown_protein
AT1G10110	F-box_family_protein	AT1G49530	geranylgeranyl_pyrophosphate_synthase_6_(GGPS6)	AT1G10200	WLIM1	AT1G49530	geranylgeranyl_pyrophosphate_synthase_6_(GGPS6)
AT1G10120	basic_helix-loop-helix_(bHLH)_DNA-binding_superfamily_protein	AT1G49680	unknown_protein	AT1G10210	mitogen-activated_protein_kinase_1_(MPK1)	AT1G49680	unknown_protein
AT1G10130	endoplasmic_reticulum-type_calcium-transporting_ATPase_3_(ECA3)	AT1G49715	Defensin-like_(DEFL)_family_protein	AT1G10220	BEST_Arabidopsis_thaliana_protein_match_is:_ZCF37_(TAIR:AT1G59590.1)	AT1G49715	Defensin-like_(DEFL)_family_protein
AT1G10140	Uncharacterised_conserved_protein_UCP031279	AT1G49770	RETARDED_GROWTH_OF_EMBRYO_1_(RGE1)	AT1G10230	SKP1-like_18_(SK18)	AT1G49760	poly(A)_binding_protein_8_(PAB8)
AT1G10150	Carbohydrate-binding_protein	AT1G49940	BEST_Arabidopsis_thaliana_protein_match_is:_Tetratricopeptide_repeat_(TPR)-like_superfamily_protein_(TAIR:AT1G04770.1)	AT1G10240	FAR1-related_sequence_11_(FRS11)	AT1G49770	RETARDED_GROWTH_OF_EMBRYO_1_(RGE1)
AT1G10180	BEST_Arabidopsis_thaliana_protein_match_is:_exocyst_complex_component_84B_(TAIR:AT5G49830.1)	AT1G49950	telomere_repeat_binding_factor_1_(TRB1)	AT1G10250	BEST_Arabidopsis_thaliana_protein_match_is:_SIN3-like_6_(TAIR:AT1G10450.1)	AT1G49940	BEST_Arabidopsis_thaliana_protein_match_is:_Tetratricopeptide_repeat_(TPR)-like_superfamily_protein_(TAIR:AT1G04770.1)
AT1G10200	WLIM1	AT1G50020	unknown_protein	AT1G10270	glutamine-rich_protein_23_(GRP23)	AT1G49950	telomere_repeat_binding_factor_1_(TRB1)
AT1G10210	mitogen-activated_protein_kinase_1_(MPK1)	AT1G50080	BEST_Arabidopsis_thaliana_protein_match_is:_RNA-directed_DNA_polymerase_(reverse_transcriptase)-related_family_protein_(TAIR:AT1G60720.1)	AT1G10280	Core-2/I-branching_beta-1,6-N-acetylglucosaminyltransferase_family_protein	AT1G50020	unknown_protein
AT1G10220	BEST_Arabidopsis_thaliana_protein_match_is:_ZCF37_(TAIR:AT1G59590.1)	AT1G50090	D-aminoacid_aminotransferase-like_PLP-dependent_enzymes_superfamily_protein	AT1G10290	dynamin-like_protein_6_(ADL6)	AT1G50180	NB-ARC_domain-containing_disease_resistance_protein
AT1G10230	SKP1-like_18_(SK18)	AT1G50190	Cysteine/Histidine-rich_C1_domain_family_protein	AT1G10300	Nucleolar_GTP-binding_protein	AT1G50190	Cysteine/Histidine-rich_C1_domain_family_protein
AT1G10240	FAR1-related_sequence_11_(FRS11)	AT1G50290	unknown_protein	AT1G10310	NAD(P)-binding_Rossmann-fold_superfamily_protein	AT1G50290	unknown_protein
AT1G10250	BEST_Arabidopsis_thaliana_protein_match_is:_SIN3-like_6_(TAIR:AT1G10450.1)	AT1G50320	thioredoxin_X_(THX)	AT1G10320	Zinc_finger_C-x8-C-x5-C-x3-H_type_family_protein	AT1G50320	thioredoxin_X_(THX)
AT1G10270	glutamine-rich_protein_23_(GRP23)	AT1G50340	Plant_invertase/pectin_methylesterase_inhibitor_superfamily_protein	AT1G10330	Tetratricopeptide_repeat_(TPR)-like_superfamily_protein	AT1G50340	Plant_invertase/pectin_methylesterase_inhibitor_superfamily_protein
AT1G10280	Core-2/I-branching_beta-1,6-N-acetylglucosaminyltransferase_family_protein	AT1G50370	Calcineurin-like_metallo-phosphoesterase_superfamily_protein	AT1G10340	Ankyrin_repeat_family_protein	AT1G50350	BEST_Arabidopsis_thaliana_protein_match_is:_RING/U-box_superfamily_protein_(TAIR:AT3G19950.1)
AT1G10290	dynamin-like_protein_6_(ADL6)	AT1G50430	DWARF_5_(DWF5)	AT1G10350	DNAJ_heat_shock_family_protein	AT1G50370	Calcineurin-like_metallo-phosphoesterase_superfamily_protein
AT1G10300	Nucleolar_GTP-binding_protein	AT1G50440	RING/FYVE/PHD_zinc_finger_superfamily_protein	AT1G10360	glutathione_S-transferase_TAU_18_(GSTU18)	AT1G50430	DWARF_5_(DWF5)
AT1G10310	NAD(P)-binding_Rossmann-fold_superfamily_protein	AT1G50520	cytochrome_P450,_family_705,_subfamily_A,_polypeptide_27_(CYP705A27)	AT1G10370	EARLY-RESPONSIVE_TO_DEHYDRATION_9_(ERD9)	AT1G50440	RING/FYVE/PHD_zinc_finger_superfamily_protein
AT1G10320	Zinc_finger_C-x8-C-x5-C-x3-H_type_family_protein	AT1G50570	Calcium-dependent_lipid-binding_(CaLB_domain)_family_protein	AT1G10380	Putative_membrane_lipoprotein	AT1G50520	cytochrome_P450,_family_705,_subfamily_A,_polypeptide_27_(CYP705A27)
AT1G10330	Tetratricopeptide_repeat_(TPR)-like_superfamily_protein	AT1G50600	scarecrow-like_5_(SCL5)	AT1G10385	Vps51/Vps67_family_(components_of_vesicular_transport)_protein	AT1G50570	Calcium-dependent_lipid-binding_(CaLB_domain)_family_protein
AT1G10360	glutathione_S-transferase_TAU_18_(GSTU18)	AT1G50603	unknown_protein	AT1G10400	UDP-Glycosyltransferase_superfamily_protein	AT1G50600	scarecrow-like_5_(SCL5)
AT1G10370	EARLY-RESPONSIVE_TO_DEHYDRATION_9_(ERD9)	AT1G50640	ethylene_responsive_element_binding_factor_3_(ERF3)	AT1G10410	Protein_of_unknown_function_(DUF1336)	AT1G50603	unknown_protein
AT1G10380	Putative_membrane_lipoprotein	AT1G50670	OTU-like_cysteine_protease_family_protein	AT1G10417	unknown_protein	AT1G50640	ethylene_responsive_element_binding_factor_3_(ERF3)
AT1G10385	Vps51/Vps67_family_(components_of_vesicular_transport)_protein	AT1G50740	Transmembrane_proteins_14C	AT1G10430	_Note_that_in_more_recent_publications,_there_is_mixed_use_of_gene_names_for_PP2A-3_and_PP2A-4_-_some_refer_to_At2g42500_as_PP2A-3_and_some_as_PP2A-4].	AT1G50670	OTU-like_cysteine_protease_family_protein
AT1G10400	UDP-Glycosyltransferase_superfamily_protein	AT1G50750	Plant_mobile_domain_protein_family	AT1G10450	SIN3-like_6_(SNL6)	AT1G50740	Transmembrane_proteins_14C
AT1G10410	Protein_of_unknown_function_(DUF1336)	AT1G50930	unknown_protein	AT1G10455	unknown_protein	AT1G50750	Plant_mobile_domain_protein_family
AT1G10417	unknown_protein	AT1G50954	unknown_protein	AT1G10460	germin-like_protein_7_(GLP7)	AT1G50954	unknown_protein
AT1G10430	_Note_that_in_more_recent_publications,_there_is_mixed_use_of_gene_names_for_PP2A-3_and_PP2A-4_-_some_refer_to_At2g42500_as_PP2A-3_and_some_as_PP2A-4].	AT1G51010	unknown_protein	AT1G10470	response_regulator_4_(ARR4)	AT1G51020	unknown_protein
AT1G10450	SIN3-like_6_(SNL6)	AT1G51020	unknown_protein	AT1G10480	zinc_finger_protein_5_(ZFP5)	AT1G51172	unknown_protein
AT1G10455	unknown_protein	AT1G51030	unknown_protein	AT1G10490	NA	AT1G51200	A20/AN1-like_zinc_finger_family_protein
AT1G10460	germin-like_protein_7_(GLP7)	AT1G51035	unknown_protein.	AT1G10500	chloroplast-localized_ISCA-like_protein_(CPISCA)	AT1G51220	WIP_domain_protein_5_(WIP5)
AT1G10470	response_regulator_4_(ARR4)	AT1G51172	unknown_protein	AT1G10510	embryo_defective_2004_(emb2004)	AT1G51250	Plant_self-incompatibility_protein_S1_family
AT1G10480	zinc_finger_protein_5_(ZFP5)	AT1G51220	WIP_domain_protein_5_(WIP5)	AT1G10520	DNA_polymerase_lambda_(POLL)	AT1G51270	structural_molecules
AT1G10490	NA	AT1G51240	Plant_self-incompatibility_protein_S1_family	AT1G10522	unknown_protein	AT1G51355	unknown_protein
AT1G10500	chloroplast-localized_ISCA-like_protein_(CPISCA)	AT1G51250	Plant_self-incompatibility_protein_S1_family	AT1G10530	unknown_protein	AT1G51400	Photosystem_II_5_kD_protein
AT1G10510	embryo_defective_2004_(emb2004)	AT1G51270	structural_molecules	AT1G10540	nucleobase-ascorbate_transporter_8_(NAT8)	AT1G51460	ABC-2_type_transporter_family_protein
AT1G10520	DNA_polymerase_lambda_(POLL)	AT1G51460	ABC-2_type_transporter_family_protein	AT1G10550	xyloglucan:xyloglucosyl_transferase_33_(XTH33)	AT1G51510	Y14
AT1G10522	unknown_protein	AT1G51470	beta_glucosidase_35_(BGLU35)	AT1G10560	plant_U-box_18_(PUB18)	AT1G51620	Protein_kinase_superfamily_protein
AT1G10530	unknown_protein	AT1G51620	Protein_kinase_superfamily_protein	AT1G10570	OVERLY_TOLERANT_TO_SALT_2_(OTS2)	AT1G51640	exocyst_subunit_exo70_family_protein_G2_(EXO70G2)
AT1G10540	nucleobase-ascorbate_transporter_8_(NAT8)	AT1G51640	exocyst_subunit_exo70_family_protein_G2_(EXO70G2)	AT1G10580	Transducin/WD40_repeat-like_superfamily_protein	AT1G51650	ATP_synthase_epsilon_chain,_mitochondrial
AT1G10550	xyloglucan:xyloglucosyl_transferase_33_(XTH33)	AT1G51650	ATP_synthase_epsilon_chain,_mitochondrial	AT1G10585	basic_helix-loop-helix_(bHLH)_DNA-binding_superfamily_protein	AT1G51660	mitogen-activated_protein_kinase_kinase_4_(MKK4)
AT1G10560	plant_U-box_18_(PUB18)	AT1G51660	mitogen-activated_protein_kinase_kinase_4_(MKK4)	AT1G10586	basic_helix-loop-helix_(bHLH)_DNA-binding_superfamily_protein	AT1G51700	DOF_zinc_finger_protein_1_(DOF1)
AT1G10570	OVERLY_TOLERANT_TO_SALT_2_(OTS2)	AT1G51700	DOF_zinc_finger_protein_1_(DOF1)	AT1G10588	Gibberellin-regulated_family_protein	AT1G51760	IAA-ALANINE_RESISTANT_3_(IAR3)
AT1G10580	Transducin/WD40_repeat-like_superfamily_protein	AT1G51760	IAA-ALANINE_RESISTANT_3_(IAR3)	AT1G10600	associated_molecule_with_the_SH3_domain_of_STAM_2_(AMSH2)	AT1G51805	Leucine-rich_repeat_protein_kinase_family_protein
AT1G10585	basic_helix-loop-helix_(bHLH)_DNA-binding_superfamily_protein	AT1G51805	Leucine-rich_repeat_protein_kinase_family_protein	AT1G10620	Protein_kinase_superfamily_protein	AT1G51810	Leucine-rich_repeat_protein_kinase_family_protein
AT1G10586	basic_helix-loop-helix_(bHLH)_DNA-binding_superfamily_protein	AT1G51810	Leucine-rich_repeat_protein_kinase_family_protein	AT1G10640	Pectin_lyase-like_superfamily_protein	AT1G51950	indole-3-acetic_acid_inducible_18_(IAA18)
AT1G10600	associated_molecule_with_the_SH3_domain_of_STAM_2_(AMSH2)	AT1G51980	Insulinase_(Peptidase_family_M16)_protein	AT1G10657	Plant_protein_1589_of_unknown_function	AT1G51980	Insulinase_(Peptidase_family_M16)_protein
AT1G10620	Protein_kinase_superfamily_protein	AT1G52180	Aquaporin-like_superfamily_protein	AT1G10660	unknown_protein	AT1G52000	Mannose-binding_lectin_superfamily_protein
AT1G10630	ADP-ribosylation_factor_A1F_(ARFA1F)	AT1G52191	Thioesterase_superfamily_protein	AT1G10670	ATP-citrate_lyase_A-1_(ACLA-1)	AT1G52040	myrosinase-binding_protein_1_(MBP1)
AT1G10640	Pectin_lyase-like_superfamily_protein	AT1G52280	RAB_GTPase_homolog_G3D_(RABG3d)	AT1G10680	P-glycoprotein_10_(PGP10)	AT1G52110	Mannose-binding_lectin_superfamily_protein
AT1G10657	Plant_protein_1589_of_unknown_function	AT1G52290	Protein_kinase_superfamily_protein	AT1G10690	unknown_protein	AT1G52180	Aquaporin-like_superfamily_protein
AT1G10660	unknown_protein	AT1G52300	Zinc-binding_ribosomal_protein_family_protein	AT1G10700	phosphoribosyl_pyrophosphate_(PRPP)_synthase_3_(PRS3)	AT1G52191	Thioesterase_superfamily_protein
AT1G10670	ATP-citrate_lyase_A-1_(ACLA-1)	AT1G52315	Regulator_of_Vps4_activity_in_the_MVB_pathway_protein	AT1G10710	POOR_HOMOLOGOUS_SYNAPSIS_1_(PHS1)	AT1G52280	RAB_GTPase_homolog_G3D_(RABG3d)
AT1G10680	P-glycoprotein_10_(PGP10)	AT1G52360	Coatomer,_beta'_subunit	AT1G10730	Clathrin_adaptor_complexes_medium_subunit_family_protein	AT1G52290	Protein_kinase_superfamily_protein
AT1G10690	unknown_protein	AT1G52440	alpha/beta-Hydrolases_superfamily_protein	AT1G10740	alpha/beta-Hydrolases_superfamily_protein	AT1G52300	Zinc-binding_ribosomal_protein_family_protein
AT1G10700	phosphoribosyl_pyrophosphate_(PRPP)_synthase_3_(PRS3)	AT1G52470	alpha/beta-Hydrolases_superfamily_protein	AT1G10747	Maternally_expressed_gene_(MEG)_family_protein	AT1G52315	Regulator_of_Vps4_activity_in_the_MVB_pathway_protein
AT1G10710	POOR_HOMOLOGOUS_SYNAPSIS_1_(PHS1)	AT1G52570	phospholipase_D_alpha_2_(PLDALPHA2)	AT1G10750	Protein_of_Unknown_Function_(DUF239)	AT1G52360	Coatomer,_beta'_subunit
AT1G10717	LOCATED_IN:_endomembrane_system	AT1G52580	RHOMBOID-like_protein_5_(RBL5)	AT1G10760	#NAME?	AT1G52400	beta_glucosidase_18_(BGLU18)
AT1G10720	BSD_domain-containing_protein	AT1G52695	alpha/beta-Hydrolases_superfamily_protein	AT1G10770	Plant_invertase/pectin_methylesterase_inhibitor_superfamily_protein	AT1G52410	TSK-associating_protein_1_(TSA1)
AT1G10730	Clathrin_adaptor_complexes_medium_subunit_family_protein	AT1G52710	Rubredoxin-like_superfamily_protein	AT1G10780	F-box/RNI-like_superfamily_protein	AT1G52440	alpha/beta-Hydrolases_superfamily_protein
AT1G10740	alpha/beta-Hydrolases_superfamily_protein	AT1G52720	unknown_protein	AT1G10790	BEST_Arabidopsis_thaliana_protein_match_is:_hydroxyproline-rich_glycoprotein_family_protein_(TAIR:AT3G56590.2)	AT1G52470	alpha/beta-Hydrolases_superfamily_protein
AT1G10747	Maternally_expressed_gene_(MEG)_family_protein	AT1G52730	Transducin/WD40_repeat-like_superfamily_protein	AT1G10800	unknown_protein	AT1G52570	phospholipase_D_alpha_2_(PLDALPHA2)
AT1G10750	Protein_of_Unknown_Function_(DUF239)	AT1G52790	_contains_PF03171_2OG-Fe(II)_oxygenase_superfamily_domain	AT1G10820	Protein_of_unknown_function_(DUF3755)	AT1G52580	RHOMBOID-like_protein_5_(RBL5)
AT1G10760	#NAME?	AT1G52820	2-oxoglutarate_(2OG)_and_Fe(II)-dependent_oxygenase_superfamily_protein	AT1G10830	15-cis-zeta-carotene_isomerase_(Z-ISO)	AT1G52695	alpha/beta-Hydrolases_superfamily_protein
AT1G10770	Plant_invertase/pectin_methylesterase_inhibitor_superfamily_protein	AT1G52857	unknown_protein	AT1G10840	translation_initiation_factor_3_subunit_H1_(TIF3H1)	AT1G52700	alpha/beta-Hydrolases_superfamily_protein
AT1G10780	F-box/RNI-like_superfamily_protein	AT1G52905	unknown_protein	AT1G10850	Leucine-rich_repeat_protein_kinase_family_protein	AT1G52710	Rubredoxin-like_superfamily_protein
AT1G10790	BEST_Arabidopsis_thaliana_protein_match_is:_hydroxyproline-rich_glycoprotein_family_protein_(TAIR:AT3G56590.2)	AT1G52940	purple_acid_phosphatase_5_(PAP5)	AT1G10870	ARF-GAP_domain_4_(AGD4)	AT1G52720	unknown_protein
AT1G10800	unknown_protein	AT1G52950	Nucleic_acid-binding,_OB-fold-like_protein	AT1G10880	Core-2/I-branching_beta-1,6-N-acetylglucosaminyltransferase_family_protein	AT1G52730	Transducin/WD40_repeat-like_superfamily_protein
AT1G10820	Protein_of_unknown_function_(DUF3755)	AT1G53039	unknown_protein	AT1G10900	Phosphatidylinositol-4-phosphate_5-kinase_family_protein	AT1G52790	_contains_PF03171_2OG-Fe(II)_oxygenase_superfamily_domain
AT1G10830	15-cis-zeta-carotene_isomerase_(Z-ISO)	AT1G53165	ATMAP4K_ALPHA1	AT1G10910	Pentatricopeptide_repeat_(PPR)_superfamily_protein	AT1G52820	2-oxoglutarate_(2OG)_and_Fe(II)-dependent_oxygenase_superfamily_protein
AT1G10840	translation_initiation_factor_3_subunit_H1_(TIF3H1)	AT1G53190	RING/U-box_superfamily_protein	AT1G10930	RECQ4A	AT1G52857	unknown_protein
AT1G10850	Leucine-rich_repeat_protein_kinase_family_protein	AT1G53210	sodium/calcium_exchanger_family_protein_/_calcium-binding_EF_hand_family_protein	AT1G10960	ferredoxin_1_(FD1)	AT1G52905	unknown_protein
AT1G10870	ARF-GAP_domain_4_(AGD4)	AT1G53230	TEOSINTE_BRANCHED_1,_cycloidea_and_PCF_transcription_factor_3_(TCP3)	AT1G10970	zinc_transporter_4_precursor_(ZIP4)	AT1G52940	purple_acid_phosphatase_5_(PAP5)
AT1G10880	Core-2/I-branching_beta-1,6-N-acetylglucosaminyltransferase_family_protein	AT1G53270	ABC-2_type_transporter_family_protein	AT1G10980	Lung_seven_transmembrane_receptor_family_protein	AT1G52950	Nucleic_acid-binding,_OB-fold-like_protein
AT1G10900	Phosphatidylinositol-4-phosphate_5-kinase_family_protein	AT1G53285	FUNCTIONS_IN:_molecular_function_unknown	AT1G10990	unknown_protein	AT1G53039	unknown_protein
AT1G10910	Pentatricopeptide_repeat_(PPR)_superfamily_protein	AT1G53300	tetratricopetide-repeat_thioredoxin-like_1_(TTL1)	AT1G11000	MILDEW_RESISTANCE_LOCUS_O_4_(MLO4)	AT1G53190	RING/U-box_superfamily_protein
AT1G10920	LOV1	AT1G53380	Plant_protein_of_unknown_function_(DUF641)	AT1G11020	RING/FYVE/PHD_zinc_finger_superfamily_protein	AT1G53210	sodium/calcium_exchanger_family_protein_/_calcium-binding_EF_hand_family_protein
AT1G10930	RECQ4A	AT1G53390	P-loop_containing_nucleoside_triphosphate_hydrolases_superfamily_protein	AT1G11040	HSP40/DnaJ_peptide-binding_protein	AT1G53270	ABC-2_type_transporter_family_protein
AT1G10950	transmembrane_nine_1_(TMN1)	AT1G53400	Ubiquitin_domain-containing_protein	AT1G11060	WAPL_(Wings_apart-like_protein_regulation_of_heterochromatin)_protein	AT1G53285	FUNCTIONS_IN:_molecular_function_unknown
AT1G10960	ferredoxin_1_(FD1)	AT1G53430	Leucine-rich_repeat_transmembrane_protein_kinase	AT1G11070	BEST_Arabidopsis_thaliana_protein_match_is:_Hydroxyproline-rich_glycoprotein_family_protein_(TAIR:AT1G61080.1)	AT1G53300	tetratricopetide-repeat_thioredoxin-like_1_(TTL1)
AT1G10970	zinc_transporter_4_precursor_(ZIP4)	AT1G53440	Leucine-rich_repeat_transmembrane_protein_kinase	AT1G11080	serine_carboxypeptidase-like_31_(scpl31)	AT1G53380	Plant_protein_of_unknown_function_(DUF641)
AT1G10980	Lung_seven_transmembrane_receptor_family_protein	AT1G53560	Ribosomal_protein_L18ae_family	AT1G11090	alpha/beta-Hydrolases_superfamily_protein	AT1G53400	Ubiquitin_domain-containing_protein
AT1G10990	unknown_protein	AT1G53570	mitogen-activated_protein_kinase_kinase_kinase_3_(MAP3KA)	AT1G11100	SNF2_domain-containing_protein_/_helicase_domain-containing_protein_/_zinc_finger_protein-related	AT1G53430	Leucine-rich_repeat_transmembrane_protein_kinase
AT1G11000	MILDEW_RESISTANCE_LOCUS_O_4_(MLO4)	AT1G53625	unknown_protein	AT1G11110	LisH_and_RanBPM_domains_containing_protein	AT1G53510	mitogen-activated_protein_kinase_18_(MPK18)
AT1G11020	RING/FYVE/PHD_zinc_finger_superfamily_protein	AT1G53640	unknown_protein	AT1G11112	unknown_protein	AT1G53570	mitogen-activated_protein_kinase_kinase_kinase_3_(MAP3KA)
AT1G11040	HSP40/DnaJ_peptide-binding_protein	AT1G53680	glutathione_S-transferase_TAU_28_(GSTU28)	AT1G11120	unknown_protein	AT1G53625	unknown_protein
AT1G11060	WAPL_(Wings_apart-like_protein_regulation_of_heterochromatin)_protein	AT1G53708	ROTUNDIFOLIA_like_9_(RTFL9)	AT1G11125	unknown_protein	AT1G53640	unknown_protein
AT1G11070	BEST_Arabidopsis_thaliana_protein_match_is:_Hydroxyproline-rich_glycoprotein_family_protein_(TAIR:AT1G61080.1)	AT1G53750	regulatory_particle_triple-A_1A_(RPT1A)	AT1G11130	STRUBBELIG_(SUB)	AT1G53680	glutathione_S-transferase_TAU_28_(GSTU28)
AT1G11080	serine_carboxypeptidase-like_31_(scpl31)	AT1G53840	pectin_methylesterase_1_(PME1)	AT1G11145	Protein_of_unknown_function_(DUF674)	AT1G53708	ROTUNDIFOLIA_like_9_(RTFL9)
AT1G11090	alpha/beta-Hydrolases_superfamily_protein	AT1G53887	unknown_protein	AT1G11160	Transducin/WD40_repeat-like_superfamily_protein	AT1G53750	regulatory_particle_triple-A_1A_(RPT1A)
AT1G11100	SNF2_domain-containing_protein_/_helicase_domain-containing_protein_/_zinc_finger_protein-related	AT1G53910	related_to_AP2_12_(RAP2.12)	AT1G11170	Protein_of_unknown_function_(DUF707)	AT1G53840	pectin_methylesterase_1_(PME1)
AT1G11110	LisH_and_RanBPM_domains_containing_protein	AT1G54040	epithiospecifier_protein_(ESP)	AT1G11180	Secretory_carrier_membrane_protein_(SCAMP)_family_protein	AT1G53910	related_to_AP2_12_(RAP2.12)
AT1G11112	unknown_protein	AT1G54070	Dormancy/auxin_associated_family_protein	AT1G11190	bifunctional_nuclease_i_(BFN1)	AT1G54030	MODIFIED_VACUOLE_PHENOTYPE_1_(MVP1)
AT1G11120	unknown_protein	AT1G54080	oligouridylate-binding_protein_1A_(UBP1A)	AT1G11200	Protein_of_unknown_function_(DUF300)	AT1G54040	epithiospecifier_protein_(ESP)
AT1G11125	unknown_protein	AT1G54170	_similar_to_ataxin-2_(GI:3005020)_(Mus_musculus)._Member_of_a_family_of_PAM2_motif_containing_proteins.	AT1G11210	Protein_of_unknown_function_(DUF761)	AT1G54060	6B-interacting_protein_1-like_1_(ASIL1)
AT1G11130	STRUBBELIG_(SUB)	AT1G54210	AUTOPHAGY_12_A_(ATG12A)	AT1G11220	Protein_of_unknown_function_(DUF761)	AT1G54070	Dormancy/auxin_associated_family_protein
AT1G11145	Protein_of_unknown_function_(DUF674)	AT1G54260	winged-helix_DNA-binding_transcription_factor_family_protein	AT1G11230	Protein_of_unknown_function_(DUF761)	AT1G54130	RELA/SPOT_homolog_3_(RSH3)
AT1G11160	Transducin/WD40_repeat-like_superfamily_protein	AT1G54270	eif4a-2_(EIF4A-2)	AT1G11240	CONTAINS_InterPro_DOMAIN/s:_Nucleolar_protein_12_(InterPro:IPR019186)	AT1G54170	_similar_to_ataxin-2_(GI:3005020)_(Mus_musculus)._Member_of_a_family_of_PAM2_motif_containing_proteins.
AT1G11170	Protein_of_unknown_function_(DUF707)	AT1G54320	LEM3_(ligand-effect_modulator_3)_family_protein_/_CDC50_family_protein	AT1G11250	syntaxin_of_plants_125_(SYP125)	AT1G54210	AUTOPHAGY_12_A_(ATG12A)
AT1G11180	Secretory_carrier_membrane_protein_(SCAMP)_family_protein	AT1G54350	ABC_transporter_family_protein	AT1G11260	sugar_transporter_1_(STP1)	AT1G54260	winged-helix_DNA-binding_transcription_factor_family_protein
AT1G11190	bifunctional_nuclease_i_(BFN1)	AT1G54420	unknown_protein	AT1G11270	F-box_and_associated_interaction_domains-containing_protein	AT1G54270	eif4a-2_(EIF4A-2)
AT1G11210	Protein_of_unknown_function_(DUF761)	AT1G54445	LOCATED_IN:_endomembrane_system	AT1G11290	CHLORORESPIRATORY_REDUCTION22_(CRR22)	AT1G54350	ABC_transporter_family_protein
AT1G11220	Protein_of_unknown_function_(DUF761)	AT1G54490	exoribonuclease_4_(XRN4)	AT1G11300	ATP_binding	AT1G54420	unknown_protein
AT1G11230	Protein_of_unknown_function_(DUF761)	AT1G54500	Rubredoxin-like_superfamily_protein	AT1G11310	_it_was_not_expressed_in_anthers_and_pollen,_as_shown_by_GUS_activity_patterns._The_expression_of_several_phylogenetically_closely-related_AtMLO_genes_showed_similar_or_overlapping_tissue_specificity_and_analogous_responsiveness_to_external_stimuli,_suggesting_functional_redundancy,_co-function,_or_antagonistic_function(s)._mlo_resistance_in__A._thaliana_does_not_involve_the_signaling_molecules_e…	AT1G54445	LOCATED_IN:_endomembrane_system
AT1G11240	CONTAINS_InterPro_DOMAIN/s:_Nucleolar_protein_12_(InterPro:IPR019186)	AT1G54510	NIMA-related_serine/threonine_kinase_1_(NEK1)	AT1G11320	unknown_protein	AT1G54490	exoribonuclease_4_(XRN4)
AT1G11250	syntaxin_of_plants_125_(SYP125)	AT1G54550	F-box_and_associated_interaction_domains-containing_protein	AT1G11330	S-locus_lectin_protein_kinase_family_protein	AT1G54500	Rubredoxin-like_superfamily_protein
AT1G11260	sugar_transporter_1_(STP1)	AT1G54590	INVOLVED_IN:_RNA_splicing	AT1G11360	Adenine_nucleotide_alpha_hydrolases-like_superfamily_protein	AT1G54700	FUNCTIONS_IN:_molecular_function_unknown
AT1G11270	F-box_and_associated_interaction_domains-containing_protein	AT1G54700	FUNCTIONS_IN:_molecular_function_unknown	AT1G11370	Pectin_lyase-like_superfamily_protein	AT1G54720	early-responsive_to_dehydration_protein-related_/_ERD_protein-related
AT1G11280	S-locus_lectin_protein_kinase_family_protein	AT1G54720	early-responsive_to_dehydration_protein-related_/_ERD_protein-related	AT1G11380	PLAC8_family_protein	AT1G54730	Major_facilitator_superfamily_protein
AT1G11290	CHLORORESPIRATORY_REDUCTION22_(CRR22)	AT1G54730	Major_facilitator_superfamily_protein	AT1G11390	Protein_kinase_superfamily_protein	AT1G54775	Plant_thionin_family_protein
AT1G11300	ATP_binding	AT1G54775	Plant_thionin_family_protein	AT1G11420	DOMAIN_OF_UNKNOWN_FUNCTION_724_2_(DUF2)	AT1G54950	unknown_protein
AT1G11320	unknown_protein	AT1G54950	unknown_protein	AT1G11430	plastid_developmental_protein_DAG,_putative	AT1G55000	peptidoglycan-binding_LysM_domain-containing_protein
AT1G11340	S-locus_lectin_protein_kinase_family_protein	AT1G55000	peptidoglycan-binding_LysM_domain-containing_protein	AT1G11440	BEST_Arabidopsis_thaliana_protein_match_is:_glycine-rich_protein_(TAIR:AT3G29075.1)	AT1G55010	plant_defensin_1.5_(PDF1.5)
AT1G11350	S-domain-1_13_(SD1-13)	AT1G55110	indeterminate(ID)-domain_7_(IDD7)	AT1G11450	nodulin_MtN21_/EamA-like_transporter_family_protein	AT1G55020	lipoxygenase_1_(LOX1)
AT1G11360	Adenine_nucleotide_alpha_hydrolases-like_superfamily_protein	AT1G55120	beta-fructofuranosidase_5_(FRUCT5)	AT1G11470	Pentatricopeptide_repeat_(PPR)_superfamily_protein	AT1G55110	indeterminate(ID)-domain_7_(IDD7)
AT1G11370	Pectin_lyase-like_superfamily_protein	AT1G55170	unknown_protein	AT1G11475	_homologous_to_budding_yeast_RPB10.	AT1G55120	beta-fructofuranosidase_5_(FRUCT5)
AT1G11380	PLAC8_family_protein	AT1G55175	FUNCTIONS_IN:_molecular_function_unknown	AT1G11480	eukaryotic_translation_initiation_factor-related	AT1G55175	FUNCTIONS_IN:_molecular_function_unknown
AT1G11390	Protein_kinase_superfamily_protein	AT1G55180	phospholipase_D_alpha_4_(PLDEPSILON)	AT1G11490	zinc_finger_(C2H2_type)_family_protein	AT1G55180	phospholipase_D_alpha_4_(PLDEPSILON)
AT1G11400	partner_of_Y14-MAGO_(PYM)	AT1G55240	Family_of_unknown_function_(DUF716)_	AT1G11500	Protein_of_unknown_function_(DUF1218)	AT1G55200	Protein_kinase_protein_with_adenine_nucleotide_alpha_hydrolases-like_domain
AT1G11420	DOMAIN_OF_UNKNOWN_FUNCTION_724_2_(DUF2)	AT1G55265	Protein_of_unknown_function,_DUF538	AT1G11510	DNA-binding_storekeeper_protein-related_transcriptional_regulator	AT1G55207	unknown_protein
AT1G11430	plastid_developmental_protein_DAG,_putative	AT1G55270	Galactose_oxidase/kelch_repeat_superfamily_protein	AT1G11520	pliceosome_associated_protein-related	AT1G55310	SC35-like_splicing_factor_33_(SR33)
AT1G11440	BEST_Arabidopsis_thaliana_protein_match_is:_glycine-rich_protein_(TAIR:AT3G29075.1)	AT1G55310	SC35-like_splicing_factor_33_(SR33)	AT1G11530	C-terminal_cysteine_residue_is_changed_to_a_serine_1_(CXXS1)	AT1G55325	GRAND_CENTRAL_(GCT)
AT1G11450	nodulin_MtN21_/EamA-like_transporter_family_protein	AT1G55330	arabinogalactan_protein_21_(AGP21)	AT1G11540	Sulfite_exporter_TauE/SafE_family_protein	AT1G55330	arabinogalactan_protein_21_(AGP21)
AT1G11470	Pentatricopeptide_repeat_(PPR)_superfamily_protein	AT1G55450	S-adenosyl-L-methionine-dependent_methyltransferases_superfamily_protein	AT1G11545	xyloglucan_endotransglucosylase/hydrolase_8_(XTH8)	AT1G55450	S-adenosyl-L-methionine-dependent_methyltransferases_superfamily_protein
AT1G11475	_homologous_to_budding_yeast_RPB10.	AT1G55460	DNA/RNA-binding_protein_Kin17,_conserved_region	AT1G11560	Oligosaccharyltransferase_complex/magnesium_transporter_family_protein	AT1G55520	TATA_binding_protein_2_(TBP2)
AT1G11480	eukaryotic_translation_initiation_factor-related	AT1G55520	TATA_binding_protein_2_(TBP2)	AT1G11570	NTF2-like_(NTL)	AT1G55615	unknown_protein
AT1G11490	zinc_finger_(C2H2_type)_family_protein	AT1G55615	unknown_protein	AT1G11572	Plant_thionin_family_protein	AT1G55680	Transducin/WD40_repeat-like_superfamily_protein
AT1G11500	Protein_of_unknown_function_(DUF1218)	AT1G55710	unknown_protein	AT1G11580	methylesterase_PCR_A_(PMEPCRA)	AT1G55710	unknown_protein
AT1G11510	DNA-binding_storekeeper_protein-related_transcriptional_regulator	AT1G55950	DNA-binding_storekeeper_protein-related_transcriptional_regulator	AT1G11600	cytochrome_P450,_family_77,_subfamily_B,_polypeptide_1_(CYP77B1)	AT1G55800	CONTAINS_InterPro_DOMAIN/s:_Domain_of_unknown_function_DUF2431_(InterPro:IPR019446)
AT1G11520	pliceosome_associated_protein-related	AT1G55970	histone_acetyltransferase_of_the_CBP_family_4_(HAC4)	AT1G11608	F-box_associated_ubiquitination_effector_family_protein	AT1G55940	cytochrome_P450,_family_708,_subfamily_A,_polypeptide_1_(CYP708A1)
AT1G11530	C-terminal_cysteine_residue_is_changed_to_a_serine_1_(CXXS1)	AT1G56060	unknown_protein	AT1G11610	cytochrome_P450,_family_71,_subfamily_A,_polypeptide_18_(CYP71A18)	AT1G55950	DNA-binding_storekeeper_protein-related_transcriptional_regulator
AT1G11540	Sulfite_exporter_TauE/SafE_family_protein	AT1G56070	LOW_EXPRESSION_OF_OSMOTICALLY_RESPONSIVE_GENES_1_(LOS1)	AT1G11620	F-box_and_associated_interaction_domains-containing_protein	AT1G55970	histone_acetyltransferase_of_the_CBP_family_4_(HAC4)
AT1G11545	xyloglucan_endotransglucosylase/hydrolase_8_(XTH8)	AT1G56200	embryo_defective_1303_(emb1303)	AT1G11630	Tetratricopeptide_repeat_(TPR)-like_superfamily_protein	AT1G56060	unknown_protein
AT1G11560	Oligosaccharyltransferase_complex/magnesium_transporter_family_protein	AT1G56233	LOCATED_IN:_endomembrane_system	AT1G11655	unknown_protein	AT1G56070	LOW_EXPRESSION_OF_OSMOTICALLY_RESPONSIVE_GENES_1_(LOS1)
AT1G11570	NTF2-like_(NTL)	AT1G56320	BEST_Arabidopsis_thaliana_protein_match_is:_Glycine-rich_protein_family_(TAIR:AT5G49350.2)	AT1G11660	heat_shock_protein_70_(Hsp_70)_family_protein	AT1G56160	myb_domain_protein_72_(MYB72)
AT1G11572	Plant_thionin_family_protein	AT1G56418	unknown_protein	AT1G11670	MATE_efflux_family_protein	AT1G56233	LOCATED_IN:_endomembrane_system
AT1G11580	methylesterase_PCR_A_(PMEPCRA)	AT1G56423	unknown_protein	AT1G11680	CYTOCHROME_P450_51G1_(CYP51G1)	AT1G56280	drought-induced_19_(DI19)
AT1G11600	cytochrome_P450,_family_77,_subfamily_B,_polypeptide_1_(CYP77B1)	AT1G56460	NA	AT1G11684	unknown_protein	AT1G56320	BEST_Arabidopsis_thaliana_protein_match_is:_Glycine-rich_protein_family_(TAIR:AT5G49350.2)
AT1G11608	F-box_associated_ubiquitination_effector_family_protein	AT1G56510	WHITE_RUST_RESISTANCE_4_(WRR4)	AT1G11690	unknown_protein	AT1G56418	unknown_protein
AT1G11610	cytochrome_P450,_family_71,_subfamily_A,_polypeptide_18_(CYP71A18)	AT1G56520	Disease_resistance_protein_(TIR-NBS-LRR_class)_family	AT1G11700	Protein_of_unknown_function,_DUF584	AT1G56423	unknown_protein
AT1G11620	F-box_and_associated_interaction_domains-containing_protein	AT1G56530	hydroxyproline-rich_glycoprotein_family_protein	AT1G11710	Pentatricopeptide_repeat_(PPR)_superfamily_protein	AT1G56450	20S_proteasome_beta_subunit_G1_(PBG1)
AT1G11630	Tetratricopeptide_repeat_(TPR)-like_superfamily_protein	AT1G56540	Disease_resistance_protein_(TIR-NBS-LRR_class)_family	AT1G11720	starch_synthase_3_(SS3)	AT1G56510	WHITE_RUST_RESISTANCE_4_(WRR4)
AT1G11660	heat_shock_protein_70_(Hsp_70)_family_protein	AT1G56553	LOCATED_IN:_endomembrane_system	AT1G11740	ankyrin_repeat_family_protein	AT1G56520	Disease_resistance_protein_(TIR-NBS-LRR_class)_family
AT1G11670	MATE_efflux_family_protein	AT1G56580	SMALLER_WITH_VARIABLE_BRANCHES_(SVB)	AT1G11750	CLP_protease_proteolytic_subunit_6_(CLPP6)	AT1G56530	hydroxyproline-rich_glycoprotein_family_protein
AT1G11680	CYTOCHROME_P450_51G1_(CYP51G1)	AT1G56660	unknown_protein	AT1G11755	LEAF_WILTING_1_(LEW1)	AT1G56553	LOCATED_IN:_endomembrane_system
AT1G11684	unknown_protein	AT1G57550	Low_temperature_and_salt_responsive_protein_family	AT1G11760	MED32	AT1G56580	SMALLER_WITH_VARIABLE_BRANCHES_(SVB)
AT1G11690	unknown_protein	AT1G57600	MBOAT_(membrane_bound_O-acyl_transferase)_family_protein	AT1G11765	Plant_self-incompatibility_protein_S1_family	AT1G56660	unknown_protein
AT1G11700	Protein_of_unknown_function,_DUF584	AT1G57610	Protein_of_unknown_function_(DUF607)	AT1G11770	FAD-binding_Berberine_family_protein	AT1G57610	Protein_of_unknown_function_(DUF607)
AT1G11710	Pentatricopeptide_repeat_(PPR)_superfamily_protein	AT1G57620	emp24/gp25L/p24_family/GOLD_family_protein	AT1G11780	oxidoreductase,_2OG-Fe(II)_oxygenase_family_protein	AT1G57613	unknown_protein
AT1G11720	starch_synthase_3_(SS3)	AT1G57660	Translation_protein_SH3-like_family_protein	AT1G11790	ed_in_the_Arabidopsis_genome:_ADT1_[At1g11790]	AT1G57660	Translation_protein_SH3-like_family_protein
AT1G11740	ankyrin_repeat_family_protein	AT1G57680	FUNCTIONS_IN:_molecular_function_unknown	AT1G11800	endonuclease/exonuclease/phosphatase_family_protein	AT1G57680	FUNCTIONS_IN:_molecular_function_unknown
AT1G11750	CLP_protease_proteolytic_subunit_6_(CLPP6)	AT1G57700	Protein_kinase_superfamily_protein	AT1G11810	F-box_associated_ubiquitination_effector_family_protein	AT1G57700	Protein_kinase_superfamily_protein
AT1G11755	LEAF_WILTING_1_(LEW1)	AT1G57720	Translation_elongation_factor_EF1B,_gamma_chain	AT1G11820	O-Glycosyl_hydrolases_family_17_protein	AT1G57720	Translation_elongation_factor_EF1B,_gamma_chain
AT1G11760	MED32	AT1G57760	FUNCTIONS_IN:_molecular_function_unknown	AT1G11840	glyoxalase_I_homolog_(GLX1)	AT1G57760	FUNCTIONS_IN:_molecular_function_unknown
AT1G11765	Plant_self-incompatibility_protein_S1_family	AT1G57775	LOCATED_IN:_endomembrane_system	AT1G11850	unknown_protein	AT1G57765	unknown_protein
AT1G11770	FAD-binding_Berberine_family_protein	AT1G57777	LOCATED_IN:_endomembrane_system	AT1G11860	Glycine_cleavage_T-protein_family	AT1G57775	LOCATED_IN:_endomembrane_system
AT1G11780	oxidoreductase,_2OG-Fe(II)_oxygenase_family_protein	AT1G57780	heavy-metal-associated_domain-containing_protein	AT1G11870	Seryl-tRNA_synthetase_(SRS)	AT1G57777	LOCATED_IN:_endomembrane_system
AT1G11790	ed_in_the_Arabidopsis_genome:_ADT1_[At1g11790]	AT1G57850	Toll-Interleukin-Resistance_(TIR)_domain_family_protein	AT1G11880	transferases,_transferring_hexosyl_groups	AT1G57780	heavy-metal-associated_domain-containing_protein
AT1G11800	endonuclease/exonuclease/phosphatase_family_protein	AT1G57870	shaggy-like_kinase_42_(SK42)	AT1G11900	Tetratricopeptide_repeat_(TPR)-like_superfamily_protein	AT1G57870	shaggy-like_kinase_42_(SK42)
AT1G11810	F-box_associated_ubiquitination_effector_family_protein	AT1G57906	unknown_protein	AT1G11905	B-cell_receptor-associated_protein_31-like_	AT1G57990	purine_permease_18_(PUP18)
AT1G11820	O-Glycosyl_hydrolases_family_17_protein	AT1G57990	purine_permease_18_(PUP18)	AT1G11915	unknown_protein	AT1G58055	Defensin-like_(DEFL)_family_protein
AT1G11840	glyoxalase_I_homolog_(GLX1)	AT1G58055	Defensin-like_(DEFL)_family_protein	AT1G11920	Pectin_lyase-like_superfamily_protein	AT1G58070	unknown_protein
AT1G11850	unknown_protein	AT1G58100	TCP_family_transcription_factor_	AT1G11925	Stigma-specific_Stig1_family_protein	AT1G58100	TCP_family_transcription_factor_
AT1G11860	Glycine_cleavage_T-protein_family	AT1G58110	Basic-leucine_zipper_(bZIP)_transcription_factor_family_protein	AT1G11930	Predicted_pyridoxal_phosphate-dependent_enzyme,_YBL036C_type	AT1G58110	Basic-leucine_zipper_(bZIP)_transcription_factor_family_protein
AT1G11870	Seryl-tRNA_synthetase_(SRS)	AT1G58180	beta_carbonic_anhydrase_6_(BCA6)	AT1G11940	Core-2/I-branching_beta-1,6-N-acetylglucosaminyltransferase_family_protein	AT1G58180	beta_carbonic_anhydrase_6_(BCA6)
AT1G11880	transferases,_transferring_hexosyl_groups	AT1G58200	MSCS-like_3_(MSL3)	AT1G11950	Transcription_factor_jumonji_(jmjC)_domain-containing_protein	AT1G58200	MSCS-like_3_(MSL3)
AT1G11900	Tetratricopeptide_repeat_(TPR)-like_superfamily_protein	AT1G58220	Homeodomain-like_superfamily_protein	AT1G11980	ubiquitin-related_protein_3_(RUB3)	AT1G58220	Homeodomain-like_superfamily_protein
AT1G11905	B-cell_receptor-associated_protein_31-like_	AT1G58225	unknown_protein	AT1G11990	O-fucosyltransferase_family_protein	AT1G58242	Plant_thionin_family_protein
AT1G11910	aspartic_proteinase_A1_(APA1)	AT1G58245	Plant_thionin_family_protein	AT1G12000	Phosphofructokinase_family_protein	AT1G58245	Plant_thionin_family_protein
AT1G11915	unknown_protein	AT1G58248	Plant_thionin_family_protein	AT1G12010	2-oxoglutarate_(2OG)_and_Fe(II)-dependent_oxygenase_superfamily_protein	AT1G58248	Plant_thionin_family_protein
AT1G11920	Pectin_lyase-like_superfamily_protein	AT1G58290	HEMA1	AT1G12020	unknown_protein	AT1G58290	HEMA1
AT1G11925	Stigma-specific_Stig1_family_protein	AT1G58470	RNA-binding_protein_1_(RBP1)	AT1G12030	Protein_of_unknown_function_(DUF506)_	AT1G58460	unknown_protein
AT1G11930	Predicted_pyridoxal_phosphate-dependent_enzyme,_YBL036C_type	AT1G58520	NA	AT1G12040	leucine-rich_repeat/extensin_1_(LRX1)	AT1G58470	RNA-binding_protein_1_(RBP1)
AT1G11940	Core-2/I-branching_beta-1,6-N-acetylglucosaminyltransferase_family_protein	AT1G58602	LRR_and_NB-ARC_domains-containing_disease_resistance_protein	AT1G12050	fumarylacetoacetase,_putative	AT1G58520	NA
AT1G11950	Transcription_factor_jumonji_(jmjC)_domain-containing_protein	AT1G58725	GDSL-like_Lipase/Acylhydrolase_superfamily_protein	AT1G12060	BCL-2-associated_athanogene_5_(BAG5)	AT1G58602	LRR_and_NB-ARC_domains-containing_disease_resistance_protein
AT1G11980	ubiquitin-related_protein_3_(RUB3)	AT1G58766	BEST_Arabidopsis_thaliana_protein_match_is:_B-block_binding_subunit_of_TFIIIC_(TAIR:AT1G59453.1)	AT1G12064	unknown_protein	AT1G58684	Ribosomal_protein_S5_family_protein
AT1G11990	O-fucosyltransferase_family_protein	AT1G58807	Disease_resistance_protein_(CC-NBS-LRR_class)_family	AT1G12070	Immunoglobulin_E-set_superfamily_protein	AT1G58725	GDSL-like_Lipase/Acylhydrolase_superfamily_protein
AT1G12000	Phosphofructokinase_family_protein	AT1G58848	Disease_resistance_protein_(CC-NBS-LRR_class)_family	AT1G12080	Vacuolar_calcium-binding_protein-related	AT1G58766	BEST_Arabidopsis_thaliana_protein_match_is:_B-block_binding_subunit_of_TFIIIC_(TAIR:AT1G59453.1)
AT1G12010	2-oxoglutarate_(2OG)_and_Fe(II)-dependent_oxygenase_superfamily_protein	AT1G59030	GDSL-like_Lipase/Acylhydrolase_superfamily_protein	AT1G12090	extensin-like_protein_(ELP)	AT1G58807	Disease_resistance_protein_(CC-NBS-LRR_class)_family
AT1G12020	unknown_protein	AT1G59077	BEST_Arabidopsis_thaliana_protein_match_is:_B-block_binding_subunit_of_TFIIIC_(TAIR:AT1G59453.1)	AT1G12100	Bifunctional_inhibitor/lipid-transfer_protein/seed_storage_2S_albumin_superfamily_protein	AT1G58848	Disease_resistance_protein_(CC-NBS-LRR_class)_family
AT1G12030	Protein_of_unknown_function_(DUF506)_	AT1G59124	Disease_resistance_protein_(CC-NBS-LRR_class)_family	AT1G12110	nitrate_transporter_1.1_(NRT1.1)	AT1G58983	Ribosomal_protein_S5_family_protein
AT1G12040	leucine-rich_repeat/extensin_1_(LRX1)	AT1G59218	Disease_resistance_protein_(CC-NBS-LRR_class)_family	AT1G12130	Flavin-binding_monooxygenase_family_protein	AT1G59030	GDSL-like_Lipase/Acylhydrolase_superfamily_protein
AT1G12050	fumarylacetoacetase,_putative	AT1G59406	GDSL-like_Lipase/Acylhydrolase_superfamily_protein	AT1G12140	flavin-monooxygenase_glucosinolate_S-oxygenase_5_(FMO_GS-OX5)	AT1G59077	BEST_Arabidopsis_thaliana_protein_match_is:_B-block_binding_subunit_of_TFIIIC_(TAIR:AT1G59453.1)
AT1G12060	BCL-2-associated_athanogene_5_(BAG5)	AT1G59535	unknown_protein	AT1G12150	Plant_protein_of_unknown_function_(DUF827)	AT1G59124	Disease_resistance_protein_(CC-NBS-LRR_class)_family
AT1G12064	unknown_protein	AT1G59670	glutathione_S-transferase_TAU_15_(GSTU15)	AT1G12160	Flavin-binding_monooxygenase_family_protein	AT1G59218	Disease_resistance_protein_(CC-NBS-LRR_class)_family
AT1G12080	Vacuolar_calcium-binding_protein-related	AT1G59710	FUNCTIONS_IN:_molecular_function_unknown	AT1G12170	F-box_family_protein	AT1G59359	Ribosomal_protein_S5_family_protein
AT1G12090	extensin-like_protein_(ELP)	AT1G59722	unknown_protein	AT1G12180	BEST_Arabidopsis_thaliana_protein_match_is:_HSP20-like_chaperones_superfamily_protein_(TAIR:AT5G47600.1)	AT1G59406	GDSL-like_Lipase/Acylhydrolase_superfamily_protein
AT1G12100	Bifunctional_inhibitor/lipid-transfer_protein/seed_storage_2S_albumin_superfamily_protein	AT1G59730	thioredoxin_H-type_7_(TH7)	AT1G12190	F-box_and_associated_interaction_domains-containing_protein	AT1G59535	unknown_protein
AT1G12110	nitrate_transporter_1.1_(NRT1.1)	AT1G59750	auxin_response_factor_1_(ARF1)	AT1G12200	Flavin-binding_monooxygenase_family_protein	AT1G59620	CW9
AT1G12130	Flavin-binding_monooxygenase_family_protein	AT1G59820	aminophospholipid_ATPase_3_(ALA3)	AT1G12210	RPS5-like_1_(RFL1)	AT1G59690	F-box_associated_ubiquitination_effector_family_protein
AT1G12140	flavin-monooxygenase_glucosinolate_S-oxygenase_5_(FMO_GS-OX5)	AT1G59833	Defensin-like_(DEFL)_family_protein	AT1G12211	unknown_protein	AT1G59710	FUNCTIONS_IN:_molecular_function_unknown
AT1G12150	Plant_protein_of_unknown_function_(DUF827)	AT1G59835	unknown_protein	AT1G12220	RESISTANT_TO_P._SYRINGAE_5_(RPS5)	AT1G59730	thioredoxin_H-type_7_(TH7)
AT1G12160	Flavin-binding_monooxygenase_family_protein	AT1G59850	ARM_repeat_superfamily_protein	AT1G12230	Aldolase_superfamily_protein	AT1G59750	auxin_response_factor_1_(ARF1)
AT1G12170	F-box_family_protein	AT1G59865	unknown_protein	AT1G12244	Polynucleotidyl_transferase,_ribonuclease_H-like_superfamily_protein	AT1G59820	aminophospholipid_ATPase_3_(ALA3)
AT1G12180	BEST_Arabidopsis_thaliana_protein_match_is:_HSP20-like_chaperones_superfamily_protein_(TAIR:AT5G47600.1)	AT1G59870	PENETRATION_3_(PEN3)	AT1G12250	Pentapeptide_repeat-containing_protein	AT1G59830	_Note_that_in_more_recent_publications,_there_is_mixed_use_of_gene_names_for_PP2A-3_and_PP2A-4_-_some_refer_to_At2g42500_as_PP2A-3_and_some_as_PP2A-4].
AT1G12190	F-box_and_associated_interaction_domains-containing_protein	AT1G59885	unknown_protein	AT1G12270	stress-inducible_protein,_putative	AT1G59833	Defensin-like_(DEFL)_family_protein
AT1G12200	Flavin-binding_monooxygenase_family_protein	AT1G59910	Actin-binding_FH2_(formin_homology_2)_family_protein	AT1G12290	Disease_resistance_protein_(CC-NBS-LRR_class)_family	AT1G59835	unknown_protein
AT1G12210	RPS5-like_1_(RFL1)	AT1G59920	MADS-box_family_protein	AT1G12300	Tetratricopeptide_repeat_(TPR)-like_superfamily_protein	AT1G59850	ARM_repeat_superfamily_protein
AT1G12220	RESISTANT_TO_P._SYRINGAE_5_(RPS5)	AT1G59930	MADS-box_family_protein	AT1G12310	Calcium-binding_EF-hand_family_protein	AT1G59870	PENETRATION_3_(PEN3)
AT1G12230	Aldolase_superfamily_protein	AT1G60010	unknown_protein	AT1G12320	Protein_of_unknown_function_(DUF1442)	AT1G59885	unknown_protein
AT1G12240	ATBETAFRUCT4	AT1G60050	Nodulin_MtN21_/EamA-like_transporter_family_protein	AT1G12330	unknown_protein	AT1G59910	Actin-binding_FH2_(formin_homology_2)_family_protein
AT1G12244	Polynucleotidyl_transferase,_ribonuclease_H-like_superfamily_protein	AT1G60060	Serine/threonine-protein_kinase_WNK_(With_No_Lysine)-related	AT1G12340	Cornichon_family_protein	AT1G59920	MADS-box_family_protein
AT1G12250	Pentapeptide_repeat-containing_protein	AT1G60170	embryo_defective_1220_(emb1220)	AT1G12350	4-phospho-panto-thenoylcysteine_synthetase_(COAB)	AT1G59930	MADS-box_family_protein
AT1G12270	stress-inducible_protein,_putative	AT1G60260	beta_glucosidase_5_(BGLU5)	AT1G12370	photolyase_1_(PHR1)	AT1G60060	Serine/threonine-protein_kinase_WNK_(With_No_Lysine)-related
AT1G12300	Tetratricopeptide_repeat_(TPR)-like_superfamily_protein	AT1G60815	RALF-like_7_(RALFL7)	AT1G12380	unknown_protein	AT1G60170	embryo_defective_1220_(emb1220)
AT1G12310	Calcium-binding_EF-hand_family_protein	AT1G60900	U2_snRNP_auxilliary_factor,_large_subunit,_splicing_factor	AT1G12390	Cornichon_family_protein	AT1G60190	ARM_repeat_superfamily_protein
AT1G12320	Protein_of_unknown_function_(DUF1442)	AT1G60983	SCR-like_8_(SCRL8)	AT1G12400	Nucleotide_excision_repair,_TFIIH,_subunit_TTDA	AT1G60260	beta_glucosidase_5_(BGLU5)
AT1G12330	unknown_protein	AT1G60985	SCR-like_6_(SCRL6)	AT1G12410	CLP_protease_proteolytic_subunit_2_(CLP2)	AT1G60780	HAPLESS_13_(HAP13)
AT1G12340	Cornichon_family_protein	AT1G60986	SCR-like_4_(SCRL4)	AT1G12420	ACT_domain_repeat_8_(ACR8)	AT1G60900	U2_snRNP_auxilliary_factor,_large_subunit,_splicing_factor
AT1G12350	4-phospho-panto-thenoylcysteine_synthetase_(COAB)	AT1G60989	SCR-like_7_(SCRL7)	AT1G12430	armadillo_repeat_kinesin_3_(ARK3)	AT1G60983	SCR-like_8_(SCRL8)
AT1G12370	photolyase_1_(PHR1)	AT1G61100	disease_resistance_protein_(TIR_class),_putative	AT1G12440	A20/AN1-like_zinc_finger_family_protein	AT1G60989	SCR-like_7_(SCRL7)
AT1G12380	unknown_protein	AT1G61120	terpene_synthase_04_(TPS04)	AT1G12450	SNARE_associated_Golgi_protein_family	AT1G61100	disease_resistance_protein_(TIR_class),_putative
AT1G12390	Cornichon_family_protein	AT1G61140	embryo_sac_development_arrest_16_(EDA16)	AT1G12460	Leucine-rich_repeat_protein_kinase_family_protein	AT1G61140	embryo_sac_development_arrest_16_(EDA16)
AT1G12400	Nucleotide_excision_repair,_TFIIH,_subunit_TTDA	AT1G61165	unknown_protein	AT1G12470	zinc_ion_binding	AT1G61165	unknown_protein
AT1G12410	CLP_protease_proteolytic_subunit_2_(CLP2)	AT1G61190	LRR_and_NB-ARC_domains-containing_disease_resistance_protein	AT1G12480	OZONE-SENSITIVE_1_(OZS1)	AT1G61190	LRR_and_NB-ARC_domains-containing_disease_resistance_protein
AT1G12420	ACT_domain_repeat_8_(ACR8)	AT1G61200	homeobox-leucine_zipper_protein-related	AT1G12490	F-box_associated_ubiquitination_effector_family_protein	AT1G61200	homeobox-leucine_zipper_protein-related
AT1G12430	armadillo_repeat_kinesin_3_(ARK3)	AT1G61250	secretory_carrier_3_(SC3)	AT1G12500	Nucleotide-sugar_transporter_family_protein	AT1G61210	Transducin/WD40_repeat-like_superfamily_protein
AT1G12440	A20/AN1-like_zinc_finger_family_protein	AT1G61260	Protein_of_unknown_function_(DUF761)	AT1G12520	copper_chaperone_for_SOD1_(CCS)	AT1G61230	Mannose-binding_lectin_superfamily_protein
AT1G12450	SNARE_associated_Golgi_protein_family	AT1G61353	unknown_protein	AT1G12530	unknown_protein	AT1G61250	secretory_carrier_3_(SC3)
AT1G12460	Leucine-rich_repeat_protein_kinase_family_protein	AT1G61370	S-locus_lectin_protein_kinase_family_protein	AT1G12540	basic_helix-loop-helix_(bHLH)_DNA-binding_superfamily_protein	AT1G61255	BEST_Arabidopsis_thaliana_protein_match_is:_glycine-rich_protein_(TAIR:AT4G21620.2)
AT1G12470	zinc_ion_binding	AT1G61470	Polynucleotidyl_transferase,_ribonuclease_H-like_superfamily_protein	AT1G12550	D-isomer_specific_2-hydroxyacid_dehydrogenase_family_protein	AT1G61353	unknown_protein
AT1G12480	OZONE-SENSITIVE_1_(OZS1)	AT1G61475	NA	AT1G12560	expansin_A7_(EXPA7)	AT1G61370	S-locus_lectin_protein_kinase_family_protein
AT1G12490	F-box_associated_ubiquitination_effector_family_protein	AT1G61490	S-locus_lectin_protein_kinase_family_protein	AT1G12570	Glucose-methanol-choline_(GMC)_oxidoreductase_family_protein	AT1G61400	S-locus_lectin_protein_kinase_family_protein
AT1G12500	Nucleotide-sugar_transporter_family_protein	AT1G61500	S-locus_lectin_protein_kinase_family_protein	AT1G12600	UDP-N-acetylglucosamine_(UAA)_transporter_family	AT1G61475	NA
AT1G12520	copper_chaperone_for_SOD1_(CCS)	AT1G61520	photosystem_I_light_harvesting_complex_gene_3_(LHCA3)	AT1G12610	DWARF_AND_DELAYED_FLOWERING_1_(DDF1)	AT1G61490	S-locus_lectin_protein_kinase_family_protein
AT1G12530	unknown_protein	AT1G61566	ralf-like_9_(RALFL9)	AT1G12620	Pentatricopeptide_repeat_(PPR)_superfamily_protein	AT1G61500	S-locus_lectin_protein_kinase_family_protein
AT1G12540	basic_helix-loop-helix_(bHLH)_DNA-binding_superfamily_protein	AT1G61620	phosphoinositide_binding	AT1G12630	Integrase-type_DNA-binding_superfamily_protein	AT1G61520	photosystem_I_light_harvesting_complex_gene_3_(LHCA3)
AT1G12550	D-isomer_specific_2-hydroxyacid_dehydrogenase_family_protein	AT1G61660	basic_helix-loop-helix_(bHLH)_DNA-binding_superfamily_protein	AT1G12640	MBOAT_(membrane_bound_O-acyl_transferase)_family_protein	AT1G61563	ralf-like_8_(RALFL8)
AT1G12560	expansin_A7_(EXPA7)	AT1G61667	Protein_of_unknown_function,_DUF538	AT1G12650	unknown_protein	AT1G61566	ralf-like_9_(RALFL9)
AT1G12570	Glucose-methanol-choline_(GMC)_oxidoreductase_family_protein	AT1G61670	Lung_seven_transmembrane_receptor_family_protein	AT1G12660	FUNCTIONS_IN:_molecular_function_unknown	AT1G61580	R-protein_L3_B_(RPL3B)
AT1G12600	UDP-N-acetylglucosamine_(UAA)_transporter_family	AT1G61688	Defensin-like_(DEFL)_family_protein	AT1G12663	INVOLVED_IN:_defense_response	AT1G61620	phosphoinositide_binding
AT1G12610	DWARF_AND_DELAYED_FLOWERING_1_(DDF1)	AT1G61730	DNA-binding_storekeeper_protein-related_transcriptional_regulator	AT1G12672	unknown_protein	AT1G61667	Protein_of_unknown_function,_DUF538
AT1G12620	Pentatricopeptide_repeat_(PPR)_superfamily_protein	AT1G61810	beta-glucosidase_45_(BGLU45)	AT1G12680	phosphoenolpyruvate_carboxylase-related_kinase_2_(PEPKR2)	AT1G61670	Lung_seven_transmembrane_receptor_family_protein
AT1G12630	Integrase-type_DNA-binding_superfamily_protein	AT1G61820	beta_glucosidase_46_(BGLU46)	AT1G12700	helicases	AT1G61730	DNA-binding_storekeeper_protein-related_transcriptional_regulator
AT1G12640	MBOAT_(membrane_bound_O-acyl_transferase)_family_protein	AT1G61860	Protein_kinase_superfamily_protein	AT1G12710	phloem_protein_2-A12_(PP2-A12)	AT1G61780	postsynaptic_protein-related
AT1G12650	unknown_protein	AT1G61890	MATE_efflux_family_protein	AT1G12730	GPI_transamidase_subunit_PIG-U	AT1G61810	beta-glucosidase_45_(BGLU45)
AT1G12660	FUNCTIONS_IN:_molecular_function_unknown	AT1G61900	unknown_protein	AT1G12740	cytochrome_P450,_family_87,_subfamily_A,_polypeptide_2_(CYP87A2)	AT1G61820	beta_glucosidase_46_(BGLU46)
AT1G12672	unknown_protein	AT1G62240	unknown_protein	AT1G12750	RHOMBOID-like_protein_6_(RBL6)	AT1G61860	Protein_kinase_superfamily_protein
AT1G12680	phosphoenolpyruvate_carboxylase-related_kinase_2_(PEPKR2)	AT1G62301	unknown_protein	AT1G12770	embryo_defective_1586_(EMB1586)	AT1G61890	MATE_efflux_family_protein
AT1G12700	helicases	AT1G62310	transcription_factor_jumonji_(jmjC)_domain-containing_protein	AT1G12775	Pentatricopeptide_repeat_(PPR)_superfamily_protein	AT1G61900	unknown_protein
AT1G12710	phloem_protein_2-A12_(PP2-A12)	AT1G62360	SHOOT_MERISTEMLESS_(STM)	AT1G12780	UDP-D-glucose/UDP-D-galactose_4-epimerase_1_(UGE1)	AT1G62181	unknown_protein
AT1G12730	GPI_transamidase_subunit_PIG-U	AT1G62400	high_leaf_temperature_1_(HT1)	AT1G12790	CONTAINS_InterPro_DOMAIN/s:_RuvA_domain_2-like_(InterPro:IPR010994)	AT1G62240	unknown_protein
AT1G12740	cytochrome_P450,_family_87,_subfamily_A,_polypeptide_2_(CYP87A2)	AT1G62421	unknown_protein	AT1G12800	Nucleic_acid-binding,_OB-fold-like_protein	AT1G62250	unknown_protein
AT1G12750	RHOMBOID-like_protein_6_(RBL6)	AT1G62422	unknown_protein	AT1G12805	nucleotide_binding	AT1G62301	unknown_protein
AT1G12760	Zinc_finger,_C3HC4_type_(RING_finger)_family_protein	AT1G62580	Flavin-binding_monooxygenase_family_protein	AT1G12810	proline-rich_family_protein	AT1G62310	transcription_factor_jumonji_(jmjC)_domain-containing_protein
AT1G12770	embryo_defective_1586_(EMB1586)	AT1G62700	Arabidopsis_NAC_domain_containing_protein_26_(ANAC026)	AT1G12830	unknown_protein	AT1G62380	ACC_oxidase_2_(ACO2)
AT1G12775	Pentatricopeptide_repeat_(PPR)_superfamily_protein	AT1G62760	Plant_invertase/pectin_methylesterase_inhibitor_superfamily_protein	AT1G12845	unknown_protein	AT1G62400	high_leaf_temperature_1_(HT1)
AT1G12780	UDP-D-glucose/UDP-D-galactose_4-epimerase_1_(UGE1)	AT1G62800	aspartate_aminotransferase_4_(ASP4)	AT1G12850	Phosphoglycerate_mutase_family_protein	AT1G62421	unknown_protein
AT1G12790	CONTAINS_InterPro_DOMAIN/s:_RuvA_domain_2-like_(InterPro:IPR010994)	AT1G62863	unknown_protein	AT1G12855	F-box_family_protein	AT1G62422	unknown_protein
AT1G12800	Nucleic_acid-binding,_OB-fold-like_protein	AT1G62920	CONTAINS_InterPro_DOMAIN/s:_Proteasome_maturation_factor_UMP1_(InterPro:IPR008012)	AT1G12860	SCREAM_2_(SCRM2)	AT1G62580	Flavin-binding_monooxygenase_family_protein
AT1G12805	nucleotide_binding	AT1G62935	unknown_protein	AT1G12870	F-box_and_associated_interaction_domains-containing_protein	AT1G62700	Arabidopsis_NAC_domain_containing_protein_26_(ANAC026)
AT1G12810	proline-rich_family_protein	AT1G62975	basic_helix-loop-helix_(bHLH)_DNA-binding_superfamily_protein	AT1G12880	nudix_hydrolase_homolog_12_(NUDT12)	AT1G62760	Plant_invertase/pectin_methylesterase_inhibitor_superfamily_protein
AT1G12820	auxin_signaling_F-box_3_(AFB3)	AT1G63055	unknown_protein	AT1G12890	Integrase-type_DNA-binding_superfamily_protein	AT1G62800	aspartate_aminotransferase_4_(ASP4)
AT1G12830	unknown_protein	AT1G63057	unknown_protein	AT1G12910	ANTHOCYANIN11_(ATAN11)	AT1G62863	unknown_protein
AT1G12840	DE-ETIOLATED_3_(DET3)	AT1G63090	phloem_protein_2-A11_(PP2-A11)	AT1G12930	ARM_repeat_superfamily_protein	AT1G62920	CONTAINS_InterPro_DOMAIN/s:_Proteasome_maturation_factor_UMP1_(InterPro:IPR008012)
AT1G12845	unknown_protein	AT1G63130	Tetratricopeptide_repeat_(TPR)-like_superfamily_protein	AT1G12940	nitrate_transporter2.5_(NRT2.5)	AT1G62935	unknown_protein
AT1G12850	Phosphoglycerate_mutase_family_protein	AT1G63200	Cystatin/monellin_superfamily_protein	AT1G12950	root_hair_specific_2_(RSH2)	AT1G62975	basic_helix-loop-helix_(bHLH)_DNA-binding_superfamily_protein
AT1G12855	F-box_family_protein	AT1G63295	Remorin_family_protein	AT1G12960	Ribosomal_protein_L18e/L15_superfamily_protein	AT1G63055	unknown_protein
AT1G12860	SCREAM_2_(SCRM2)	AT1G63350	Disease_resistance_protein_(CC-NBS-LRR_class)_family	AT1G12970	plant_intracellular_ras_group-related_LRR_3_(PIRL3)	AT1G63057	unknown_protein
AT1G12870	F-box_and_associated_interaction_domains-containing_protein	AT1G63410	Protein_of_unknown_function_(DUF567)	AT1G12980	ENHANCER_OF_SHOOT_REGENERATION_1_(ESR1)	AT1G63090	phloem_protein_2-A11_(PP2-A11)
AT1G12880	nudix_hydrolase_homolog_12_(NUDT12)	AT1G63460	glutathione_peroxidase_8_(GPX8)	AT1G13000	Protein_of_unknown_function_(DUF707)	AT1G63295	Remorin_family_protein
AT1G12910	ANTHOCYANIN11_(ATAN11)	AT1G63490	transcription_factor_jumonji_(jmjC)_domain-containing_protein	AT1G13030	sphere_organelles_protein-related	AT1G63410	Protein_of_unknown_function_(DUF567)
AT1G12930	ARM_repeat_superfamily_protein	AT1G63500	Protein_kinase_protein_with_tetratricopeptide_repeat_domain	AT1G13040	Pentatricopeptide_repeat_(PPR-like)_superfamily_protein	AT1G63490	transcription_factor_jumonji_(jmjC)_domain-containing_protein
AT1G12940	nitrate_transporter2.5_(NRT2.5)	AT1G63540	hydroxyproline-rich_glycoprotein_family_protein	AT1G13060	20S_proteasome_beta_subunit_E1_(PBE1)	AT1G63500	Protein_kinase_protein_with_tetratricopeptide_repeat_domain
AT1G12950	root_hair_specific_2_(RSH2)	AT1G63700	YODA_(YDA)	AT1G13080	cytochrome_P450,_family_71,_subfamily_B,_polypeptide_2_(CYP71B2)	AT1G63522	Defensin-like_(DEFL)_family_protein
AT1G12960	Ribosomal_protein_L18e/L15_superfamily_protein	AT1G63720	BEST_Arabidopsis_thaliana_protein_match_is:_hydroxyproline-rich_glycoprotein_family_protein_(TAIR:AT5G52430.1)	AT1G13090	cytochrome_P450,_family_71,_subfamily_B,_polypeptide_28_(CYP71B28)	AT1G63540	hydroxyproline-rich_glycoprotein_family_protein
AT1G12970	plant_intracellular_ras_group-related_LRR_3_(PIRL3)	AT1G63750	Disease_resistance_protein_(TIR-NBS-LRR_class)_family	AT1G13100	cytochrome_P450,_family_71,_subfamily_B,_polypeptide_29_(CYP71B29)	AT1G63670	CONTAINS_InterPro_DOMAIN/s:_Protein_of_unknown_function_DUF3741_(InterPro:IPR022212)
AT1G12980	ENHANCER_OF_SHOOT_REGENERATION_1_(ESR1)	AT1G63770	Peptidase_M1_family_protein	AT1G13110	cytochrome_P450,_family_71_subfamily_B,_polypeptide_7_(CYP71B7)	AT1G63700	YODA_(YDA)
AT1G13000	Protein_of_unknown_function_(DUF707)	AT1G63830	PLAC8_family_protein	AT1G13120	embryo_defective_1745_(emb1745)	AT1G63720	BEST_Arabidopsis_thaliana_protein_match_is:_hydroxyproline-rich_glycoprotein_family_protein_(TAIR:AT5G52430.1)
AT1G13020	eukaryotic_initiation_factor_4B2_(EIF4B2)	AT1G63840	RING/U-box_superfamily_protein	AT1G13130	Cellulase_(glycosyl_hydrolase_family_5)_protein	AT1G63750	Disease_resistance_protein_(TIR-NBS-LRR_class)_family
AT1G13030	sphere_organelles_protein-related	AT1G63860	Disease_resistance_protein_(TIR-NBS-LRR_class)_family	AT1G13140	cytochrome_P450,_family_86,_subfamily_C,_polypeptide_3_(CYP86C3)	AT1G63770	Peptidase_M1_family_protein
AT1G13040	Pentatricopeptide_repeat_(PPR-like)_superfamily_protein	AT1G63880	Disease_resistance_protein_(TIR-NBS-LRR_class)_family	AT1G13160	ARM_repeat_superfamily_protein	AT1G63830	PLAC8_family_protein
AT1G13060	20S_proteasome_beta_subunit_E1_(PBE1)	AT1G63950	Heavy_metal_transport/detoxification_superfamily_protein_	AT1G13170	OSBP(oxysterol_binding_protein)-related_protein_1D_(ORP1D)	AT1G63840	RING/U-box_superfamily_protein
AT1G13080	cytochrome_P450,_family_71,_subfamily_B,_polypeptide_2_(CYP71B2)	AT1G64090	Reticulan_like_protein_B3_(RTNLB3)	AT1G13180	DISTORTED_TRICHOMES_1_(DIS1)	AT1G63860	Disease_resistance_protein_(TIR-NBS-LRR_class)_family
AT1G13090	cytochrome_P450,_family_71,_subfamily_B,_polypeptide_28_(CYP71B28)	AT1G64280	NONEXPRESSER_OF_PR_GENES_1_(NPR1)	AT1G13200	F-box_and_associated_interaction_domains-containing_protein	AT1G63880	Disease_resistance_protein_(TIR-NBS-LRR_class)_family
AT1G13100	cytochrome_P450,_family_71,_subfamily_B,_polypeptide_29_(CYP71B29)	AT1G64320	myosin_heavy_chain-related	AT1G13220	LITTLE_NUCLEI2_(LINC2)	AT1G64090	Reticulan_like_protein_B3_(RTNLB3)
AT1G13110	cytochrome_P450,_family_71_subfamily_B,_polypeptide_7_(CYP71B7)	AT1G64330	myosin_heavy_chain-related	AT1G13230	Leucine-rich_repeat_(LRR)_family_protein	AT1G64140	BEST_Arabidopsis_thaliana_protein_match_is:_loricrin-related_(TAIR:AT5G64550.1)
AT1G13120	embryo_defective_1745_(emb1745)	AT1G64400	long-chain_acyl-CoA_synthetase_3_(LACS3)	AT1G13250	galacturonosyltransferase-like_3_(GATL3)	AT1G64142	conserved_peptide_upstream_open_reading_frame_23_(CPuORF23)
AT1G13130	Cellulase_(glycosyl_hydrolase_family_5)_protein	AT1G64440	ROOT_HAIR_DEFECTIVE_1_(RHD1)	AT1G13270	methionine_aminopeptidase_1B_(MAP1C)	AT1G64230	ubiquitin-conjugating_enzyme_28_(UBC28)
AT1G13140	cytochrome_P450,_family_86,_subfamily_C,_polypeptide_3_(CYP86C3)	AT1G64460	Protein_kinase_superfamily_protein	AT1G13280	allene_oxide_cyclase_4_(AOC4)	AT1G64280	NONEXPRESSER_OF_PR_GENES_1_(NPR1)
AT1G13160	ARM_repeat_superfamily_protein	AT1G64480	calcineurin_B-like_protein_8_(CBL8)	AT1G13290	DEFECTIVELY_ORGANIZED_TRIBUTARIES_5_(DOT5)	AT1G64310	Tetratricopeptide_repeat_(TPR)-like_superfamily_protein
AT1G13170	OSBP(oxysterol_binding_protein)-related_protein_1D_(ORP1D)	AT1G64561	unknown_protein	AT1G13300	HYPERSENSITIVITY_TO_LOW_PI-ELICITED_PRIMARY_ROOT__SHORTENING_1_(HRS1)	AT1G64440	ROOT_HAIR_DEFECTIVE_1_(RHD1)
AT1G13180	DISTORTED_TRICHOMES_1_(DIS1)	AT1G64570	DUO_POLLEN_3_(DUO3)	AT1G13310	Endosomal_targeting_BRO1-like_domain-containing_protein	AT1G64460	Protein_kinase_superfamily_protein
AT1G13200	F-box_and_associated_interaction_domains-containing_protein	AT1G64790	ILITYHIA_(ILA)	AT1G13320	protein_phosphatase_2A__subunit_A3_(PP2AA3)	AT1G64480	calcineurin_B-like_protein_8_(CBL8)
AT1G13220	LITTLE_NUCLEI2_(LINC2)	AT1G64810	ACCUMULATION_OF_PHOTOSYSTEM_ONE_1_(APO1)	AT1G13330	Arabidopsis_Hop2_homolog_(AHP2)	AT1G64561	unknown_protein
AT1G13230	Leucine-rich_repeat_(LRR)_family_protein	AT1G64840	CONTAINS_InterPro_DOMAIN/s:_F-box_domain,_cyclin-like_(InterPro:IPR001810),_Protein_of_unknown_function_DUF295_(InterPro:IPR005174)	AT1G13340	Regulator_of_Vps4_activity_in_the_MVB_pathway_protein	AT1G64570	DUO_POLLEN_3_(DUO3)
AT1G13245	ROTUNDIFOLIA_like_17_(RTFL17)	AT1G64980	Nucleotide-diphospho-sugar_transferases_superfamily_protein	AT1G13350	Protein_kinase_superfamily_protein	AT1G64790	ILITYHIA_(ILA)
AT1G13250	galacturonosyltransferase-like_3_(GATL3)	AT1G65032	unknown_protein	AT1G13370	Histone_superfamily_protein	AT1G64820	MATE_efflux_family_protein
AT1G13270	methionine_aminopeptidase_1B_(MAP1C)	AT1G65190	Protein_kinase_superfamily_protein	AT1G13380	Protein_of_unknown_function_(DUF1218)	AT1G64840	CONTAINS_InterPro_DOMAIN/s:_F-box_domain,_cyclin-like_(InterPro:IPR001810),_Protein_of_unknown_function_DUF295_(InterPro:IPR005174)
AT1G13280	allene_oxide_cyclase_4_(AOC4)	AT1G65230	Uncharacterized_conserved_protein_(DUF2358)	AT1G13400	NUBBIN_(NUB)	AT1G64980	Nucleotide-diphospho-sugar_transferases_superfamily_protein
AT1G13290	DEFECTIVELY_ORGANIZED_TRIBUTARIES_5_(DOT5)	AT1G65342	unknown_protein	AT1G13410	Tetratricopeptide_repeat_(TPR)-like_superfamily_protein	AT1G65190	Protein_kinase_superfamily_protein
AT1G13300	HYPERSENSITIVITY_TO_LOW_PI-ELICITED_PRIMARY_ROOT__SHORTENING_1_(HRS1)	AT1G65346	unknown_protein	AT1G13420	sulfotransferase_4B_(ST4B)	AT1G65220	ARM_repeat_superfamily_protein
AT1G13310	Endosomal_targeting_BRO1-like_domain-containing_protein	AT1G65350	ubiquitin_13_(UBQ13)	AT1G13430	sulfotransferase_4C_(ST4C)	AT1G65230	Uncharacterized_conserved_protein_(DUF2358)
AT1G13320	protein_phosphatase_2A__subunit_A3_(PP2AA3)	AT1G65352	Putative_membrane_lipoprotein	AT1G13440	glyceraldehyde-3-phosphate_dehydrogenase_C2_(GAPC2)	AT1G65290	mitochondrial_acyl_carrier_protein_2_(mtACP2)
AT1G13330	Arabidopsis_Hop2_homolog_(AHP2)	AT1G65440	global_transcription_factor_group_B1_(GTB1)	AT1G13450	Homeodomain-like_superfamily_protein	AT1G65346	unknown_protein
AT1G13340	Regulator_of_Vps4_activity_in_the_MVB_pathway_protein	AT1G65480	FLOWERING_LOCUS_T_(FT)	AT1G13480	Protein_of_unknown_function_(DUF1262)	AT1G65350	ubiquitin_13_(UBQ13)
AT1G13350	Protein_kinase_superfamily_protein	AT1G65481	unknown_protein	AT1G13485	unknown_protein	AT1G65352	Putative_membrane_lipoprotein
AT1G13370	Histone_superfamily_protein	AT1G65484	unknown_protein	AT1G13490	Protein_of_unknown_function_(DUF1262)	AT1G65440	global_transcription_factor_group_B1_(GTB1)
AT1G13400	NUBBIN_(NUB)	AT1G65486	unknown_protein	AT1G13500	Protein_of_unknown_function_(DUF1262)	AT1G65480	FLOWERING_LOCUS_T_(FT)
AT1G13410	Tetratricopeptide_repeat_(TPR)-like_superfamily_protein	AT1G65510	unknown_protein	AT1G13510	Protein_of_unknown_function_(DUF1262)	AT1G65481	unknown_protein
AT1G13420	sulfotransferase_4B_(ST4B)	AT1G65550	Xanthine/uracil_permease_family_protein	AT1G13520	Protein_of_unknown_function_(DUF1262)	AT1G65484	unknown_protein
AT1G13430	sulfotransferase_4C_(ST4C)	AT1G65620	_involved_in_KNOX_gene_regulation.___Acts_together_with_ASL1_in_proximal-distal_symmetry_determination._Forms_a_complex_with_AS1_that_binds_to_the_BP_promoter_and_leads_to_silencing_of_BP.	AT1G13530	Protein_of_unknown_function_(DUF1262)	AT1G65486	unknown_protein
AT1G13440	glyceraldehyde-3-phosphate_dehydrogenase_C2_(GAPC2)	AT1G65681	beta_expansin_6_(EXPB6)	AT1G13540	Protein_of_unknown_function_(DUF1262)	AT1G65490	unknown_protein
AT1G13450	Homeodomain-like_superfamily_protein	AT1G65700	Small_nuclear_ribonucleoprotein_family_protein	AT1G13550	Protein_of_unknown_function_(DUF1262)	AT1G65510	unknown_protein
AT1G13480	Protein_of_unknown_function_(DUF1262)	AT1G65800	receptor_kinase_2_(RK2)	AT1G13570	F-box/RNI-like_superfamily_protein	AT1G65620	_involved_in_KNOX_gene_regulation.___Acts_together_with_ASL1_in_proximal-distal_symmetry_determination._Forms_a_complex_with_AS1_that_binds_to_the_BP_promoter_and_leads_to_silencing_of_BP.
AT1G13485	unknown_protein	AT1G65820	microsomal_glutathione_s-transferase,_putative	AT1G13580	LAG1_longevity_assurance_homolog_3_(LAG13)	AT1G65681	beta_expansin_6_(EXPB6)
AT1G13490	Protein_of_unknown_function_(DUF1262)	AT1G65845	unknown_protein	AT1G13590	phytosulfokine_1_precursor_(PSK1)	AT1G65845	unknown_protein
AT1G13500	Protein_of_unknown_function_(DUF1262)	AT1G65985	Plant_protein_of_unknown_function_(DUF247)	AT1G13600	basic_leucine-zipper_58_(bZIP58)	AT1G65985	Plant_protein_of_unknown_function_(DUF247)
AT1G13510	Protein_of_unknown_function_(DUF1262)	AT1G65990	type_2_peroxiredoxin-related_/_thiol_specific_antioxidant_/_mal_allergen_family_protein	AT1G13605	LOCATED_IN:_endomembrane_system	AT1G66070	Translation_initiation_factor_eIF3_subunit
AT1G13520	Protein_of_unknown_function_(DUF1262)	AT1G66070	Translation_initiation_factor_eIF3_subunit	AT1G13608	Defensin-like_(DEFL)_family_protein	AT1G66100	Plant_thionin
AT1G13530	Protein_of_unknown_function_(DUF1262)	AT1G66090	Disease_resistance_protein_(TIR-NBS_class)	AT1G13609	Defensin-like_(DEFL)_family_protein	AT1G66145	CLAVATA3/ESR-RELATED_18_(CLE18)
AT1G13540	Protein_of_unknown_function_(DUF1262)	AT1G66100	Plant_thionin	AT1G13610	alpha/beta-Hydrolases_superfamily_protein	AT1G66150	transmembrane_kinase_1_(TMK1)
AT1G13550	Protein_of_unknown_function_(DUF1262)	AT1G66145	CLAVATA3/ESR-RELATED_18_(CLE18)	AT1G13620	root_meristem_growth_factor_2_(RGF2)	AT1G66160	CYS,_MET,_PRO,_and_GLY_protein_1_(CMPG1)
AT1G13570	F-box/RNI-like_superfamily_protein	AT1G66150	transmembrane_kinase_1_(TMK1)	AT1G13630	Tetratricopeptide_repeat_(TPR)-like_superfamily_protein	AT1G66210	Subtilisin-like_serine_endopeptidase_family_protein
AT1G13580	LAG1_longevity_assurance_homolog_3_(LAG13)	AT1G66160	CYS,_MET,_PRO,_and_GLY_protein_1_(CMPG1)	AT1G13640	Phosphatidylinositol_3-_and_4-kinase_family_protein	AT1G66235	unknown_protein
AT1G13590	phytosulfokine_1_precursor_(PSK1)	AT1G66210	Subtilisin-like_serine_endopeptidase_family_protein	AT1G13650	BEST_Arabidopsis_thaliana_protein_match_is:_18S_pre-ribosomal_assembly_protein_gar2-related_(TAIR:AT2G03810.4)	AT1G66260	RNA-binding_(RRM/RBD/RNP_motifs)_family_protein
AT1G13600	basic_leucine-zipper_58_(bZIP58)	AT1G66235	unknown_protein	AT1G13670	unknown_protein	AT1G66340	ETHYLENE_RESPONSE_1_(ETR1)
AT1G13605	LOCATED_IN:_endomembrane_system	AT1G66250	O-Glycosyl_hydrolases_family_17_protein	AT1G13680	PLC-like_phosphodiesterases_superfamily_protein	AT1G66390	myb_domain_protein_90_(MYB90)
AT1G13607	Defensin-like_(DEFL)_family_protein	AT1G66260	RNA-binding_(RRM/RBD/RNP_motifs)_family_protein	AT1G13690	ATPase_E1_(ATE1)	AT1G66410	calmodulin_4_(CAM4)
AT1G13608	Defensin-like_(DEFL)_family_protein	AT1G66340	ETHYLENE_RESPONSE_1_(ETR1)	AT1G13700	6-phosphogluconolactonase_1_(PGL1)	AT1G66475	unknown_protein
AT1G13609	Defensin-like_(DEFL)_family_protein	AT1G66350	RGA-like_1_(RGL1)	AT1G13710	cytochrome_P450,_family_78,_subfamily_A,_polypeptide_5_(CYP78A5)	AT1G66500	Pre-mRNA_cleavage_complex_II
AT1G13610	alpha/beta-Hydrolases_superfamily_protein	AT1G66410	calmodulin_4_(CAM4)	AT1G13730	Nuclear_transport_factor_2_(NTF2)_family_protein_with_RNA_binding_(RRM-RBD-RNP_motifs)_domain	AT1G66510	AAR2_protein_family
AT1G13630	Tetratricopeptide_repeat_(TPR)-like_superfamily_protein	AT1G66475	unknown_protein	AT1G13740	ABI_five_binding_protein_2_(AFP2)	AT1G66553	unknown_protein
AT1G13635	DNA_glycosylase_superfamily_protein	AT1G66500	Pre-mRNA_cleavage_complex_II	AT1G13750	Purple_acid_phosphatases_superfamily_protein	AT1G66580	senescence_associated_gene_24_(SAG24)
AT1G13640	Phosphatidylinositol_3-_and_4-kinase_family_protein	AT1G66510	AAR2_protein_family	AT1G13755	Defensin-like_(DEFL)_family_protein	AT1G66650	Protein_with_RING/U-box_and_TRAF-like_domains
AT1G13650	BEST_Arabidopsis_thaliana_protein_match_is:_18S_pre-ribosomal_assembly_protein_gar2-related_(TAIR:AT2G03810.4)	AT1G66553	unknown_protein	AT1G13760	unknown_protein	AT1G66790	unknown_protein
AT1G13670	unknown_protein	AT1G66580	senescence_associated_gene_24_(SAG24)	AT1G13770	ROOT_UV-B_SENSITIVE_3_(RUS3)	AT1G66852	Carbohydrate-binding_X8_domain_superfamily_protein
AT1G13680	PLC-like_phosphodiesterases_superfamily_protein	AT1G66790	unknown_protein	AT1G13780	F-box/RNI-like/FBD-like_domains-containing_protein	AT1G66855	Carbohydrate-binding_X8_domain_superfamily_protein
AT1G13690	ATPase_E1_(ATE1)	AT1G66852	Carbohydrate-binding_X8_domain_superfamily_protein	AT1G13790	XH/XS_domain-containing_protein	AT1G66870	Carbohydrate-binding_X8_domain_superfamily_protein
AT1G13700	6-phosphogluconolactonase_1_(PGL1)	AT1G66855	Carbohydrate-binding_X8_domain_superfamily_protein	AT1G13800	Tetratricopeptide_repeat_(TPR)-like_superfamily_protein	AT1G66880	Protein_kinase_superfamily_protein
AT1G13710	cytochrome_P450,_family_78,_subfamily_A,_polypeptide_5_(CYP78A5)	AT1G66870	Carbohydrate-binding_X8_domain_superfamily_protein	AT1G13810	Restriction_endonuclease,_type_II-like_superfamily_protein	AT1G67060	unknown_protein
AT1G13730	Nuclear_transport_factor_2_(NTF2)_family_protein_with_RNA_binding_(RRM-RBD-RNP_motifs)_domain	AT1G66880	Protein_kinase_superfamily_protein	AT1G13820	alpha/beta-Hydrolases_superfamily_protein	AT1G67090	ribulose_bisphosphate_carboxylase_small_chain_1A_(RBCS1A)
AT1G13740	ABI_five_binding_protein_2_(AFP2)	AT1G66900	alpha/beta-Hydrolases_superfamily_protein	AT1G13830	Carbohydrate-binding_X8_domain_superfamily_protein	AT1G67190	F-box/RNI-like_superfamily_protein
AT1G13750	Purple_acid_phosphatases_superfamily_protein	AT1G67060	unknown_protein	AT1G13860	QUASIMODO2_LIKE_1_(QUL1)	AT1G67230	LITTLE_NUCLEI1_(LINC1)
AT1G13755	Defensin-like_(DEFL)_family_protein	AT1G67090	ribulose_bisphosphate_carboxylase_small_chain_1A_(RBCS1A)	AT1G13870	Encodes_a_homolog_of_the_yeast_TOT4/KTI12_protein.__Yeast_TOT4/KTI12_associates_with_Elongator,_a_multisubunit_complex_that_binds_the_RNA_polymerase_II_transcription_elongation_complex._Ds_insertion_mutant_has_enlarged_shoot_apical_region,_4_to_6_long_slender_leaves_followed_by_spike-like_structures,_short_roots.	AT1G67265	ROTUNDIFOLIA_like_21_(RTFL21)
AT1G13760	unknown_protein	AT1G67148	unknown_protein	AT1G13890	soluble_N-ethylmaleimide-sensitive_factor_adaptor_protein_30_(SNAP30)	AT1G67325	Ran_BP2/NZF_zinc_finger-like_superfamily_protein
AT1G13770	ROOT_UV-B_SENSITIVE_3_(RUS3)	AT1G67265	ROTUNDIFOLIA_like_21_(RTFL21)	AT1G13900	Purple_acid_phosphatases_superfamily_protein	AT1G67360	Rubber_elongation_factor_protein_(REF)
AT1G13780	F-box/RNI-like/FBD-like_domains-containing_protein	AT1G67325	Ran_BP2/NZF_zinc_finger-like_superfamily_protein	AT1G13910	Leucine-rich_repeat_(LRR)_family_protein	AT1G67430	Ribosomal_protein_L22p/L17e_family_protein
AT1G13790	XH/XS_domain-containing_protein	AT1G67360	Rubber_elongation_factor_protein_(REF)	AT1G13920	Remorin_family_protein	AT1G67470	Protein_kinase_superfamily_protein
AT1G13800	Tetratricopeptide_repeat_(TPR)-like_superfamily_protein	AT1G67430	Ribosomal_protein_L22p/L17e_family_protein	AT1G13930	FUNCTIONS_IN:_molecular_function_unknown	AT1G67670	unknown_protein
AT1G13810	Restriction_endonuclease,_type_II-like_superfamily_protein	AT1G67470	Protein_kinase_superfamily_protein	AT1G13940	Plant_protein_of_unknown_function_(DUF863)	AT1G67740	photosystem_II_BY_(PSBY)
AT1G13820	alpha/beta-Hydrolases_superfamily_protein	AT1G67530	ARM_repeat_superfamily_protein	AT1G13950	eukaryotic_elongation_factor_5A-1_(ELF5A-1)	AT1G67775	CLAVATA3/ESR-RELATED_8_(CLE8)
AT1G13830	Carbohydrate-binding_X8_domain_superfamily_protein	AT1G67670	unknown_protein	AT1G13960	WRKY_DNA-binding_protein_4_(WRKY4)	AT1G67790	unknown_protein
AT1G13860	QUASIMODO2_LIKE_1_(QUL1)	AT1G67740	photosystem_II_BY_(PSBY)	AT1G13970	Protein_of_unknown_function_(DUF1336)	AT1G67850	Protein_of_unknown_function_(DUF707)
AT1G13870	Encodes_a_homolog_of_the_yeast_TOT4/KTI12_protein.__Yeast_TOT4/KTI12_associates_with_Elongator,_a_multisubunit_complex_that_binds_the_RNA_polymerase_II_transcription_elongation_complex._Ds_insertion_mutant_has_enlarged_shoot_apical_region,_4_to_6_long_slender_leaves_followed_by_spike-like_structures,_short_roots.	AT1G67775	CLAVATA3/ESR-RELATED_8_(CLE8)	AT1G13980	GNOM_(GN)	AT1G67870	glycine-rich_protein
AT1G13890	soluble_N-ethylmaleimide-sensitive_factor_adaptor_protein_30_(SNAP30)	AT1G67790	unknown_protein	AT1G13990	unknown_protein	AT1G67875	unknown_protein
AT1G13900	Purple_acid_phosphatases_superfamily_protein	AT1G67800	Copine_(Calcium-dependent_phospholipid-binding_protein)_family	AT1G14010	emp24/gp25L/p24_family/GOLD_family_protein	AT1G67880	beta-1,4-N-acetylglucosaminyltransferase_family_protein
AT1G13910	Leucine-rich_repeat_(LRR)_family_protein	AT1G67870	glycine-rich_protein	AT1G14020	O-fucosyltransferase_family_protein	AT1G67900	Phototropic-responsive_NPH3_family_protein
AT1G13920	Remorin_family_protein	AT1G67875	unknown_protein	AT1G14030	Rubisco_methyltransferase_family_protein	AT1G67920	unknown_protein
AT1G13930	FUNCTIONS_IN:_molecular_function_unknown	AT1G67880	beta-1,4-N-acetylglucosaminyltransferase_family_protein	AT1G14040	EXS_(ERD1/XPR1/SYG1)_family_protein	AT1G68040	S-adenosyl-L-methionine-dependent_methyltransferases_superfamily_protein
AT1G13940	Plant_protein_of_unknown_function_(DUF863)	AT1G67890	PAS_domain-containing_protein_tyrosine_kinase_family_protein	AT1G14048	GCK_domain-containing_protein	AT1G68230	Reticulon_family_protein
AT1G13950	eukaryotic_elongation_factor_5A-1_(ELF5A-1)	AT1G67970	heat_shock_transcription_factor__A8_(HSFA8)	AT1G14060	GCK_domain-containing_protein	AT1G68290	endonuclease_2_(ENDO_2)
AT1G13960	WRKY_DNA-binding_protein_4_(WRKY4)	AT1G68040	S-adenosyl-L-methionine-dependent_methyltransferases_superfamily_protein	AT1G14080	fucosyltransferase_6_(FUT6)	AT1G68370	ALTERED_RESPONSE_TO_GRAVITY_1_(ARG1)
AT1G13970	Protein_of_unknown_function_(DUF1336)	AT1G68210	pseudo-response_regulator_6_(APRR6)	AT1G14100	fucosyltransferase_8_(FUT8)	AT1G68410	Protein_phosphatase_2C_family_protein
AT1G13980	GNOM_(GN)	AT1G68290	endonuclease_2_(ENDO_2)	AT1G14120	2-oxoglutarate_(2OG)_and_Fe(II)-dependent_oxygenase_superfamily_protein	AT1G68440	unknown_protein
AT1G13990	unknown_protein	AT1G68410	Protein_phosphatase_2C_family_protein	AT1G14130	2-oxoglutarate_(2OG)_and_Fe(II)-dependent_oxygenase_superfamily_protein	AT1G68480	JAGGED_(JAG)
AT1G14010	emp24/gp25L/p24_family/GOLD_family_protein	AT1G68440	unknown_protein	AT1G14140	Mitochondrial_substrate_carrier_family_protein	AT1G68490	unknown_protein
AT1G14020	O-fucosyltransferase_family_protein	AT1G68490	unknown_protein	AT1G14150	PsbQ-like_2_(PQL2)	AT1G68550	Integrase-type_DNA-binding_superfamily_protein
AT1G14030	Rubisco_methyltransferase_family_protein	AT1G68580	agenet_domain-containing_protein_/_bromo-adjacent_homology_(BAH)_domain-containing_protein	AT1G14160	Uncharacterised_protein_family_(UPF0497)	AT1G68552	conserved_peptide_upstream_open_reading_frame_53_(CPuORF53)
AT1G14040	EXS_(ERD1/XPR1/SYG1)_family_protein	AT1G68660	Ribosomal_protein_L12/_ATP-dependent_Clp_protease_adaptor_protein_ClpS_family_protein	AT1G14170	RNA-binding_KH_domain-containing_protein	AT1G68580	agenet_domain-containing_protein_/_bromo-adjacent_homology_(BAH)_domain-containing_protein
AT1G14048	GCK_domain-containing_protein	AT1G68670	myb-like_transcription_factor_family_protein	AT1G14180	RING/U-box_superfamily_protein	AT1G68660	Ribosomal_protein_L12/_ATP-dependent_Clp_protease_adaptor_protein_ClpS_family_protein
AT1G14060	GCK_domain-containing_protein	AT1G68690	Protein_kinase_superfamily_protein	AT1G14185	Glucose-methanol-choline_(GMC)_oxidoreductase_family_protein	AT1G68670	myb-like_transcription_factor_family_protein
AT1G14080	fucosyltransferase_6_(FUT6)	AT1G68700	unknown_protein	AT1G14200	RING/U-box_superfamily_protein	AT1G68690	Protein_kinase_superfamily_protein
AT1G14100	fucosyltransferase_8_(FUT8)	AT1G68725	arabinogalactan_protein_19_(AGP19)	AT1G14205	Ribosomal_L18p/L5e_family_protein	AT1G68700	unknown_protein
AT1G14120	2-oxoglutarate_(2OG)_and_Fe(II)-dependent_oxygenase_superfamily_protein	AT1G68800	TCP_domain_protein_12_(TCP12)	AT1G14210	Ribonuclease_T2_family_protein	AT1G68725	arabinogalactan_protein_19_(AGP19)
AT1G14130	2-oxoglutarate_(2OG)_and_Fe(II)-dependent_oxygenase_superfamily_protein	AT1G68840	related_to_ABI3/VP1_2_(RAV2)	AT1G14220	Ribonuclease_T2_family_protein	AT1G68840	related_to_ABI3/VP1_2_(RAV2)
AT1G14140	Mitochondrial_substrate_carrier_family_protein	AT1G68850	Peroxidase_superfamily_protein	AT1G14225	unknown_protein	AT1G68845	unknown_protein
AT1G14150	PsbQ-like_2_(PQL2)	AT1G68905	Defensin-like_(DEFL)_family_protein	AT1G14230	GDA1/CD39_nucleoside_phosphatase_family_protein	AT1G68850	Peroxidase_superfamily_protein
AT1G14160	Uncharacterised_protein_family_(UPF0497)	AT1G68907	Defensin-like_(DEFL)_family_protein	AT1G14240	GDA1/CD39_nucleoside_phosphatase_family_protein	AT1G68862	unknown_protein
AT1G14180	RING/U-box_superfamily_protein	AT1G68910	WPP_domain-interacting_protein_2_(WIT2)	AT1G14250	GDA1/CD39_nucleoside_phosphatase_family_protein	AT1G68870	SOB_five-like_2_(SOFL2)
AT1G14185	Glucose-methanol-choline_(GMC)_oxidoreductase_family_protein	AT1G68935	unknown_protein	AT1G14260	RING/FYVE/PHD_zinc_finger_superfamily_protein	AT1G68905	Defensin-like_(DEFL)_family_protein
AT1G14190	Glucose-methanol-choline_(GMC)_oxidoreductase_family_protein	AT1G68940	Armadillo/beta-catenin-like_repeat_family_protein	AT1G14270	CAAX_amino_terminal_protease_family_protein	AT1G68907	Defensin-like_(DEFL)_family_protein
AT1G14200	RING/U-box_superfamily_protein	AT1G69060	Chaperone_DnaJ-domain_superfamily_protein	AT1G14280	phytochrome_kinase_substrate_2_(PKS2)	AT1G68910	WPP_domain-interacting_protein_2_(WIT2)
AT1G14205	Ribosomal_L18p/L5e_family_protein	AT1G69270	receptor-like_protein_kinase_1_(RPK1)	AT1G14290	sphingoid_base_hydroxylase_2_(SBH2)	AT1G68935	unknown_protein
AT1G14210	Ribonuclease_T2_family_protein	AT1G69280	unknown_protein	AT1G14300	ARM_repeat_superfamily_protein	AT1G68940	Armadillo/beta-catenin-like_repeat_family_protein
AT1G14220	Ribonuclease_T2_family_protein	AT1G69325	Remorin_family_protein	AT1G14310	Haloacid_dehalogenase-like_hydrolase_(HAD)_superfamily_protein	AT1G69280	unknown_protein
AT1G14225	unknown_protein	AT1G69350	Tetratricopeptide_repeat_(TPR)-like_superfamily_protein	AT1G14315	F-box_and_associated_interaction_domains-containing_protein	AT1G69325	Remorin_family_protein
AT1G14230	GDA1/CD39_nucleoside_phosphatase_family_protein	AT1G69526	S-adenosyl-L-methionine-dependent_methyltransferases_superfamily_protein	AT1G14340	RNA-binding_(RRM/RBD/RNP_motifs)_family_protein	AT1G69340	appr-1-p_processing_enzyme_family_protein
AT1G14240	GDA1/CD39_nucleoside_phosphatase_family_protein	AT1G69620	ribosomal_protein_L34_(RPL34)	AT1G14345	NAD(P)-linked_oxidoreductase_superfamily_protein	AT1G69350	Tetratricopeptide_repeat_(TPR)-like_superfamily_protein
AT1G14250	GDA1/CD39_nucleoside_phosphatase_family_protein	AT1G69640	sphingoid_base_hydroxylase_1_(SBH1)	AT1G14350	FOUR_LIPS_(FLP)	AT1G69526	S-adenosyl-L-methionine-dependent_methyltransferases_superfamily_protein
AT1G14260	RING/FYVE/PHD_zinc_finger_superfamily_protein	AT1G69740	HEMB1	AT1G14360	UDP-galactose_transporter_3_(UTR3)	AT1G69550	disease_resistance_protein_(TIR-NBS-LRR_class)
AT1G14270	CAAX_amino_terminal_protease_family_protein	AT1G69760	unknown_protein	AT1G14380	IQ-domain_28_(IQD28)	AT1G69620	ribosomal_protein_L34_(RPL34)
AT1G14280	phytochrome_kinase_substrate_2_(PKS2)	AT1G69790	Protein_kinase_superfamily_protein	AT1G14390	Leucine-rich_repeat_protein_kinase_family_protein	AT1G69640	sphingoid_base_hydroxylase_1_(SBH1)
AT1G14290	sphingoid_base_hydroxylase_2_(SBH2)	AT1G69800	Cystathionine_beta-synthase_(CBS)_protein	AT1G14410	WHIRLY_1_(WHY1)	AT1G69660	TRAF-like_family_protein
AT1G14300	ARM_repeat_superfamily_protein	AT1G69825	LOCATED_IN:_endomembrane_system	AT1G14420	AT59	AT1G69740	HEMB1
AT1G14310	Haloacid_dehalogenase-like_hydrolase_(HAD)_superfamily_protein	AT1G69828	Defensin-like_(DEFL)_family_protein	AT1G14430	glyoxal_oxidase-related_protein	AT1G69760	unknown_protein
AT1G14315	F-box_and_associated_interaction_domains-containing_protein	AT1G69840	SPFH/Band_7/PHB_domain-containing_membrane-associated_protein_family	AT1G14440	homeobox_protein_31_(HB31)	AT1G69825	LOCATED_IN:_endomembrane_system
AT1G14320	SUPPRESSOR_OF_ACAULIS_52_(SAC52)	AT1G69870	nitrate_transporter_1.7_(NRT1.7)	AT1G14450	NADH_dehydrogenase_(ubiquinone)s	AT1G69828	Defensin-like_(DEFL)_family_protein
AT1G14340	RNA-binding_(RRM/RBD/RNP_motifs)_family_protein	AT1G69890	CONTAINS_InterPro_DOMAIN/s:_Protein_of_unknown_function_DUF569_(InterPro:IPR007679),_Actin_cross-linking_(InterPro:IPR008999)	AT1G14455	unknown_protein	AT1G69840	SPFH/Band_7/PHB_domain-containing_membrane-associated_protein_family
AT1G14345	NAD(P)-linked_oxidoreductase_superfamily_protein	AT1G69900	Actin_cross-linking_protein	AT1G14460	AAA-type_ATPase_family_protein	AT1G69935	SHORT_HYPOCOTYL_IN_WHITE_LIGHT1_(SHW1)
AT1G14350	FOUR_LIPS_(FLP)	AT1G69935	SHORT_HYPOCOTYL_IN_WHITE_LIGHT1_(SHW1)	AT1G14470	Pentatricopeptide_repeat_(PPR)_superfamily_protein	AT1G69940	PPME1
AT1G14360	UDP-galactose_transporter_3_(UTR3)	AT1G69940	PPME1	AT1G14490	Predicted_AT-hook_DNA-binding_family_protein	AT1G69960	serine/threonine_protein_phosphatase_2A_(PP2A)
AT1G14380	IQ-domain_28_(IQD28)	AT1G69960	serine/threonine_protein_phosphatase_2A_(PP2A)	AT1G14500	Ankyrin_repeat_family_protein	AT1G69980	unknown_protein
AT1G14390	Leucine-rich_repeat_protein_kinase_family_protein	AT1G70030	Paired_amphipathic_helix_(PAH2)_superfamily_protein	AT1G14510	alfin-like_7_(AL7)	AT1G70060	SIN3-like_4_(SNL4)
AT1G14410	WHIRLY_1_(WHY1)	AT1G70060	SIN3-like_4_(SNL4)	AT1G14520	myo-inositol_oxygenase_1_(MIOX1)	AT1G70090	glucosyl_transferase_family_8_(LGT8)
AT1G14420	AT59	AT1G70090	glucosyl_transferase_family_8_(LGT8)	AT1G14530	TOM_THREE_HOMOLOG_1_(THH1)	AT1G70100	unknown_protein
AT1G14430	glyoxal_oxidase-related_protein	AT1G70100	unknown_protein	AT1G14540	Peroxidase_superfamily_protein	AT1G70160	unknown_protein
AT1G14440	homeobox_protein_31_(HB31)	AT1G70160	unknown_protein	AT1G14549	unknown_protein	AT1G70290	trehalose-6-phosphatase_synthase_S8_(TPS8)
AT1G14450	NADH_dehydrogenase_(ubiquinone)s	AT1G70180	Sterile_alpha_motif_(SAM)_domain-containing_protein	AT1G14550	Peroxidase_superfamily_protein	AT1G70320	ubiquitin-protein_ligase_2_(UPL2)
AT1G14455	unknown_protein	AT1G70290	trehalose-6-phosphatase_synthase_S8_(TPS8)	AT1G14560	Mitochondrial_substrate_carrier_family_protein	AT1G70410	beta_carbonic_anhydrase_4_(BCA4)
AT1G14460	AAA-type_ATPase_family_protein	AT1G70320	ubiquitin-protein_ligase_2_(UPL2)	AT1G14570	UBX_domain-containing_protein	AT1G70520	cysteine-rich_RLK_(RECEPTOR-like_protein_kinase)_2_(CRK2)
AT1G14470	Pentatricopeptide_repeat_(PPR)_superfamily_protein	AT1G70370	polygalacturonase_2_(PG2)	AT1G14580	C2H2-like_zinc_finger_protein	AT1G70590	F-box_family_protein
AT1G14490	Predicted_AT-hook_DNA-binding_family_protein	AT1G70410	beta_carbonic_anhydrase_4_(BCA4)	AT1G14590	Nucleotide-diphospho-sugar_transferase_family_protein	AT1G70600	Ribosomal_protein_L18e/L15_superfamily_protein
AT1G14500	Ankyrin_repeat_family_protein	AT1G70590	F-box_family_protein	AT1G14610	TWIN_2_(TWN2)	AT1G70700	TIFY7
AT1G14510	alfin-like_7_(AL7)	AT1G70600	Ribosomal_protein_L18e/L15_superfamily_protein	AT1G14620	DECOY_(DECOY)	AT1G70740	Protein_kinase_superfamily_protein
AT1G14520	myo-inositol_oxygenase_1_(MIOX1)	AT1G70700	TIFY7	AT1G14640	SWAP_(Suppressor-of-White-APricot)/surp_domain-containing_protein	AT1G70770	Protein_of_unknown_function_DUF2359,_transmembrane
AT1G14530	TOM_THREE_HOMOLOG_1_(THH1)	AT1G70740	Protein_kinase_superfamily_protein	AT1G14642	unknown_protein	AT1G70780	unknown_protein
AT1G14540	Peroxidase_superfamily_protein	AT1G70770	Protein_of_unknown_function_DUF2359,_transmembrane	AT1G14650	SWAP_(Suppressor-of-White-APricot)/surp_domain-containing_protein_/_ubiquitin_family_protein	AT1G70782	conserved_peptide_upstream_open_reading_frame_28_(CPuORF28)
AT1G14549	unknown_protein	AT1G70780	unknown_protein	AT1G14660	Na+/H+_exchanger_8_(NHX8)	AT1G70920	homeobox-leucine_zipper_protein_18_(HB18)
AT1G14550	Peroxidase_superfamily_protein	AT1G70782	conserved_peptide_upstream_open_reading_frame_28_(CPuORF28)	AT1G14680	unknown_protein	AT1G70944	unknown_protein
AT1G14560	Mitochondrial_substrate_carrier_family_protein	AT1G70790	Calcium-dependent_lipid-binding_(CaLB_domain)_family_protein	AT1G14686	ENTH/ANTH/VHS_superfamily_protein	AT1G70960	F-box_and_associated_interaction_domains-containing_protein
AT1G14570	UBX_domain-containing_protein	AT1G70920	homeobox-leucine_zipper_protein_18_(HB18)	AT1G14687	homeobox_protein_32_(HB32)	AT1G71010	FORMS_APLOID_AND_BINUCLEATE_CELLS_1C_(FAB1C)
AT1G14580	C2H2-like_zinc_finger_protein	AT1G70944	unknown_protein	AT1G14688	FUNCTIONS_IN:_molecular_function_unknown	AT1G71040	Low_Phosphate_Root2_(LPR2)
AT1G14590	Nucleotide-diphospho-sugar_transferase_family_protein	AT1G70960	F-box_and_associated_interaction_domains-containing_protein	AT1G14690	microtubule-associated_protein_65-7_(MAP65-7)	AT1G71120	GDSL-motif_lipase/hydrolase_6_(GLIP6)
AT1G14600	Homeodomain-like_superfamily_protein	AT1G71010	FORMS_APLOID_AND_BINUCLEATE_CELLS_1C_(FAB1C)	AT1G14700	purple_acid_phosphatase_3_(PAP3)	AT1G71320	F-box_family_protein
AT1G14610	TWIN_2_(TWN2)	AT1G71040	Low_Phosphate_Root2_(LPR2)	AT1G14710	hydroxyproline-rich_glycoprotein_family_protein	AT1G71330	non-intrinsic_ABC_protein_5_(NAP5)
AT1G14620	DECOY_(DECOY)	AT1G71120	GDSL-motif_lipase/hydrolase_6_(GLIP6)	AT1G14720	xyloglucan_endotransglucosylase/hydrolase_28_(XTH28)	AT1G71697	choline_kinase_1_(CK1)
AT1G14630	unknown_protein	AT1G71310	cobalt_ion_binding	AT1G14730	Cytochrome_b561/ferric_reductase_transmembrane_protein_family	AT1G71710	DNAse_I-like_superfamily_protein
AT1G14640	SWAP_(Suppressor-of-White-APricot)/surp_domain-containing_protein	AT1G71320	F-box_family_protein	AT1G14750	SOLO_DANCERS_(SDS)	AT1G71820	SEC6
AT1G14642	unknown_protein	AT1G71330	non-intrinsic_ABC_protein_5_(NAP5)	AT1G14755	S_locus-related_glycoprotein_1_(SLR1)_binding_pollen_coat_protein_family	AT1G71860	protein_tyrosine_phosphatase_1_(PTP1)
AT1G14650	SWAP_(Suppressor-of-White-APricot)/surp_domain-containing_protein_/_ubiquitin_family_protein	AT1G71450	Integrase-type_DNA-binding_superfamily_protein	AT1G14760	KNOX_Arabidopsis_thaliana_meinox_(KNATM)	AT1G71920	HISTIDINE_BIOSYNTHESIS_6B_(HISN6B)
AT1G14660	Na+/H+_exchanger_8_(NHX8)	AT1G71697	choline_kinase_1_(CK1)	AT1G14770	RING/FYVE/PHD_zinc_finger_superfamily_protein	AT1G71930	vascular_related_NAC-domain_protein_7_(VND7)
AT1G14680	unknown_protein	AT1G71710	DNAse_I-like_superfamily_protein	AT1G14780	MAC/Perforin_domain-containing_protein	AT1G71950	Proteinase_inhibitor,_propeptide
AT1G14686	ENTH/ANTH/VHS_superfamily_protein	AT1G71820	SEC6	AT1G14790	RNA-dependent_RNA_polymerase_1_(RDR1)	AT1G72050	transcription_factor_IIIA_(TFIIIA)
AT1G14687	homeobox_protein_32_(HB32)	AT1G71866	LOCATED_IN:_endomembrane_system	AT1G14810	semialdehyde_dehydrogenase_family_protein	AT1G72080	unknown_protein
AT1G14688	FUNCTIONS_IN:_molecular_function_unknown	AT1G71900	Protein_of_unknown_function_(DUF803)	AT1G14820	Sec14p-like_phosphatidylinositol_transfer_family_protein	AT1G72150	PATELLIN_1_(PATL1)
AT1G14690	microtubule-associated_protein_65-7_(MAP65-7)	AT1G71920	HISTIDINE_BIOSYNTHESIS_6B_(HISN6B)	AT1G14840	microtubule-associated_proteins_70-4_(MAP70-4)	AT1G72180	Leucine-rich_receptor-like_protein_kinase_family_protein
AT1G14710	hydroxyproline-rich_glycoprotein_family_protein	AT1G71930	vascular_related_NAC-domain_protein_7_(VND7)	AT1G14850	nucleoporin_155_(NUP155)	AT1G72320	pumilio_23_(PUM23)
AT1G14720	xyloglucan_endotransglucosylase/hydrolase_28_(XTH28)	AT1G71950	Proteinase_inhibitor,_propeptide	AT1G14860	nudix_hydrolase_homolog_18_(NUDT18)	AT1G72370	40s_ribosomal_protein_SA_(P40)
AT1G14730	Cytochrome_b561/ferric_reductase_transmembrane_protein_family	AT1G72050	transcription_factor_IIIA_(TFIIIA)	AT1G14870	PLANT_CADMIUM_RESISTANCE_2_(PCR2)	AT1G72390	CONTAINS_InterPro_DOMAIN/s:_Spt20_family_(InterPro:IPR021950)
AT1G14750	SOLO_DANCERS_(SDS)	AT1G72150	PATELLIN_1_(PATL1)	AT1G14880	PLANT_CADMIUM_RESISTANCE_1_(PCR1)	AT1G72416	Chaperone_DnaJ-domain_superfamily_protein
AT1G14755	S_locus-related_glycoprotein_1_(SLR1)_binding_pollen_coat_protein_family	AT1G72180	Leucine-rich_receptor-like_protein_kinase_family_protein	AT1G14890	Plant_invertase/pectin_methylesterase_inhibitor_superfamily_protein	AT1G72420	NADH:ubiquinone_oxidoreductase_intermediate-associated_protein_30
AT1G14760	KNOX_Arabidopsis_thaliana_meinox_(KNATM)	AT1G72280	endoplasmic_reticulum_oxidoreductins_1_(ERO1)	AT1G14900	high_mobility_group_A_(HMGA)	AT1G72430	SAUR-like_auxin-responsive_protein_family_
AT1G14770	RING/FYVE/PHD_zinc_finger_superfamily_protein	AT1G72320	pumilio_23_(PUM23)	AT1G14910	ENTH/ANTH/VHS_superfamily_protein	AT1G72450	jasmonate-zim-domain_protein_6_(JAZ6)
AT1G14780	MAC/Perforin_domain-containing_protein	AT1G72416	Chaperone_DnaJ-domain_superfamily_protein	AT1G14920	GIBBERELLIC_ACID_INSENSITIVE_(GAI)	AT1G72510	Protein_of_unknown_function_(DUF1677)
AT1G14790	RNA-dependent_RNA_polymerase_1_(RDR1)	AT1G72420	NADH:ubiquinone_oxidoreductase_intermediate-associated_protein_30	AT1G14930	Polyketide_cyclase/dehydrase_and_lipid_transport_superfamily_protein	AT1G72520	PLAT/LH2_domain-containing_lipoxygenase_family_protein
AT1G14810	semialdehyde_dehydrogenase_family_protein	AT1G72450	jasmonate-zim-domain_protein_6_(JAZ6)	AT1G14940	Polyketide_cyclase/dehydrase_and_lipid_transport_superfamily_protein	AT1G72540	Protein_kinase_superfamily_protein
AT1G14820	Sec14p-like_phosphatidylinositol_transfer_family_protein	AT1G72510	Protein_of_unknown_function_(DUF1677)	AT1G14950	Polyketide_cyclase/dehydrase_and_lipid_transport_superfamily_protein	AT1G72610	germin-like_protein_1_(GER1)
AT1G14840	microtubule-associated_proteins_70-4_(MAP70-4)	AT1G72520	PLAT/LH2_domain-containing_lipoxygenase_family_protein	AT1G14960	Polyketide_cyclase/dehydrase_and_lipid_transport_superfamily_protein	AT1G72650	TRF-like_6_(TRFL6)
AT1G14850	nucleoporin_155_(NUP155)	AT1G72540	Protein_kinase_superfamily_protein	AT1G14970	O-fucosyltransferase_family_protein	AT1G72710	casein_kinase_1-like_protein_2_(CKL2)
AT1G14860	nudix_hydrolase_homolog_18_(NUDT18)	AT1G72610	germin-like_protein_1_(GER1)	AT1G14980	chaperonin_10_(CPN10)	AT1G72730	DEA(D/H)-box_RNA_helicase_family_protein
AT1G14880	PLANT_CADMIUM_RESISTANCE_1_(PCR1)	AT1G72650	TRF-like_6_(TRFL6)	AT1G14990	unknown_protein	AT1G72750	translocase_inner_membrane_subunit_23-2_(TIM23-2)
AT1G14890	Plant_invertase/pectin_methylesterase_inhibitor_superfamily_protein	AT1G72660	P-loop_containing_nucleoside_triphosphate_hydrolases_superfamily_protein	AT1G15000	serine_carboxypeptidase-like_50_(scpl50)	AT1G72760	Protein_kinase_superfamily_protein
AT1G14900	high_mobility_group_A_(HMGA)	AT1G72700	ATPase_E1-E2_type_family_protein_/_haloacid_dehalogenase-like_hydrolase_family_protein	AT1G15010	unknown_protein	AT1G72770	_Protein_Phosphatase_2C
AT1G14910	ENTH/ANTH/VHS_superfamily_protein	AT1G72710	casein_kinase_1-like_protein_2_(CKL2)	AT1G15020	quiescin-sulfhydryl_oxidase_1_(QSOX1)	AT1G72840	Disease_resistance_protein_(TIR-NBS-LRR_class)
AT1G14920	GIBBERELLIC_ACID_INSENSITIVE_(GAI)	AT1G72730	DEA(D/H)-box_RNA_helicase_family_protein	AT1G15040	Class_I_glutamine_amidotransferase-like_superfamily_protein	AT1G72850	Disease_resistance_protein_(TIR-NBS_class)
AT1G14930	Polyketide_cyclase/dehydrase_and_lipid_transport_superfamily_protein	AT1G72740	Homeodomain-like/winged-helix_DNA-binding_family_protein	AT1G15045	LOCATED_IN:_endomembrane_system	AT1G72960	Root_hair_defective_3_GTP-binding_protein_(RHD3)
AT1G14940	Polyketide_cyclase/dehydrase_and_lipid_transport_superfamily_protein	AT1G72750	translocase_inner_membrane_subunit_23-2_(TIM23-2)	AT1G15050	indole-3-acetic_acid_inducible_34_(IAA34)	AT1G73030	_CHMP1B/AT1G17730.__CHMP1A_and_B_mediate_multivesicular_body_sorting_of_auxin_carriers_and_are_required_for_plant_development.__ESCRT:_Endosomal_Sorting_Complexes_Required_For_Transport_machinery
AT1G14950	Polyketide_cyclase/dehydrase_and_lipid_transport_superfamily_protein	AT1G72880	Survival_protein_SurE-like_phosphatase/nucleotidase	AT1G15060	Uncharacterised_conserved_protein_UCP031088,_alpha/beta_hydrolase	AT1G73040	Mannose-binding_lectin_superfamily_protein
AT1G14960	Polyketide_cyclase/dehydrase_and_lipid_transport_superfamily_protein	AT1G72930	toll/interleukin-1_receptor-like_(TIR)	AT1G15080	lipid_phosphate_phosphatase_2_(LPP2)	AT1G73066	Leucine-rich_repeat_family_protein
AT1G14970	O-fucosyltransferase_family_protein	AT1G72960	Root_hair_defective_3_GTP-binding_protein_(RHD3)	AT1G15100	RING-H2_finger_A2A_(RHA2A)	AT1G73080	PEP1_receptor_1_(PEPR1)
AT1G14980	chaperonin_10_(CPN10)	AT1G73020	unknown_protein	AT1G15110	phosphatidyl_serine_synthase_family_protein	AT1G73090	unknown_protein
AT1G14990	unknown_protein	AT1G73030	_CHMP1B/AT1G17730.__CHMP1A_and_B_mediate_multivesicular_body_sorting_of_auxin_carriers_and_are_required_for_plant_development.__ESCRT:_Endosomal_Sorting_Complexes_Required_For_Transport_machinery	AT1G15125	S-adenosyl-L-methionine-dependent_methyltransferases_superfamily_protein	AT1G73200	Putative_integral_membrane_protein_conserved_region_(DUF2404)
AT1G15000	serine_carboxypeptidase-like_50_(scpl50)	AT1G73040	Mannose-binding_lectin_superfamily_protein	AT1G15130	Endosomal_targeting_BRO1-like_domain-containing_protein	AT1G73230	Nascent_polypeptide-associated_complex_NAC
AT1G15020	quiescin-sulfhydryl_oxidase_1_(QSOX1)	AT1G73066	Leucine-rich_repeat_family_protein	AT1G15140	FAD/NAD(P)-binding_oxidoreductase	AT1G73310	serine_carboxypeptidase-like_4_(scpl4)
AT1G15030	Protein_of_unknown_function_(DUF789)	AT1G73080	PEP1_receptor_1_(PEPR1)	AT1G15150	MATE_efflux_family_protein	AT1G73350	unknown_protein
AT1G15040	Class_I_glutamine_amidotransferase-like_superfamily_protein	AT1G73090	unknown_protein	AT1G15165	RING/FYVE/PHD_zinc_finger_superfamily_protein	AT1G73460	Protein_kinase_superfamily_protein
AT1G15045	LOCATED_IN:_endomembrane_system	AT1G73100	SU(VAR)3-9_homolog_3_(SUVH3)	AT1G15170	MATE_efflux_family_protein	AT1G73500	MAP_kinase_kinase_9_(MKK9)
AT1G15050	indole-3-acetic_acid_inducible_34_(IAA34)	AT1G73200	Putative_integral_membrane_protein_conserved_region_(DUF2404)	AT1G15180	MATE_efflux_family_protein	AT1G73530	RNA-binding_(RRM/RBD/RNP_motifs)_family_protein
AT1G15060	Uncharacterised_conserved_protein_UCP031088,_alpha/beta_hydrolase	AT1G73230	Nascent_polypeptide-associated_complex_NAC	AT1G15190	Fasciclin-like_arabinogalactan_family_protein	AT1G73540	nudix_hydrolase_homolog_21_(NUDT21)
AT1G15080	lipid_phosphate_phosphatase_2_(LPP2)	AT1G73310	serine_carboxypeptidase-like_4_(scpl4)	AT1G15200	protein-protein_interaction_regulator_family_protein	AT1G73600	S-adenosyl-L-methionine-dependent_methyltransferases_superfamily_protein
AT1G15100	RING-H2_finger_A2A_(RHA2A)	AT1G73350	unknown_protein	AT1G15210	pleiotropic_drug_resistance_7_(PDR7)	AT1G73603	low-molecular-weight_cysteine-rich_64_(LCR64)
AT1G15110	phosphatidyl_serine_synthase_family_protein	AT1G73500	MAP_kinase_kinase_9_(MKK9)	AT1G15215	BEST_Arabidopsis_thaliana_protein_match_is:_sequence-specific_DNA_binding_transcription_factors	AT1G73607	low-molecular-weight_cysteine-rich_65_(LCR65)
AT1G15125	S-adenosyl-L-methionine-dependent_methyltransferases_superfamily_protein	AT1G73530	RNA-binding_(RRM/RBD/RNP_motifs)_family_protein	AT1G15220	CCMH	AT1G73630	EF_hand_calcium-binding_protein_family
AT1G15130	Endosomal_targeting_BRO1-like_domain-containing_protein	AT1G73540	nudix_hydrolase_homolog_21_(NUDT21)	AT1G15230	unknown_protein	AT1G73730	ETHYLENE-INSENSITIVE3-like_3_(EIL3)
AT1G15140	FAD/NAD(P)-binding_oxidoreductase	AT1G73550	Bifunctional_inhibitor/lipid-transfer_protein/seed_storage_2S_albumin_superfamily_protein	AT1G15240	Sorting_nexin,_C-terminal	AT1G73805	Calmodulin_binding_protein-like
AT1G15150	MATE_efflux_family_protein	AT1G73600	S-adenosyl-L-methionine-dependent_methyltransferases_superfamily_protein	AT1G15250	Zinc-binding_ribosomal_protein_family_protein	AT1G73840	ENHANCED_SILENCING_PHENOTYPE_1_(ESP1)
AT1G15165	RING/FYVE/PHD_zinc_finger_superfamily_protein	AT1G73603	low-molecular-weight_cysteine-rich_64_(LCR64)	AT1G15260	unknown_protein	AT1G73890	Bifunctional_inhibitor/lipid-transfer_protein/seed_storage_2S_albumin_superfamily_protein
AT1G15170	MATE_efflux_family_protein	AT1G73607	low-molecular-weight_cysteine-rich_65_(LCR65)	AT1G15270	Translation_machinery_associated_TMA7	AT1G74045	tetraspanin_17_(TET17)
AT1G15180	MATE_efflux_family_protein	AT1G73630	EF_hand_calcium-binding_protein_family	AT1G15280	CASC3/Barentsz_eIF4AIII_binding	AT1G74050	Ribosomal_protein_L6_family_protein
AT1G15190	Fasciclin-like_arabinogalactan_family_protein	AT1G73730	ETHYLENE-INSENSITIVE3-like_3_(EIL3)	AT1G15290	Tetratricopeptide_repeat_(TPR)-like_superfamily_protein	AT1G74055	unknown_protein
AT1G15200	protein-protein_interaction_regulator_family_protein	AT1G73805	Calmodulin_binding_protein-like	AT1G15310	signal_recognition_particle_54_kDa_subunit_(ATHSRP54A)	AT1G74100	sulfotransferase_16_(SOT16)
AT1G15210	pleiotropic_drug_resistance_7_(PDR7)	AT1G73840	ENHANCED_SILENCING_PHENOTYPE_1_(ESP1)	AT1G15320	unknown_protein	AT1G74180	receptor_like_protein_14_(RLP14)
AT1G15215	BEST_Arabidopsis_thaliana_protein_match_is:_sequence-specific_DNA_binding_transcription_factors	AT1G73890	Bifunctional_inhibitor/lipid-transfer_protein/seed_storage_2S_albumin_superfamily_protein	AT1G15330	Cystathionine_beta-synthase_(CBS)_protein	AT1G74200	receptor_like_protein_16_(RLP16)
AT1G15220	CCMH	AT1G74000	strictosidine_synthase_3_(SS3)	AT1G15350	unknown_protein	AT1G74330	Protein_kinase_superfamily_protein
AT1G15230	unknown_protein	AT1G74050	Ribosomal_protein_L6_family_protein	AT1G15360	SHINE_1_(SHN1)	AT1G74370	RING/U-box_superfamily_protein
AT1G15240	Sorting_nexin,_C-terminal	AT1G74180	receptor_like_protein_14_(RLP14)	AT1G15380	Lactoylglutathione_lyase_/_glyoxalase_I_family_protein	AT1G74380	xyloglucan_xylosyltransferase_5_(XXT5)
AT1G15250	Zinc-binding_ribosomal_protein_family_protein	AT1G74230	glycine-rich_RNA-binding_protein_5_(GR-RBP5)	AT1G15385	unknown_protein	AT1G74430	myb_domain_protein_95_(MYB95)
AT1G15260	unknown_protein	AT1G74330	Protein_kinase_superfamily_protein	AT1G15390	peptide_deformylase_1A_(PDF1A)	AT1G74440	Protein_of_unknown_function_(DUF962)
AT1G15270	Translation_machinery_associated_TMA7	AT1G74340	dolichol_phosphate-mannose_biosynthesis_regulatory_protein-related	AT1G15400	unknown_protein	AT1G74448	unknown_protein
AT1G15280	CASC3/Barentsz_eIF4AIII_binding	AT1G74350	Intron_maturase,_type_II_family_protein	AT1G15410	aspartate-glutamate_racemase_family	AT1G74450	FUNCTIONS_IN:_molecular_function_unknown
AT1G15290	Tetratricopeptide_repeat_(TPR)-like_superfamily_protein	AT1G74360	Leucine-rich_repeat_protein_kinase_family_protein	AT1G15420	CONTAINS_InterPro_DOMAIN/s:_Small-subunit_processome,_Utp12_(InterPro:IPR007148)	AT1G74470	Pyridine_nucleotide-disulphide_oxidoreductase_family_protein
AT1G15310	signal_recognition_particle_54_kDa_subunit_(ATHSRP54A)	AT1G74370	RING/U-box_superfamily_protein	AT1G15440	periodic_tryptophan_protein_2_(PWP2)	AT1G74480	RWP-RK_domain-containing_protein
AT1G15320	unknown_protein	AT1G74380	xyloglucan_xylosyltransferase_5_(XXT5)	AT1G15460	REQUIRES_HIGH_BORON_4_(BOR4)	AT1G74540	cytochrome_P450,_family_98,_subfamily_A,_polypeptide_8_(CYP98A8)
AT1G15330	Cystathionine_beta-synthase_(CBS)_protein	AT1G74430	myb_domain_protein_95_(MYB95)	AT1G15470	Transducin/WD40_repeat-like_superfamily_protein	AT1G74590	glutathione_S-transferase_TAU_10_(GSTU10)
AT1G15350	unknown_protein	AT1G74440	Protein_of_unknown_function_(DUF962)	AT1G15480	Tetratricopeptide_repeat_(TPR)-like_superfamily_protein	AT1G74750	Pentatricopeptide_repeat_(PPR)_superfamily_protein
AT1G15360	SHINE_1_(SHN1)	AT1G74448	unknown_protein	AT1G15490	alpha/beta-Hydrolases_superfamily_protein	AT1G74790	catalytics
AT1G15380	Lactoylglutathione_lyase_/_glyoxalase_I_family_protein	AT1G74450	FUNCTIONS_IN:_molecular_function_unknown	AT1G15500	ATNTT2	AT1G74950	TIFY10B
AT1G15385	unknown_protein	AT1G74540	cytochrome_P450,_family_98,_subfamily_A,_polypeptide_8_(CYP98A8)	AT1G15510	EARLY_CHLOROPLAST_BIOGENESIS2_(ECB2)	AT1G75020	lysophosphatidyl_acyltransferase_4_(LPAT4)
AT1G15390	peptide_deformylase_1A_(PDF1A)	AT1G74590	glutathione_S-transferase_TAU_10_(GSTU10)	AT1G15520	pleiotropic_drug_resistance_12_(PDR12)	AT1G75120	REDUCED_RESIDUAL_ARABINOSE_1_(RRA1)
AT1G15400	unknown_protein	AT1G74670	Gibberellin-regulated_family_protein	AT1G15530	Concanavalin_A-like_lectin_protein_kinase_family_protein	AT1G75220	Major_facilitator_superfamily_protein
AT1G15410	aspartate-glutamate_racemase_family	AT1G74690	IQ-domain_31_(IQD31)	AT1G15540	2-oxoglutarate_(2OG)_and_Fe(II)-dependent_oxygenase_superfamily_protein	AT1G75230	DNA_glycosylase_superfamily_protein
AT1G15420	CONTAINS_InterPro_DOMAIN/s:_Small-subunit_processome,_Utp12_(InterPro:IPR007148)	AT1G74750	Pentatricopeptide_repeat_(PPR)_superfamily_protein	AT1G15550	-808)_resulted_in_loss_of_GA-negative_feedback_(this_sequence,_which_contains_a_43-bp_sequence_GNFEI,_was_shown_to_be_sufficient_for_GA-negative_feedback).	AT1G75300	NmrA-like_negative_transcriptional_regulator_family_protein
AT1G15440	periodic_tryptophan_protein_2_(PWP2)	AT1G74790	catalytics	AT1G15570	A2-type_cyclin._Negatively__regulates_endocycles_and_acts_as_a_key_regulator_of_ploidy_levels_in__Arabidopsis_endoreduplication._Interacts_physically_with_CDKA	AT1G75310	auxin-like_1_protein_(AUL1)
AT1G15460	REQUIRES_HIGH_BORON_4_(BOR4)	AT1G74930	ORA47	AT1G15580	indole-3-acetic_acid_inducible_5_(IAA5)	AT1G75510	Transcription_initiation_factor_IIF,_beta_subunit
AT1G15470	Transducin/WD40_repeat-like_superfamily_protein	AT1G74950	TIFY10B	AT1G15590	BEST_Arabidopsis_thaliana_protein_match_is:_RING/U-box_superfamily_protein_(TAIR:AT1G80400.1)	AT1G75560	zinc_knuckle_(CCHC-type)_family_protein
AT1G15480	Tetratricopeptide_repeat_(TPR)-like_superfamily_protein	AT1G75020	lysophosphatidyl_acyltransferase_4_(LPAT4)	AT1G15600	unknown_protein	AT1G75660	5'-3'_exoribonuclease_3_(XRN3)
AT1G15490	alpha/beta-Hydrolases_superfamily_protein	AT1G75120	REDUCED_RESIDUAL_ARABINOSE_1_(RRA1)	AT1G15610	unknown_protein	AT1G75800	Pathogenesis-related_thaumatin_superfamily_protein
AT1G15500	ATNTT2	AT1G75220	Major_facilitator_superfamily_protein	AT1G15620	unknown_protein	AT1G75840	_localized_to_the_plasma_membrane_of_tips_of_root_hairs
AT1G15510	EARLY_CHLOROPLAST_BIOGENESIS2_(ECB2)	AT1G75230	DNA_glycosylase_superfamily_protein	AT1G15630	unknown_protein	AT1G75860	unknown_protein
AT1G15520	pleiotropic_drug_resistance_12_(PDR12)	AT1G75300	NmrA-like_negative_transcriptional_regulator_family_protein	AT1G15640	unknown_protein	AT1G75950	S_phase_kinase-associated_protein_1_(SKP1)
AT1G15530	Concanavalin_A-like_lectin_protein_kinase_family_protein	AT1G75310	auxin-like_1_protein_(AUL1)	AT1G15660	centromere_protein_C_(CENP-C)	AT1G76010	Alba_DNA/RNA-binding_protein
AT1G15540	2-oxoglutarate_(2OG)_and_Fe(II)-dependent_oxygenase_superfamily_protein	AT1G75660	5'-3'_exoribonuclease_3_(XRN3)	AT1G15670	Galactose_oxidase/kelch_repeat_superfamily_protein	AT1G76070	unknown_protein
AT1G15550	-808)_resulted_in_loss_of_GA-negative_feedback_(this_sequence,_which_contains_a_43-bp_sequence_GNFEI,_was_shown_to_be_sufficient_for_GA-negative_feedback).	AT1G75800	Pathogenesis-related_thaumatin_superfamily_protein	AT1G15680	F-box_family_protein	AT1G76080	chloroplastic_drought-induced_stress_protein_of_32_kD_(CDSP32)
AT1G15570	A2-type_cyclin._Negatively__regulates_endocycles_and_acts_as_a_key_regulator_of_ploidy_levels_in__Arabidopsis_endoreduplication._Interacts_physically_with_CDKA	AT1G75840	_localized_to_the_plasma_membrane_of_tips_of_root_hairs	AT1G15690	_EC_3.6.1.1)_located_in_the_vacuolar_membrane._Expression_is_found_in_all_tissues_examined,_including_meristems_and_floral_organ_primordium._Expression_is_particularly_enhanced_in_pollen,_and_is_repressed_by_light._Over_expression_and_loss_of_function_phenotypes_suggest_AVP1_is_involved_in_regulation_of_apoplastic_pH_and_auxin_transport._The_effect_on_auxin_transport_likely_involves_effects_of_ex…	AT1G76150	enoyl-CoA_hydratase_2_(ECH2)
AT1G15580	indole-3-acetic_acid_inducible_5_(IAA5)	AT1G75860	unknown_protein	AT1G15700	ATPC2	AT1G76160	SKU5_similar_5_(sks5)
AT1G15590	BEST_Arabidopsis_thaliana_protein_match_is:_RING/U-box_superfamily_protein_(TAIR:AT1G80400.1)	AT1G75940	ATA27	AT1G15710	prephenate_dehydrogenase_family_protein	AT1G76180	EARLY_RESPONSE_TO_DEHYDRATION_14_(ERD14)
AT1G15600	unknown_protein	AT1G76150	enoyl-CoA_hydratase_2_(ECH2)	AT1G15720	TRF-like_5_(TRFL5)	AT1G76200	unknown_protein
AT1G15610	unknown_protein	AT1G76160	SKU5_similar_5_(sks5)	AT1G15730	Cobalamin_biosynthesis_CobW-like_protein	AT1G76340	golgi_nucleotide_sugar_transporter_3_(GONST3)
AT1G15620	unknown_protein	AT1G76180	EARLY_RESPONSE_TO_DEHYDRATION_14_(ERD14)	AT1G15740	Leucine-rich_repeat_family_protein	AT1G76350	Plant_regulator_RWP-RK_family_protein
AT1G15630	unknown_protein	AT1G76200	unknown_protein	AT1G15750	TOPLESS_(TPL)	AT1G76360	Protein_kinase_superfamily_protein
AT1G15640	unknown_protein	AT1G76340	golgi_nucleotide_sugar_transporter_3_(GONST3)	AT1G15760	Sterile_alpha_motif_(SAM)_domain-containing_protein	AT1G76390	ARM_repeat_superfamily_protein
AT1G15660	centromere_protein_C_(CENP-C)	AT1G76350	Plant_regulator_RWP-RK_family_protein	AT1G15770	unknown_protein	AT1G76580	Squamosa_promoter-binding_protein-like_(SBP_domain)_transcription_factor_family_protein
AT1G15670	Galactose_oxidase/kelch_repeat_superfamily_protein	AT1G76360	Protein_kinase_superfamily_protein	AT1G15772	unknown_protein	AT1G76600	unknown_protein
AT1G15680	F-box_family_protein	AT1G76390	ARM_repeat_superfamily_protein	AT1G15780	unknown_protein	AT1G76640	Calcium-binding_EF-hand_family_protein
AT1G15690	_EC_3.6.1.1)_located_in_the_vacuolar_membrane._Expression_is_found_in_all_tissues_examined,_including_meristems_and_floral_organ_primordium._Expression_is_particularly_enhanced_in_pollen,_and_is_repressed_by_light._Over_expression_and_loss_of_function_phenotypes_suggest_AVP1_is_involved_in_regulation_of_apoplastic_pH_and_auxin_transport._The_effect_on_auxin_transport_likely_involves_effects_of_ex…	AT1G76440	HSP20-like_chaperones_superfamily_protein	AT1G15790	unknown_protein	AT1G76650	calmodulin-like_38_(CML38)
AT1G15700	ATPC2	AT1G76600	unknown_protein	AT1G15800	unknown_protein	AT1G76660	FUNCTIONS_IN:_molecular_function_unknown
AT1G15710	prephenate_dehydrogenase_family_protein	AT1G76640	Calcium-binding_EF-hand_family_protein	AT1G15810	S15/NS1,_RNA-binding_protein	AT1G76670	Nucleotide-sugar_transporter_family_protein
AT1G15720	TRF-like_5_(TRFL5)	AT1G76650	calmodulin-like_38_(CML38)	AT1G15820	light_harvesting_complex_photosystem_II_subunit_6_(LHCB6)	AT1G76728	unknown_protein
AT1G15730	Cobalamin_biosynthesis_CobW-like_protein	AT1G76660	FUNCTIONS_IN:_molecular_function_unknown	AT1G15825	hydroxyproline-rich_glycoprotein_family_protein	AT1G76750	Protein_of_unknown_function_(DUF1278)
AT1G15740	Leucine-rich_repeat_family_protein	AT1G76670	Nucleotide-sugar_transporter_family_protein	AT1G15830	unknown_protein	AT1G76900	tubby_like_protein_1_(TLP1)
AT1G15750	TOPLESS_(TPL)	AT1G76700	DNAJ_heat_shock_N-terminal_domain-containing_protein	AT1G15840	unknown_protein	AT1G76920	F-box_family_protein
AT1G15760	Sterile_alpha_motif_(SAM)_domain-containing_protein	AT1G76728	unknown_protein	AT1G15850	Transducin/WD40_repeat-like_superfamily_protein	AT1G76952	inflorescence_deficient_in_abscission_(IDA)-like_5_(IDL5)
AT1G15770	unknown_protein	AT1G76810	eukaryotic_translation_initiation_factor_2_(eIF-2)_family_protein	AT1G15860	CONTAINS_InterPro_DOMAIN/s:_Defective-in-cullin_neddylation_protein_(InterPro:IPR014764),_Protein_of_unknown_function_DUF298_(InterPro:IPR005176)	AT1G76960	unknown_protein
AT1G15772	unknown_protein	AT1G76900	tubby_like_protein_1_(TLP1)	AT1G15870	Mitochondrial_glycoprotein_family_protein	AT1G76970	Target_of_Myb_protein_1
AT1G15780	unknown_protein	AT1G76952	inflorescence_deficient_in_abscission_(IDA)-like_5_(IDL5)	AT1G15880	golgi_snare_11_(GOS11)	AT1G76990	ACT_domain_repeat_3_(ACR3)
AT1G15790	unknown_protein	AT1G76970	Target_of_Myb_protein_1	AT1G15885	unknown_protein	AT1G77093	Defensin-like_(DEFL)_family_protein
AT1G15800	unknown_protein	AT1G76990	ACT_domain_repeat_3_(ACR3)	AT1G15890	Disease_resistance_protein_(CC-NBS-LRR_class)_family	AT1G77180	SKIP
AT1G15810	S15/NS1,_RNA-binding_protein	AT1G77060	Phosphoenolpyruvate_carboxylase_family_protein	AT1G15900	unknown_protein	AT1G77220	Protein_of_unknown_function_(DUF300)
AT1G15820	light_harvesting_complex_photosystem_II_subunit_6_(LHCB6)	AT1G77093	Defensin-like_(DEFL)_family_protein	AT1G15910	XH/XS_domain-containing_protein	AT1G77230	Tetratricopeptide_repeat_(TPR)-like_superfamily_protein
AT1G15825	hydroxyproline-rich_glycoprotein_family_protein	AT1G77180	SKIP	AT1G15920	Polynucleotidyl_transferase,_ribonuclease_H-like_superfamily_protein	AT1G77240	AMP-dependent_synthetase_and_ligase_family_protein
AT1G15830	unknown_protein	AT1G77220	Protein_of_unknown_function_(DUF300)	AT1G15940	Tudor/PWWP/MBT_superfamily_protein	AT1G77250	RING/FYVE/PHD-type_zinc_finger_family_protein
AT1G15840	unknown_protein	AT1G77240	AMP-dependent_synthetase_and_ligase_family_protein	AT1G15950	cinnamoyl_coa_reductase_1_(CCR1)	AT1G77300	Encodes_a_protein_with_histone_lysine_N-methyltransferase_activity_required_specifically_for_the_trimethylation_of_H3-K4_in_FLC_chromatin_(and_not_in_H3-K36_dimethylation)._Acts_as_an_inhibitor_of_flowering_specifically_involved_in_the_autonomous_promotion_pathway._EFS_also_regulates_the_expression_of_genes_involved_in_carotenoid_biosynthesis.Modification_of_histone_methylation_at_the_CRTISO_locu…
AT1G15850	Transducin/WD40_repeat-like_superfamily_protein	AT1G77250	RING/FYVE/PHD-type_zinc_finger_family_protein	AT1G15960	NRAMP_metal_ion_transporter_6_(NRAMP6)	AT1G77680	Ribonuclease_II/R_family_protein
AT1G15860	CONTAINS_InterPro_DOMAIN/s:_Defective-in-cullin_neddylation_protein_(InterPro:IPR014764),_Protein_of_unknown_function_DUF298_(InterPro:IPR005176)	AT1G77680	Ribonuclease_II/R_family_protein	AT1G15970	DNA_glycosylase_superfamily_protein	AT1G77746	unknown_protein
AT1G15870	Mitochondrial_glycoprotein_family_protein	AT1G77740	_or_PIP5K2).	AT1G15980	NDH-dependent_cyclic_electron_flow_1_(NDF1)	AT1G77800	PHD_finger_family_protein
AT1G15880	golgi_snare_11_(GOS11)	AT1G77746	unknown_protein	AT1G15990	cyclic_nucleotide_gated_channel_7_(CNGC7)	AT1G77840	Translation_initiation_factor_IF2/IF5
AT1G15885	unknown_protein	AT1G77840	Translation_initiation_factor_IF2/IF5	AT1G16000	unknown_protein	AT1G77910	unknown_protein
AT1G15890	Disease_resistance_protein_(CC-NBS-LRR_class)_family	AT1G77910	unknown_protein	AT1G16020	Protein_of_unknown_function_(DUF1712)	AT1G77932	FUNCTIONS_IN:_molecular_function_unknown
AT1G15900	unknown_protein	AT1G77950	AGAMOUS-like_67_(AGL67)	AT1G16030	heat_shock_protein_70B_(Hsp70b)	AT1G77960	unknown_protein
AT1G15910	XH/XS_domain-containing_protein	AT1G77960	unknown_protein	AT1G16040	FUNCTIONS_IN:_molecular_function_unknown	AT1G78030	unknown_protein
AT1G15920	Polynucleotidyl_transferase,_ribonuclease_H-like_superfamily_protein	AT1G77980	AGAMOUS-like_66_(AGL66)	AT1G16060	ARIA-interacting_double_AP2_domain_protein_(ADAP)	AT1G78040	Pollen_Ole_e_1_allergen_and_extensin_family_protein
AT1G15940	Tudor/PWWP/MBT_superfamily_protein	AT1G78040	Pollen_Ole_e_1_allergen_and_extensin_family_protein	AT1G16070	tubby_like_protein_8_(TLP8)	AT1G78070	Transducin/WD40_repeat-like_superfamily_protein
AT1G15950	cinnamoyl_coa_reductase_1_(CCR1)	AT1G78070	Transducin/WD40_repeat-like_superfamily_protein	AT1G16080	unknown_protein	AT1G78080	related_to_AP2_4_(RAP2.4)
AT1G15970	DNA_glycosylase_superfamily_protein	AT1G78080	related_to_AP2_4_(RAP2.4)	AT1G16110	wall_associated_kinase-like_6_(WAKL6)	AT1G78100	F-box_family_protein
AT1G15980	NDH-dependent_cyclic_electron_flow_1_(NDF1)	AT1G78220	general_regulatory_factor_13_(GRF13)	AT1G16120	wall_associated_kinase-like_1_(WAKL1)	AT1G78220	general_regulatory_factor_13_(GRF13)
AT1G15990	cyclic_nucleotide_gated_channel_7_(CNGC7)	AT1G78240	TUMOROUS_SHOOT_DEVELOPMENT_2_(TSD2)	AT1G16130	wall_associated_kinase-like_2_(WAKL2)	AT1G78230	Outer_arm_dynein_light_chain_1_protein
AT1G16000	unknown_protein	AT1G78280	transferases,_transferring_glycosyl_groups	AT1G16150	wall_associated_kinase-like_4_(WAKL4)	AT1G78240	TUMOROUS_SHOOT_DEVELOPMENT_2_(TSD2)
AT1G16020	Protein_of_unknown_function_(DUF1712)	AT1G78476	unknown_protein.	AT1G16160	wall_associated_kinase-like_5_(WAKL5)	AT1G78280	transferases,_transferring_glycosyl_groups
AT1G16030	heat_shock_protein_70B_(Hsp70b)	AT1G78710	TRICHOME_BIREFRINGENCE-LIKE_42_(TBL42)	AT1G16170	unknown_protein	AT1G78420	RING/U-box_superfamily_protein
AT1G16040	FUNCTIONS_IN:_molecular_function_unknown	AT1G78780	pathogenesis-related_family_protein	AT1G16190	RADIATION_SENSITIVE23A_(RAD23A)	AT1G78470	BEST_Arabidopsis_thaliana_protein_match_is:_F-box_family_protein_(TAIR:AT1G67390.1)
AT1G16060	ARIA-interacting_double_AP2_domain_protein_(ADAP)	AT1G78920	vacuolar_H+-pyrophosphatase_2_(VP2)	AT1G16210	unknown_protein	AT1G78476	unknown_protein.
AT1G16070	tubby_like_protein_8_(TLP8)	AT1G78922	unknown_protein	AT1G16220	Protein_phosphatase_2C_family_protein	AT1G78710	TRICHOME_BIREFRINGENCE-LIKE_42_(TBL42)
AT1G16080	unknown_protein	AT1G79000	histone_acetyltransferase_of_the_CBP_family_1_(HAC1)	AT1G16225	Target_SNARE_coiled-coil_domain_protein	AT1G78780	pathogenesis-related_family_protein
AT1G16110	wall_associated_kinase-like_6_(WAKL6)	AT1G79020	Enhancer_of_polycomb-like_transcription_factor_protein	AT1G16230	Target_SNARE_coiled-coil_domain_protein	AT1G78920	vacuolar_H+-pyrophosphatase_2_(VP2)
AT1G16120	wall_associated_kinase-like_1_(WAKL1)	AT1G79340	metacaspase_4_(MC4)	AT1G16250	Galactose_oxidase/kelch_repeat_superfamily_protein	AT1G78922	unknown_protein
AT1G16130	wall_associated_kinase-like_2_(WAKL2)	AT1G79380	Ca(2)-dependent_phospholipid-binding_protein_(Copine)_family	AT1G16260	Wall-associated_kinase_family_protein	AT1G78990	HXXXD-type_acyl-transferase_family_protein
AT1G16150	wall_associated_kinase-like_4_(WAKL4)	AT1G79650	RADIATION_SENSITIVE23B_(RAD23B)	AT1G16270	Protein_kinase_superfamily_protein_with_octicosapeptide/Phox/Bem1p_domain	AT1G79000	histone_acetyltransferase_of_the_CBP_family_1_(HAC1)
AT1G16160	wall_associated_kinase-like_5_(WAKL5)	AT1G79660	unknown_protein	AT1G16280	RNA_helicase_36_(RH36)	AT1G79020	Enhancer_of_polycomb-like_transcription_factor_protein
AT1G16170	unknown_protein	AT1G79930	heat_shock_protein_91_(HSP91)	AT1G16290	FUNCTIONS_IN:_molecular_function_unknown	AT1G79340	metacaspase_4_(MC4)
AT1G16210	unknown_protein	AT1G79940	ATERDJ2A	AT1G16300	glyceraldehyde-3-phosphate_dehydrogenase_of_plastid_2_(GAPCP-2)	AT1G79380	Ca(2)-dependent_phospholipid-binding_protein_(Copine)_family
AT1G16220	Protein_phosphatase_2C_family_protein	AT1G79960	ovate_family_protein_14_(OFP14)	AT1G16310	Cation_efflux_family_protein	AT1G79660	unknown_protein
AT1G16225	Target_SNARE_coiled-coil_domain_protein	AT1G79990	structural_molecules	AT1G16320	Uncharacterized_conserved_protein_(DUF2358)	AT1G79780	Uncharacterised_protein_family_(UPF0497)
AT1G16230	Target_SNARE_coiled-coil_domain_protein	AT1G80610	unknown_protein	AT1G16330	core_cell_cycle_genes	AT1G79920	Heat_shock_protein_70_(Hsp_70)_family_protein
AT1G16260	Wall-associated_kinase_family_protein	AT1G80831	unknown_protein	AT1G16340	ATKDSA2	AT1G79930	heat_shock_protein_91_(HSP91)
AT1G16280	RNA_helicase_36_(RH36)	AT1G80840	WRKY_DNA-binding_protein_40_(WRKY40)	AT1G16350	Aldolase-type_TIM_barrel_family_protein	AT1G79940	ATERDJ2A
AT1G16290	FUNCTIONS_IN:_molecular_function_unknown	AT1G80930	MIF4G_domain-containing_protein_/_MA3_domain-containing_protein	AT1G16360	LEM3_(ligand-effect_modulator_3)_family_protein_/_CDC50_family_protein	AT1G79960	ovate_family_protein_14_(OFP14)
AT1G16300	glyceraldehyde-3-phosphate_dehydrogenase_of_plastid_2_(GAPCP-2)	AT2G01008	FUNCTIONS_IN:_molecular_function_unknown	AT1G16370	organic_cation/carnitine_transporter_6_(OCT6)	AT1G79990	structural_molecules
AT1G16310	Cation_efflux_family_protein	AT2G01021	unknown_protein	AT1G16380	ATCHX1	AT1G80040	FUNCTIONS_IN:_molecular_function_unknown
AT1G16320	Uncharacterized_conserved_protein_(DUF2358)	AT2G01023	unknown_protein	AT1G16390	organic_cation/carnitine_transporter_3_(3-Oct)	AT1G80610	unknown_protein
AT1G16330	core_cell_cycle_genes	AT2G01050	NA	AT1G16400	cytochrome_P450,_family_79,_subfamily_F,_polypeptide_2_(CYP79F2)	AT1G80831	unknown_protein
AT1G16340	ATKDSA2	AT2G01100	unknown_protein	AT1G16410	cytochrome_p450_79f1_(CYP79F1)	AT1G80840	WRKY_DNA-binding_protein_40_(WRKY40)
AT1G16350	Aldolase-type_TIM_barrel_family_protein	AT2G01175	unknown_protein	AT1G16420	metacaspase_8_(MC8)	AT2G01050	NA
AT1G16360	LEM3_(ligand-effect_modulator_3)_family_protein_/_CDC50_family_protein	AT2G01180	phosphatidic_acid_phosphatase_1_(PAP1)	AT1G16430	Surfeit_locus_protein_5_subunit_22_of_Mediator_complex	AT2G01100	unknown_protein
AT1G16370	organic_cation/carnitine_transporter_6_(OCT6)	AT2G01190	Octicosapeptide/Phox/Bem1p_family_protein	AT1G16440	root_hair_specific_3_(RSH3)	AT2G01175	unknown_protein
AT1G16380	ATCHX1	AT2G01450	MAP_kinase_17_(MPK17)	AT1G16445	S-adenosyl-L-methionine-dependent_methyltransferases_superfamily_protein	AT2G01180	phosphatidic_acid_phosphatase_1_(PAP1)
AT1G16390	organic_cation/carnitine_transporter_3_(3-Oct)	AT2G01490	phytanoyl-CoA_dioxygenase_(PhyH)_family_protein	AT1G16460	rhodanese_homologue_2_(RDH2)	AT2G01190	Octicosapeptide/Phox/Bem1p_family_protein
AT1G16400	cytochrome_P450,_family_79,_subfamily_F,_polypeptide_2_(CYP79F2)	AT2G01570	REPRESSOR_OF_GA1-3_1_(RGA1)	AT1G16470	proteasome_subunit_PAB1_(PAB1)	AT2G01200	indole-3-acetic_acid_inducible_32_(IAA32)
AT1G16410	cytochrome_p450_79f1_(CYP79F1)	AT2G01600	ENTH/ANTH/VHS_superfamily_protein	AT1G16480	Tetratricopeptide_repeat_(TPR)-like_superfamily_protein	AT2G01250	Ribosomal_protein_L30/L7_family_protein
AT1G16420	metacaspase_8_(MC8)	AT2G01667	unknown_protein	AT1G16500	unknown_protein	AT2G01450	MAP_kinase_17_(MPK17)
AT1G16430	Surfeit_locus_protein_5_subunit_22_of_Mediator_complex	AT2G01670	nudix_hydrolase_homolog_17_(NUDT17)	AT1G16510	SAUR-like_auxin-responsive_protein_family_	AT2G01490	phytanoyl-CoA_dioxygenase_(PhyH)_family_protein
AT1G16440	root_hair_specific_3_(RSH3)	AT2G01690	ARM_repeat_superfamily_protein	AT1G16515	unknown_protein	AT2G01570	REPRESSOR_OF_GA1-3_1_(RGA1)
AT1G16445	S-adenosyl-L-methionine-dependent_methyltransferases_superfamily_protein	AT2G01818	PLATZ_transcription_factor_family_protein	AT1G16520	unknown_protein	AT2G01600	ENTH/ANTH/VHS_superfamily_protein
AT1G16460	rhodanese_homologue_2_(RDH2)	AT2G01830	WOODEN_LEG_(WOL)	AT1G16530	ASYMMETRIC_LEAVES_2-like_9_(ASL9)	AT2G01650	plant_UBX_domain-containing_protein_2_(PUX2)
AT1G16470	proteasome_subunit_PAB1_(PAB1)	AT2G01850	endoxyloglucan_transferase_A3_(EXGT-A3)	AT1G16540	ABA_DEFICIENT_3_(ABA3)	AT2G01667	unknown_protein
AT1G16480	Tetratricopeptide_repeat_(TPR)-like_superfamily_protein	AT2G01880	purple_acid_phosphatase_7_(PAP7)	AT1G16560	Per1-like_family_protein	AT2G01670	nudix_hydrolase_homolog_17_(NUDT17)
AT1G16490	myb_domain_protein_58_(MYB58)	AT2G01900	DNAse_I-like_superfamily_protein	AT1G16570	UDP-Glycosyltransferase_superfamily_protein	AT2G01680	Ankyrin_repeat_family_protein
AT1G16500	unknown_protein	AT2G01910	ATMAP65-6	AT1G16590	REV7	AT2G01690	ARM_repeat_superfamily_protein
AT1G16510	SAUR-like_auxin-responsive_protein_family_	AT2G02070	indeterminate(ID)-domain_5_(IDD5)	AT1G16610	arginine/serine-rich_45_(SR45)	AT2G01818	PLATZ_transcription_factor_family_protein
AT1G16515	unknown_protein	AT2G02103	unknown_protein	AT1G16630	unknown_protein	AT2G01830	WOODEN_LEG_(WOL)
AT1G16520	unknown_protein	AT2G02140	low-molecular-weight_cysteine-rich_72_(LCR72)	AT1G16640	AP2/B3-like_transcriptional_factor_family_protein	AT2G01850	endoxyloglucan_transferase_A3_(EXGT-A3)
AT1G16530	ASYMMETRIC_LEAVES_2-like_9_(ASL9)	AT2G02147	low-molecular-weight_cysteine-rich_73_(LCR73)	AT1G16650	S-adenosyl-L-methionine-dependent_methyltransferases_superfamily_protein	AT2G01880	purple_acid_phosphatase_7_(PAP7)
AT1G16540	ABA_DEFICIENT_3_(ABA3)	AT2G02180	tobamovirus_multiplication_protein_3_(TOM3)	AT1G16680	Chaperone_DnaJ-domain_superfamily_protein	AT2G01910	ATMAP65-6
AT1G16560	Per1-like_family_protein	AT2G02280	phloem_protein_2-B4_(PP2-B4)	AT1G16690	Enhancer_of_polycomb-like_transcription_factor_protein	AT2G01930	basic_pentacysteine1_(BPC1)
AT1G16570	UDP-Glycosyltransferase_superfamily_protein	AT2G02370	SNARE_associated_Golgi_protein_family	AT1G16700	Alpha-helical_ferredoxin	AT2G01970	Endomembrane_protein_70_protein_family
AT1G16590	REV7	AT2G02440	unknown_protein	AT1G16705	p300/CBP_acetyltransferase-related_protein-related	AT2G02070	indeterminate(ID)-domain_5_(IDD5)
AT1G16610	arginine/serine-rich_45_(SR45)	AT2G02490	unknown_protein	AT1G16710	histone_acetyltransferase_of_the_CBP_family_12_(HAC12)	AT2G02103	unknown_protein
AT1G16630	unknown_protein	AT2G02498	unknown_protein	AT1G16720	high_chlorophyll_fluorescence_phenotype_173_(HCF173)	AT2G02140	low-molecular-weight_cysteine-rich_72_(LCR72)
AT1G16640	AP2/B3-like_transcriptional_factor_family_protein	AT2G02515	unknown_protein	AT1G16730	unknown_protein_6_(UP6)	AT2G02147	low-molecular-weight_cysteine-rich_73_(LCR73)
AT1G16650	S-adenosyl-L-methionine-dependent_methyltransferases_superfamily_protein	AT2G02520	RNA-directed_DNA_polymerase_(reverse_transcriptase)-related_family_protein	AT1G16740	Ribosomal_protein_L20	AT2G02180	tobamovirus_multiplication_protein_3_(TOM3)
AT1G16670	Protein_kinase_superfamily_protein	AT2G02550	PIN_domain-like_family_protein	AT1G16750	Protein_of_unknown_function,_DUF547	AT2G02280	phloem_protein_2-B4_(PP2-B4)
AT1G16680	Chaperone_DnaJ-domain_superfamily_protein	AT2G02720	Pectate_lyase_family_protein	AT1G16760	Protein_kinase_protein_with_adenine_nucleotide_alpha_hydrolases-like_domain	AT2G02370	SNARE_associated_Golgi_protein_family
AT1G16690	Enhancer_of_polycomb-like_transcription_factor_protein	AT2G02795	unknown_protein	AT1G16770	unknown_protein	AT2G02490	unknown_protein
AT1G16700	Alpha-helical_ferredoxin	AT2G02800	protein_kinase_2B_(APK2B)	AT1G16780	VHP2	AT2G02498	unknown_protein
AT1G16705	p300/CBP_acetyltransferase-related_protein-related	AT2G02835	unknown_protein	AT1G16790	ribosomal_protein-related	AT2G02515	unknown_protein
AT1G16710	histone_acetyltransferase_of_the_CBP_family_12_(HAC12)	AT2G02840	BEST_Arabidopsis_thaliana_protein_match_is:_nucleic_acid_binding	AT1G16800	P-loop_containing_nucleoside_triphosphate_hydrolases_superfamily_protein	AT2G02520	RNA-directed_DNA_polymerase_(reverse_transcriptase)-related_family_protein
AT1G16720	high_chlorophyll_fluorescence_phenotype_173_(HCF173)	AT2G02860	sucrose_transporter_2_(SUT2)	AT1G16810	unknown_protein	AT2G02550	PIN_domain-like_family_protein
AT1G16730	unknown_protein_6_(UP6)	AT2G02870	Galactose_oxidase/kelch_repeat_superfamily_protein	AT1G16820	vacuolar_ATP_synthase_catalytic_subunit-related_/_V-ATPase-related_/_vacuolar_proton_pump-related	AT2G02720	Pectate_lyase_family_protein
AT1G16740	Ribosomal_protein_L20	AT2G02960	RING/FYVE/PHD_zinc_finger_superfamily_protein	AT1G16825	Reticulon_family_protein	AT2G02795	unknown_protein
AT1G16750	Protein_of_unknown_function,_DUF547	AT2G03120	signal_peptide_peptidase_(SPP)	AT1G16830	Pentatricopeptide_repeat_(PPR)_superfamily_protein	AT2G02800	protein_kinase_2B_(APK2B)
AT1G16760	Protein_kinase_protein_with_adenine_nucleotide_alpha_hydrolases-like_domain	AT2G03150	embryo_defective_1579_(emb1579)	AT1G16850	unknown_protein	AT2G02835	unknown_protein
AT1G16770	unknown_protein	AT2G03180	unknown_protein	AT1G16858	conserved_peptide_upstream_open_reading_frame_55_(CPuORF55)	AT2G02840	BEST_Arabidopsis_thaliana_protein_match_is:_nucleic_acid_binding
AT1G16780	VHP2	AT2G03230	GCK_domain-containing_protein	AT1G16860	Ubiquitin-specific_protease_family_C19-related_protein	AT2G02860	sucrose_transporter_2_(SUT2)
AT1G16790	ribosomal_protein-related	AT2G03370	Glycosyltransferase_family_61_protein	AT1G16870	mitochondrial_28S_ribosomal_protein_S29-related	AT2G02870	Galactose_oxidase/kelch_repeat_superfamily_protein
AT1G16800	P-loop_containing_nucleoside_triphosphate_hydrolases_superfamily_protein	AT2G03470	ELM2_domain-containing_protein	AT1G16880	uridylyltransferase-related	AT2G02960	RING/FYVE/PHD_zinc_finger_superfamily_protein
AT1G16810	unknown_protein	AT2G03500	Homeodomain-like_superfamily_protein	AT1G16890	ubiquitin-conjugating_enzyme_36_(UBC36)	AT2G03150	embryo_defective_1579_(emb1579)
AT1G16820	vacuolar_ATP_synthase_catalytic_subunit-related_/_V-ATPase-related_/_vacuolar_proton_pump-related	AT2G03570	unknown_protein	AT1G16900	_contains_Pfam_lectin_(probable_mannose_binding)_domain_PF01453_but_not_the_protein_kinase_domain_of_the_Z._mays_protein	AT2G03180	unknown_protein
AT1G16825	Reticulon_family_protein	AT2G03600	ureide_permease_3_(UPS3)	AT1G16905	Curculin-like_(mannose-binding)_lectin_family_protein	AT2G03210	fucosyltransferase_2_(FUT2)
AT1G16830	Pentatricopeptide_repeat_(PPR)_superfamily_protein	AT2G03640	Nuclear_transport_factor_2_(NTF2)_family_protein_with_RNA_binding_(RRM-RBD-RNP_motifs)_domain	AT1G16910	LIGHT_SENSITIVE_HYPOCOTYLS_8_(LSH8)	AT2G03230	GCK_domain-containing_protein
AT1G16850	unknown_protein	AT2G03680	_expressed_in_transgenic_seedlings_localized_to_microtubules_within_the_cortical_array,_preprophase_band,_phragmoplast,_and_mitotic_spindle.	AT1G16916	unknown_protein	AT2G03240	EXS_(ERD1/XPR1/SYG1)_family_protein
AT1G16870	mitochondrial_28S_ribosomal_protein_S29-related	AT2G03770	P-loop_containing_nucleoside_triphosphate_hydrolases_superfamily_protein	AT1G16920	RAB_GTPase_homolog_A1B_(RABA1b)	AT2G03370	Glycosyltransferase_family_61_protein
AT1G16880	uridylyltransferase-related	AT2G03820	nonsense-mediated_mRNA_decay_NMD3_family_protein	AT1G16930	F-box/RNI-like/FBD-like_domains-containing_protein	AT2G03470	ELM2_domain-containing_protein
AT1G16890	ubiquitin-conjugating_enzyme_36_(UBC36)	AT2G03821	unknown_protein	AT1G16940	F-box/RNI-like/FBD-like_domains-containing_protein	AT2G03500	Homeodomain-like_superfamily_protein
AT1G16900	_contains_Pfam_lectin_(probable_mannose_binding)_domain_PF01453_but_not_the_protein_kinase_domain_of_the_Z._mays_protein	AT2G03822	unknown_protein	AT1G16960	Ubiquitin_domain-containing_protein	AT2G03570	unknown_protein
AT1G16905	Curculin-like_(mannose-binding)_lectin_family_protein	AT2G03870	Small_nuclear_ribonucleoprotein_family_protein	AT1G16970	KU70_homolog_(KU70)	AT2G03600	ureide_permease_3_(UPS3)
AT1G16910	LIGHT_SENSITIVE_HYPOCOTYLS_8_(LSH8)	AT2G03913	Cysteine-rich_protein	AT1G16980	trehalose-phosphatase/synthase_2_(TPS2)	AT2G03640	Nuclear_transport_factor_2_(NTF2)_family_protein_with_RNA_binding_(RRM-RBD-RNP_motifs)_domain
AT1G16916	unknown_protein	AT2G03930	Protein_of_Unknown_Function_(DUF239)	AT1G17000	trehalose-phosphatase/synthase_3_(TPS3)	AT2G03680	_expressed_in_transgenic_seedlings_localized_to_microtubules_within_the_cortical_array,_preprophase_band,_phragmoplast,_and_mitotic_spindle.
AT1G16920	RAB_GTPase_homolog_A1B_(RABA1b)	AT2G03931	Defensin-like_(DEFL)_family_protein	AT1G17010	2-oxoglutarate_(2OG)_and_Fe(II)-dependent_oxygenase_superfamily_protein	AT2G03770	P-loop_containing_nucleoside_triphosphate_hydrolases_superfamily_protein
AT1G16930	F-box/RNI-like/FBD-like_domains-containing_protein	AT2G03932	Defensin-like_(DEFL)_family_protein	AT1G17020	_senescence-related_gene.	AT2G03820	nonsense-mediated_mRNA_decay_NMD3_family_protein
AT1G16940	F-box/RNI-like/FBD-like_domains-containing_protein	AT2G03933	Cysteine-rich_protein	AT1G17030	unknown_protein	AT2G03821	unknown_protein
AT1G16950	unknown_protein	AT2G03936	Defensin-like_(DEFL)_family_protein	AT1G17040	SH2_domain_protein_A_(SHA)	AT2G03822	unknown_protein
AT1G16960	Ubiquitin_domain-containing_protein	AT2G03937	Defensin-like_(DEFL)_family_protein	AT1G17050	solanesyl_diphosphate_synthase_2_(SPS2)	AT2G03880	Pentatricopeptide_repeat_(PPR)_superfamily_protein
AT1G16970	KU70_homolog_(KU70)	AT2G03938	unknown_protein	AT1G17070	GC-rich_sequence_DNA-binding_factor-like_protein_with_Tuftelin_interacting_domain	AT2G03913	Cysteine-rich_protein
AT1G16980	trehalose-phosphatase/synthase_2_(TPS2)	AT2G03955	Cysteine-rich_protein	AT1G17090	unknown_protein	AT2G03930	Protein_of_Unknown_Function_(DUF239)
AT1G17010	2-oxoglutarate_(2OG)_and_Fe(II)-dependent_oxygenase_superfamily_protein	AT2G03980	GDSL-like_Lipase/Acylhydrolase_superfamily_protein	AT1G17100	SOUL_heme-binding_family_protein	AT2G03931	Defensin-like_(DEFL)_family_protein
AT1G17020	_senescence-related_gene.	AT2G04025	root_meristem_growth_factor_3_(RGF3)	AT1G17120	cationic_amino_acid_transporter_8_(CAT8)	AT2G03932	Defensin-like_(DEFL)_family_protein
AT1G17030	unknown_protein	AT2G04031	LOCATED_IN:_endomembrane_system	AT1G17130	Family_of_unknown_function_(DUF572)_	AT2G03933	Cysteine-rich_protein
AT1G17040	SH2_domain_protein_A_(SHA)	AT2G04034	Putative_membrane_lipoprotein	AT1G17140	interactor_of_constitutive_active_rops_1_(ICR1)	AT2G03936	Defensin-like_(DEFL)_family_protein
AT1G17050	solanesyl_diphosphate_synthase_2_(SPS2)	AT2G04037	Protein_of_unknown_function_(DUF784)	AT1G17145	RING/U-box_superfamily_protein	AT2G03937	Defensin-like_(DEFL)_family_protein
AT1G17060	cytochrome_p450_72c1_(CYP72C1)	AT2G04040	TX1	AT1G17147	VQ_motif-containing_protein	AT2G03938	unknown_protein
AT1G17070	GC-rich_sequence_DNA-binding_factor-like_protein_with_Tuftelin_interacting_domain	AT2G04041	Protein_of_unknown_function_(DUF784)	AT1G17160	pfkB-like_carbohydrate_kinase_family_protein	AT2G03955	Cysteine-rich_protein
AT1G17090	unknown_protein	AT2G04045	Defensin-like_(DEFL)_family_protein	AT1G17170	glutathione_S-transferase_TAU_24_(GSTU24)	AT2G03980	GDSL-like_Lipase/Acylhydrolase_superfamily_protein
AT1G17100	SOUL_heme-binding_family_protein	AT2G04046	Defensin-like_(DEFL)_family_protein	AT1G17180	glutathione_S-transferase_TAU_25_(GSTU25)	AT2G04025	root_meristem_growth_factor_3_(RGF3)
AT1G17120	cationic_amino_acid_transporter_8_(CAT8)	AT2G04060	glycosyl_hydrolase_family_35_protein	AT1G17190	glutathione_S-transferase_tau_26_(GSTU26)	AT2G04031	LOCATED_IN:_endomembrane_system
AT1G17130	Family_of_unknown_function_(DUF572)_	AT2G04063	glycine-rich_protein	AT1G17200	Uncharacterised_protein_family_(UPF0497)	AT2G04034	Putative_membrane_lipoprotein
AT1G17140	interactor_of_constitutive_active_rops_1_(ICR1)	AT2G04066	MATE_efflux_family_protein	AT1G17210	IAP-like_protein_1_(ILP1)	AT2G04037	Protein_of_unknown_function_(DUF784)
AT1G17147	VQ_motif-containing_protein	AT2G04115	Plant_self-incompatibility_protein_S1_family	AT1G17220	fu-gaeri1_(FUG1)	AT2G04041	Protein_of_unknown_function_(DUF784)
AT1G17160	pfkB-like_carbohydrate_kinase_family_protein	AT2G04305	Magnesium_transporter_CorA-like_family_protein	AT1G17230	Leucine-rich_receptor-like_protein_kinase_family_protein	AT2G04045	Defensin-like_(DEFL)_family_protein
AT1G17170	glutathione_S-transferase_TAU_24_(GSTU24)	AT2G04340	unknown_protein	AT1G17235	ROTUNDIFOLIA_like_11_(RTFL11)	AT2G04060	glycosyl_hydrolase_family_35_protein
AT1G17180	glutathione_S-transferase_TAU_25_(GSTU25)	AT2G04370	unknown_protein	AT1G17240	receptor_like_protein_2_(RLP2)	AT2G04063	glycine-rich_protein
AT1G17190	glutathione_S-transferase_tau_26_(GSTU26)	AT2G04425	low-molecular-weight_cysteine-rich_82_(LCR82)	AT1G17270	O-fucosyltransferase_family_protein	AT2G04066	MATE_efflux_family_protein
AT1G17200	Uncharacterised_protein_family_(UPF0497)	AT2G04495	unknown_protein	AT1G17285	unknown_protein	AT2G04115	Plant_self-incompatibility_protein_S1_family
AT1G17210	IAP-like_protein_1_(ILP1)	AT2G04520	Nucleic_acid-binding,_OB-fold-like_protein	AT1G17300	unknown_protein	AT2G04305	Magnesium_transporter_CorA-like_family_protein
AT1G17230	Leucine-rich_receptor-like_protein_kinase_family_protein	AT2G04622	unknown_protein	AT1G17310	MADS-box_transcription_factor_family_protein	AT2G04370	unknown_protein
AT1G17235	ROTUNDIFOLIA_like_11_(RTFL11)	AT2G04630	_homologous_to_budding_yeast_RPB6_and_the_E._coli_RNA_polymerase_omega_subunit.__Probably_redundant_with_At5g51940.	AT1G17330	Metal-dependent_phosphohydrolase	AT2G04390	Ribosomal_S17_family_protein
AT1G17240	receptor_like_protein_2_(RLP2)	AT2G04675	unknown_protein	AT1G17340	Phosphoinositide_phosphatase_family_protein	AT2G04400	Aldolase-type_TIM_barrel_family_protein
AT1G17270	O-fucosyltransferase_family_protein	AT2G04700	ferredoxin_thioredoxin_reductase_catalytic_beta_chain_family_protein	AT1G17345	SAUR-like_auxin-responsive_protein_family_	AT2G04425	low-molecular-weight_cysteine-rich_82_(LCR82)
AT1G17280	ubiquitin-conjugating_enzyme_34_(UBC34)	AT2G04750	Actin_binding_Calponin_homology_(CH)_domain-containing_protein	AT1G17350	NADH:ubiquinone_oxidoreductase_intermediate-associated_protein_30	AT2G04495	unknown_protein
AT1G17285	unknown_protein	AT2G04842	EMBRYO_DEFECTIVE_2761_(EMB2761)	AT1G17360	BEST_Arabidopsis_thaliana_protein_match_is:_COP1-interacting_protein-related_(TAIR:AT1G72410.1)	AT2G04520	Nucleic_acid-binding,_OB-fold-like_protein
AT1G17300	unknown_protein	AT2G04880	zinc-dependent_activator_protein-1_(ZAP1)	AT1G17400	unknown_protein	AT2G04675	unknown_protein
AT1G17310	MADS-box_transcription_factor_family_protein	AT2G04925	Putative_membrane_lipoprotein	AT1G17430	alpha/beta-Hydrolases_superfamily_protein	AT2G04700	ferredoxin_thioredoxin_reductase_catalytic_beta_chain_family_protein
AT1G17330	Metal-dependent_phosphohydrolase	AT2G05050	Protein_phosphatase_2C_family_protein	AT1G17450	B-block_binding_subunit_of_TFIIIC	AT2G04842	EMBRYO_DEFECTIVE_2761_(EMB2761)
AT1G17345	SAUR-like_auxin-responsive_protein_family_	AT2G05117	SCR-like_9_(SCRL9)	AT1G17455	ELF4-like_4_(ELF4-L4)	AT2G04880	zinc-dependent_activator_protein-1_(ZAP1)
AT1G17350	NADH:ubiquinone_oxidoreductase_intermediate-associated_protein_30	AT2G05220	Ribosomal_S17_family_protein	AT1G17460	TRF-like_3_(TRFL3)	AT2G04925	Putative_membrane_lipoprotein
AT1G17360	BEST_Arabidopsis_thaliana_protein_match_is:_COP1-interacting_protein-related_(TAIR:AT1G72410.1)	AT2G05230	DNAJ_heat_shock_N-terminal_domain-containing_protein	AT1G17470	developmentally_regulated_G-protein_1_(DRG1)	AT2G05050	Protein_phosphatase_2C_family_protein
AT1G17370	oligouridylate_binding_protein_1B_(UBP1B)	AT2G05250	DNAJ_heat_shock_N-terminal_domain-containing_protein	AT1G17480	IQ-domain_7_(IQD7)	AT2G05117	SCR-like_9_(SCRL9)
AT1G17400	unknown_protein	AT2G05260	alpha/beta-Hydrolases_superfamily_protein	AT1G17490	unknown_protein	AT2G05220	Ribosomal_S17_family_protein
AT1G17430	alpha/beta-Hydrolases_superfamily_protein	AT2G05294	unknown_protein	AT1G17510	unknown_protein	AT2G05230	DNAJ_heat_shock_N-terminal_domain-containing_protein
AT1G17450	B-block_binding_subunit_of_TFIIIC	AT2G05335	SCR-like_15_(SCRL15)	AT1G17520	Homeodomain-like/winged-helix_DNA-binding_family_protein	AT2G05250	DNAJ_heat_shock_N-terminal_domain-containing_protein
AT1G17455	ELF4-like_4_(ELF4-L4)	AT2G05350	unknown_protein	AT1G17530	translocase_of_inner_mitochondrial_membrane_23_(TIM23-1)	AT2G05335	SCR-like_15_(SCRL15)
AT1G17460	TRF-like_3_(TRFL3)	AT2G05360	BEST_Arabidopsis_thaliana_protein_match_is:_F-box_associated_ubiquitination_effector_family_protein_(TAIR:AT1G64295.1)	AT1G17540	Protein_kinase_protein_with_adenine_nucleotide_alpha_hydrolases-like_domain	AT2G05350	unknown_protein
AT1G17470	developmentally_regulated_G-protein_1_(DRG1)	AT2G05530	Glycine-rich_protein_family	AT1G17545	Protein_phosphatase_2C_family_protein	AT2G05360	BEST_Arabidopsis_thaliana_protein_match_is:_F-box_associated_ubiquitination_effector_family_protein_(TAIR:AT1G64295.1)
AT1G17480	IQ-domain_7_(IQD7)	AT2G05635	DNA_repair_DEAD_helicase_RAD3/XP-D_subfamily_protein	AT1G17550	homology_to_ABI2_(HAB2)	AT2G05500	unknown_protein
AT1G17490	unknown_protein	AT2G05642	Nucleic_acid-binding,_OB-fold-like_protein	AT1G17560	HUELLENLOS_(HLL)	AT2G05530	Glycine-rich_protein_family
AT1G17510	unknown_protein	AT2G05645	unknown_protein	AT1G17580	myosin_1_(MYA1)	AT2G05635	DNA_repair_DEAD_helicase_RAD3/XP-D_subfamily_protein
AT1G17520	Homeodomain-like/winged-helix_DNA-binding_family_protein	AT2G05710	aconitase_3_(ACO3)	AT1G17600	Disease_resistance_protein_(TIR-NBS-LRR_class)_family	AT2G05642	Nucleic_acid-binding,_OB-fold-like_protein
AT1G17530	translocase_of_inner_mitochondrial_membrane_23_(TIM23-1)	AT2G05752	unknown_protein	AT1G17615	Disease_resistance_protein_(TIR-NBS_class)	AT2G05645	unknown_protein
AT1G17540	Protein_kinase_protein_with_adenine_nucleotide_alpha_hydrolases-like_domain	AT2G05786	unknown_protein	AT1G17630	Pentatricopeptide_repeat_(PPR-like)_superfamily_protein	AT2G05710	aconitase_3_(ACO3)
AT1G17545	Protein_phosphatase_2C_family_protein	AT2G05803	unknown_protein	AT1G17640	RNA-binding_(RRM/RBD/RNP_motifs)_family_protein	AT2G05752	unknown_protein
AT1G17550	homology_to_ABI2_(HAB2)	AT2G05900	SET_domain_protein_11_(SDG11)	AT1G17650	glyoxylate_reductase_2_(GLYR2)	AT2G05786	unknown_protein
AT1G17560	HUELLENLOS_(HLL)	AT2G05915	unknown_protein	AT1G17665	unknown_protein	AT2G05803	unknown_protein
AT1G17580	myosin_1_(MYA1)	AT2G05940	Protein_kinase_superfamily_protein	AT1G17680	tetratricopeptide_repeat_(TPR)-containing_protein	AT2G05840	20S_proteasome_subunit_PAA2_(PAA2)
AT1G17615	Disease_resistance_protein_(TIR-NBS_class)	AT2G06020	Homeodomain-like_superfamily_protein	AT1G17690	FUNCTIONS_IN:_molecular_function_unknown	AT2G05915	unknown_protein
AT1G17630	Pentatricopeptide_repeat_(PPR-like)_superfamily_protein	AT2G06050	oxophytodienoate-reductase_3_(OPR3)	AT1G17700	prenylated_RAB_acceptor_1.F1_(PRA1.F1)	AT2G05940	Protein_kinase_superfamily_protein
AT1G17640	RNA-binding_(RRM/RBD/RNP_motifs)_family_protein	AT2G06090	Plant_self-incompatibility_protein_S1_family	AT1G17710	Pyridoxal_phosphate_phosphatase-related_protein	AT2G06020	Homeodomain-like_superfamily_protein
AT1G17650	glyoxylate_reductase_2_(GLYR2)	AT2G06095	unknown_protein	AT1G17744	unknown_protein	AT2G06050	oxophytodienoate-reductase_3_(OPR3)
AT1G17665	unknown_protein	AT2G06166	Defensin-like_(DEFL)_family_protein	AT1G17745	3-phosphoglycerate_dehydrogenase_(PGDH)	AT2G06090	Plant_self-incompatibility_protein_S1_family
AT1G17680	tetratricopeptide_repeat_(TPR)-containing_protein	AT2G06255	ELF4-like_3_(ELF4-L3)	AT1G17750	PEP1_receptor_2_(PEPR2)	AT2G06095	unknown_protein
AT1G17690	FUNCTIONS_IN:_molecular_function_unknown	AT2G06420	CONTAINS_InterPro_DOMAIN/s:_Domain_of_unknown_function_DUF1985_(InterPro:IPR015410)	AT1G17760	#NAME?	AT2G06166	Defensin-like_(DEFL)_family_protein
AT1G17700	prenylated_RAB_acceptor_1.F1_(PRA1.F1)	AT2G06500	hAT_family_dimerisation_domain	AT1G17770	SU(VAR)3-9_homolog_7_(SUVH7)	AT2G06255	ELF4-like_3_(ELF4-L3)
AT1G17710	Pyridoxal_phosphate_phosphatase-related_protein	AT2G06520	photosystem_II_subunit_X_(PSBX)	AT1G17780	unknown_protein	AT2G06420	CONTAINS_InterPro_DOMAIN/s:_Domain_of_unknown_function_DUF1985_(InterPro:IPR015410)
AT1G17744	unknown_protein	AT2G06530	VPS2.1	AT1G17790	DNA-binding_bromodomain-containing_protein	AT2G06500	hAT_family_dimerisation_domain
AT1G17745	3-phosphoglycerate_dehydrogenase_(PGDH)	AT2G06541	TTF-type_zinc_finger_protein_with_HAT_dimerisation_domain	AT1G17800	early_nodulin-like_protein_22_(ENODL22)	AT2G06520	photosystem_II_subunit_X_(PSBX)
AT1G17750	PEP1_receptor_2_(PEPR2)	AT2G06555	unknown_protein	AT1G17810	beta-tonoplast_intrinsic_protein_(BETA-TIP)	AT2G06530	VPS2.1
AT1G17760	#NAME?	AT2G06570	unknown_protein	AT1G17820	Putative_integral_membrane_protein_conserved_region_(DUF2404)	AT2G06541	TTF-type_zinc_finger_protein_with_HAT_dimerisation_domain
AT1G17770	SU(VAR)3-9_homolog_7_(SUVH7)	AT2G06645	unknown_protein	AT1G17830	Protein_of_unknown_function_(DUF789)	AT2G06555	unknown_protein
AT1G17780	unknown_protein	AT2G06667	unknown_protein	AT1G17840	white-brown_complex_homolog_protein_11_(WBC11)	AT2G06570	unknown_protein
AT1G17790	DNA-binding_bromodomain-containing_protein	AT2G06845	Beta-galactosidase_related_protein	AT1G17850	Rhodanese/Cell_cycle_control_phosphatase_superfamily_protein	AT2G06645	unknown_protein
AT1G17800	early_nodulin-like_protein_22_(ENODL22)	AT2G06850	xyloglucan_endotransglucosylase/hydrolase_4_(XTH4)	AT1G17860	Kunitz_family_trypsin_and_protease_inhibitor_protein	AT2G06667	unknown_protein
AT1G17810	beta-tonoplast_intrinsic_protein_(BETA-TIP)	AT2G06904	NA	AT1G17890	GER2	AT2G06845	Beta-galactosidase_related_protein
AT1G17820	Putative_integral_membrane_protein_conserved_region_(DUF2404)	AT2G06906	BEST_Arabidopsis_thaliana_protein_match_is:_nucleic_acid_binding	AT1G17910	Wall-associated_kinase_family_protein	AT2G06850	xyloglucan_endotransglucosylase/hydrolase_4_(XTH4)
AT1G17830	Protein_of_unknown_function_(DUF789)	AT2G06908	unknown_protein	AT1G17920	homeodomain_GLABROUS_12_(HDG12)	AT2G06904	NA
AT1G17840	white-brown_complex_homolog_protein_11_(WBC11)	AT2G06960	2-oxoglutarate_(2OG)_and_Fe(II)-dependent_oxygenase_superfamily_protein	AT1G17930	Aminotransferase-like,_plant_mobile_domain_family_protein	AT2G06906	BEST_Arabidopsis_thaliana_protein_match_is:_nucleic_acid_binding
AT1G17850	Rhodanese/Cell_cycle_control_phosphatase_superfamily_protein	AT2G06983	SCR-like_16_(SCRL16)	AT1G17940	Endosomal_targeting_BRO1-like_domain-containing_protein	AT2G06908	unknown_protein
AT1G17860	Kunitz_family_trypsin_and_protease_inhibitor_protein	AT2G07020	Protein_kinase_protein_with_adenine_nucleotide_alpha_hydrolases-like_domain	AT1G17950	myb_domain_protein_52_(MYB52)	AT2G06960	2-oxoglutarate_(2OG)_and_Fe(II)-dependent_oxygenase_superfamily_protein
AT1G17870	ETHYLENE-DEPENDENT_GRAVITROPISM-DEFICIENT_AND_YELLOW-GREEN-LIKE_3_(EGY3)	AT2G07040	PRK2A	AT1G17960	Threonyl-tRNA_synthetase	AT2G06983	SCR-like_16_(SCRL16)
AT1G17890	GER2	AT2G07110	BEST_Arabidopsis_thaliana_protein_match_is:_Ribosomal_protein_S5_domain_2-like_superfamily_protein_(TAIR:AT3G46210.6)	AT1G17970	RING/U-box_superfamily_protein	AT2G07020	Protein_kinase_protein_with_adenine_nucleotide_alpha_hydrolases-like_domain
AT1G17910	Wall-associated_kinase_family_protein	AT2G07120	F-box_associated_ubiquitination_effector_family_protein	AT1G17990	FMN-linked_oxidoreductases_superfamily_protein	AT2G07040	PRK2A
AT1G17920	homeodomain_GLABROUS_12_(HDG12)	AT2G07190	CONTAINS_InterPro_DOMAIN/s:_Domain_of_unknown_function_DUF1985_(InterPro:IPR015410)	AT1G18000	Major_facilitator_superfamily_protein	AT2G07110	BEST_Arabidopsis_thaliana_protein_match_is:_Ribosomal_protein_S5_domain_2-like_superfamily_protein_(TAIR:AT3G46210.6)
AT1G17930	Aminotransferase-like,_plant_mobile_domain_family_protein	AT2G07200	Cysteine_proteinases_superfamily_protein	AT1G18010	Major_facilitator_superfamily_protein	AT2G07120	F-box_associated_ubiquitination_effector_family_protein
AT1G17940	Endosomal_targeting_BRO1-like_domain-containing_protein	AT2G07215	unknown_protein	AT1G18030	Protein_phosphatase_2C_family_protein	AT2G07190	CONTAINS_InterPro_DOMAIN/s:_Domain_of_unknown_function_DUF1985_(InterPro:IPR015410)
AT1G17950	myb_domain_protein_52_(MYB52)	AT2G07240	NA	AT1G18040	NA	AT2G07200	Cysteine_proteinases_superfamily_protein
AT1G17960	Threonyl-tRNA_synthetase	AT2G07280	unknown_protein	AT1G18050	SWAP_(Suppressor-of-White-APricot)/surp_RNA-binding_domain-containing_protein	AT2G07215	unknown_protein
AT1G17970	RING/U-box_superfamily_protein	AT2G07290	unknown_protein	AT1G18060	unknown_protein	AT2G07240	NA
AT1G18000	Major_facilitator_superfamily_protein	AT2G07310	unknown_protein	AT1G18080	ATARCA	AT2G07280	unknown_protein
AT1G18010	Major_facilitator_superfamily_protein	AT2G07362	unknown_protein	AT1G18090	5'-3'_exonuclease_family_protein	AT2G07290	unknown_protein
AT1G18030	Protein_phosphatase_2C_family_protein	AT2G07363	unknown_protein	AT1G18100	E12A11	AT2G07310	unknown_protein
AT1G18040	NA	AT2G07440	two-component_responsive_regulator-related_/_response_regulator_protein-related	AT1G18140	laccase_1_(LAC1)	AT2G07362	unknown_protein
AT1G18050	SWAP_(Suppressor-of-White-APricot)/surp_RNA-binding_domain-containing_protein	AT2G07505	zinc_ion_binding	AT1G18150	ATMPK8	AT2G07363	unknown_protein
AT1G18060	unknown_protein	AT2G07521	unknown_protein	AT1G18160	Protein_kinase_superfamily_protein	AT2G07440	two-component_responsive_regulator-related_/_response_regulator_protein-related
AT1G18080	ATARCA	AT2G07560	H(+)-ATPase_6_(HA6)	AT1G18170	FKBP-like_peptidyl-prolyl_cis-trans_isomerase_family_protein	AT2G07505	zinc_ion_binding
AT1G18090	5'-3'_exonuclease_family_protein	AT2G07599	unknown_protein	AT1G18180	FUNCTIONS_IN:_oxidoreductase_activity,_acting_on_the_CH-CH_group_of_donors	AT2G07521	unknown_protein
AT1G18100	E12A11	AT2G07640	NAD(P)-binding_Rossmann-fold_superfamily_protein	AT1G18190	golgin_candidate_2_(GC2)	AT2G07560	H(+)-ATPase_6_(HA6)
AT1G18140	laccase_1_(LAC1)	AT2G07667	unknown_protein	AT1G18250	ATLP-1	AT2G07599	unknown_protein
AT1G18150	ATMPK8	AT2G07669	unknown_protein	AT1G18260	HCP-like_superfamily_protein	AT2G07640	NAD(P)-binding_Rossmann-fold_superfamily_protein
AT1G18160	Protein_kinase_superfamily_protein	AT2G07671	ATP_synthase_subunit_C_family_protein	AT1G18265	Protein_of_unknown_function,_DUF593	AT2G07667	unknown_protein
AT1G18170	FKBP-like_peptidyl-prolyl_cis-trans_isomerase_family_protein	AT2G07672	unknown_protein	AT1G18270	ketose-bisphosphate_aldolase_class-II_family_protein	AT2G07669	unknown_protein
AT1G18180	FUNCTIONS_IN:_oxidoreductase_activity,_acting_on_the_CH-CH_group_of_donors	AT2G07673	unknown_protein	AT1G18280	Bifunctional_inhibitor/lipid-transfer_protein/seed_storage_2S_albumin_superfamily_protein	AT2G07671	ATP_synthase_subunit_C_family_protein
AT1G18190	golgin_candidate_2_(GC2)	AT2G07674	Unknown_conserved_protein	AT1G18290	unknown_protein	AT2G07672	unknown_protein
AT1G18250	ATLP-1	AT2G07675	Ribosomal_protein_S12/S23_family_protein	AT1G18310	glycosyl_hydrolase_family_81_protein	AT2G07673	unknown_protein
AT1G18260	HCP-like_superfamily_protein	AT2G07676	unknown_protein	AT1G18320	Mitochondrial_import_inner_membrane_translocase_subunit_Tim17/Tim22/Tim23_family_protein	AT2G07674	Unknown_conserved_protein
AT1G18265	Protein_of_unknown_function,_DUF593	AT2G07678	unknown_protein	AT1G18330	EARLY-PHYTOCHROME-RESPONSIVE1_(EPR1)	AT2G07675	Ribosomal_protein_S12/S23_family_protein
AT1G18270	ketose-bisphosphate_aldolase_class-II_family_protein	AT2G07680	multidrug_resistance-associated_protein_11_(MRP11)	AT1G18335	Acyl-CoA_N-acyltransferases_(NAT)_superfamily_protein	AT2G07676	unknown_protein
AT1G18280	Bifunctional_inhibitor/lipid-transfer_protein/seed_storage_2S_albumin_superfamily_protein	AT2G07681	Cytochrome_C_assembly_protein	AT1G18340	basal_transcription_factor_complex_subunit-related	AT2G07678	unknown_protein
AT1G18290	unknown_protein	AT2G07684	unknown_protein	AT1G18350	MAP_kinase_kinase_7_(MKK7)	AT2G07681	Cytochrome_C_assembly_protein
AT1G18310	glycosyl_hydrolase_family_81_protein	AT2G07687	Cytochrome_c_oxidase,_subunit_III	AT1G18360	alpha/beta-Hydrolases_superfamily_protein	AT2G07684	unknown_protein
AT1G18320	Mitochondrial_import_inner_membrane_translocase_subunit_Tim17/Tim22/Tim23_family_protein	AT2G07689	NADH-Ubiquinone/plastoquinone_(complex_I)_protein	AT1G18370	_seedling_lethal.	AT2G07687	Cytochrome_c_oxidase,_subunit_III
AT1G18330	EARLY-PHYTOCHROME-RESPONSIVE1_(EPR1)	AT2G07691	unknown_protein	AT1G18390	Protein_kinase_superfamily_protein	AT2G07689	NADH-Ubiquinone/plastoquinone_(complex_I)_protein
AT1G18335	Acyl-CoA_N-acyltransferases_(NAT)_superfamily_protein	AT2G07692	unknown_protein	AT1G18400	BR_enhanced_expression_1_(BEE1)	AT2G07691	unknown_protein
AT1G18340	basal_transcription_factor_complex_subunit-related	AT2G07695	Cytochrome_C_oxidase_subunit_II-like,_transmembrane_domain	AT1G18410	P-loop_containing_nucleoside_triphosphate_hydrolases_superfamily_protein	AT2G07692	unknown_protein
AT1G18350	MAP_kinase_kinase_7_(MKK7)	AT2G07696	Ribosomal_protein_S7p/S5e_family_protein	AT1G18420	Aluminium_activated_malate_transporter_family_protein	AT2G07695	Cytochrome_C_oxidase_subunit_II-like,_transmembrane_domain
AT1G18360	alpha/beta-Hydrolases_superfamily_protein	AT2G07698	ATPase,_F1_complex,_alpha_subunit_protein	AT1G18440	Peptidyl-tRNA_hydrolase_family_protein	AT2G07696	Ribosomal_protein_S7p/S5e_family_protein
AT1G18370	_seedling_lethal.	AT2G07701	unknown_protein	AT1G18450	actin-related_protein_4_(ARP4)	AT2G07698	ATPase,_F1_complex,_alpha_subunit_protein
AT1G18390	Protein_kinase_superfamily_protein	AT2G07702	unknown_protein	AT1G18460	alpha/beta-Hydrolases_superfamily_protein	AT2G07701	unknown_protein
AT1G18400	BR_enhanced_expression_1_(BEE1)	AT2G07705	unknown_protein	AT1G18485	Pentatricopeptide_repeat_(PPR)_superfamily_protein	AT2G07702	unknown_protein
AT1G18410	P-loop_containing_nucleoside_triphosphate_hydrolases_superfamily_protein	AT2G07706	unknown_protein	AT1G18486	unknown_protein	AT2G07705	unknown_protein
AT1G18420	Aluminium_activated_malate_transporter_family_protein	AT2G07707	Plant_mitochondrial_ATPase,_F0_complex,_subunit_8_protein	AT1G18490	Protein_of_unknown_function_(DUF1637)	AT2G07706	unknown_protein
AT1G18440	Peptidyl-tRNA_hydrolase_family_protein	AT2G07708	unknown_protein	AT1G18500	methylthioalkylmalate_synthase-like_4_(MAML-4)	AT2G07707	Plant_mitochondrial_ATPase,_F0_complex,_subunit_8_protein
AT1G18450	actin-related_protein_4_(ARP4)	AT2G07713	unknown_protein	AT1G18510	tetraspanin_16_(TET16)	AT2G07708	unknown_protein
AT1G18460	alpha/beta-Hydrolases_superfamily_protein	AT2G07714	transcription_factor-related	AT1G18520	tetraspanin11_(TET11)	AT2G07713	unknown_protein
AT1G18480	Calcineurin-like_metallo-phosphoesterase_superfamily_protein	AT2G07715	Nucleic_acid-binding,_OB-fold-like_protein	AT1G18530	EF_hand_calcium-binding_protein_family	AT2G07714	transcription_factor-related
AT1G18485	Pentatricopeptide_repeat_(PPR)_superfamily_protein	AT2G07718	Cytochrome_b/b6_protein	AT1G18550	ATP_binding_microtubule_motor_family_protein	AT2G07715	Nucleic_acid-binding,_OB-fold-like_protein
AT1G18486	unknown_protein	AT2G07719	Putative_membrane_lipoprotein	AT1G18560	NA	AT2G07718	Cytochrome_b/b6_protein
AT1G18490	Protein_of_unknown_function_(DUF1637)	AT2G07721	unknown_protein	AT1G18570	myb_domain_protein_51_(MYB51)	AT2G07719	Putative_membrane_lipoprotein
AT1G18500	methylthioalkylmalate_synthase-like_4_(MAML-4)	AT2G07722	unknown_protein	AT1G18580	galacturonosyltransferase_11_(GAUT11)	AT2G07721	unknown_protein
AT1G18510	tetraspanin_16_(TET16)	AT2G07724	unknown_protein	AT1G18590	sulfotransferase_17_(SOT17)	AT2G07722	unknown_protein
AT1G18520	tetraspanin11_(TET11)	AT2G07725	Ribosomal_L5P_family_protein	AT1G18600	RHOMBOID-like_protein_12_(RBL12)	AT2G07724	unknown_protein
AT1G18530	EF_hand_calcium-binding_protein_family	AT2G07727	NA	AT1G18610	Galactose_oxidase/kelch_repeat_superfamily_protein	AT2G07725	Ribosomal_L5P_family_protein
AT1G18550	ATP_binding_microtubule_motor_family_protein	AT2G07728	unknown_protein	AT1G18620	unknown_protein	AT2G07727	NA
AT1G18560	NA	AT2G07732	Ribulose_bisphosphate_carboxylase_large_chain,_catalytic_domain	AT1G18630	glycine-rich_RNA-binding_protein_6_(GR-RBP6)	AT2G07728	unknown_protein
AT1G18570	myb_domain_protein_51_(MYB51)	AT2G07734	Alpha-L_RNA-binding_motif/Ribosomal_protein_S4_family_protein	AT1G18640	3-phosphoserine_phosphatase_(PSP)	AT2G07732	Ribulose_bisphosphate_carboxylase_large_chain,_catalytic_domain
AT1G18580	galacturonosyltransferase_11_(GAUT11)	AT2G07738	unknown_protein	AT1G18650	plasmodesmata_callose-binding_protein_3_(PDCB3)	AT2G07734	Alpha-L_RNA-binding_motif/Ribosomal_protein_S4_family_protein
AT1G18590	sulfotransferase_17_(SOT17)	AT2G07739	Ycf1_protein	AT1G18660	zinc_finger_(C3HC4-type_RING_finger)_family_protein	AT2G07738	unknown_protein
AT1G18600	RHOMBOID-like_protein_12_(RBL12)	AT2G07741	ATPase,_F0_complex,_subunit_A_protein	AT1G18670	IMPAIRED_IN_BABA-INDUCED_STERILITY_1_(IBS1)	AT2G07739	Ycf1_protein
AT1G18610	Galactose_oxidase/kelch_repeat_superfamily_protein	AT2G07749	Mitovirus_RNA-dependent_RNA_polymerase	AT1G18680	HNH_endonuclease_domain-containing_protein	AT2G07741	ATPase,_F0_complex,_subunit_A_protein
AT1G18620	unknown_protein	AT2G07750	DEA(D/H)-box_RNA_helicase_family_protein	AT1G18690	Galactosyl_transferase_GMA12/MNN10_family_protein	AT2G07749	Mitovirus_RNA-dependent_RNA_polymerase
AT1G18630	glycine-rich_RNA-binding_protein_6_(GR-RBP6)	AT2G07751	NADH:ubiquinone/plastoquinone_oxidoreductase,_chain_3_protein	AT1G18700	DNAJ_heat_shock_N-terminal_domain-containing_protein	AT2G07750	DEA(D/H)-box_RNA_helicase_family_protein
AT1G18640	3-phosphoserine_phosphatase_(PSP)	AT2G07760	Zinc_knuckle_(CCHC-type)_family_protein	AT1G18750	AGAMOUS-like_65_(AGL65)	AT2G07751	NADH:ubiquinone/plastoquinone_oxidoreductase,_chain_3_protein
AT1G18650	plasmodesmata_callose-binding_protein_3_(PDCB3)	AT2G07768	Cytochrome_C_assembly_protein	AT1G18760	Zinc_finger,_C3HC4_type_(RING_finger)_family_protein	AT2G07760	Zinc_knuckle_(CCHC-type)_family_protein
AT1G18660	zinc_finger_(C3HC4-type_RING_finger)_family_protein	AT2G07771	Cytochrome_C_assembly_protein	AT1G18770	RING/U-box_superfamily_protein	AT2G07768	Cytochrome_C_assembly_protein
AT1G18670	IMPAIRED_IN_BABA-INDUCED_STERILITY_1_(IBS1)	AT2G07772	unknown_protein	AT1G18773	FUNCTIONS_IN:_molecular_function_unknown	AT2G07771	Cytochrome_C_assembly_protein
AT1G18680	HNH_endonuclease_domain-containing_protein	AT2G07773	unknown_protein	AT1G18780	RING/U-box_superfamily_protein	AT2G07772	unknown_protein
AT1G18690	Galactosyl_transferase_GMA12/MNN10_family_protein	AT2G07774	unknown_protein	AT1G18790	RWP-RK_domain-containing_protein	AT2G07773	unknown_protein
AT1G18700	DNAJ_heat_shock_N-terminal_domain-containing_protein	AT2G07775	unknown_protein	AT1G18800	NAP1-related_protein_2_(NRP2)	AT2G07774	unknown_protein
AT1G18750	AGAMOUS-like_65_(AGL65)	AT2G07776	unknown_protein	AT1G18810	phytochrome_kinase_substrate-related	AT2G07775	unknown_protein
AT1G18760	Zinc_finger,_C3HC4_type_(RING_finger)_family_protein	AT2G07777	ATP_synthase_9_mitochondrial	AT1G18830	Transducin/WD40_repeat-like_superfamily_protein	AT2G07776	unknown_protein
AT1G18770	RING/U-box_superfamily_protein	AT2G07779	unknown_protein	AT1G18835	mini_zinc_finger_(MIF3)	AT2G07777	ATP_synthase_9_mitochondrial
AT1G18773	FUNCTIONS_IN:_molecular_function_unknown	AT2G07785	NADH_dehydrogenase_family_protein	AT1G18840	IQ-domain_30_(IQD30)	AT2G07779	unknown_protein
AT1G18780	RING/U-box_superfamily_protein	AT2G07787	unknown_protein	AT1G18850	unknown_protein	AT2G07785	NADH_dehydrogenase_family_protein
AT1G18790	RWP-RK_domain-containing_protein	AT2G07795	unknown_protein	AT1G18860	_Group_II-b	AT2G07787	unknown_protein
AT1G18800	NAP1-related_protein_2_(NRP2)	AT2G07798	unknown_protein	AT1G18870	isochorismate_synthase_2_(ICS2)	AT2G07795	unknown_protein
AT1G18810	phytochrome_kinase_substrate-related	AT2G07806	unknown_protein	AT1G18871	unknown_protein	AT2G07798	unknown_protein
AT1G18830	Transducin/WD40_repeat-like_superfamily_protein	AT2G07815	BEST_Arabidopsis_thaliana_protein_match_is:_cytochrome_C_biogenesis_452_(TAIR:ATMG00180.1)	AT1G18880	Major_facilitator_superfamily_protein	AT2G07806	unknown_protein
AT1G18835	mini_zinc_finger_(MIF3)	AT2G07820	unknown_protein	AT1G18900	Pentatricopeptide_repeat_(PPR)_superfamily_protein	AT2G07815	BEST_Arabidopsis_thaliana_protein_match_is:_cytochrome_C_biogenesis_452_(TAIR:ATMG00180.1)
AT1G18840	IQ-domain_30_(IQD30)	AT2G07825	unknown_protein	AT1G18910	NA	AT2G07820	unknown_protein
AT1G18850	unknown_protein	AT2G07827	unknown_protein	AT1G18940	Nodulin-like_/_Major_Facilitator_Superfamily_protein	AT2G07825	unknown_protein
AT1G18860	_Group_II-b	AT2G07830	unknown_protein	AT1G18950	DDT_domain_superfamily	AT2G07827	unknown_protein
AT1G18870	isochorismate_synthase_2_(ICS2)	AT2G07835	unknown_protein	AT1G18960	myb-like_HTH_transcriptional_regulator_family_protein	AT2G07830	unknown_protein
AT1G18871	unknown_protein	AT2G07981	unknown_protein	AT1G18970	germin-like_protein_4_(GLP4)	AT2G07835	unknown_protein
AT1G18880	Major_facilitator_superfamily_protein	AT2G08986	unknown_protein	AT1G18980	RmlC-like_cupins_superfamily_protein	AT2G07981	unknown_protein
AT1G18910	NA	AT2G09388	unknown_protein	AT1G19000	Homeodomain-like_superfamily_protein	AT2G08986	unknown_protein
AT1G18940	Nodulin-like_/_Major_Facilitator_Superfamily_protein	AT2G09838	unknown_protein	AT1G19010	unknown_protein	AT2G09388	unknown_protein
AT1G18950	DDT_domain_superfamily	AT2G09840	BEST_Arabidopsis_thaliana_protein_match_is:_nucleic_acid_binding	AT1G19020	unknown_protein	AT2G09838	unknown_protein
AT1G18960	myb-like_HTH_transcriptional_regulator_family_protein	AT2G10014	unknown_protein	AT1G19025	DNA_repair_metallo-beta-lactamase_family_protein	AT2G09840	BEST_Arabidopsis_thaliana_protein_match_is:_nucleic_acid_binding
AT1G18970	germin-like_protein_4_(GLP4)	AT2G10020	unknown_protein	AT1G19040	NAC_(No_Apical_Meristem)_domain_transcriptional_regulator_superfamily_protein	AT2G10014	unknown_protein
AT1G18980	RmlC-like_cupins_superfamily_protein	AT2G10260	FUNCTIONS_IN:_molecular_function_unknown	AT1G19050	response_regulator_7_(ARR7)	AT2G10020	unknown_protein
AT1G18990	Protein_of_unknown_function,_DUF593	AT2G10340	unknown_protein	AT1G19060	Protein_of_unknown_function_(DUF626)	AT2G10260	FUNCTIONS_IN:_molecular_function_unknown
AT1G19000	Homeodomain-like_superfamily_protein	AT2G10440	unknown_protein	AT1G19070	F-box_family_protein	AT2G10340	unknown_protein
AT1G19010	unknown_protein	AT2G10550	LOCATED_IN:_chloroplast	AT1G19080	TITAN_10_(TTN10)	AT2G10440	unknown_protein
AT1G19020	unknown_protein	AT2G10557	unknown_protein	AT1G19100	Histidine_kinase-,_DNA_gyrase_B-,_and_HSP90-like_ATPase_family_protein	AT2G10550	LOCATED_IN:_chloroplast
AT1G19025	DNA_repair_metallo-beta-lactamase_family_protein	AT2G10560	unknown_protein	AT1G19110	inter-alpha-trypsin_inhibitor_heavy_chain-related	AT2G10557	unknown_protein
AT1G19040	NAC_(No_Apical_Meristem)_domain_transcriptional_regulator_superfamily_protein	AT2G10602	unknown_protein	AT1G19115	unknown_protein	AT2G10560	unknown_protein
AT1G19050	response_regulator_7_(ARR7)	AT2G10608	unknown_protein	AT1G19120	Small_nuclear_ribonucleoprotein_family_protein	AT2G10602	unknown_protein
AT1G19060	Protein_of_unknown_function_(DUF626)	AT2G10920	unknown_protein	AT1G19130	CONTAINS_InterPro_DOMAIN/s:_Protein_of_unknown_function_DUF985_(InterPro:IPR009327),_RmlC-like_jelly_roll_fold_(InterPro:IPR014710)	AT2G10608	unknown_protein
AT1G19070	F-box_family_protein	AT2G10965	unknown_protein	AT1G19140	FUNCTIONS_IN:_molecular_function_unknown	AT2G10920	unknown_protein
AT1G19080	TITAN_10_(TTN10)	AT2G10970	Plant_invertase/pectin_methylesterase_inhibitor_superfamily_protein	AT1G19150	photosystem_I_light_harvesting_complex_gene_6_(LHCA6)	AT2G10965	unknown_protein
AT1G19100	Histidine_kinase-,_DNA_gyrase_B-,_and_HSP90-like_ATPase_family_protein	AT2G10975	unknown_protein	AT1G19160	F-box_family_protein	AT2G10970	Plant_invertase/pectin_methylesterase_inhibitor_superfamily_protein
AT1G19110	inter-alpha-trypsin_inhibitor_heavy_chain-related	AT2G11005	glycine-rich_protein	AT1G19170	Pectin_lyase-like_superfamily_protein	AT2G10975	unknown_protein
AT1G19115	unknown_protein	AT2G11010	FUNCTIONS_IN:_molecular_function_unknown	AT1G19190	alpha/beta-Hydrolases_superfamily_protein	AT2G11005	glycine-rich_protein
AT1G19120	Small_nuclear_ribonucleoprotein_family_protein	AT2G11015	Protein_of_unknown_function_(DUF3287)	AT1G19200	Protein_of_unknown_function_(DUF581)	AT2G11010	FUNCTIONS_IN:_molecular_function_unknown
AT1G19130	CONTAINS_InterPro_DOMAIN/s:_Protein_of_unknown_function_DUF985_(InterPro:IPR009327),_RmlC-like_jelly_roll_fold_(InterPro:IPR014710)	AT2G11200	F-box_family_protein	AT1G19210	Integrase-type_DNA-binding_superfamily_protein	AT2G11015	Protein_of_unknown_function_(DUF3287)
AT1G19140	FUNCTIONS_IN:_molecular_function_unknown	AT2G11405	unknown_protein	AT1G19220	auxin_response_factor_19_(ARF19)	AT2G11200	F-box_family_protein
AT1G19150	photosystem_I_light_harvesting_complex_gene_6_(LHCA6)	AT2G11462	unknown_protein	AT1G19230	Riboflavin_synthase-like_superfamily_protein	AT2G11270	citrate_synthase-related
AT1G19160	F-box_family_protein	AT2G11520	calmodulin-binding_receptor-like_cytoplasmic_kinase_3_(CRCK3)	AT1G19240	unknown_protein	AT2G11271	unknown_protein
AT1G19170	Pectin_lyase-like_superfamily_protein	AT2G11522	unknown_protein	AT1G19250	flavin-dependent_monooxygenase_1_(FMO1)	AT2G11405	unknown_protein
AT1G19190	alpha/beta-Hydrolases_superfamily_protein	AT2G11570	unknown_protein	AT1G19290	Pentatricopeptide_repeat_(PPR)_superfamily_protein	AT2G11462	unknown_protein
AT1G19200	Protein_of_unknown_function_(DUF581)	AT2G11620	unknown_protein	AT1G19320	Pathogenesis-related_thaumatin_superfamily_protein	AT2G11520	calmodulin-binding_receptor-like_cytoplasmic_kinase_3_(CRCK3)
AT1G19210	Integrase-type_DNA-binding_superfamily_protein	AT2G11623	Plant_protein_1589_of_unknown_function	AT1G19330	unknown_protein	AT2G11522	unknown_protein
AT1G19220	auxin_response_factor_19_(ARF19)	AT2G11626	FUNCTIONS_IN:_molecular_function_unknown	AT1G19340	Methyltransferase_MT-A70_family_protein	AT2G11570	unknown_protein
AT1G19230	Riboflavin_synthase-like_superfamily_protein	AT2G11651	unknown_protein	AT1G19350	BRI1-EMS-SUPPRESSOR_1_(BES1)	AT2G11620	unknown_protein
AT1G19240	unknown_protein	AT2G11773	unknown_protein	AT1G19360	Nucleotide-diphospho-sugar_transferase_family_protein	AT2G11623	Plant_protein_1589_of_unknown_function
AT1G19250	flavin-dependent_monooxygenase_1_(FMO1)	AT2G11778	unknown_protein	AT1G19370	unknown_protein	AT2G11626	FUNCTIONS_IN:_molecular_function_unknown
AT1G19290	Pentatricopeptide_repeat_(PPR)_superfamily_protein	AT2G11851	unknown_protein	AT1G19390	Wall-associated_kinase_family_protein	AT2G11651	unknown_protein
AT1G19320	Pathogenesis-related_thaumatin_superfamily_protein	AT2G11891	unknown_protein	AT1G19394	unknown_protein	AT2G11773	unknown_protein
AT1G19340	Methyltransferase_MT-A70_family_protein	AT2G12200	P-loop_containing_nucleoside_triphosphate_hydrolases_superfamily_protein	AT1G19396	unknown_protein.	AT2G11778	unknown_protein
AT1G19350	BRI1-EMS-SUPPRESSOR_1_(BES1)	AT2G12280	P-loop_containing_nucleoside_triphosphate_hydrolases_superfamily_protein	AT1G19400	Erythronate-4-phosphate_dehydrogenase_family_protein	AT2G11851	unknown_protein
AT1G19360	Nucleotide-diphospho-sugar_transferase_family_protein	AT2G12290	BEST_Arabidopsis_thaliana_protein_match_is:_SBP_(S-ribonuclease_binding_protein)_family_protein_(TAIR:AT4G19700.1)	AT1G19410	FBD_/_Leucine_Rich_Repeat_domains_containing_protein	AT2G11891	unknown_protein
AT1G19370	unknown_protein	AT2G12400	unknown_protein	AT1G19430	S-adenosyl-L-methionine-dependent_methyltransferases_superfamily_protein	AT2G12200	P-loop_containing_nucleoside_triphosphate_hydrolases_superfamily_protein
AT1G19390	Wall-associated_kinase_family_protein	AT2G12405	unknown_protein	AT1G19440	3-ketoacyl-CoA_synthase_4_(KCS4)	AT2G12280	P-loop_containing_nucleoside_triphosphate_hydrolases_superfamily_protein
AT1G19394	unknown_protein	AT2G12465	low-molecular-weight_cysteine-rich_50_(LCR50)	AT1G19450	Major_facilitator_superfamily_protein	AT2G12290	BEST_Arabidopsis_thaliana_protein_match_is:_SBP_(S-ribonuclease_binding_protein)_family_protein_(TAIR:AT4G19700.1)
AT1G19396	unknown_protein.	AT2G12475	Defensin-like_(DEFL)_family_protein	AT1G19460	Galactose_oxidase/kelch_repeat_superfamily_protein	AT2G12405	unknown_protein
AT1G19400	Erythronate-4-phosphate_dehydrogenase_family_protein	AT2G12557	unknown_protein	AT1G19470	Galactose_oxidase/kelch_repeat_superfamily_protein	AT2G12465	low-molecular-weight_cysteine-rich_50_(LCR50)
AT1G19410	FBD_/_Leucine_Rich_Repeat_domains_containing_protein	AT2G12646	PLATZ_transcription_factor_family_protein	AT1G19480	DNA_glycosylase_superfamily_protein	AT2G12475	Defensin-like_(DEFL)_family_protein
AT1G19430	S-adenosyl-L-methionine-dependent_methyltransferases_superfamily_protein	AT2G12875	unknown_protein	AT1G19485	Transducin/WD40_repeat-like_superfamily_protein	AT2G12557	unknown_protein
AT1G19440	3-ketoacyl-CoA_synthase_4_(KCS4)	AT2G12880	Zinc_knuckle_(CCHC-type)_family_protein	AT1G19490	Basic-leucine_zipper_(bZIP)_transcription_factor_family_protein	AT2G12875	unknown_protein
AT1G19450	Major_facilitator_superfamily_protein	AT2G12900	Basic-leucine_zipper_(bZIP)_transcription_factor_family_protein	AT1G19500	unknown_protein	AT2G12880	Zinc_knuckle_(CCHC-type)_family_protein
AT1G19460	Galactose_oxidase/kelch_repeat_superfamily_protein	AT2G12905	unknown_protein	AT1G19510	RAD-like_5_(RL5)	AT2G12900	Basic-leucine_zipper_(bZIP)_transcription_factor_family_protein
AT1G19470	Galactose_oxidase/kelch_repeat_superfamily_protein	AT2G12935	unknown_protein	AT1G19520	NUCLEAR_FUSION_DEFECTIVE_5_(NFD5)	AT2G12905	unknown_protein
AT1G19480	DNA_glycosylase_superfamily_protein	AT2G12940	unfertilized_embryo_sac_4_(UNE4)	AT1G19530	unknown_protein	AT2G12935	unknown_protein
AT1G19485	Transducin/WD40_repeat-like_superfamily_protein	AT2G12945	unknown_protein	AT1G19540	NmrA-like_negative_transcriptional_regulator_family_protein	AT2G12940	unfertilized_embryo_sac_4_(UNE4)
AT1G19490	Basic-leucine_zipper_(bZIP)_transcription_factor_family_protein	AT2G12977	unknown_protein	AT1G19550	Glutathione_S-transferase_family_protein	AT2G12945	unknown_protein
AT1G19500	unknown_protein	AT2G13125	unknown_protein	AT1G19600	pfkB-like_carbohydrate_kinase_family_protein	AT2G12977	unknown_protein
AT1G19510	RAD-like_5_(RL5)	AT2G13126	unknown_protein	AT1G19610	PDF1.4	AT2G13125	unknown_protein
AT1G19520	NUCLEAR_FUSION_DEFECTIVE_5_(NFD5)	AT2G13150	Basic-leucine_zipper_(bZIP)_transcription_factor_family_protein	AT1G19620	unknown_protein	AT2G13126	unknown_protein
AT1G19530	unknown_protein	AT2G13272	unknown_protein	AT1G19630	cytochrome_P450,_family_722,_subfamily_A,_polypeptide_1_(CYP722A1)	AT2G13150	Basic-leucine_zipper_(bZIP)_transcription_factor_family_protein
AT1G19540	NmrA-like_negative_transcriptional_regulator_family_protein	AT2G13273	unknown_protein	AT1G19640	jasmonic_acid_carboxyl_methyltransferase_(JMT)	AT2G13272	unknown_protein
AT1G19550	Glutathione_S-transferase_family_protein	AT2G13360	alanine:glyoxylate_aminotransferase_(AGT)	AT1G19650	Sec14p-like_phosphatidylinositol_transfer_family_protein	AT2G13273	unknown_protein
AT1G19570	dehydroascorbate_reductase_(DHAR1)	AT2G13430	unknown_protein	AT1G19660	Wound-responsive_family_protein	AT2G13360	alanine:glyoxylate_aminotransferase_(AGT)
AT1G19600	pfkB-like_carbohydrate_kinase_family_protein	AT2G13450	unknown_protein	AT1G19670	chlorophyllase_1_(CLH1)	AT2G13370	chromatin_remodeling_5_(CHR5)
AT1G19610	PDF1.4	AT2G13463	unknown_protein	AT1G19680	RING/U-box_superfamily_protein	AT2G13430	unknown_protein
AT1G19620	unknown_protein	AT2G13500	unknown_protein	AT1G19690	NAD(P)-binding_Rossmann-fold_superfamily_protein	AT2G13450	unknown_protein
AT1G19630	cytochrome_P450,_family_722,_subfamily_A,_polypeptide_1_(CYP722A1)	AT2G13510	unknown_protein	AT1G19700	BEL1-like_homeodomain_10_(BEL10)	AT2G13463	unknown_protein
AT1G19640	jasmonic_acid_carboxyl_methyltransferase_(JMT)	AT2G13540	_Kim_et_al_2008).__To_avoid_confusion,_abh1-7_described_in_Kim_et_al_(2008)_has_been_renamed_abh1-107_(other_names:_ensalada-1,_ens-1).	AT1G19710	UDP-Glycosyltransferase_superfamily_protein	AT2G13500	unknown_protein
AT1G19650	Sec14p-like_phosphatidylinositol_transfer_family_protein	AT2G13542	LOCATED_IN:_endomembrane_system	AT1G19720	Pentatricopeptide_repeat_(PPR-like)_superfamily_protein	AT2G13510	unknown_protein
AT1G19670	chlorophyllase_1_(CLH1)	AT2G13547	unknown_protein	AT1G19740	ATP-dependent_protease_La_(LON)_domain_protein	AT2G13542	LOCATED_IN:_endomembrane_system
AT1G19680	RING/U-box_superfamily_protein	AT2G13623	unknown_protein	AT1G19750	Transducin/WD40_repeat-like_superfamily_protein	AT2G13547	unknown_protein
AT1G19690	NAD(P)-binding_Rossmann-fold_superfamily_protein	AT2G13650	golgi_nucleotide_sugar_transporter_1_(GONST1)	AT1G19780	cyclic_nucleotide_gated_channel__8_(CNGC8)	AT2G13610	ABC-2_type_transporter_family_protein
AT1G19700	BEL1-like_homeodomain_10_(BEL10)	AT2G13720	DNA_binding	AT1G19790	SHI-related_sequence_7_(SRS7)	AT2G13650	golgi_nucleotide_sugar_transporter_1_(GONST1)
AT1G19710	UDP-Glycosyltransferase_superfamily_protein	AT2G13760	unknown_protein	AT1G19800	trigalactosyldiacylglycerol_1_(TGD1)	AT2G13720	DNA_binding
AT1G19730	ATTRX4	AT2G13770	CONTAINS_InterPro_DOMAIN/s:_Putative_harbinger_transposase-derived_nuclease_(InterPro:IPR006912)	AT1G19830	SAUR-like_auxin-responsive_protein_family_	AT2G13760	unknown_protein
AT1G19740	ATP-dependent_protease_La_(LON)_domain_protein	AT2G13790	somatic_embryogenesis_receptor-like_kinase_4_(SERK4)	AT1G19835	Plant_protein_of_unknown_function_(DUF869)	AT2G13770	CONTAINS_InterPro_DOMAIN/s:_Putative_harbinger_transposase-derived_nuclease_(InterPro:IPR006912)
AT1G19750	Transducin/WD40_repeat-like_superfamily_protein	AT2G13800	somatic_embryogenesis_receptor-like_kinase_5_(SERK5)	AT1G19840	SAUR-like_auxin-responsive_protein_family_	AT2G13790	somatic_embryogenesis_receptor-like_kinase_4_(SERK4)
AT1G19780	cyclic_nucleotide_gated_channel__8_(CNGC8)	AT2G13820	Bifunctional_inhibitor/lipid-transfer_protein/seed_storage_2S_albumin_superfamily_protein	AT1G19850	MONOPTEROS_(MP)	AT2G13810	AGD2-like_defense_response_protein_1_(ALD1)
AT1G19790	SHI-related_sequence_7_(SRS7)	AT2G13895	Cysteine/Histidine-rich_C1_domain_family_protein	AT1G19860	Zinc_finger_C-x8-C-x5-C-x3-H_type_family_protein	AT2G13895	Cysteine/Histidine-rich_C1_domain_family_protein
AT1G19800	trigalactosyldiacylglycerol_1_(TGD1)	AT2G13980	Polynucleotidyl_transferase,_ribonuclease_H-like_superfamily_protein	AT1G19870	IQ-domain_32_(iqd32)	AT2G13980	Polynucleotidyl_transferase,_ribonuclease_H-like_superfamily_protein
AT1G19830	SAUR-like_auxin-responsive_protein_family_	AT2G14000	Arabidopsis_retrotransposon_ORF-1_protein	AT1G19880	Regulator_of_chromosome_condensation_(RCC1)_family_protein	AT2G14000	Arabidopsis_retrotransposon_ORF-1_protein
AT1G19840	SAUR-like_auxin-responsive_protein_family_	AT2G14045	unknown_protein	AT1G19890	male-gamete-specific_histone_H3_(MGH3)	AT2G14045	unknown_protein
AT1G19850	MONOPTEROS_(MP)	AT2G14080	Disease_resistance_protein_(TIR-NBS-LRR_class)_family	AT1G19900	glyoxal_oxidase-related_protein	AT2G14080	Disease_resistance_protein_(TIR-NBS-LRR_class)_family
AT1G19860	Zinc_finger_C-x8-C-x5-C-x3-H_type_family_protein	AT2G14120	dynamin_related_protein_(DRP3B)	AT1G19920	APS2	AT2G14120	dynamin_related_protein_(DRP3B)
AT1G19870	IQ-domain_32_(iqd32)	AT2G14160	RNA-binding_(RRM/RBD/RNP_motifs)_family_protein	AT1G19930	Galactose_oxidase/kelch_repeat_superfamily_protein	AT2G14206	unknown_protein
AT1G19880	Regulator_of_chromosome_condensation_(RCC1)_family_protein	AT2G14206	unknown_protein	AT1G19940	glycosyl_hydrolase_9B5_(GH9B5)	AT2G14270	Cytochrome_C_oxidase_polypeptide_VIB_family_protein
AT1G19890	male-gamete-specific_histone_H3_(MGH3)	AT2G14260	proline_iminopeptidase_(PIP)	AT1G19950	HVA22-like_protein_H_(ATHVA22H)_(HVA22H)	AT2G14288	FUNCTIONS_IN:_molecular_function_unknown
AT1G19900	glyoxal_oxidase-related_protein	AT2G14270	Cytochrome_C_oxidase_polypeptide_VIB_family_protein	AT1G19960	BEST_Arabidopsis_thaliana_protein_match_is:_transmembrane_receptors_(TAIR:AT2G32140.1)	AT2G14289	unknown_protein
AT1G19910	AVA-P2	AT2G14285	Small_nuclear_ribonucleoprotein_family_protein	AT1G19970	ER_lumen_protein_retaining_receptor_family_protein	AT2G14365	low-molecular-weight_cysteine-rich_84_(LCR84)
AT1G19920	APS2	AT2G14288	FUNCTIONS_IN:_molecular_function_unknown	AT1G19980	cytomatrix_protein-related	AT2G14390	unknown_protein
AT1G19930	Galactose_oxidase/kelch_repeat_superfamily_protein	AT2G14289	unknown_protein	AT1G19990	unknown_protein	AT2G14460	unknown_protein
AT1G19940	glycosyl_hydrolase_9B5_(GH9B5)	AT2G14365	low-molecular-weight_cysteine-rich_84_(LCR84)	AT1G20000	TBP-associated_factor_11B_(TAF11b)	AT2G14540	serpin_2_(SRP2)
AT1G19950	HVA22-like_protein_H_(ATHVA22H)_(HVA22H)	AT2G14390	unknown_protein	AT1G20010	tubulin_beta-5_chain_(TUB5)	AT2G14690	Glycosyl_hydrolase_superfamily_protein
AT1G19960	BEST_Arabidopsis_thaliana_protein_match_is:_transmembrane_receptors_(TAIR:AT2G32140.1)	AT2G14460	unknown_protein	AT1G20020	ferredoxin-NADP(+)-oxidoreductase_2_(FNR2)	AT2G14700	unknown_protein
AT1G19970	ER_lumen_protein_retaining_receptor_family_protein	AT2G14540	serpin_2_(SRP2)	AT1G20030	Pathogenesis-related_thaumatin_superfamily_protein	AT2G14846	Bifunctional_inhibitor/lipid-transfer_protein/seed_storage_2S_albumin_superfamily_protein
AT1G19980	cytomatrix_protein-related	AT2G14620	xyloglucan_endotransglucosylase/hydrolase_10_(XTH10)	AT1G20050	HYDRA1_(HYD1)	AT2G14850	unknown_protein
AT1G19990	unknown_protein	AT2G14680	maternal_effect_embryo_arrest_13_(MEE13)	AT1G20060	ATP_binding_microtubule_motor_family_protein	AT2G14910	unknown_protein
AT1G20000	TBP-associated_factor_11B_(TAF11b)	AT2G14690	Glycosyl_hydrolase_superfamily_protein	AT1G20065	FUNCTIONS_IN:_molecular_function_unknown	AT2G14935	low-molecular-weight_cysteine-rich_40_(LCR40)
AT1G20010	tubulin_beta-5_chain_(TUB5)	AT2G14700	unknown_protein	AT1G20070	unknown_protein	AT2G15042	Leucine-rich_repeat_(LRR)_family_protein
AT1G20020	ferredoxin-NADP(+)-oxidoreductase_2_(FNR2)	AT2G14846	Bifunctional_inhibitor/lipid-transfer_protein/seed_storage_2S_albumin_superfamily_protein	AT1G20120	GDSL-like_Lipase/Acylhydrolase_superfamily_protein	AT2G15110	Protein_of_unknown_function,_DUF601
AT1G20030	Pathogenesis-related_thaumatin_superfamily_protein	AT2G14850	unknown_protein	AT1G20130	GDSL-like_Lipase/Acylhydrolase_superfamily_protein	AT2G15180	Zinc_knuckle_(CCHC-type)_family_protein
AT1G20050	HYDRA1_(HYD1)	AT2G14870	RNA-binding_(RRM/RBD/RNP_motifs)_family_protein	AT1G20132	GDSL-like_Lipase/Acylhydrolase_superfamily_protein	AT2G15185	zinc_knuckle_(CCHC-type)_protein-related
AT1G20060	ATP_binding_microtubule_motor_family_protein	AT2G14910	unknown_protein	AT1G20135	GDSL-like_Lipase/Acylhydrolase_family_protein	AT2G15300	Leucine-rich_repeat_protein_kinase_family_protein
AT1G20065	FUNCTIONS_IN:_molecular_function_unknown	AT2G14935	low-molecular-weight_cysteine-rich_40_(LCR40)	AT1G20140	SKP1-like_4_(SK4)	AT2G15325	Bifunctional_inhibitor/lipid-transfer_protein/seed_storage_2S_albumin_superfamily_protein
AT1G20070	unknown_protein	AT2G15042	Leucine-rich_repeat_(LRR)_family_protein	AT1G20150	Subtilisin-like_serine_endopeptidase_family_protein	AT2G15390	fucosyltransferase_4_(FUT4)
AT1G20080	SYTB	AT2G15110	Protein_of_unknown_function,_DUF601	AT1G20160	ATSBT5.2	AT2G15420	myosin_heavy_chain-related
AT1G20120	GDSL-like_Lipase/Acylhydrolase_superfamily_protein	AT2G15180	Zinc_knuckle_(CCHC-type)_family_protein	AT1G20180	Protein_of_unknown_function_(DUF677)	AT2G15450	Pectin_lyase-like_superfamily_protein
AT1G20130	GDSL-like_Lipase/Acylhydrolase_superfamily_protein	AT2G15185	zinc_knuckle_(CCHC-type)_protein-related	AT1G20190	expansin_11_(EXPA11)	AT2G15460	Pectin_lyase-like_superfamily_protein
AT1G20132	GDSL-like_Lipase/Acylhydrolase_superfamily_protein	AT2G15270	unknown_protein	AT1G20200	EMBRYO_DEFECTIVE_2719_(EMB2719)	AT2G15470	Pectin_lyase-like_superfamily_protein
AT1G20135	GDSL-like_Lipase/Acylhydrolase_family_protein	AT2G15325	Bifunctional_inhibitor/lipid-transfer_protein/seed_storage_2S_albumin_superfamily_protein	AT1G20220	Alba_DNA/RNA-binding_protein	AT2G15500	RNA-binding_protein
AT1G20140	SKP1-like_4_(SK4)	AT2G15340	glycine-rich_protein	AT1G20225	Thioredoxin_superfamily_protein	AT2G15530	RING/U-box_superfamily_protein
AT1G20150	Subtilisin-like_serine_endopeptidase_family_protein	AT2G15390	fucosyltransferase_4_(FUT4)	AT1G20230	Pentatricopeptide_repeat_(PPR)_superfamily_protein	AT2G15535	low-molecular-weight_cysteine-rich_10_(LCR10)
AT1G20160	ATSBT5.2	AT2G15420	myosin_heavy_chain-related	AT1G20240	SWI-SNF-related_chromatin_binding_protein	AT2G15580	RING/U-box_superfamily_protein
AT1G20180	Protein_of_unknown_function_(DUF677)	AT2G15450	Pectin_lyase-like_superfamily_protein	AT1G20270	2-oxoglutarate_(2OG)_and_Fe(II)-dependent_oxygenase_superfamily_protein	AT2G15695	Protein_of_unknown_function_DUF829,_transmembrane_53
AT1G20190	expansin_11_(EXPA11)	AT2G15460	Pectin_lyase-like_superfamily_protein	AT1G20290	SWI-SNF-related_chromatin_binding_protein	AT2G15710	TRAF-like_family_protein
AT1G20200	EMBRYO_DEFECTIVE_2719_(EMB2719)	AT2G15470	Pectin_lyase-like_superfamily_protein	AT1G20300	Pentatricopeptide_repeat_(PPR)_superfamily_protein	AT2G15780	Cupredoxin_superfamily_protein
AT1G20220	Alba_DNA/RNA-binding_protein	AT2G15500	RNA-binding_protein	AT1G20310	unknown_protein	AT2G15880	Leucine-rich_repeat_(LRR)_family_protein
AT1G20225	Thioredoxin_superfamily_protein	AT2G15535	low-molecular-weight_cysteine-rich_10_(LCR10)	AT1G20320	Haloacid_dehalogenase-like_hydrolase_(HAD)_superfamily_protein	AT2G15910	CSL_zinc_finger_domain-containing_protein
AT1G20230	Pentatricopeptide_repeat_(PPR)_superfamily_protein	AT2G15580	RING/U-box_superfamily_protein	AT1G20340	DNA-DAMAGE-REPAIR/TOLERATION_PROTEIN_112_(DRT112)	AT2G15930	unknown_protein
AT1G20240	SWI-SNF-related_chromatin_binding_protein	AT2G15680	Calcium-binding_EF-hand_family_protein	AT1G20350	translocase_inner_membrane_subunit_17-1_(TIM17-1)	AT2G15960	unknown_protein
AT1G20270	2-oxoglutarate_(2OG)_and_Fe(II)-dependent_oxygenase_superfamily_protein	AT2G15710	TRAF-like_family_protein	AT1G20360	F-box_family_protein	AT2G16015	unknown_protein
AT1G20290	SWI-SNF-related_chromatin_binding_protein	AT2G15780	Cupredoxin_superfamily_protein	AT1G20370	Pseudouridine_synthase_family_protein	AT2G16016	unknown_protein
AT1G20300	Pentatricopeptide_repeat_(PPR)_superfamily_protein	AT2G15880	Leucine-rich_repeat_(LRR)_family_protein	AT1G20380	Prolyl_oligopeptidase_family_protein	AT2G16018	unknown_protein
AT1G20310	unknown_protein	AT2G15910	CSL_zinc_finger_domain-containing_protein	AT1G20410	Pseudouridine_synthase_family_protein	AT2G16019	unknown_protein
AT1G20320	Haloacid_dehalogenase-like_hydrolase_(HAD)_superfamily_protein	AT2G15930	unknown_protein	AT1G20430	unknown_protein	AT2G16020	unknown_protein
AT1G20340	DNA-DAMAGE-REPAIR/TOLERATION_PROTEIN_112_(DRT112)	AT2G15960	unknown_protein	AT1G20460	unknown_protein	AT2G16030	S-adenosyl-L-methionine-dependent_methyltransferases_superfamily_protein
AT1G20350	translocase_inner_membrane_subunit_17-1_(TIM17-1)	AT2G16015	unknown_protein	AT1G20470	SAUR-like_auxin-responsive_protein_family_	AT2G16040	hAT_dimerisation_domain-containing_protein_/_transposase-related
AT1G20360	F-box_family_protein	AT2G16016	unknown_protein	AT1G20480	AMP-dependent_synthetase_and_ligase_family_protein	AT2G16060	hemoglobin_1_(HB1)
AT1G20370	Pseudouridine_synthase_family_protein	AT2G16018	unknown_protein	AT1G20490	AMP-dependent_synthetase_and_ligase_family_protein	AT2G16225	Maternally_expressed_gene_(MEG)_family_protein
AT1G20380	Prolyl_oligopeptidase_family_protein	AT2G16019	unknown_protein	AT1G20500	AMP-dependent_synthetase_and_ligase_family_protein	AT2G16280	3-ketoacyl-CoA_synthase_9_(KCS9)
AT1G20410	Pseudouridine_synthase_family_protein	AT2G16020	unknown_protein	AT1G20520	Arabidopsis_protein_of_unknown_function_(DUF241)	AT2G16340	unknown_protein
AT1G20430	unknown_protein	AT2G16030	S-adenosyl-L-methionine-dependent_methyltransferases_superfamily_protein	AT1G20530	Protein_of_unknown_function_(DUF630_and_DUF632)	AT2G16360	Ribosomal_protein_S25_family_protein
AT1G20440	cold-regulated_47_(COR47)	AT2G16040	hAT_dimerisation_domain-containing_protein_/_transposase-related	AT1G20540	Transducin/WD40_repeat-like_superfamily_protein	AT2G16365	F-box_family_protein
AT1G20460	unknown_protein	AT2G16225	Maternally_expressed_gene_(MEG)_family_protein	AT1G20550	O-fucosyltransferase_family_protein	AT2G16385	unknown_protein
AT1G20470	SAUR-like_auxin-responsive_protein_family_	AT2G16280	3-ketoacyl-CoA_synthase_9_(KCS9)	AT1G20560	acyl_activating_enzyme_1_(AAE1)	AT2G16400	BEL1-like_homeodomain_7_(BLH7)
AT1G20480	AMP-dependent_synthetase_and_ligase_family_protein	AT2G16340	unknown_protein	AT1G20570	Spc97_/_Spc98_family_of_spindle_pole_body_(SBP)_component	AT2G16485	DNA_binding
AT1G20490	AMP-dependent_synthetase_and_ligase_family_protein	AT2G16360	Ribosomal_protein_S25_family_protein	AT1G20575	Nucleotide-diphospho-sugar_transferases_superfamily_protein	AT2G16490	XH_domain-containing_protein
AT1G20500	AMP-dependent_synthetase_and_ligase_family_protein	AT2G16365	F-box_family_protein	AT1G20580	Small_nuclear_ribonucleoprotein_family_protein	AT2G16500	arginine_decarboxylase_1_(ADC1)
AT1G20520	Arabidopsis_protein_of_unknown_function_(DUF241)	AT2G16385	unknown_protein	AT1G20590	Cyclin_family_protein	AT2G16505	Maternally_expressed_gene_(MEG)_family_protein
AT1G20530	Protein_of_unknown_function_(DUF630_and_DUF632)	AT2G16400	BEL1-like_homeodomain_7_(BLH7)	AT1G20600	AP2/B3-like_transcriptional_factor_family_protein	AT2G16586	unknown_protein
AT1G20540	Transducin/WD40_repeat-like_superfamily_protein	AT2G16490	XH_domain-containing_protein	AT1G20610	NA	AT2G16620	Protein_kinase_superfamily_protein
AT1G20550	O-fucosyltransferase_family_protein	AT2G16500	arginine_decarboxylase_1_(ADC1)	AT1G20630	catalase_1_(CAT1)	AT2G16668	unknown_protein
AT1G20560	acyl_activating_enzyme_1_(AAE1)	AT2G16505	Maternally_expressed_gene_(MEG)_family_protein	AT1G20640	Plant_regulator_RWP-RK_family_protein	AT2G16676	unknown_protein
AT1G20570	Spc97_/_Spc98_family_of_spindle_pole_body_(SBP)_component	AT2G16580	SAUR-like_auxin-responsive_protein_family_	AT1G20650	Protein_kinase_superfamily_protein	AT2G16740	ubiquitin-conjugating_enzyme_29_(UBC29)
AT1G20575	Nucleotide-diphospho-sugar_transferases_superfamily_protein	AT2G16586	unknown_protein	AT1G20670	DNA-binding_bromodomain-containing_protein	AT2G16750	Protein_kinase_protein_with_adenine_nucleotide_alpha_hydrolases-like_domain
AT1G20580	Small_nuclear_ribonucleoprotein_family_protein	AT2G16620	Protein_kinase_superfamily_protein	AT1G20680	Protein_of_unknown_function_(DUF833)	AT2G16860	GCIP-interacting_family_protein
AT1G20590	Cyclin_family_protein	AT2G16668	unknown_protein	AT1G20700	WUSCHEL_related_homeobox_14_(WOX14)	AT2G16910	ABORTED_MICROSPORES_(AMS)
AT1G20600	AP2/B3-like_transcriptional_factor_family_protein	AT2G16676	unknown_protein	AT1G20710	WUSCHEL_related_homeobox_10_(WOX10)	AT2G16940	Splicing_factor,_CC1-like
AT1G20610	NA	AT2G16740	ubiquitin-conjugating_enzyme_29_(UBC29)	AT1G20720	RAD3-like_DNA-binding_helicase_protein	AT2G17033	pentatricopeptide_(PPR)_repeat-containing_protein
AT1G20620	catalase_3_(CAT3)	AT2G16860	GCIP-interacting_family_protein	AT1G20730	Protein_of_unknown_function_(DUF833)	AT2G17036	CONTAINS_InterPro_DOMAIN/s:_F-box_domain,_cyclin-like_(InterPro:IPR001810),_Protein_of_unknown_function_DUF295_(InterPro:IPR005174)
AT1G20630	catalase_1_(CAT1)	AT2G16910	ABORTED_MICROSPORES_(AMS)	AT1G20735	F-box_and_associated_interaction_domains-containing_protein	AT2G17040	NAC_domain_containing_protein_36_(NAC036)
AT1G20640	Plant_regulator_RWP-RK_family_protein	AT2G16950	transportin_1_(TRN1)	AT1G20740	Protein_of_unknown_function_(DUF833)	AT2G17220	Protein_kinase_superfamily_protein
AT1G20650	Protein_kinase_superfamily_protein	AT2G16970	maternal_effect_embryo_arrest_15_(MEE15)	AT1G20750	RAD3-like_DNA-binding_helicase_protein	AT2G17290	calcium_dependent_protein_kinase_6_(CPK6)
AT1G20670	DNA-binding_bromodomain-containing_protein	AT2G16980	Major_facilitator_superfamily_protein	AT1G20760	Calcium-binding_EF_hand_family_protein	AT2G17380	associated_protein_19_(AP19)
AT1G20680	Protein_of_unknown_function_(DUF833)	AT2G17036	CONTAINS_InterPro_DOMAIN/s:_F-box_domain,_cyclin-like_(InterPro:IPR001810),_Protein_of_unknown_function_DUF295_(InterPro:IPR005174)	AT1G20770	unknown_protein	AT2G17390	ankyrin_repeat-containing_2B_(AKR2B)
AT1G20700	WUSCHEL_related_homeobox_14_(WOX14)	AT2G17040	NAC_domain_containing_protein_36_(NAC036)	AT1G20780	senescence-associated_E3_ubiquitin_ligase_1_(SAUL1)	AT2G17410	ARID/BRIGHT_DNA-binding_domain-containing_protein
AT1G20710	WUSCHEL_related_homeobox_10_(WOX10)	AT2G17220	Protein_kinase_superfamily_protein	AT1G20790	F-box_family_protein	AT2G17420	NADPH-dependent_thioredoxin_reductase_A_(NTRA)
AT1G20720	RAD3-like_DNA-binding_helicase_protein	AT2G17230	EXORDIUM_like_5_(EXL5)	AT1G20795	F-box_family_protein	AT2G17430	MILDEW_RESISTANCE_LOCUS_O_7_(MLO7)
AT1G20730	Protein_of_unknown_function_(DUF833)	AT2G17290	calcium_dependent_protein_kinase_6_(CPK6)	AT1G20800	F-box_family_protein	AT2G17450	RING-H2_finger_A3A_(RHA3A)
AT1G20735	F-box_and_associated_interaction_domains-containing_protein	AT2G17380	associated_protein_19_(AP19)	AT1G20810	FKBP-like_peptidyl-prolyl_cis-trans_isomerase_family_protein	AT2G17480	MILDEW_RESISTANCE_LOCUS_O_8_(MLO8)
AT1G20740	Protein_of_unknown_function_(DUF833)	AT2G17390	ankyrin_repeat-containing_2B_(AKR2B)	AT1G20816	unknown_protein	AT2G17520	IRE1A
AT1G20750	RAD3-like_DNA-binding_helicase_protein	AT2G17410	ARID/BRIGHT_DNA-binding_domain-containing_protein	AT1G20823	RING/U-box_superfamily_protein	AT2G17556	unknown_protein
AT1G20760	Calcium-binding_EF_hand_family_protein	AT2G17430	MILDEW_RESISTANCE_LOCUS_O_7_(MLO7)	AT1G20830	MULTIPLE_CHLOROPLAST_DIVISION_SITE_1_(MCD1)	AT2G17705	unknown_protein
AT1G20770	unknown_protein	AT2G17450	RING-H2_finger_A3A_(RHA3A)	AT1G20840	tonoplast_monosaccharide_transporter1_(TMT1)	AT2G17723	Defensin-like_(DEFL)_family_protein
AT1G20780	senescence-associated_E3_ubiquitin_ligase_1_(SAUL1)	AT2G17480	MILDEW_RESISTANCE_LOCUS_O_8_(MLO8)	AT1G20850	xylem_cysteine_peptidase_2_(XCP2)	AT2G17750	NEP-interacting_protein_1_(NIP1)
AT1G20790	F-box_family_protein	AT2G17510	EMBRYO_DEFECTIVE_2763_(EMB2763)	AT1G20860	Encodes_Pht1	AT2G17760	Eukaryotic_aspartyl_protease_family_protein
AT1G20795	F-box_family_protein	AT2G17520	IRE1A	AT1G20870	HSP20-like_chaperones_superfamily_protein	AT2G17787	unknown_protein
AT1G20800	F-box_family_protein	AT2G17556	unknown_protein	AT1G20875	unknown_protein	AT2G17840	EARLY-RESPONSIVE_TO_DEHYDRATION_7_(ERD7)
AT1G20810	FKBP-like_peptidyl-prolyl_cis-trans_isomerase_family_protein	AT2G17705	unknown_protein	AT1G20880	RNA-binding_(RRM/RBD/RNP_motifs)_family_protein	AT2G17870	cold_shock_domain_protein_3_(CSP3)
AT1G20816	unknown_protein	AT2G17723	Defensin-like_(DEFL)_family_protein	AT1G20890	unknown_protein	AT2G17920	NA
AT1G20823	RING/U-box_superfamily_protein	AT2G17760	Eukaryotic_aspartyl_protease_family_protein	AT1G20900	ESCAROLA_(ESC)	AT2G17990	BEST_Arabidopsis_thaliana_protein_match_is:_kinectin-related_(TAIR:AT5G66250.3)
AT1G20830	MULTIPLE_CHLOROPLAST_DIVISION_SITE_1_(MCD1)	AT2G17790	VPS35_homolog_A_(VPS35A)	AT1G20910	ARID/BRIGHT_DNA-binding_domain-containing_protein	AT2G18020	embryo_defective_2296_(EMB2296)
AT1G20840	tonoplast_monosaccharide_transporter1_(TMT1)	AT2G17840	EARLY-RESPONSIVE_TO_DEHYDRATION_7_(ERD7)	AT1G20925	Auxin_efflux_carrier_family_protein	AT2G18040	peptidylprolyl_cis/trans_isomerase,_NIMA-interacting_1_(PIN1AT)
AT1G20850	xylem_cysteine_peptidase_2_(XCP2)	AT2G17870	cold_shock_domain_protein_3_(CSP3)	AT1G20930	Cyclin-dependent_kinase,_expressed_in_flowers_and_suspension_cell_culture,_expression_peaks_during_M_phase_in_synchronized_cultures._Required_for_proper_organization_of_the_shoot_apical_meristem_and_for_hormone_signaling._Expressed_in_the_shoot_apical_meristem._Involved_in_regulation_of_the_G2/M_transition_of_the_mitotic_cell_cycle.	AT2G18070	unknown_protein
AT1G20860	Encodes_Pht1	AT2G17920	NA	AT1G20940	F-box_family_protein	AT2G18090	PHD_finger_family_protein_/_SWIB_complex_BAF60b_domain-containing_protein_/_GYF_domain-containing_protein
AT1G20870	HSP20-like_chaperones_superfamily_protein	AT2G17960	unknown_protein	AT1G20950	Phosphofructokinase_family_protein	AT2G18130	purple_acid_phosphatase_11_(PAP11)
AT1G20875	unknown_protein	AT2G17990	BEST_Arabidopsis_thaliana_protein_match_is:_kinectin-related_(TAIR:AT5G66250.3)	AT1G20960	embryo_defective_1507_(emb1507)	AT2G18160	basic_leucine-zipper_2_(bZIP2)
AT1G20880	RNA-binding_(RRM/RBD/RNP_motifs)_family_protein	AT2G18070	unknown_protein	AT1G20990	Cysteine/Histidine-rich_C1_domain_family_protein	AT2G18162	conserved_peptide_upstream_open_reading_frame_1_(CPuORF1)
AT1G20890	unknown_protein	AT2G18090	PHD_finger_family_protein_/_SWIB_complex_BAF60b_domain-containing_protein_/_GYF_domain-containing_protein	AT1G21000	PLATZ_transcription_factor_family_protein	AT2G18196	Heavy_metal_transport/detoxification_superfamily_protein_
AT1G20900	ESCAROLA_(ESC)	AT2G18110	Translation_elongation__factor_EF1B/ribosomal_protein_S6_family_protein	AT1G21010	unknown_protein	AT2G18200	unknown_protein
AT1G20910	ARID/BRIGHT_DNA-binding_domain-containing_protein	AT2G18130	purple_acid_phosphatase_11_(PAP11)	AT1G21050	Protein_of_unknown_function,_DUF617	AT2G18530	Protein_kinase_superfamily_protein
AT1G20925	Auxin_efflux_carrier_family_protein	AT2G18160	basic_leucine-zipper_2_(bZIP2)	AT1G21060	Protein_of_unknown_function,_DUF547	AT2G18590	Major_facilitator_superfamily_protein
AT1G20930	Cyclin-dependent_kinase,_expressed_in_flowers_and_suspension_cell_culture,_expression_peaks_during_M_phase_in_synchronized_cultures._Required_for_proper_organization_of_the_shoot_apical_meristem_and_for_hormone_signaling._Expressed_in_the_shoot_apical_meristem._Involved_in_regulation_of_the_G2/M_transition_of_the_mitotic_cell_cycle.	AT2G18162	conserved_peptide_upstream_open_reading_frame_1_(CPuORF1)	AT1G21065	unknown_protein	AT2G18610	unknown_protein
AT1G20940	F-box_family_protein	AT2G18196	Heavy_metal_transport/detoxification_superfamily_protein_	AT1G21070	Nucleotide-sugar_transporter_family_protein	AT2G18660	_their_biological_role_has_remained_elusive._PNP-A_contains_a_signal_peptide_domain_and_is_secreted_into_the_extracellular_space.__Co-expression_analyses_using_microarray_data_suggest_that_PNP-A_may_function_as_a_component_of_plant_defence_response_and_SAR_in_particular,_and_could_be_classified_as_a_newly_identified_PR_protein.
AT1G20950	Phosphofructokinase_family_protein	AT2G18200	unknown_protein	AT1G21090	Cupredoxin_superfamily_protein	AT2G18670	RING/U-box_superfamily_protein
AT1G20960	embryo_defective_1507_(emb1507)	AT2G18300	basic_helix-loop-helix_(bHLH)_DNA-binding_superfamily_protein	AT1G21100	O-methyltransferase_family_protein	AT2G18680	unknown_protein
AT1G20990	Cysteine/Histidine-rich_C1_domain_family_protein	AT2G18328	RAD-like_4_(RL4)	AT1G21110	O-methyltransferase_family_protein	AT2G18730	diacylglycerol_kinase_3_(DGK3)
AT1G21010	unknown_protein	AT2G18530	Protein_kinase_superfamily_protein	AT1G21120	O-methyltransferase_family_protein	AT2G18740	Small_nuclear_ribonucleoprotein_family_protein
AT1G21050	Protein_of_unknown_function,_DUF617	AT2G18590	Major_facilitator_superfamily_protein	AT1G21130	O-methyltransferase_family_protein	AT2G18750	Calmodulin-binding_protein
AT1G21060	Protein_of_unknown_function,_DUF547	AT2G18610	unknown_protein	AT1G21140	Vacuolar_iron_transporter_(VIT)_family_protein	AT2G18760	chromatin_remodeling_8_(CHR8)
AT1G21065	unknown_protein	AT2G18660	_their_biological_role_has_remained_elusive._PNP-A_contains_a_signal_peptide_domain_and_is_secreted_into_the_extracellular_space.__Co-expression_analyses_using_microarray_data_suggest_that_PNP-A_may_function_as_a_component_of_plant_defence_response_and_SAR_in_particular,_and_could_be_classified_as_a_newly_identified_PR_protein.	AT1G21150	Mitochondrial_transcription_termination_factor_family_protein	AT2G18800	xyloglucan_endotransglucosylase/hydrolase_21_(XTH21)
AT1G21070	Nucleotide-sugar_transporter_family_protein	AT2G18670	RING/U-box_superfamily_protein	AT1G21160	eukaryotic_translation_initiation_factor_2_(eIF-2)_family_protein	AT2G18860	Syntaxin/t-SNARE_family_protein
AT1G21090	Cupredoxin_superfamily_protein	AT2G18680	unknown_protein	AT1G21170	SEC5B	AT2G18880	vernalization5/VIN3-like_(VEL2)
AT1G21100	O-methyltransferase_family_protein	AT2G18690	unknown_protein	AT1G21190	Small_nuclear_ribonucleoprotein_family_protein	AT2G18930	unknown_protein
AT1G21110	O-methyltransferase_family_protein	AT2G18710	SECY_homolog_1_(SCY1)	AT1G21200	sequence-specific_DNA_binding_transcription_factors	AT2G18960	H(+)-ATPase_1_(HA1)
AT1G21120	O-methyltransferase_family_protein	AT2G18730	diacylglycerol_kinase_3_(DGK3)	AT1G21240	wall_associated_kinase_3_(WAK3)	AT2G18980	Peroxidase_superfamily_protein
AT1G21130	O-methyltransferase_family_protein	AT2G18740	Small_nuclear_ribonucleoprotein_family_protein	AT1G21250	cell_wall-associated_kinase_(WAK1)	AT2G19030	ralf-like_11_(RALFL11)
AT1G21140	Vacuolar_iron_transporter_(VIT)_family_protein	AT2G18750	Calmodulin-binding_protein	AT1G21270	wall-associated_kinase_2_(WAK2)	AT2G19040	RALF-like_12_(RALFL12)
AT1G21150	Mitochondrial_transcription_termination_factor_family_protein	AT2G18760	chromatin_remodeling_8_(CHR8)	AT1G21280	CONTAINS_InterPro_DOMAIN/s:_Retrotransposon_gag_protein_(InterPro:IPR005162)	AT2G19146	FUNCTIONS_IN:_molecular_function_unknown
AT1G21160	eukaryotic_translation_initiation_factor_2_(eIF-2)_family_protein	AT2G18800	xyloglucan_endotransglucosylase/hydrolase_21_(XTH21)	AT1G21281	unknown_protein	AT2G19260	RING/FYVE/PHD_zinc_finger_superfamily_protein
AT1G21170	SEC5B	AT2G18880	vernalization5/VIN3-like_(VEL2)	AT1G21320	NA	AT2G19270	CONTAINS_InterPro_DOMAIN/s:_Mitotic_checkpoint_protein_PRCC,_C-terminal_(InterPro:IPR018800)
AT1G21190	Small_nuclear_ribonucleoprotein_family_protein	AT2G18910	hydroxyproline-rich_glycoprotein_family_protein	AT1G21326	VQ_motif-containing_protein	AT2G19290	unknown_protein
AT1G21200	sequence-specific_DNA_binding_transcription_factors	AT2G18930	unknown_protein	AT1G21350	Thioredoxin_superfamily_protein	AT2G19300	unknown_protein
AT1G21240	wall_associated_kinase_3_(WAK3)	AT2G18980	Peroxidase_superfamily_protein	AT1G21360	glycolipid_transfer_protein_2_(GLTP2)	AT2G19330	plant_intracellular_ras_group-related_LRR_6_(PIRL6)
AT1G21270	wall-associated_kinase_2_(WAK2)	AT2G19020	ralf-like_10_(RALFL10)	AT1G21370	unknown_protein	AT2G19360	Protein_of_Unknown_Function_(DUF239)
AT1G21280	CONTAINS_InterPro_DOMAIN/s:_Retrotransposon_gag_protein_(InterPro:IPR005162)	AT2G19030	ralf-like_11_(RALFL11)	AT1G21390	embryo_defective_2170_(emb2170)	AT2G19390	unknown_protein
AT1G21281	unknown_protein	AT2G19040	RALF-like_12_(RALFL12)	AT1G21400	Thiamin_diphosphate-binding_fold_(THDP-binding)_superfamily_protein	AT2G19410	U-box_domain-containing_protein_kinase_family_protein
AT1G21310	extensin_3_(EXT3)	AT2G19045	RALF-like_13_(RALFL13)	AT1G21410	1_is_a_homolog_of_human_SKP2,_the_human_F-box_protein_that_recruits_E2F1.__Contains_an_F-box_motif_at_the_N-terminal_region_and_a_C-terminal_Leu-rich_repeat_domain.__Forms_part_of_an_E3-ubiquitin-ligase_SCF_(Skp1,_cullin,_F-box)_complex_and_recruits_phosphorylated_AtE2Fc,_a_transcriptional_factor_that_might_play_a_role_in_cell_division_and_during_the_transition_from_skotomorphogenesis_to_photomor…	AT2G19480	This_gene_is_predicted_to_encode_a_nucleosome_assembly_protein._Plant_lines_expressing_an_RNAi_construct_directed_against_this_gene_show_a_reduction_in_agrobacterium-mediated_root_transformation.
AT1G21320	NA	AT2G19146	FUNCTIONS_IN:_molecular_function_unknown	AT1G21430	YUC11	AT2G19510	LOB_domain-containing_protein_8_(LBD8)
AT1G21326	VQ_motif-containing_protein	AT2G19150	Pectin_lyase-like_superfamily_protein	AT1G21440	Phosphoenolpyruvate_carboxylase_family_protein	AT2G19590	ACC_oxidase_1_(ACO1)
AT1G21350	Thioredoxin_superfamily_protein	AT2G19260	RING/FYVE/PHD_zinc_finger_superfamily_protein	AT1G21460	Nodulin_MtN3_family_protein	AT2G19710	Regulator_of_Vps4_activity_in_the_MVB_pathway_protein
AT1G21360	glycolipid_transfer_protein_2_(GLTP2)	AT2G19290	unknown_protein	AT1G21470	BEST_Arabidopsis_thaliana_protein_match_is:_CLPC_homologue_1_(TAIR:AT5G50920.1)	AT2G19760	profilin_1_(PRF1)
AT1G21370	unknown_protein	AT2G19300	unknown_protein	AT1G21475	Protein_of_unknown_function_(DUF506)_	AT2G19802	unknown_protein
AT1G21390	embryo_defective_2170_(emb2170)	AT2G19330	plant_intracellular_ras_group-related_LRR_6_(PIRL6)	AT1G21480	Exostosin_family_protein	AT2G19820	LOB_domain-containing_protein_9_(LBD9)
AT1G21400	Thiamin_diphosphate-binding_fold_(THDP-binding)_superfamily_protein	AT2G19360	Protein_of_Unknown_Function_(DUF239)	AT1G21500	unknown_protein	AT2G19830	SNF7.2
AT1G21410	1_is_a_homolog_of_human_SKP2,_the_human_F-box_protein_that_recruits_E2F1.__Contains_an_F-box_motif_at_the_N-terminal_region_and_a_C-terminal_Leu-rich_repeat_domain.__Forms_part_of_an_E3-ubiquitin-ligase_SCF_(Skp1,_cullin,_F-box)_complex_and_recruits_phosphorylated_AtE2Fc,_a_transcriptional_factor_that_might_play_a_role_in_cell_division_and_during_the_transition_from_skotomorphogenesis_to_photomor…	AT2G19390	unknown_protein	AT1G21510	unknown_protein	AT2G19850	unknown_protein
AT1G21430	YUC11	AT2G19410	U-box_domain-containing_protein_kinase_family_protein	AT1G21520	unknown_protein	AT2G19880	Nucleotide-diphospho-sugar_transferases_superfamily_protein
AT1G21440	Phosphoenolpyruvate_carboxylase_family_protein	AT2G19420	unknown_protein	AT1G21528	unknown_protein	AT2G20010	CONTAINS_InterPro_DOMAIN/s:_Munc13_homology_1_(InterPro:IPR014770),_Protein_of_unknown_function_DUF810_(InterPro:IPR008528),_Mammalian_uncoordinated_homology_13,_domain_2_(InterPro:IPR014772)
AT1G21460	Nodulin_MtN3_family_protein	AT2G19480	This_gene_is_predicted_to_encode_a_nucleosome_assembly_protein._Plant_lines_expressing_an_RNAi_construct_directed_against_this_gene_show_a_reduction_in_agrobacterium-mediated_root_transformation.	AT1G21530	AMP-dependent_synthetase_and_ligase_family_protein	AT2G20120	_is_likely_to_be_involved_in_a_mechanism_that_negatively_regulates_the_differentiation_of_vascular_tissue_in_the_stem.__Mutants_display_a_dramatic_increase_in_vascular_tissue_development_in_the_stem_in_place_of_the_interfascicular_region_that_normally_separates_the_vascular_bundles.
AT1G21470	BEST_Arabidopsis_thaliana_protein_match_is:_CLPC_homologue_1_(TAIR:AT5G50920.1)	AT2G19510	LOB_domain-containing_protein_8_(LBD8)	AT1G21540	AMP-dependent_synthetase_and_ligase_family_protein	AT2G20142	Toll-Interleukin-Resistance_(TIR)_domain_family_protein
AT1G21475	Protein_of_unknown_function_(DUF506)_	AT2G19590	ACC_oxidase_1_(ACO1)	AT1G21550	Calcium-binding_EF-hand_family_protein	AT2G20170	Protein_of_Unknown_Function_(DUF239)
AT1G21480	Exostosin_family_protein	AT2G19620	N-MYC_downregulated-like_3_(NDL3)	AT1G21560	unknown_protein	AT2G20208	low-molecular-weight_cysteine-rich_60_(LCR60)
AT1G21500	unknown_protein	AT2G19710	Regulator_of_Vps4_activity_in_the_MVB_pathway_protein	AT1G21580	Zinc_finger_C-x8-C-x5-C-x3-H_type_family_protein	AT2G20280	Zinc_finger_C-x8-C-x5-C-x3-H_type_family_protein
AT1G21510	unknown_protein	AT2G19800	myo-inositol_oxygenase_2_(MIOX2)	AT1G21590	Protein_kinase_protein_with_adenine_nucleotide_alpha_hydrolases-like_domain	AT2G20320	DENN_(AEX-3)_domain-containing_protein
AT1G21520	unknown_protein	AT2G19802	unknown_protein	AT1G21600	plastid_transcriptionally_active_6_(PTAC6)	AT2G20370	MURUS_3_(MUR3)
AT1G21530	AMP-dependent_synthetase_and_ligase_family_protein	AT2G19820	LOB_domain-containing_protein_9_(LBD9)	AT1G21610	wound-responsive_family_protein	AT2G20420	ATP_citrate_lyase_(ACL)_family_protein
AT1G21540	AMP-dependent_synthetase_and_ligase_family_protein	AT2G19830	SNF7.2	AT1G21620	pumilio_20_(PUM20)	AT2G20453	unknown_protein
AT1G21550	Calcium-binding_EF-hand_family_protein	AT2G19850	unknown_protein	AT1G21640	NAD_kinase_2_(NADK2)	AT2G20463	Defensin-like_(DEFL)_family_protein
AT1G21560	unknown_protein	AT2G19870	tRNA/rRNA_methyltransferase_(SpoU)_family_protein	AT1G21650	Preprotein_translocase_SecA_family_protein	AT2G20465	Molecular_chaperone_Hsp40/DnaJ_family_protein
AT1G21580	Zinc_finger_C-x8-C-x5-C-x3-H_type_family_protein	AT2G20010	CONTAINS_InterPro_DOMAIN/s:_Munc13_homology_1_(InterPro:IPR014770),_Protein_of_unknown_function_DUF810_(InterPro:IPR008528),_Mammalian_uncoordinated_homology_13,_domain_2_(InterPro:IPR014772)	AT1G21651	zinc_ion_binding	AT2G20500	unknown_protein
AT1G21590	Protein_kinase_protein_with_adenine_nucleotide_alpha_hydrolases-like_domain	AT2G20120	_is_likely_to_be_involved_in_a_mechanism_that_negatively_regulates_the_differentiation_of_vascular_tissue_in_the_stem.__Mutants_display_a_dramatic_increase_in_vascular_tissue_development_in_the_stem_in_place_of_the_interfascicular_region_that_normally_separates_the_vascular_bundles.	AT1G21670	LOCATED_IN:_cell_wall,_plant-type_cell_wall	AT2G20580	26S_proteasome_regulatory_subunit_S2_1A_(RPN1A)
AT1G21600	plastid_transcriptionally_active_6_(PTAC6)	AT2G20142	Toll-Interleukin-Resistance_(TIR)_domain_family_protein	AT1G21680	DPP6_N-terminal_domain-like_protein	AT2G20595	FUNCTIONS_IN:_molecular_function_unknown
AT1G21610	wound-responsive_family_protein	AT2G20170	Protein_of_Unknown_Function_(DUF239)	AT1G21690	embryo_defective_1968_(EMB1968)	AT2G20597	Plant_thionin_family_protein
AT1G21620	pumilio_20_(PUM20)	AT2G20208	low-molecular-weight_cysteine-rich_60_(LCR60)	AT1G21695	hydroxyproline-rich_glycoprotein_family_protein	AT2G20605	Plant_thionin_family_protein
AT1G21640	NAD_kinase_2_(NADK2)	AT2G20320	DENN_(AEX-3)_domain-containing_protein	AT1G21700	SWITCH/sucrose_nonfermenting_3C_(SWI3C)	AT2G20625	Protein_of_unknown_function_(DUF626)
AT1G21650	Preprotein_translocase_SecA_family_protein	AT2G20370	MURUS_3_(MUR3)	AT1G21710	8-oxoguanine-DNA_glycosylase_1_(OGG1)	AT2G20630	PP2C_induced_by_AVRRPM1_(PIA1)
AT1G21651	zinc_ion_binding	AT2G20453	unknown_protein	AT1G21720	proteasome_beta_subunit_C1_(PBC1)	AT2G20780	Major_facilitator_superfamily_protein
AT1G21670	LOCATED_IN:_cell_wall,_plant-type_cell_wall	AT2G20463	Defensin-like_(DEFL)_family_protein	AT1G21722	unknown_protein	AT2G20784	unknown_protein
AT1G21680	DPP6_N-terminal_domain-like_protein	AT2G20465	Molecular_chaperone_Hsp40/DnaJ_family_protein	AT1G21730	P-loop_containing_nucleoside_triphosphate_hydrolases_superfamily_protein	AT2G20805	BEST_Arabidopsis_thaliana_protein_match_is:_DNA-binding_storekeeper_protein-related_transcriptional_regulator_(TAIR:AT1G11510.1)
AT1G21690	embryo_defective_1968_(EMB1968)	AT2G20500	unknown_protein	AT1G21738	unknown_protein	AT2G20815	Family_of_unknown_function_(DUF566)_
AT1G21695	hydroxyproline-rich_glycoprotein_family_protein	AT2G20595	FUNCTIONS_IN:_molecular_function_unknown	AT1G21740	Protein_of_unknown_function_(DUF630_and_DUF632)	AT2G20820	unknown_protein
AT1G21700	SWITCH/sucrose_nonfermenting_3C_(SWI3C)	AT2G20597	Plant_thionin_family_protein	AT1G21750	_isoform_contains_non-consensus_GA_donor_splice_site_at_intron_9._Transcript_levels_for_this_gene_are_up-regulated_in_response_to_three_different_chemical_inducers_of_ER_stress_(dithiothreitol,_beta-mercaptoethanol,_and_tunicamycin)._Neither_AtIRE1-2_nor_AtbZIP60_appear_to_be_required_for_this_response.	AT2G20960	pEARLI4
AT1G21710	8-oxoguanine-DNA_glycosylase_1_(OGG1)	AT2G20605	Plant_thionin_family_protein	AT1G21760	F-box_protein_7_(FBP7)	AT2G21050	like_AUXIN_RESISTANT_2_(LAX2)
AT1G21720	proteasome_beta_subunit_C1_(PBC1)	AT2G20618	Plant_thionin_family_protein	AT1G21770	Acyl-CoA_N-acyltransferases_(NAT)_superfamily_protein	AT2G21080	unknown_protein
AT1G21722	unknown_protein	AT2G20630	PP2C_induced_by_AVRRPM1_(PIA1)	AT1G21780	supported_by_full-length._Interacts_with_CUL3A_and_CUL3B.	AT2G21120	Protein_of_unknown_function_(DUF803)
AT1G21730	P-loop_containing_nucleoside_triphosphate_hydrolases_superfamily_protein	AT2G20780	Major_facilitator_superfamily_protein	AT1G21790	TRAM,_LAG1_and_CLN8_(TLC)_lipid-sensing_domain_containing_protein	AT2G21160	Translocon-associated_protein_(TRAP),_alpha_subunit
AT1G21738	unknown_protein	AT2G20784	unknown_protein	AT1G21810	Plant_protein_of_unknown_function_(DUF869)	AT2G21190	ER_lumen_protein_retaining_receptor_family_protein
AT1G21740	Protein_of_unknown_function_(DUF630_and_DUF632)	AT2G20805	BEST_Arabidopsis_thaliana_protein_match_is:_DNA-binding_storekeeper_protein-related_transcriptional_regulator_(TAIR:AT1G11510.1)	AT1G21835	Plant_thionin_family_protein	AT2G21237	unknown_protein
AT1G21750	_isoform_contains_non-consensus_GA_donor_splice_site_at_intron_9._Transcript_levels_for_this_gene_are_up-regulated_in_response_to_three_different_chemical_inducers_of_ER_stress_(dithiothreitol,_beta-mercaptoethanol,_and_tunicamycin)._Neither_AtIRE1-2_nor_AtbZIP60_appear_to_be_required_for_this_response.	AT2G20815	Family_of_unknown_function_(DUF566)_	AT1G21840	urease_accessory_protein_F_(UREF)	AT2G21390	Coatomer,_alpha_subunit
AT1G21760	F-box_protein_7_(FBP7)	AT2G20840	Secretory_carrier_membrane_protein_(SCAMP)_family_protein	AT1G21850	SKU5_similar_8_(sks8)	AT2G21470	SUMO-activating_enzyme_2_(SAE2)
AT1G21770	Acyl-CoA_N-acyltransferases_(NAT)_superfamily_protein	AT2G20960	pEARLI4	AT1G21860	SKU5_similar_7_(sks7)	AT2G21500	RING/U-box_superfamily_protein
AT1G21780	supported_by_full-length._Interacts_with_CUL3A_and_CUL3B.	AT2G21120	Protein_of_unknown_function_(DUF803)	AT1G21864	Plant_thionin_family_protein	AT2G21520	Sec14p-like_phosphatidylinositol_transfer_family_protein
AT1G21790	TRAM,_LAG1_and_CLN8_(TLC)_lipid-sensing_domain_containing_protein	AT2G21160	Translocon-associated_protein_(TRAP),_alpha_subunit	AT1G21866	Plant_thionin_family_protein	AT2G21600	endoplasmatic_reticulum_retrieval_protein_1B_(RER1B)
AT1G21810	Plant_protein_of_unknown_function_(DUF869)	AT2G21190	ER_lumen_protein_retaining_receptor_family_protein	AT1G21870	golgi_nucleotide_sugar_transporter_5_(GONST5)	AT2G21655	Protein_of_unknown_function_(DUF784)
AT1G21830	unknown_protein	AT2G21237	unknown_protein	AT1G21880	lysm_domain_GPI-anchored_protein_1_precursor_(LYM1)	AT2G21725	Defensin-like_(DEFL)_family_protein
AT1G21835	Plant_thionin_family_protein	AT2G21240	basic_pentacysteine_4_(BPC4)	AT1G21910	Integrase-type_DNA-binding_superfamily_protein	AT2G21727	LOCATED_IN:_endomembrane_system
AT1G21840	urease_accessory_protein_F_(UREF)	AT2G21390	Coatomer,_alpha_subunit	AT1G21920	Histone_H3_K4-specific_methyltransferase_SET7/9_family_protein	AT2G21870	zinc_ion_binding
AT1G21850	SKU5_similar_8_(sks8)	AT2G21465	Defensin-like_(DEFL)_family_protein	AT1G21930	unknown_protein	AT2G21900	_Group_II-c
AT1G21860	SKU5_similar_7_(sks7)	AT2G21470	SUMO-activating_enzyme_2_(SAE2)	AT1G21940	unknown_protein	AT2G22000	elicitor_peptide_6_precursor_(PROPEP6)
AT1G21866	Plant_thionin_family_protein	AT2G21500	RING/U-box_superfamily_protein	AT1G21950	unknown_protein	AT2G22010	related_to_KPC1_(RKP)
AT1G21870	golgi_nucleotide_sugar_transporter_5_(GONST5)	AT2G21520	Sec14p-like_phosphatidylinositol_transfer_family_protein	AT1G21970	LEAFY_COTYLEDON_1_(LEC1)	AT2G22055	RALF-like_15_(RALFL15)
AT1G21880	lysm_domain_GPI-anchored_protein_1_precursor_(LYM1)	AT2G21600	endoplasmatic_reticulum_retrieval_protein_1B_(RER1B)	AT1G21980	phosphatidylinositol-4-phosphate_5-kinase_1_(PIP5K1)	AT2G22070	pentatricopeptide_(PPR)_repeat-containing_protein
AT1G21910	Integrase-type_DNA-binding_superfamily_protein	AT2G21655	Protein_of_unknown_function_(DUF784)	AT1G21990	F-box/RNI-like/FBD-like_domains-containing_protein	AT2G22080	unknown_protein
AT1G21920	Histone_H3_K4-specific_methyltransferase_SET7/9_family_protein	AT2G21725	Defensin-like_(DEFL)_family_protein	AT1G22000	FBD,_F-box_and_Leucine_Rich_Repeat_domains_containing_protein	AT2G22088	unknown_protein
AT1G21930	unknown_protein	AT2G21727	LOCATED_IN:_endomembrane_system	AT1G22010	unknown_protein	AT2G22090	UBA1A
AT1G21940	unknown_protein	AT2G21870	zinc_ion_binding	AT1G22015	DD46	AT2G22121	low-molecular-weight_cysteine-rich_35_(LCR35)
AT1G21950	unknown_protein	AT2G21900	_Group_II-c	AT1G22020	serine_hydroxymethyltransferase_6_(SHM6)	AT2G22125	binding
AT1G21970	LEAFY_COTYLEDON_1_(LEC1)	AT2G22000	elicitor_peptide_6_precursor_(PROPEP6)	AT1G22030	CONTAINS_InterPro_DOMAIN/s:_Protein_BYPASS_related_(InterPro:IPR008511)	AT2G22145	ECA1_gametogenesis_related_family_protein
AT1G21980	phosphatidylinositol-4-phosphate_5-kinase_1_(PIP5K1)	AT2G22010	related_to_KPC1_(RKP)	AT1G22040	Galactose_oxidase/kelch_repeat_superfamily_protein	AT2G22155	LOCATED_IN:_endomembrane_system
AT1G21990	F-box/RNI-like/FBD-like_domains-containing_protein	AT2G22070	pentatricopeptide_(PPR)_repeat-containing_protein	AT1G22050	membrane-anchored_ubiquitin-fold_protein_6_precursor_(MUB6)	AT2G22160	Cysteine_proteinases_superfamily_protein
AT1G22000	FBD,_F-box_and_Leucine_Rich_Repeat_domains_containing_protein	AT2G22088	unknown_protein	AT1G22060	LOCATED_IN:_vacuole	AT2G22300	signal_responsive_1_(SR1)
AT1G22010	unknown_protein	AT2G22121	low-molecular-weight_cysteine-rich_35_(LCR35)	AT1G22065	unknown_protein	AT2G22345	Cysteine-rich_protein
AT1G22015	DD46	AT2G22125	binding	AT1G22080	Cysteine_proteinases_superfamily_protein	AT2G22426	unknown_protein
AT1G22020	serine_hydroxymethyltransferase_6_(SHM6)	AT2G22145	ECA1_gametogenesis_related_family_protein	AT1G22090	embryo_defective_2204_(emb2204)	AT2G22430	homeobox_protein_6_(HB6)
AT1G22030	CONTAINS_InterPro_DOMAIN/s:_Protein_BYPASS_related_(InterPro:IPR008511)	AT2G22155	LOCATED_IN:_endomembrane_system	AT1G22100	Inositol-pentakisphosphate_2-kinase_family_protein	AT2G22440	BEST_Arabidopsis_thaliana_protein_match_is:_Ribonuclease_H-like_superfamily_protein_(TAIR:AT4G29090.1)
AT1G22040	Galactose_oxidase/kelch_repeat_superfamily_protein	AT2G22160	Cysteine_proteinases_superfamily_protein	AT1G22110	structural_constituent_of_ribosome	AT2G22475	GL2-EXPRESSION_MODULATOR_(GEM)
AT1G22050	membrane-anchored_ubiquitin-fold_protein_6_precursor_(MUB6)	AT2G22190	Haloacid_dehalogenase-like_hydrolase_(HAD)_superfamily_protein	AT1G22120	unknown_protein	AT2G22500	uncoupling_protein_5_(UCP5)
AT1G22060	LOCATED_IN:_vacuole	AT2G22300	signal_responsive_1_(SR1)	AT1G22130	AGAMOUS-like_104_(AGL104)	AT2G22720	SPT2_chromatin_protein
AT1G22065	unknown_protein	AT2G22345	Cysteine-rich_protein	AT1G22140	unknown_protein	AT2G22780	peroxisomal_NAD-malate_dehydrogenase_1_(PMDH1)
AT1G22080	Cysteine_proteinases_superfamily_protein	AT2G22426	unknown_protein	AT1G22150	sulfate_transporter_Sultr1	AT2G22790	unknown_protein
AT1G22090	embryo_defective_2204_(emb2204)	AT2G22430	homeobox_protein_6_(HB6)	AT1G22160	Protein_of_unknown_function_(DUF581)	AT2G22802	unknown_protein
AT1G22100	Inositol-pentakisphosphate_2-kinase_family_protein	AT2G22440	BEST_Arabidopsis_thaliana_protein_match_is:_Ribonuclease_H-like_superfamily_protein_(TAIR:AT4G29090.1)	AT1G22170	Phosphoglycerate_mutase_family_protein	AT2G22805	Defensin-like_(DEFL)_family_protein
AT1G22110	structural_constituent_of_ribosome	AT2G22500	uncoupling_protein_5_(UCP5)	AT1G22200	Endoplasmic_reticulum_vesicle_transporter_protein	AT2G22807	Defensin-like_(DEFL)_family_protein
AT1G22130	AGAMOUS-like_104_(AGL104)	AT2G22720	SPT2_chromatin_protein	AT1G22210	Haloacid_dehalogenase-like_hydrolase_(HAD)_superfamily_protein	AT2G22850	basic_leucine-zipper_6_(bZIP6)
AT1G22140	unknown_protein	AT2G22780	peroxisomal_NAD-malate_dehydrogenase_1_(PMDH1)	AT1G22220	F-box_family_protein	AT2G22880	VQ_motif-containing_protein
AT1G22150	sulfate_transporter_Sultr1	AT2G22790	unknown_protein	AT1G22230	unknown_protein	AT2G22910	N-acetyl-l-glutamate_synthase_1_(NAGS1)
AT1G22160	Protein_of_unknown_function_(DUF581)	AT2G22802	unknown_protein	AT1G22240	pumilio_8_(PUM8)	AT2G22940	BEST_Arabidopsis_thaliana_protein_match_is:_zinc_finger_(C3HC4-type_RING_finger)_family_protein_(TAIR:AT3G45560.1)
AT1G22170	Phosphoglycerate_mutase_family_protein	AT2G22805	Defensin-like_(DEFL)_family_protein	AT1G22250	unknown_protein	AT2G22941	Defensin-like_(DEFL)_family_protein
AT1G22200	Endoplasmic_reticulum_vesicle_transporter_protein	AT2G22807	Defensin-like_(DEFL)_family_protein	AT1G22260	ZYP1a	AT2G22960	alpha/beta-Hydrolases_superfamily_protein
AT1G22210	Haloacid_dehalogenase-like_hydrolase_(HAD)_superfamily_protein	AT2G22860	phytosulfokine_2_precursor_(PSK2)	AT1G22270	Trm112p-like_protein	AT2G22990	sinapoylglucose_1_(SNG1)
AT1G22220	F-box_family_protein	AT2G22880	VQ_motif-containing_protein	AT1G22275	ZYP1b	AT2G23067	Putative_membrane_lipoprotein
AT1G22230	unknown_protein	AT2G22910	N-acetyl-l-glutamate_synthase_1_(NAGS1)	AT1G22310	methyl-CPG-binding_domain_8_(MBD8)	AT2G23090	Uncharacterised_protein_family_SERF
AT1G22240	pumilio_8_(PUM8)	AT2G22940	BEST_Arabidopsis_thaliana_protein_match_is:_zinc_finger_(C3HC4-type_RING_finger)_family_protein_(TAIR:AT3G45560.1)	AT1G22330	RNA-binding_(RRM/RBD/RNP_motifs)_family_protein	AT2G23100	Cysteine/Histidine-rich_C1_domain_family_protein
AT1G22260	ZYP1a	AT2G22941	Defensin-like_(DEFL)_family_protein	AT1G22340	UDP-glucosyl_transferase_85A7_(UGT85A7)	AT2G23120	Late_embryogenesis_abundant_protein,_group_6
AT1G22270	Trm112p-like_protein	AT2G22942	growth_factors	AT1G22360	UDP-glucosyl_transferase_85A2_(UGT85A2)	AT2G23140	RING/U-box_superfamily_protein_with_ARM_repeat_domain
AT1G22275	ZYP1b	AT2G22960	alpha/beta-Hydrolases_superfamily_protein	AT1G22370	UDP-glucosyl_transferase_85A5_(UGT85A5)	AT2G23148	Plant_self-incompatibility_protein_S1_family
AT1G22290	14-3-3_family_protein	AT2G22970	serine_carboxypeptidase-like_11_(SCPL11)	AT1G22380	UDP-glucosyl_transferase_85A3_(UGT85A3)	AT2G23149	unknown_protein
AT1G22310	methyl-CPG-binding_domain_8_(MBD8)	AT2G22990	sinapoylglucose_1_(SNG1)	AT1G22400	UGT85A1	AT2G23200	Protein_kinase_superfamily_protein
AT1G22330	RNA-binding_(RRM/RBD/RNP_motifs)_family_protein	AT2G23030	SNF1-related_protein_kinase_2.9_(SNRK2.9)	AT1G22410	Class-II_DAHP_synthetase_family_protein	AT2G23320	WRKY_DNA-binding_protein_15_(WRKY15)
AT1G22340	UDP-glucosyl_transferase_85A7_(UGT85A7)	AT2G23067	Putative_membrane_lipoprotein	AT1G22420	hydroxyproline-rich_glycoprotein_family_protein	AT2G23321	unknown_protein
AT1G22360	UDP-glucosyl_transferase_85A2_(UGT85A2)	AT2G23090	Uncharacterised_protein_family_SERF	AT1G22430	GroES-like_zinc-binding_dehydrogenase_family_protein	AT2G23430	ICK1
AT1G22370	UDP-glucosyl_transferase_85A5_(UGT85A5)	AT2G23100	Cysteine/Histidine-rich_C1_domain_family_protein	AT1G22440	Zinc-binding_alcohol_dehydrogenase_family_protein	AT2G23450	Protein_kinase_superfamily_protein
AT1G22380	UDP-glucosyl_transferase_85A3_(UGT85A3)	AT2G23120	Late_embryogenesis_abundant_protein,_group_6	AT1G22460	O-fucosyltransferase_family_protein	AT2G23550	methyl_esterase_6_(MES6)
AT1G22400	UGT85A1	AT2G23140	RING/U-box_superfamily_protein_with_ARM_repeat_domain	AT1G22470	unknown_protein	AT2G23630	SKU5__similar_16_(sks16)
AT1G22410	Class-II_DAHP_synthetase_family_protein	AT2G23148	Plant_self-incompatibility_protein_S1_family	AT1G22480	Cupredoxin_superfamily_protein	AT2G23680	Cold_acclimation_protein_WCOR413_family
AT1G22420	hydroxyproline-rich_glycoprotein_family_protein	AT2G23149	unknown_protein	AT1G22490	basic_helix-loop-helix_(bHLH)_DNA-binding_superfamily_protein	AT2G23780	RING/U-box_superfamily_protein
AT1G22430	GroES-like_zinc-binding_dehydrogenase_family_protein	AT2G23270	unknown_protein	AT1G22500	RING/U-box_superfamily_protein	AT2G23810	tetraspanin8_(TET8)
AT1G22440	Zinc-binding_alcohol_dehydrogenase_family_protein	AT2G23290	myb_domain_protein_70_(MYB70)	AT1G22520	Domain_of_unknown_function_(DUF543)	AT2G23920	unknown_protein
AT1G22460	O-fucosyltransferase_family_protein	AT2G23320	WRKY_DNA-binding_protein_15_(WRKY15)	AT1G22540	Major_facilitator_superfamily_protein	AT2G23930	probable_small_nuclear_ribonucleoprotein_G_(SNRNP-G)
AT1G22470	unknown_protein	AT2G23321	unknown_protein	AT1G22550	Major_facilitator_superfamily_protein	AT2G23945	Eukaryotic_aspartyl_protease_family_protein
AT1G22480	Cupredoxin_superfamily_protein	AT2G23430	ICK1	AT1G22570	Major_facilitator_superfamily_protein	AT2G24205	ECA1_gametogenesis_related_family_protein
AT1G22490	basic_helix-loop-helix_(bHLH)_DNA-binding_superfamily_protein	AT2G23450	Protein_kinase_superfamily_protein	AT1G22600	Late_embryogenesis_abundant_protein_(LEA)_family_protein	AT2G24230	Leucine-rich_repeat_protein_kinase_family_protein
AT1G22500	RING/U-box_superfamily_protein	AT2G23550	methyl_esterase_6_(MES6)	AT1G22610	C2_calcium/lipid-binding_plant_phosphoribosyltransferase_family_protein	AT2G24300	Calmodulin-binding_protein
AT1G22520	Domain_of_unknown_function_(DUF543)	AT2G23630	SKU5__similar_16_(sks16)	AT1G22620	suppressor_of_actin_1_(ATSAC1)	AT2G24320	alpha/beta-Hydrolases_superfamily_protein
AT1G22540	Major_facilitator_superfamily_protein	AT2G23680	Cold_acclimation_protein_WCOR413_family	AT1G22630	unknown_protein	AT2G24340	sequence-specific_DNA_binding_transcription_factors
AT1G22550	Major_facilitator_superfamily_protein	AT2G23780	RING/U-box_superfamily_protein	AT1G22640	myb_domain_protein_3_(MYB3)	AT2G24360	Protein_kinase_superfamily_protein
AT1G22570	Major_facilitator_superfamily_protein	AT2G23810	tetraspanin8_(TET8)	AT1G22650	Plant_neutral_invertase_family_protein	AT2G24400	SAUR-like_auxin-responsive_protein_family_
AT1G22600	Late_embryogenesis_abundant_protein_(LEA)_family_protein	AT2G23830	PapD-like_superfamily_protein	AT1G22651	unknown_protein	AT2G24430	NAC_domain_containing_protein_38_(NAC038)
AT1G22610	C2_calcium/lipid-binding_plant_phosphoribosyltransferase_family_protein	AT2G23920	unknown_protein	AT1G22660	Polynucleotide_adenylyltransferase_family_protein	AT2G24513	unknown_protein
AT1G22620	suppressor_of_actin_1_(ATSAC1)	AT2G23930	probable_small_nuclear_ribonucleoprotein_G_(SNRNP-G)	AT1G22670	Protease-associated_(PA)_RING/U-box_zinc_finger_family_protein	AT2G24550	unknown_protein
AT1G22630	unknown_protein	AT2G23945	Eukaryotic_aspartyl_protease_family_protein	AT1G22680	unknown_protein	AT2G24590	RNA_recognition_motif_and_CCHC-type_zinc_finger_domains_containing_protein
AT1G22640	myb_domain_protein_3_(MYB3)	AT2G24100	unknown_protein	AT1G22690	Gibberellin-regulated_family_protein	AT2G24592	unknown_protein
AT1G22650	Plant_neutral_invertase_family_protein	AT2G24205	ECA1_gametogenesis_related_family_protein	AT1G22700	Tetratricopeptide_repeat_(TPR)-like_superfamily_protein	AT2G24600	Ankyrin_repeat_family_protein
AT1G22651	unknown_protein	AT2G24300	Calmodulin-binding_protein	AT1G22710	-_or_&#946	AT2G24615	Defensin-like_(DEFL)_family_protein
AT1G22660	Polynucleotide_adenylyltransferase_family_protein	AT2G24330	Protein_of_unknown_function_(DUF2296)	AT1G22730	MA3_domain-containing_protein	AT2G24625	Defensin-like_(DEFL)_family_protein
AT1G22670	Protease-associated_(PA)_RING/U-box_zinc_finger_family_protein	AT2G24340	sequence-specific_DNA_binding_transcription_factors	AT1G22740	RAB_GTPase_homolog__G3B_(RABG3B)	AT2G24693	Protein_of_unknown_function_(PD694200)
AT1G22680	unknown_protein	AT2G24360	Protein_kinase_superfamily_protein	AT1G22750	unknown_protein	AT2G24710	glutamate_receptor_2.3_(GLR2.3)
AT1G22690	Gibberellin-regulated_family_protein	AT2G24400	SAUR-like_auxin-responsive_protein_family_	AT1G22760	poly(A)_binding_protein_3_(PAB3)	AT2G24780	unknown_protein
AT1G22700	Tetratricopeptide_repeat_(TPR)-like_superfamily_protein	AT2G24430	NAC_domain_containing_protein_38_(NAC038)	AT1G22770	GIGANTEA_(GI)	AT2G24790	CONSTANS-like_3_(COL3)
AT1G22710	-_or_&#946	AT2G24513	unknown_protein	AT1G22790	unknown_protein	AT2G24860	DnaJ/Hsp40_cysteine-rich_domain_superfamily_protein
AT1G22730	MA3_domain-containing_protein	AT2G24550	unknown_protein	AT1G22800	S-adenosyl-L-methionine-dependent_methyltransferases_superfamily_protein	AT2G24870	Plant_self-incompatibility_protein_S1_family
AT1G22740	RAB_GTPase_homolog__G3B_(RABG3B)	AT2G24592	unknown_protein	AT1G22810	Integrase-type_DNA-binding_superfamily_protein	AT2G24950	Protein_of_Unknown_Function_(DUF239)
AT1G22750	unknown_protein	AT2G24600	Ankyrin_repeat_family_protein	AT1G22830	Tetratricopeptide_repeat_(TPR)-like_superfamily_protein	AT2G24980	Proline-rich_extensin-like_family_protein
AT1G22760	poly(A)_binding_protein_3_(PAB3)	AT2G24615	Defensin-like_(DEFL)_family_protein	AT1G22850	SNARE_associated_Golgi_protein_family	AT2G25070	Protein_phosphatase_2C_family_protein
AT1G22770	GIGANTEA_(GI)	AT2G24625	Defensin-like_(DEFL)_family_protein	AT1G22860	Vacuolar_sorting_protein_39	AT2G25185	Defensin-like_(DEFL)_family_protein
AT1G22790	unknown_protein	AT2G24690	Transcriptional_factor_B3_family_protein	AT1G22890	unknown_protein	AT2G25210	Ribosomal_protein_L39_family_protein
AT1G22800	S-adenosyl-L-methionine-dependent_methyltransferases_superfamily_protein	AT2G24693	Protein_of_unknown_function_(PD694200)	AT1G22900	Disease_resistance-responsive_(dirigent-like_protein)_family_protein	AT2G25250	unknown_protein
AT1G22810	Integrase-type_DNA-binding_superfamily_protein	AT2G24710	glutamate_receptor_2.3_(GLR2.3)	AT1G22910	RNA-binding_(RRM/RBD/RNP_motifs)_family_protein	AT2G25295	low-molecular-weight_cysteine-rich_81_(LCR81)
AT1G22830	Tetratricopeptide_repeat_(TPR)-like_superfamily_protein	AT2G24780	unknown_protein	AT1G22920	COP9_signalosome_5A_(CSN5A)	AT2G25312	ECA1_gametogenesis_related_family_protein
AT1G22850	SNARE_associated_Golgi_protein_family	AT2G24790	CONSTANS-like_3_(COL3)	AT1G22940	THIAMINE_REQUIRING_1_(TH1)	AT2G25344	low-molecular-weight_cysteine-rich_14_(LCR14)
AT1G22860	Vacuolar_sorting_protein_39	AT2G24834	unknown_protein	AT1G22950	2-oxoglutarate_(2OG)_and_Fe(II)-dependent_oxygenase_superfamily_protein	AT2G25370	RING/U-box_superfamily_protein
AT1G22885	unknown_protein	AT2G24860	DnaJ/Hsp40_cysteine-rich_domain_superfamily_protein	AT1G22960	Pentatricopeptide_repeat_(PPR)_superfamily_protein	AT2G25430	epsin_N-terminal_homology_(ENTH)_domain-containing_protein_/_clathrin_assembly_protein-related
AT1G22890	unknown_protein	AT2G24870	Plant_self-incompatibility_protein_S1_family	AT1G22970	unknown_protein	AT2G25440	receptor_like_protein_20_(RLP20)
AT1G22900	Disease_resistance-responsive_(dirigent-like_protein)_family_protein	AT2G24880	Plant_self-incompatibility_protein_S1_family	AT1G22980	unknown_protein	AT2G25450	2-oxoglutarate_(2OG)_and_Fe(II)-dependent_oxygenase_superfamily_protein
AT1G22910	RNA-binding_(RRM/RBD/RNP_motifs)_family_protein	AT2G24950	Protein_of_Unknown_Function_(DUF239)	AT1G22985	Integrase-type_DNA-binding_superfamily_protein	AT2G25460	CONTAINS_InterPro_DOMAIN/s:_C2_calcium-dependent_membrane_targeting_(InterPro:IPR000008)
AT1G22920	COP9_signalosome_5A_(CSN5A)	AT2G24980	Proline-rich_extensin-like_family_protein	AT1G22990	Heavy_metal_transport/detoxification_superfamily_protein_	AT2G25482	LOCATED_IN:_endomembrane_system
AT1G22940	THIAMINE_REQUIRING_1_(TH1)	AT2G25070	Protein_phosphatase_2C_family_protein	AT1G23000	Heavy_metal_transport/detoxification_superfamily_protein_	AT2G25490	EIN3-binding_F_box_protein_1_(EBF1)
AT1G22950	2-oxoglutarate_(2OG)_and_Fe(II)-dependent_oxygenase_superfamily_protein	AT2G25185	Defensin-like_(DEFL)_family_protein	AT1G23010	Low_Phosphate_Root1_(LPR1)	AT2G25520	Drug/metabolite_transporter_superfamily_protein
AT1G22960	Pentatricopeptide_repeat_(PPR)_superfamily_protein	AT2G25190	PPPDE_putative_thiol_peptidase_family_protein	AT1G23020	ferric_reduction_oxidase_3_(FRO3)	AT2G25560	DNAJ_heat_shock_N-terminal_domain-containing_protein
AT1G22970	unknown_protein	AT2G25210	Ribosomal_protein_L39_family_protein	AT1G23030	ARM_repeat_superfamily_protein	AT2G25590	Plant_Tudor-like_protein
AT1G22980	unknown_protein	AT2G25250	unknown_protein	AT1G23037	F-box_associated_ubiquitination_effector_family_protein	AT2G25640	SPOC_domain_/_Transcription_elongation_factor_S-II_protein
AT1G22985	Integrase-type_DNA-binding_superfamily_protein	AT2G25295	low-molecular-weight_cysteine-rich_81_(LCR81)	AT1G23040	hydroxyproline-rich_glycoprotein_family_protein	AT2G25670	BEST_Arabidopsis_thaliana_protein_match_is:_copper_ion_binding_(TAIR:AT4G32610.1)
AT1G22990	Heavy_metal_transport/detoxification_superfamily_protein_	AT2G25312	ECA1_gametogenesis_related_family_protein	AT1G23050	hydroxyproline-rich_glycoprotein_family_protein	AT2G25690	Protein_of_unknown_function_(DUF581)
AT1G23000	Heavy_metal_transport/detoxification_superfamily_protein_	AT2G25344	low-molecular-weight_cysteine-rich_14_(LCR14)	AT1G23060	BEST_Arabidopsis_thaliana_protein_match_is:_TPX2_(targeting_protein_for_Xklp2)_protein_family_(TAIR:AT1G70950.1)	AT2G25697	unknown_protein
AT1G23010	Low_Phosphate_Root1_(LPR1)	AT2G25370	RING/U-box_superfamily_protein	AT1G23070	Protein_of_unknown_function_(DUF300)	AT2G25735	unknown_protein
AT1G23030	ARM_repeat_superfamily_protein	AT2G25430	epsin_N-terminal_homology_(ENTH)_domain-containing_protein_/_clathrin_assembly_protein-related	AT1G23074	unknown_protein	AT2G25800	CONTAINS_InterPro_DOMAIN/s:_Munc13_homology_1_(InterPro:IPR014770),_Protein_of_unknown_function_DUF810_(InterPro:IPR008528),_Mammalian_uncoordinated_homology_13,_domain_2_(InterPro:IPR014772)
AT1G23037	F-box_associated_ubiquitination_effector_family_protein	AT2G25440	receptor_like_protein_20_(RLP20)	AT1G23080	PIN-FORMED_7_(PIN7)	AT2G25930	EARLY_FLOWERING_3_(ELF3)
AT1G23040	hydroxyproline-rich_glycoprotein_family_protein	AT2G25450	2-oxoglutarate_(2OG)_and_Fe(II)-dependent_oxygenase_superfamily_protein	AT1G23090	sulfate_transporter_91_(AST91)	AT2G25970	KH_domain-containing_protein
AT1G23050	hydroxyproline-rich_glycoprotein_family_protein	AT2G25460	CONTAINS_InterPro_DOMAIN/s:_C2_calcium-dependent_membrane_targeting_(InterPro:IPR000008)	AT1G23100	GroES-like_family_protein	AT2G26020	plant_defensin_1.2b_(PDF1.2b)
AT1G23060	BEST_Arabidopsis_thaliana_protein_match_is:_TPX2_(targeting_protein_for_Xklp2)_protein_family_(TAIR:AT1G70950.1)	AT2G25482	LOCATED_IN:_endomembrane_system	AT1G23110	unknown_protein	AT2G26120	glycine-rich_protein
AT1G23070	Protein_of_unknown_function_(DUF300)	AT2G25490	EIN3-binding_F_box_protein_1_(EBF1)	AT1G23120	Polyketide_cyclase/dehydrase_and_lipid_transport_superfamily_protein	AT2G26140	FTSH_protease_4_(ftsh4)
AT1G23080	PIN-FORMED_7_(PIN7)	AT2G25510	unknown_protein	AT1G23130	Polyketide_cyclase/dehydrase_and_lipid_transport_superfamily_protein	AT2G26190	calmodulin-binding_family_protein
AT1G23090	sulfate_transporter_91_(AST91)	AT2G25560	DNAJ_heat_shock_N-terminal_domain-containing_protein	AT1G23140	Calcium-dependent_lipid-binding_(CaLB_domain)_family_protein	AT2G26210	Ankyrin_repeat_family_protein
AT1G23100	GroES-like_family_protein	AT2G25590	Plant_Tudor-like_protein	AT1G23147	RALF-like_3_(RALFL3)	AT2G26240	Transmembrane_proteins_14C
AT1G23110	unknown_protein	AT2G25640	SPOC_domain_/_Transcription_elongation_factor_S-II_protein	AT1G23149	conserved_peptide_upstream_open_reading_frame_29_(CPuORF29)	AT2G26280	CID7
AT1G23120	Polyketide_cyclase/dehydrase_and_lipid_transport_superfamily_protein	AT2G25690	Protein_of_unknown_function_(DUF581)	AT1G23150	unknown_protein	AT2G26300	G_protein_alpha_subunit_1_(GP_ALPHA_1)
AT1G23140	Calcium-dependent_lipid-binding_(CaLB_domain)_family_protein	AT2G25735	unknown_protein	AT1G23160	Auxin-responsive_GH3_family_protein	AT2G26320	AGAMOUS-like_33_(AGL33)
AT1G23147	RALF-like_3_(RALFL3)	AT2G25780	Protein_of_unknown_function_(DUF1677)	AT1G23170	Protein_of_unknown_function_DUF2359,_transmembrane	AT2G26500	cytochrome_b6f_complex_subunit_(petM),_putative
AT1G23149	conserved_peptide_upstream_open_reading_frame_29_(CPuORF29)	AT2G25800	CONTAINS_InterPro_DOMAIN/s:_Munc13_homology_1_(InterPro:IPR014770),_Protein_of_unknown_function_DUF810_(InterPro:IPR008528),_Mammalian_uncoordinated_homology_13,_domain_2_(InterPro:IPR014772)	AT1G23180	ARM_repeat_superfamily_protein	AT2G26510	pigment_defective_embryo_135_(PDE135)
AT1G23150	unknown_protein	AT2G25930	EARLY_FLOWERING_3_(ELF3)	AT1G23190	Phosphoglucomutase/phosphomannomutase_family_protein	AT2G26530	AR781
AT1G23160	Auxin-responsive_GH3_family_protein	AT2G25970	KH_domain-containing_protein	AT1G23200	Plant_invertase/pectin_methylesterase_inhibitor_superfamily	AT2G26570	Plant_protein_of_unknown_function_(DUF827)
AT1G23170	Protein_of_unknown_function_DUF2359,_transmembrane	AT2G26020	plant_defensin_1.2b_(PDF1.2b)	AT1G23201	FUNCTIONS_IN:_molecular_function_unknown	AT2G26580	YABBY5_(YAB5)
AT1G23180	ARM_repeat_superfamily_protein	AT2G26120	glycine-rich_protein	AT1G23205	Plant_invertase/pectin_methylesterase_inhibitor_superfamily_protein	AT2G26600	Glycosyl_hydrolase_superfamily_protein
AT1G23190	Phosphoglucomutase/phosphomannomutase_family_protein	AT2G26140	FTSH_protease_4_(ftsh4)	AT1G23210	glycosyl_hydrolase_9B6_(GH9B6)	AT2G26620	Pectin_lyase-like_superfamily_protein
AT1G23200	Plant_invertase/pectin_methylesterase_inhibitor_superfamily	AT2G26170	cytochrome_P450,_family_711,_subfamily_A,_polypeptide_1_(CYP711A1)	AT1G23220	Dynein_light_chain_type_1_family_protein	AT2G26690	Major_facilitator_superfamily_protein
AT1G23201	FUNCTIONS_IN:_molecular_function_unknown	AT2G26190	calmodulin-binding_family_protein	AT1G23230	CONTAINS_InterPro_DOMAIN/s:_Mediator_complex_subunit_Med23_(InterPro:IPR021629)	AT2G26770	plectin-related
AT1G23205	Plant_invertase/pectin_methylesterase_inhibitor_superfamily_protein	AT2G26210	Ankyrin_repeat_family_protein	AT1G23240	Caleosin-related_family_protein	AT2G26800	Aldolase_superfamily_protein
AT1G23210	glycosyl_hydrolase_9B6_(GH9B6)	AT2G26240	Transmembrane_proteins_14C	AT1G23250	Caleosin-related_family_protein	AT2G26865	LOCATED_IN:_endomembrane_system
AT1G23220	Dynein_light_chain_type_1_family_protein	AT2G26270	FUNCTIONS_IN:_molecular_function_unknown	AT1G23270	unknown_protein	AT2G26880	AGAMOUS-like_41_(AGL41)
AT1G23230	CONTAINS_InterPro_DOMAIN/s:_Mediator_complex_subunit_Med23_(InterPro:IPR021629)	AT2G26280	CID7	AT1G23280	MAK16_protein-related	AT2G26890	GRAVITROPISM_DEFECTIVE_2_(GRV2)
AT1G23240	Caleosin-related_family_protein	AT2G26300	G_protein_alpha_subunit_1_(GP_ALPHA_1)	AT1G23300	MATE_efflux_family_protein	AT2G26920	Ubiquitin-associated/translation_elongation_factor_EF1B_protein
AT1G23250	Caleosin-related_family_protein	AT2G26320	AGAMOUS-like_33_(AGL33)	AT1G23320	tryptophan_aminotransferase_related_1_(TAR1)	AT2G26970	Polynucleotidyl_transferase,_ribonuclease_H-like_superfamily_protein
AT1G23270	unknown_protein	AT2G26500	cytochrome_b6f_complex_subunit_(petM),_putative	AT1G23330	alpha/beta-Hydrolases_superfamily_protein	AT2G26980	CBL-interacting_protein_kinase_3_(CIPK3)
AT1G23280	MAK16_protein-related	AT2G26510	pigment_defective_embryo_135_(PDE135)	AT1G23340	Protein_of_Unknown_Function_(DUF239)	AT2G26990	FUSCA_12_(FUS12)
AT1G23290	RPL27AB	AT2G26530	AR781	AT1G23350	Plant_invertase/pectin_methylesterase_inhibitor_superfamily_protein	AT2G27030	calmodulin_5_(CAM5)
AT1G23300	MATE_efflux_family_protein	AT2G26570	Plant_protein_of_unknown_function_(DUF827)	AT1G23360	MENG	AT2G27050	ETHYLENE-INSENSITIVE3-like_1_(EIL1)
AT1G23320	tryptophan_aminotransferase_related_1_(TAR1)	AT2G26580	YABBY5_(YAB5)	AT1G23380	KNOTTED1-like_homeobox_gene_6_(KNAT6)	AT2G27070	response_regulator_13_(RR13)
AT1G23330	alpha/beta-Hydrolases_superfamily_protein	AT2G26600	Glycosyl_hydrolase_superfamily_protein	AT1G23390	Kelch_repeat-containing_F-box_family_protein	AT2G27080	Late_embryogenesis_abundant_(LEA)_hydroxyproline-rich_glycoprotein_family
AT1G23340	Protein_of_Unknown_Function_(DUF239)	AT2G26620	Pectin_lyase-like_superfamily_protein	AT1G23400	CAF2	AT2G27145	low-molecular-weight_cysteine-rich_9_(LCR9)
AT1G23350	Plant_invertase/pectin_methylesterase_inhibitor_superfamily_protein	AT2G26690	Major_facilitator_superfamily_protein	AT1G23410	Ribosomal_protein_S27a_/_Ubiquitin_family_protein	AT2G27160	unknown_protein
AT1G23360	MENG	AT2G26770	plectin-related	AT1G23420	INNER_NO_OUTER_(INO)	AT2G27260	Late_embryogenesis_abundant_(LEA)_hydroxyproline-rich_glycoprotein_family
AT1G23380	KNOTTED1-like_homeobox_gene_6_(KNAT6)	AT2G26800	Aldolase_superfamily_protein	AT1G23465	Peptidase_S24/S26A/S26B/S26C_family_protein	AT2G27285	Coiled-coil_domain-containing_protein_55_(DUF2040)
AT1G23390	Kelch_repeat-containing_F-box_family_protein	AT2G26860	FBD,_F-box_and_Leucine_Rich_Repeat_domains_containing_protein	AT1G23500	GDSL-like_Lipase/Acylhydrolase_superfamily_protein	AT2G27310	F-box_family_protein
AT1G23400	CAF2	AT2G26865	LOCATED_IN:_endomembrane_system	AT1G23510	unknown_protein	AT2G27320	Protein_of_Unknown_Function_(DUF239)
AT1G23410	Ribosomal_protein_S27a_/_Ubiquitin_family_protein	AT2G26880	AGAMOUS-like_41_(AGL41)	AT1G23520	Domain_of_unknown_function_(DUF220)	AT2G27350	OTU-like_cysteine_protease_family_protein
AT1G23420	INNER_NO_OUTER_(INO)	AT2G26890	GRAVITROPISM_DEFECTIVE_2_(GRV2)	AT1G23530	unknown_protein	AT2G27380	extensin_proline-rich_1_(EPR1)
[truncated: 19,506 more rows]
