# Supplementary material for: Removal of H2Aub1 by ubiquitin-specific proteases 12 and 13 is required for stable Polycomb-mediated gene repression in Arabidopsis
Source: Genome Biol. 2020 Jun 16;21:144. doi: 10.1186/s13059-020-02062-8 (PMC7296913; doi:10.1186/s13059-020-02062-8)
Supplement: Supplementary file 12 — Additional file 12: Table S11. Primers used in this study. [file 13059_2020_2062_MOESM12_ESM.xlsx]

## Sheet: Sheet1
Table S11. Primers used in this study.
GTTCCAGTAAGCCCATGG	ubp13-3 fw	Used with 13-3 rev for wt allele
AGATGATCTACTCCACGG	ubp13-3 rev	Used with 13-3 fw for wt allele, and with LBb1.3 for mutant allele
ATTTTGCCGATTTCGGAAC	LBb1.3 SALK border primer	Used with 13-3 rev for mutant allele
TCATATACAAGGCGTTCGGTC	ref6-1 fw	Used with ref6-1 rev for wt allele
CAGTTGCAACTCTGGAGAAGG	ref6-1 rev	Used with ref6-1 fw for wt allele, and with LBb1.3 for mutant allele
ACGACTTCTTCAAGAGCGCC	GFP fw	Used with GFP rev for presence of REF6-GFP
ATCCTGTTGACGAGGGTGTC	GFP rev	Used with GFP fw for presence of REF6-GFP
