# Supplementary material for: Removal of H2Aub1 by ubiquitin-specific proteases 12 and 13 is required for stable Polycomb-mediated gene repression in Arabidopsis
Source: Genome Biol. 2020 Jun 16;21:144. doi: 10.1186/s13059-020-02062-8 (PMC7296913; doi:10.1186/s13059-020-02062-8)
Supplement: Supplementary file 13 — Additional file 13: Table S12. Numbers of reads for the RNA-seq experiment. [file 13059_2020_2062_MOESM13_ESM.xlsx]

## Sheet: Sheet1
Table S12. Numbers of reads for the RNA-seq experiment
Note: numbers are in millions of reads
Genotype	replicate	Total reads	Passed QC	Mapped	Mapping %
Col-0	1	10	9.9	9.8	0.989899
Col-0	2	8.8	8.4	8.1	0.964286
Col-0	3	7.8	7.5	7.4	0.986667
ubp12	1	9.8	9.7	9.5	0.979381
ubp12	2	9.3	9.2	9	0.978261
ubp12	3	8	7.8	7	0.897436
ubp13	1	13	12.8	12.6	0.984375
ubp13	2	13.5	13.4	13.1	0.977612
ubp13	3	11.1	11	10.4	0.945455
ubp12/13	1	13	12.8	12.5	0.976562
ubp12/13	2	16.2	15.9	15.6	0.981132
ubp12/13	3	13.8	13.6	12.7	0.933824
