# Supplementary material for: Removal of H2Aub1 by ubiquitin-specific proteases 12 and 13 is required for stable Polycomb-mediated gene repression in Arabidopsis
Source: Genome Biol. 2020 Jun 16;21:144. doi: 10.1186/s13059-020-02062-8 (PMC7296913; doi:10.1186/s13059-020-02062-8)
Supplement: Supplementary file 14 — Additional file 14: Table S13. Numbers of reads for the ChIP-seq experiments. [file 13059_2020_2062_MOESM14_ESM.xlsx]

## Sheet: Sheet1
Table S13. Numbers of reads for the ChIP-seq experiments
ChIP-seq experiment 1
IP	Genotype	replicate	Total reads	Passed QC	Mapped	Mapping %	Filtered*	Depth ((# reads*50)/total genome size)
H2Aub	Col-0	1	21708002	21700734	14410526	0.664057	14172630	5.94757
H3	Col-0	1	16448211	16443226	16276803	0.989879	16212129	6.80345
Input	Col-0	1	26148859	26141538	25643226	0.980938	23128310	9.70584
HTA9	Col-0	1	14227353	14222769	13624038	0.957903	13578395	5.6982
H2Aub	ubp12/13	1	22859914	22852344	11510089	0.503672	11180753	4.69203
H3	ubp12/13	1	20686276	20680282	20389317	0.98593	20297587	8.51792
Input	ubp12/13	1	25979803	29022730	25275927	0.870901	22128269	9.28617
HTA9	ubp12/13	1	21690304	21683121	17128545	0.789948	17020793	7.14281
H2Aub	Col-0	2	25300486	25292274	16203927	0.640667	15510154	6.50887
H3	Col-0	2	24004279	23997770	23659717	0.985913	23561004	9.88742
Input	Col-0	2	29030697	29022730	28060925	0.96686	24953670	10.4719
HTA9	Col-0	2	27798847	27790892	27267690	0.981174	27199018	11.4141
H2Aub	ubp12/13	2	31543598	31533859	18446673	0.58498	18103527	7.59718
H3	ubp12/13	2	28122857	28114728	26983356	0.959759	26873079	11.2773
Input	ubp12/13	2	29589092	29580799	27997373	0.946471	25752712	10.8072
HTA9	ubp12/13	2	25383054	25376012	23605182	0.930216	23481460	9.85404
*removed reads to chloroplast and mitochondrion
ChIP-seq experiment 2
IP	Genotype	replicate	Total reads	Passed QC	Mapped	Mapping %	Filtered*	Depth ((# reads*150)/total genome size)
H3K27me3	Col-0	1	50586060	45635006	35869984	0.786019	31373560	39.4979
H3	Col-0	1	58451608	52809228	44671102	0.845896	37470986	47.1743
H3K27me3	ubp12/13	1	50837282	46029432	36098420	0.784246	30768184	38.7358
H3	ubp12/13	1	37965820	31816390	27175146	0.854124	23760720	29.9137
H3K27me3	Col-0	2	39075710	34022840	26513920	0.779298	22656008	28.5229
H3	Col-0	2	53188800	48095804	40794842	0.8482	34705622	43.6928
H3K27me3	ubp12/13	2	44782878	40037306	31474266	0.786123	27566570	34.7051
H3	ubp12/13	2	49983820	44066846	38621222	0.876424	33239768	41.8474
*removed duplicates >0, removed reads to chloroplast and mitochondrion
ChIP-seq experiment 3
IP	Genotype	replicate	Total reads	Passed QC	Mapped	Mapping %	Filtered*	Depth ((# reads*150)/total genome size)
GFP (REF6)	ref6, REF6-GFP	1	223953452	210313904	12483738	0.0593576	9003230	11.3347
input	ref6, REF6-GFP	1	132533058	125938492	33999782	0.269971	22558918	28.4007
GFP (REF6)	ubp12/13, ref6, REF6-GFP	1	170111330	159513476	19167010	0.120159	13968392	17.5856
input	ubp12/13, ref6, REF6-GFP	1	98955296	93859100	28960140	0.308549	21518712	27.0911
GFP (REF6)	ref6, REF6-GFP	2	770461746	709823440	13449548	0.0189477	8705412	10.9597
input	ref6, REF6-GFP	2	108538456	103813930	48827786	0.470339	33063786	41.6258
GFP (REF6)	ubp12/13, ref6, REF6-GFP	2	189098558	176593840	15206300	0.0861089	11825018	14.8872
input	ubp12/13, ref6, REF6-GFP	2	102616888	97439926	28662482	0.294155	20593916	25.9268
*removed duplicates >0, removed reads to chloroplast and mitochondrion
