# Supplementary material for: Removal of H2Aub1 by ubiquitin-specific proteases 12 and 13 is required for stable Polycomb-mediated gene repression in Arabidopsis
Source: Genome Biol. 2020 Jun 16;21:144. doi: 10.1186/s13059-020-02062-8 (PMC7296913; doi:10.1186/s13059-020-02062-8)
Supplement: Supplementary file 15 — Additional file 15: Table S14. Estimated mean of fragment lengths. [file 13059_2020_2062_MOESM15_ESM.xlsx]

## Sheet: Sheet1
Table S14. Estimated mean of fragment lengths.
H2Aub1 experiment
IP	genotype	replicate	estimated fragment length
H2Aub1	Col-0	1	456
H2Aub1	ubp12/13	1	392
H3	Col-0	1	452
H3	ubp12/13	1	412
HTA9	Col-0	1	600
HTA9	ubp12/13	1	498
H2Aub1	Col-0	2	254
H2Aub1	ubp12/13	2	216
H3	Col-0	2	226
H3	ubp12/13	2	212
HTA9	Col-0	2	216
HTA9	ubp12/13	2	274
