# Supplementary material for: Removal of H2Aub1 by ubiquitin-specific proteases 12 and 13 is required for stable Polycomb-mediated gene repression in Arabidopsis
Source: Genome Biol. 2020 Jun 16;21:144. doi: 10.1186/s13059-020-02062-8 (PMC7296913; doi:10.1186/s13059-020-02062-8)
Supplement: Supplementary file 16 — Additional file 16: Table S15. Peak annotation method comparision. [file 13059_2020_2062_MOESM16_ESM.xlsx]

## Sheet: Sheet1
Table S15. Peak annotation method comparison
	Wt data	Method from this study (first 1kb of gene body)	Method from Zhou et al. 2017 (gene body + 2b promoter)
		Nuclear Proteincoding	Nuclear Proteincoding
This study (33 DAG rosette)	H2Aub1	4682	7386
	H3K27me3	6851	5291
Zhou et al. 2017 (7 DAG seedling)	H2Aub1	13019	14638
	H3K27me3	6342	7052
Note: the numbers indicate which nuclear protein coding genes possess the mark according to the respective method.
