# Supplementary material for: Removal of H2Aub1 by ubiquitin-specific proteases 12 and 13 is required for stable Polycomb-mediated gene repression in Arabidopsis
Source: Genome Biol. 2020 Jun 16;21:144. doi: 10.1186/s13059-020-02062-8 (PMC7296913; doi:10.1186/s13059-020-02062-8)
Supplement: Supplementary file 17 — Additional file 17: Table S16. Differential H3K27me3 in ubp12/13 vs wt. [file 13059_2020_2062_MOESM17_ESM.xlsx]

## Sheet: Sheet1
Table S16. Differential H3K27me3 in ubp12/13 vs wt.
Gene	Coverage-scaled, wt-subtracted fragment counts in ubp12/13 in the first 1kb of the gene body
AT1G01010	3.02803
AT1G01020	-2.43754
AT1G01030	-99.787
AT1G01040	1.57074
AT1G01050	-0.0117
AT1G01060	3.99099
AT1G01070	-18.45
AT1G01073	-13.3801
AT1G01080	2.9161
AT1G01090	2.99797
AT1G01100	3.30429
AT1G01110	-7.0711
AT1G01115	-7.7263
AT1G01120	-42.6671
AT1G01130	2.23461
AT1G01140	-1.3081
AT1G01150	3.9337
AT1G01160	3.91537
AT1G01170	0.10302
AT1G01180	-0.7885
AT1G01190	-67.595
AT1G01200	-17.5578
AT1G01210	0.99994
AT1G01220	3.2849
AT1G01225	3.18035
AT1G01230	2.61031
AT1G01240	2.71026
AT1G01250	10.506
AT1G01260	1.27414
AT1G01280	-4.0179
AT1G01290	1.2919
AT1G01300	-2.26123
AT1G01305	-2.6349
AT1G01310	0.11766
AT1G01320	-1.5686
AT1G01340	-1.5099
AT1G01350	2.4271
AT1G01355	-40.3309
AT1G01360	0.97068
AT1G01370	3.95706
AT1G01380	-15.1908
AT1G01390	-26.4076
AT1G01400	-12.1979
AT1G01410	-51.3205
AT1G01420	-10.2956
AT1G01430	3.16432
AT1G01440	4.25068
AT1G01450	6.47452
AT1G01453	55.402
AT1G01460	1.6081
AT1G01470	3.4528
AT1G01471	1.12903
AT1G01480	10.8349
AT1G01490	1.93958
AT1G01500	4.14335
AT1G01510	0.6048
AT1G01520	3.58393
AT1G01530	3.28946
AT1G01540	2.35074
AT1G01550	-0.32087
AT1G01560	3.23705
AT1G01570	1.75072
AT1G01580	-51.539
AT1G01590	3.4564
AT1G01600	0.8132
AT1G01610	-2.1938
AT1G01620	1.76932
AT1G01630	-10.9829
AT1G01640	-1.1072
AT1G01650	1.15851
AT1G01660	-2.81
AT1G01670	-58.1051
AT1G01680	-17.8112
AT1G01690	4.07945
AT1G01695	4.3721
AT1G01700	6.80223
AT1G01710	0.86867
AT1G01720	1.84506
AT1G01725	-0.80737
AT1G01730	0.22844
AT1G01740	2.81798
AT1G01750	6.01915
AT1G01760	2.50492
AT1G01770	4.19482
AT1G01780	4.994
AT1G01790	3.31337
AT1G01800	2.89033
AT1G01810	-1.51813
AT1G01820	-0.62629
AT1G01830	4.52987
AT1G01840	0.25963
AT1G01860	3.38684
AT1G01880	3.80736
AT1G01900	-10.0114
AT1G01910	3.42316
AT1G01920	6.66423
AT1G01930	2.79242
AT1G01940	2.33787
AT1G01950	0.98262
AT1G01960	4.75131
AT1G01970	0.13229
AT1G01980	-1.0202
AT1G01990	5.55204
AT1G02000	3.41968
AT1G02010	4.21643
AT1G02020	3.59857
AT1G02030	1.3346
AT1G02040	13.104
AT1G02050	-1.8127
AT1G02060	2.1079
AT1G02065	-86.318
AT1G02070	0.352
AT1G02074	-15.6719
AT1G02080	2.3749
AT1G02090	1.54728
AT1G02100	2.95598
AT1G02110	2.70255
AT1G02120	4.0615
AT1G02130	0.24476
AT1G02140	1.6784
AT1G02145	2.87234
AT1G02150	2.64298
AT1G02160	2.36285
AT1G02170	-0.48293
AT1G02180	-1.3328
AT1G02190	-38.524
AT1G02205	-45.662
AT1G02210	-1.3682
AT1G02220	3.62962
AT1G02230	3.8034
AT1G02250	1.3398
AT1G02260	3.3266
AT1G02270	0.76415
AT1G02280	0.1951
AT1G02290	-0.05486
AT1G02300	2.95047
AT1G02305	2.3474
AT1G02310	14.541
AT1G02320	1.71386
AT1G02330	-2.966
AT1G02335	-109.562
AT1G02340	-119.277
AT1G02350	1.13848
AT1G02360	-14.3138
AT1G02370	3.60016
AT1G02380	1.41415
AT1G02390	-35.648
AT1G02391	-24.834
AT1G02400	-7.5069
AT1G02405	-35.2615
AT1G02410	-0.85515
AT1G02420	3.09137
AT1G02430	2.45115
AT1G02440	3.5073
AT1G02450	-0.031
AT1G02460	-18.3338
AT1G02470	4.16421
AT1G02475	1.54898
AT1G02490	-0.51963
AT1G02500	-0.3643
AT1G02510	4.5303
AT1G02520	5.5147
AT1G02530	6.7642
AT1G02540	4.7103
AT1G02550	-9.591
AT1G02560	-1.63357
AT1G02570	4.0403
AT1G02575	-9.9903
AT1G02580	-14.301
AT1G02590	-8.2817
AT1G02610	2.96363
AT1G02620	-22.6518
AT1G02630	-3.7341
AT1G02640	-2.24339
AT1G02650	-6.1201
AT1G02660	-7.69592
AT1G02670	-0.0701
AT1G02680	-1.9149
AT1G02690	2.5877
AT1G02700	3.9161
AT1G02710	7.4631
AT1G02720	4.64242
AT1G02730	7.0192
AT1G02740	2.01563
AT1G02750	0.72994
AT1G02770	13.334
AT1G02780	2.57192
AT1G02790	19.057
AT1G02800	5.58296
AT1G02810	-48.437
AT1G02813	-28.156
AT1G02816	-1.4647
AT1G02820	2.90968
AT1G02830	1.82206
AT1G02840	0.88268
AT1G02850	1.7965
AT1G02860	2.76827
AT1G02870	0.74661
AT1G02880	0.93191
AT1G02890	0.49392
AT1G02900	2.34784
AT1G02910	-1.80498
AT1G02920	7.7628
AT1G02930	3.23173
AT1G02940	-9.5011
AT1G02950	27.254
AT1G02960	0.64879
AT1G02965	-8.8707
AT1G02970	2.85517
AT1G02980	8.9252
AT1G02990	4.2507
AT1G03000	1.90265
AT1G03010	3.03397
AT1G03020	-13.431
AT1G03022	4.949
AT1G03030	0.54564
AT1G03040	3.83113
AT1G03050	3.24459
AT1G03055	1.99922
AT1G03060	1.78148
AT1G03070	-3.1145
AT1G03080	1.9224
AT1G03090	2.20471
AT1G03100	4.8812
AT1G03103	-25.3264
AT1G03106	-21.736
AT1G03110	-1.1626
AT1G03120	3.03807
AT1G03130	2.83316
AT1G03140	1.30038
AT1G03150	1.23128
AT1G03160	3.75283
AT1G03170	1.8719
AT1G03180	2.1366
AT1G03190	6.53864
AT1G03200	5.35558
AT1G03210	4.27444
AT1G03220	-0.1241
AT1G03230	-5.1238
AT1G03240	3.21912
AT1G03250	0.72649
AT1G03260	0.79992
AT1G03270	3.89104
AT1G03280	1.17762
AT1G03290	0.17535
AT1G03300	2.38466
AT1G03310	2.95562
AT1G03320	5.80348
AT1G03330	-1.37159
AT1G03340	-9.8691
AT1G03350	-1.06932
AT1G03360	4.55762
AT1G03365	2.75193
AT1G03370	1.0133
AT1G03380	4.15434
AT1G03390	-6.3823
AT1G03400	-25.7463
AT1G03410	2.97898
AT1G03430	-1.03256
AT1G03440	-1.02755
AT1G03445	-54.442
AT1G03457	0.62293
AT1G03470	3.72612
AT1G03475	-2.3609
AT1G03490	-12.629
AT1G03495	-8.8125
AT1G03510	2.11146
AT1G03520	3.29338
AT1G03530	5.52864
AT1G03540	3.14703
AT1G03550	3.82188
AT1G03560	1.90526
AT1G03590	2.90593
AT1G03600	2.39501
AT1G03610	1.21504
AT1G03620	-6.8529
AT1G03630	0.09761
AT1G03650	3.48739
AT1G03660	2.94055
AT1G03670	3.7638
AT1G03680	3.15695
AT1G03687	2.65716
AT1G03700	6.2392
AT1G03710	-108.086
AT1G03720	-16.79
AT1G03730	0.08145
AT1G03740	1.01416
AT1G03750	3.30761
AT1G03760	3.43164
AT1G03770	-0.4939
AT1G03780	-2.2499
AT1G03790	-83.124
AT1G03800	-202.04
AT1G03810	-65.7228
AT1G03820	-37.744
AT1G03830	0.8413
AT1G03840	-4.525
AT1G03850	-27.6935
AT1G03860	1.51526
AT1G03870	-11.6701
AT1G03880	-28.631
AT1G03890	-46.577
AT1G03900	-4.5112
AT1G03905	-17.6444
AT1G03910	2.12441
AT1G03920	-16.9612
AT1G03930	0.20019
AT1G03940	2.66131
AT1G03950	4.31096
AT1G03960	4.11679
AT1G03970	1.8624
AT1G03980	-18.2085
AT1G03982	5.717
AT1G03990	-3.2973
AT1G04000	-0.86277
AT1G04010	1.8472
AT1G04020	7.83966
AT1G04030	2.92119
AT1G04040	7.242
AT1G04050	-9.9482
AT1G04070	1.19644
AT1G04080	2.24003
AT1G04090	-0.1666
AT1G04100	1.4721
AT1G04110	-4.1256
AT1G04120	1.018
AT1G04130	4.01384
AT1G04140	2.32722
AT1G04150	-103.157
AT1G04160	3.46622
AT1G04170	1.69608
AT1G04171	2.8276
AT1G04180	-48.9052
AT1G04190	2.46464
AT1G04200	2.31807
AT1G04210	0.79082
AT1G04220	-16.129
AT1G04230	-0.79113
AT1G04240	3.71259
AT1G04250	-18.367
AT1G04260	-0.27802
AT1G04270	1.92436
AT1G04280	-19.1469
AT1G04290	-1.101
AT1G04300	2.35488
AT1G04310	2.29529
AT1G04330	4.234
AT1G04340	-1.02357
AT1G04350	3.43762
AT1G04360	3.17254
AT1G04370	4.153
AT1G04380	-14.9809
AT1G04390	0.2119
AT1G04400	-0.36281
AT1G04410	2.40802
AT1G04420	3.55877
AT1G04430	-0.33951
AT1G04440	3.15909
AT1G04445	-0.544
AT1G04450	-37.634
AT1G04470	4.287
AT1G04480	-0.19978
AT1G04490	3.0121
AT1G04500	-21.056
AT1G04501	5.8396
AT1G04510	3.51395
AT1G04520	4.71339
AT1G04530	1.91523
AT1G04540	-24.8964
AT1G04550	1.35243
AT1G04555	0.79396
AT1G04560	16.008
AT1G04570	3.08887
AT1G04580	-4.16
AT1G04590	2.2015
AT1G04600	-3.2324
AT1G04610	7.0428
AT1G04620	2.8871
AT1G04625	-12.0406
AT1G04630	2.38504
AT1G04635	-0.12632
AT1G04640	3.1828
AT1G04645	-0.38123
AT1G04650	3.8164
AT1G04660	2.219
AT1G04670	-34.427
AT1G04680	0.97903
AT1G04684	-21.7012
AT1G04690	0.7893
AT1G04700	4.76615
AT1G04710	1.26217
AT1G04730	5.0134
AT1G04750	2.01615
AT1G04760	5.91258
AT1G04770	1.27187
AT1G04778	2.068
AT1G04780	-1.55645
AT1G04790	1.73071
AT1G04800	1.2808
AT1G04810	2.44458
AT1G04820	2.36537
AT1G04830	3.87024
AT1G04840	1.87307
AT1G04850	3.17408
AT1G04860	1.70584
AT1G04870	2.79827
AT1G04880	-11.298
AT1G04890	0.173
AT1G04900	4.9698
AT1G04910	3.81173
AT1G04920	2.3167
AT1G04930	4.46338
AT1G04940	3.86959
AT1G04945	3.86074
AT1G04950	0.59134
AT1G04960	0.67676
AT1G04970	3.57915
AT1G04980	3.33665
AT1G04985	4.20625
AT1G04990	2.2469
AT1G05000	2.41611
AT1G05010	-5.18145
AT1G05020	2.58906
AT1G05030	3.40652
AT1G05040	6.1699
AT1G05055	5.02943
AT1G05060	3.51684
AT1G05065	-7.9375
AT1G05070	-3.634
AT1G05080	-41.658
AT1G05085	-13.6958
AT1G05090	1.823
AT1G05100	2.26483
AT1G05120	3.07715
AT1G05136	-22.5831
AT1G05140	-1.6276
AT1G05150	2.85753
AT1G05160	1.8772
AT1G05170	2.97768
AT1G05180	2.46896
AT1G05190	3.59081
AT1G05200	1.90665
AT1G05205	2.74375
AT1G05210	2.72752
AT1G05220	2.0246
AT1G05230	-14.649
AT1G05240	-13.3488
AT1G05250	-10.5361
AT1G05260	5.3574
AT1G05270	-1.1279
AT1G05280	-22.282
AT1G05290	10.321
AT1G05291	-27.425
AT1G05300	-11.9391
AT1G05310	-21.196
AT1G05320	-20.754
AT1G05330	1.55766
AT1G05340	2.17103
AT1G05350	3.17258
AT1G05360	3.842
AT1G05370	-16.157
AT1G05380	-0.63681
AT1G05385	1.30264
AT1G05400	-47.4925
AT1G05410	-1.9909
AT1G05420	-19.022
AT1G05430	4.22224
AT1G05440	5.36374
AT1G05450	6.4889
AT1G05460	2.1156
AT1G05470	3.6553
AT1G05490	8.71793
AT1G05500	-0.1598
AT1G05510	28.2134
AT1G05520	3.5978
AT1G05530	7.1597
AT1G05540	-6.822
AT1G05550	1.3436
AT1G05560	1.48278
AT1G05570	2.40229
AT1G05575	0.50281
AT1G05577	-10.5295
AT1G05580	2.679
AT1G05590	0.3364
AT1G05600	4.09106
AT1G05610	6.4449
AT1G05615	-0.2881
AT1G05620	-1.1206
AT1G05630	3.26484
AT1G05640	3.0426
AT1G05650	44.116
AT1G05660	-0.455
AT1G05670	3.5637
AT1G05675	4.38862
AT1G05680	-2.1358
AT1G05690	2.57725
AT1G05700	3.92333
AT1G05710	1.96649
AT1G05720	1.74741
AT1G05730	-4.3995
AT1G05740	-3.9357
AT1G05750	0.88767
AT1G05760	6.18248
AT1G05770	-3.0718
AT1G05780	-17.354
AT1G05785	1.90124
AT1G05790	2.08148
AT1G05800	-23.883
AT1G05805	-2.10193
AT1G05810	-2.3698
AT1G05820	4.35983
AT1G05830	1.14816
AT1G05835	3.03372
AT1G05840	4.11577
AT1G05850	0.27172
AT1G05860	0.85445
AT1G05870	3.56203
AT1G05880	-8.0009
AT1G05890	4.02619
AT1G05894	5.26452
AT1G05900	4.16187
AT1G05910	3.34837
AT1G05920	2.635
AT1G05925	1.0634
AT1G05930	2.6724
AT1G05940	1.92787
AT1G05950	4.00157
AT1G05960	0.90251
AT1G05970	2.20577
AT1G05990	2.383
AT1G06000	-0.85874
AT1G06010	1.08668
AT1G06020	1.2985
AT1G06030	6.83156
AT1G06040	2.49037
AT1G06050	4.41169
AT1G06060	1.03186
AT1G06070	2.3417
AT1G06080	-13.946
AT1G06090	-51.283
AT1G06100	-13.556
AT1G06110	-1.7374
AT1G06120	1.4494
AT1G06130	-0.17573
AT1G06135	-10.705
AT1G06137	16.057
AT1G06140	4.32794
AT1G06148	2.12046
AT1G06149	2.12046
AT1G06150	-4.22509
AT1G06160	-1.0736
AT1G06170	2.79602
AT1G06180	-1.02155
AT1G06190	1.70809
AT1G06200	-2.06522
AT1G06210	-1.09766
AT1G06220	1.3082
AT1G06225	16.1038
AT1G06230	0.4973
AT1G06240	5.77952
AT1G06250	6.07291
AT1G06260	7.5604
AT1G06270	-5.4087
AT1G06280	-29.377
AT1G06290	-1.10069
AT1G06310	-25.402
AT1G06320	-39.424
AT1G06330	-34.343
AT1G06340	-19.4412
AT1G06350	-57.96
AT1G06360	-41.184
AT1G06380	3.6139
AT1G06390	-0.32571
AT1G06400	1.76272
AT1G06410	1.03306
AT1G06420	1.3796
AT1G06430	3.98962
AT1G06440	2.98361
AT1G06450	5.04264
AT1G06460	3.06457
AT1G06470	-1.31073
AT1G06475	0.94019
AT1G06490	-3.902
AT1G06500	1.83717
AT1G06510	3.66472
AT1G06515	2.01065
AT1G06520	4.8135
AT1G06530	4.77435
AT1G06540	3.95614
AT1G06550	4.20149
AT1G06560	8.98286
AT1G06570	4.36126
AT1G06580	0.81075
AT1G06590	1.7115
AT1G06620	-30.0668
AT1G06630	-1.53458
AT1G06640	1.98532
AT1G06645	3.45142
AT1G06650	-0.4188
AT1G06660	5.4885
AT1G06670	1.57852
AT1G06680	-0.3766
AT1G06690	1.80689
AT1G06700	0.91591
AT1G06710	6.50816
AT1G06720	3.80623
AT1G06730	1.8289
AT1G06750	5.14402
AT1G06760	7.10511
AT1G06770	4.35338
AT1G06780	5.10497
AT1G06790	-0.39122
AT1G06800	-27.1567
AT1G06810	3.751
AT1G06820	-0.4527
AT1G06830	4.3277
AT1G06840	1.96693
AT1G06850	5.05552
AT1G06870	3.05028
AT1G06890	3.00181
AT1G06900	0.6381
AT1G06910	3.19688
AT1G06920	3.8595
AT1G06923	5.56424
AT1G06925	6.54062
AT1G06930	2.7748
AT1G06950	3.85705
AT1G06960	3.45934
AT1G06970	6.4705
AT1G06980	-14.7952
AT1G06990	10.421
AT1G07000	-2.5392
AT1G07010	-0.7248
AT1G07020	-1.6299
AT1G07025	9.239
AT1G07030	1.6442
AT1G07040	4.25592
AT1G07050	1.65353
AT1G07060	4.69665
AT1G07070	2.75464
AT1G07080	3.70628
AT1G07090	-29.9479
AT1G07110	0.32853
AT1G07120	7.68766
AT1G07130	-0.73443
AT1G07135	-2.04637
AT1G07140	1.20474
AT1G07150	-2.26613
AT1G07160	-4.2387
AT1G07170	0.17684
AT1G07175	6.031
AT1G07180	0.8139
AT1G07190	5.83134
AT1G07200	0.2188
AT1G07210	1.91084
AT1G07220	0.3756
AT1G07230	2.02691
AT1G07240	0.7966
AT1G07250	3.91683
AT1G07260	-6.0584
AT1G07270	6.55474
AT1G07280	-4.0059
AT1G07290	0.58854
AT1G07300	4.02431
AT1G07310	1.79064
AT1G07320	2.56587
AT1G07330	7.76344
AT1G07340	8.5538
AT1G07350	1.85865
AT1G07360	3.03712
AT1G07370	2.03499
AT1G07380	-6.9513
AT1G07390	0.58286
AT1G07400	2.91176
AT1G07410	3.52818
AT1G07420	-1.66654
AT1G07430	-23.395
AT1G07440	-9.9554
AT1G07450	2.2339
AT1G07460	-5.1457
AT1G07470	2.06516
AT1G07473	2.70952
AT1G07476	5.53774
AT1G07480	2.21208
AT1G07485	-0.066
AT1G07490	1.7762
AT1G07500	-10.3211
AT1G07510	2.20525
AT1G07520	6.1057
AT1G07530	-1.40275
AT1G07540	4.0022
AT1G07550	-2.9966
AT1G07560	4.7067
AT1G07570	-1.1699
AT1G07590	2.71439
AT1G07600	2.25785
AT1G07610	-1.0892
AT1G07615	1.1919
AT1G07620	2.3773
AT1G07630	-1.73789
AT1G07640	-17.712
AT1G07645	-0.60475
AT1G07650	20.376
AT1G07660	0.55818
AT1G07670	0.22827
AT1G07680	-0.171
AT1G07690	-1.1493
AT1G07700	0.64776
AT1G07705	4.23994
AT1G07710	4.5192
AT1G07720	-18.149
AT1G07725	3.51832
AT1G07730	5.1623
AT1G07740	2.05992
AT1G07745	2.70947
AT1G07747	4.74094
AT1G07750	3.6983
AT1G07770	2.3224
AT1G07780	0.35198
AT1G07790	-1.09909
AT1G07795	-5.0253
AT1G07810	1.08914
AT1G07820	1.87983
AT1G07830	3.02262
AT1G07840	2.81177
AT1G07850	-6.944
AT1G07860	-32.1519
AT1G07870	-2.06494
AT1G07880	6.2316
AT1G07885	3.80541
AT1G07890	-2.64808
AT1G07900	5.6636
AT1G07901	0.144
AT1G07910	0.22628
AT1G07920	1.64469
AT1G07930	0.62111
AT1G07940	3.22716
AT1G07950	2.9432
AT1G07960	2.01665
AT1G07970	5.67963
AT1G07980	2.2703
AT1G07985	-23.7353
AT1G07990	2.20866
AT1G08000	3.97737
AT1G08005	3.0106
AT1G08010	3.39944
AT1G08030	1.76102
AT1G08032	3.0998
AT1G08035	4.29906
AT1G08040	0.50909
AT1G08050	3.37772
AT1G08060	-0.5957
AT1G08065	-4.7273
AT1G08070	-4.1468
AT1G08080	-18.621
AT1G08090	-28.477
AT1G08100	-22.486
AT1G08110	3.99569
AT1G08120	4.07075
AT1G08125	-0.14549
AT1G08130	2.17061
AT1G08135	1.0595
AT1G08140	-1.1755
AT1G08150	-31.518
AT1G08160	-8.69
AT1G08165	0.4617
AT1G08170	-14.0104
AT1G08180	2.37256
AT1G08190	1.57021
AT1G08200	-0.53351
AT1G08210	0.93912
AT1G08220	1.59718
AT1G08230	-7.2838
AT1G08250	1.80467
AT1G08260	3.78898
AT1G08270	3.70133
AT1G08280	0.0752
AT1G08290	-4.784
AT1G08300	0.447
AT1G08310	4.8946
AT1G08315	1.99511
AT1G08320	-8.045
AT1G08340	-11.563
AT1G08350	3.86424
AT1G08360	1.68809
AT1G08370	-1.16903
AT1G08380	2.5272
AT1G08390	3.58007
AT1G08400	1.74076
AT1G08410	1.55238
AT1G08420	2.19015
AT1G08430	2.285
AT1G08440	-20.375
AT1G08450	1.20448
AT1G08460	-1.91183
AT1G08465	-8.143
AT1G08470	6.06992
AT1G08480	3.1031
AT1G08490	3.16687
AT1G08500	8.3244
AT1G08510	2.0678
AT1G08520	4.46106
AT1G08530	3.19919
AT1G08540	0.96423
AT1G08550	1.13785
AT1G08560	4.83744
AT1G08570	2.35513
AT1G08580	0.64911
AT1G08590	2.6171
AT1G08600	6.51453
AT1G08610	3.55709
AT1G08620	2.08944
AT1G08630	6.0614
AT1G08640	2.30469
AT1G08650	3.58827
AT1G08660	-0.50785
AT1G08670	-33.4
AT1G08680	0.7027
AT1G08695	4.23185
AT1G08700	3.12653
AT1G08710	1.81353
AT1G08720	2.42173
AT1G08730	12.5051
AT1G08750	4.17244
AT1G08760	2.86252
AT1G08770	2.29619
AT1G08780	2.52867
AT1G08790	8.5526
AT1G08800	1.37473
AT1G08810	-4.2676
AT1G08820	2.55009
AT1G08830	0.03994
AT1G08840	5.06593
AT1G08845	-0.06168
AT1G08860	-52.341
AT1G08880	-0.41852
AT1G08890	3.11316
AT1G08900	0.80883
AT1G08910	1.04762
AT1G08920	-0.60475
AT1G08930	0.464
AT1G08940	-2.5869
AT1G08960	4.0091
AT1G08970	0.91742
AT1G08980	0.3528
AT1G08985	-19.1197
AT1G08990	-9.287
AT1G09000	1.8752
AT1G09010	0.06956
AT1G09020	-3.8135
AT1G09026	-25.784
AT1G09030	-35.458
AT1G09040	-0.6123
AT1G09050	9.03844
AT1G09060	3.3391
AT1G09070	-1.85643
AT1G09080	6.049
AT1G09090	-25.349
AT1G09100	1.89419
AT1G09130	2.55976
AT1G09140	0.2588
AT1G09150	1.63693
AT1G09155	2.644
AT1G09157	6.8469
AT1G09160	2.11038
AT1G09170	2.3016
AT1G09176	6.6174
AT1G09180	5.73087
AT1G09190	1.24075
AT1G09195	3.06921
AT1G09200	2.55264
AT1G09210	0.64284
AT1G09220	5.06839
AT1G09230	0.98618
AT1G09240	-6.602
AT1G09245	-7.8258
AT1G09250	1.54417
AT1G09260	-8.3258
AT1G09270	0.52791
AT1G09280	4.8294
AT1G09290	4.89497
AT1G09300	4.12954
AT1G09310	3.40812
AT1G09320	3.85536
AT1G09330	3.48288
AT1G09340	2.07811
AT1G09350	-4.808
AT1G09360	1.336
AT1G09370	4.8174
AT1G09380	-25.567
AT1G09390	1.31095
AT1G09400	2.83398
AT1G09410	5.81198
AT1G09415	1.52072
AT1G09420	-23.1119
AT1G09430	-4.8822
AT1G09440	7.87451
AT1G09450	5.594
AT1G09460	7.0817
AT1G09470	-1.7501
AT1G09480	-11.9443
AT1G09483	-97.4646
AT1G09490	-4.5765
AT1G09500	-33.306
AT1G09510	-24.7549
AT1G09520	-0.653
AT1G09530	1.72984
AT1G09540	6.5949
AT1G09550	-12.701
AT1G09560	-0.74482
AT1G09570	3.44452
AT1G09575	5.0069
AT1G09580	4.05016
AT1G09590	-2.34758
AT1G09600	6.2168
AT1G09610	3.55362
AT1G09620	-1.86769
AT1G09625	3.3493
AT1G09630	2.07946
AT1G09640	0.40993
AT1G09645	1.19587
AT1G09650	6.74679
AT1G09660	-1.52012
AT1G09665	3.5336
AT1G09680	-1.69038
AT1G09690	2.59541
AT1G09700	1.39864
AT1G09710	4.90097
AT1G09720	10.4941
AT1G09730	-0.70212
AT1G09740	-0.1178
AT1G09750	-2.726
AT1G09760	0.89846
AT1G09770	1.25598
AT1G09780	0.57163
AT1G09790	-21.237
AT1G09794	-3.9671
AT1G09795	6.2377
AT1G09800	2.50605
AT1G09810	-4.06569
AT1G09812	-7.5852
AT1G09815	0.84577
AT1G09820	4.5336
AT1G09830	0.90614
AT1G09840	3.03889
AT1G09850	2.70143
AT1G09860	6.6566
AT1G09870	4.85214
AT1G09880	11.1618
AT1G09890	-10.4657
AT1G09900	2.62633
AT1G09910	2.59776
AT1G09920	1.08011
AT1G09930	-47.218
AT1G09932	-27.887
AT1G09935	2.365
AT1G09940	-1.73475
AT1G09950	-18.5798
AT1G09960	-49.558
AT1G09970	-0.1212
AT1G09980	2.22067
AT1G09995	1.27308
AT1G10000	-0.99018
AT1G10010	-8.9967
AT1G10020	1.3279
AT1G10030	2.55798
AT1G10040	3.80096
AT1G10050	0.12919
AT1G10060	10.6517
AT1G10070	4.10683
AT1G10090	2.16236
AT1G10095	4.07932
AT1G10100	0.4659
AT1G10110	3.8685
AT1G10120	0.8068
AT1G10130	1.73233
AT1G10140	0.25632
AT1G10150	4.51844
AT1G10155	3.99544
AT1G10170	4.41534
AT1G10180	4.2816
AT1G10190	5.3405
AT1G10200	1.00927
AT1G10210	1.73271
AT1G10220	2.46722
AT1G10230	-3.92301
AT1G10240	-1.182
AT1G10250	-23.749
AT1G10270	0.4433
AT1G10280	1.28919
AT1G10290	4.52099
AT1G10300	4.0677
AT1G10310	4.25419
AT1G10320	2.94784
AT1G10330	3.72362
AT1G10340	0.517
AT1G10350	1.00313
AT1G10360	0.79655
AT1G10370	-3.7095
AT1G10380	-5.7173
AT1G10385	-25.389
AT1G10390	2.80353
AT1G10400	-5.9579
AT1G10410	0.50478
AT1G10417	2.15299
AT1G10430	-1.94043
AT1G10450	2.94426
AT1G10455	2.57228
AT1G10460	1.58268
AT1G10470	3.09417
AT1G10480	-20.252
AT1G10490	2.0035
AT1G10500	3.92115
AT1G10510	2.85805
AT1G10520	2.2092
AT1G10522	2.96768
AT1G10530	8.23612
AT1G10540	7.191
AT1G10550	4.5444
AT1G10560	3.2626
AT1G10570	2.30887
AT1G10580	-2.8081
AT1G10585	9.02
AT1G10586	-19.959
AT1G10588	1.2413
AT1G10590	-0.94043
AT1G10600	2.01868
AT1G10610	2.78143
AT1G10620	-1.4
AT1G10630	1.21199
AT1G10640	3.1265
AT1G10650	0.66539
AT1G10652	2.1672
AT1G10657	6.8713
AT1G10660	2.40549
AT1G10670	-1.04414
AT1G10680	-16.7499
AT1G10690	3.15691
AT1G10700	1.94135
AT1G10710	-11.7356
AT1G10717	5.8118
AT1G10720	1.87015
AT1G10730	-2.24034
AT1G10740	0.83248
AT1G10745	-28.359
AT1G10747	-30.819
AT1G10750	4.1151
AT1G10760	1.50793
AT1G10770	2.6536
AT1G10780	0.6575
AT1G10790	8.7725
AT1G10800	5.2253
AT1G10810	7.2842
AT1G10820	1.50353
AT1G10830	4.81621
AT1G10840	2.09841
AT1G10850	3.36151
AT1G10865	1.87528
AT1G10870	2.77126
AT1G10880	-19.804
AT1G10890	2.97322
AT1G10900	1.22044
AT1G10910	1.83039
AT1G10920	2.54747
AT1G10930	2.06209
AT1G10940	2.10486
AT1G10950	3.6714
AT1G10960	3.79164
AT1G10970	2.43382
AT1G10980	4.1184
AT1G10990	-4.596
AT1G11000	2.02208
AT1G11020	4.11243
AT1G11040	-6.1865
AT1G11050	1.58149
AT1G11060	1.33479
AT1G11070	-10.9693
AT1G11080	-31.563
AT1G11090	-0.3262
AT1G11100	7.92962
AT1G11110	2.6366
AT1G11112	4.61351
AT1G11120	-3.5342
AT1G11125	-35.8609
AT1G11130	5.70388
AT1G11145	5.5375
AT1G11160	3.53312
AT1G11170	5.5
AT1G11180	1.18592
AT1G11190	-8.8765
AT1G11200	1.39357
AT1G11210	-7.278
AT1G11220	-21.1281
AT1G11230	-31.461
AT1G11240	-2.8511
AT1G11250	-27.3079
AT1G11260	0.75566
AT1G11270	6.38791
AT1G11280	2.83974
AT1G11290	1.08011
AT1G11300	3.54257
AT1G11310	1.81927
AT1G11320	1.76701
AT1G11330	1.26846
AT1G11340	4.52388
AT1G11350	6.97502
AT1G11360	1.5737
AT1G11362	31.6155
AT1G11370	-37.207
AT1G11380	4.12961
AT1G11390	5.0455
AT1G11400	1.66883
AT1G11410	10.3451
AT1G11420	-16.1566
AT1G11430	-0.1638
AT1G11440	1.38155
AT1G11450	-18.823
AT1G11460	-29.826
AT1G11470	-55.848
AT1G11475	0.6269
AT1G11480	-0.90069
AT1G11490	4.0268
AT1G11500	-9.0462
AT1G11510	-13.9795
AT1G11520	1.267
AT1G11530	0.41774
AT1G11540	4.71489
AT1G11545	-2.4557
AT1G11560	-31.6244
AT1G11570	-16.7018
AT1G11572	-4.6265
AT1G11580	-39.326
AT1G11590	9.2757
AT1G11593	8.2493
AT1G11600	-27.601
AT1G11608	-24.3434
AT1G11610	8.246
AT1G11620	6.1435
AT1G11630	1.40958
AT1G11650	-1.48921
AT1G11655	13.7748
AT1G11660	1.62636
AT1G11670	-48.047
AT1G11680	1.47668
AT1G11684	2.9487
AT1G11690	-2.8822
AT1G11700	0.37858
AT1G11710	2.63779
AT1G11720	3.82455
AT1G11730	5.1574
AT1G11740	-44.037
AT1G11750	0.42744
AT1G11755	3.13512
AT1G11760	-0.3483
AT1G11765	11.047
AT1G11770	-29.803
AT1G11780	-0.64249
AT1G11785	-3.47196
AT1G11790	1.78122
AT1G11800	2.9054
AT1G11810	5.9599
AT1G11820	0.77134
AT1G11840	-1.2616
AT1G11850	5.8971
AT1G11860	3.1835
AT1G11870	2.11152
AT1G11880	1.52922
AT1G11890	1.92583
AT1G11900	5.47091
AT1G11905	1.43331
AT1G11910	4.55448
AT1G11915	-13.2214
AT1G11920	-36.231
AT1G11925	-24.536
AT1G11930	3.09021
AT1G11940	3.6051
AT1G11950	3.89135
AT1G11960	-0.25215
AT1G11970	-8.5319
AT1G11980	-1.9981
AT1G11990	-14.0857
AT1G12000	3.08196
AT1G12010	-39.368
AT1G12020	-9.9591
AT1G12030	-65.751
AT1G12040	-5.2148
AT1G12050	4.5867
AT1G12060	-11.9971
AT1G12064	-15.682
AT1G12070	-5.013
AT1G12080	-46.8852
AT1G12090	-3.1057
AT1G12100	12.556
AT1G12110	-20.3969
AT1G12120	1.78148
AT1G12130	-23.7685
AT1G12140	-1.46036
AT1G12150	-2.0075
AT1G12160	-101.926
AT1G12170	-26.832
AT1G12180	-22.31
AT1G12190	-28.485
AT1G12200	-82.242
AT1G12210	3.77312
AT1G12211	3.37745
AT1G12220	1.91506
AT1G12230	2.45167
AT1G12240	2.10348
AT1G12244	0.73562
AT1G12250	-1.3803
AT1G12260	-27.889
AT1G12270	2.3684
AT1G12280	-0.0181
AT1G12290	2.28856
AT1G12300	1.20042
AT1G12310	2.6412
AT1G12320	1.72897
AT1G12330	1.93614
AT1G12340	2.08384
AT1G12350	4.21192
AT1G12360	1.12954
AT1G12370	0.8744
AT1G12380	2.9517
AT1G12390	4.41992
AT1G12400	0.56322
AT1G12410	3.6419
AT1G12411	1.35193
AT1G12420	0.76861
AT1G12423	0.60284
AT1G12430	2.15628
AT1G12440	2.42531
AT1G12450	-0.14322
AT1G12451	2.21113
AT1G12460	2.60513
AT1G12470	1.78175
AT1G12480	5.0739
AT1G12490	-5.523
AT1G12500	-0.03327
AT1G12520	1.57783
AT1G12530	0.11429
AT1G12540	-21.101
AT1G12550	-24.4688
AT1G12560	-26.797
AT1G12570	-47.301
AT1G12580	1.20644
AT1G12600	-24.5093
AT1G12610	-4.2367
AT1G12620	0.3966
AT1G12630	-28.591
AT1G12640	-1.60034
AT1G12650	-1.63804
AT1G12660	-18.132
AT1G12663	3.877
AT1G12665	4.2223
AT1G12672	24.5221
AT1G12680	2.9162
AT1G12700	2.1639
AT1G12710	-0.71679
AT1G12730	-1.17521
AT1G12740	-18.586
AT1G12750	2.04433
AT1G12760	0.92141
AT1G12770	4.04402
AT1G12775	2.51744
AT1G12780	0.89046
AT1G12790	0.59482
AT1G12800	-0.4707
AT1G12805	5.951
AT1G12810	-1.2727
AT1G12820	0.1991
AT1G12830	5.25044
AT1G12840	2.34746
AT1G12845	2.98998
AT1G12850	1.1572
AT1G12855	-8.4335
AT1G12860	3.7909
AT1G12870	6.4649
AT1G12880	4.03621
AT1G12890	2.26603
AT1G12900	5.27495
AT1G12910	0.7109
AT1G12920	0.86455
AT1G12930	5.53606
AT1G12938	0.80203
AT1G12940	-19.6513
AT1G12950	-82.687
AT1G12960	-51.078
AT1G12970	-1.2652
AT1G12980	-33.124
AT1G12990	-0.00089
AT1G13000	2.13984
AT1G13020	0.2454
AT1G13030	3.30652
AT1G13040	3.27889
AT1G13050	3.40797
AT1G13060	0.46162
AT1G13080	1.78299
AT1G13090	3.46574
AT1G13100	-1.4235
AT1G13110	2.72405
AT1G13120	1.58164
AT1G13130	2.372
AT1G13140	7.18475
AT1G13150	6.34365
AT1G13160	4.36275
AT1G13170	6.04495
AT1G13180	0.01088
AT1G13190	0.80234
AT1G13195	3.37921
AT1G13200	25.187
AT1G13210	2.20095
AT1G13220	1.53438
AT1G13230	3.4937
AT1G13245	-1.3315
AT1G13250	3.00892
AT1G13260	-8.0129
AT1G13270	3.88194
AT1G13280	-3.12883
AT1G13290	-17.169
AT1G13300	-4.277
AT1G13310	4.8584
AT1G13320	0.99568
AT1G13330	1.90638
AT1G13340	4.9023
AT1G13350	2.01177
AT1G13360	-1.38476
AT1G13370	-30.8535
AT1G13380	1.47473
AT1G13390	4.74818
AT1G13400	5.621
AT1G13410	-1.763
AT1G13420	10.337
AT1G13430	8.777
AT1G13440	-2.1659
AT1G13450	2.03802
AT1G13460	2.18264
AT1G13470	9.007
AT1G13480	9.2306
AT1G13485	9.7465
AT1G13490	8.0634
AT1G13500	6.8613
AT1G13510	7.0254
AT1G13520	9.1499
AT1G13530	7.5309
AT1G13540	9.2582
AT1G13550	1.47727
AT1G13560	0.07504
AT1G13570	-0.27424
AT1G13580	0.29448
AT1G13590	-6.524
AT1G13600	-35.636
AT1G13605	-21.647
AT1G13607	-18.3403
AT1G13608	-28.1914
AT1G13609	-52.2944
AT1G13610	-23.407
AT1G13620	5.205
AT1G13630	4.2436
AT1G13635	-11.1821
AT1G13640	2.7732
AT1G13650	1.6998
AT1G13670	21.288
AT1G13680	4.446
AT1G13690	-1.63935
AT1G13700	-1.21873
AT1G13710	-31.529
AT1G13730	2.34576
AT1G13740	0.69135
AT1G13750	6.66416
AT1G13755	11.26
AT1G13760	10.0248
AT1G13770	2.3518
AT1G13780	5.77287
AT1G13790	5.7367
AT1G13800	5.19987
AT1G13810	3.02567
AT1G13820	-1.49583
AT1G13830	4.3171
AT1G13860	2.87745
AT1G13870	1.6056
AT1G13880	1.33388
AT1G13890	-7.2366
AT1G13900	-0.2649
AT1G13910	3.41455
AT1G13920	4.18203
AT1G13930	3.91774
AT1G13940	2.52314
AT1G13950	2.91002
AT1G13960	3.69738
AT1G13970	6.54768
AT1G13980	1.75788
AT1G13990	2.2284
AT1G14000	-0.30362
AT1G14010	2.2509
AT1G14020	3.192
AT1G14030	0.3055
AT1G14040	-13.843
AT1G14048	5.4855
AT1G14060	4.2102
AT1G14070	7.57071
AT1G14080	6.1947
AT1G14100	-13.9378
AT1G14110	64.974
AT1G14120	5.914
AT1G14130	-2.6417
AT1G14140	0.81509
AT1G14150	0.8532
AT1G14160	6.59509
AT1G14170	-0.4982
AT1G14180	1.97046
AT1G14185	6.2008
AT1G14190	6.453
AT1G14200	1.95717
AT1G14205	3.10004
AT1G14210	1.4127
AT1G14220	13.8421
AT1G14225	-16.7514
AT1G14230	-1.2666
AT1G14240	-17.833
AT1G14250	-20.5608
AT1G14260	-0.4738
AT1G14270	0.79938
AT1G14280	0.70135
AT1G14290	-0.24106
AT1G14300	1.76389
AT1G14310	2.74374
AT1G14315	1.4449
AT1G14320	0.9236
AT1G14330	2.58094
AT1G14340	4.49445
AT1G14345	-4.0691
AT1G14350	3.40697
AT1G14360	1.31648
AT1G14370	3.73452
AT1G14380	4.37723
AT1G14390	8.8275
AT1G14400	1.00164
AT1G14410	3.19966
AT1G14420	5.6617
AT1G14430	0.62136
AT1G14440	-31.0904
AT1G14450	1.38046
AT1G14455	3.54027
AT1G14460	3.0539
AT1G14470	-2.9218
AT1G14480	5.07601
AT1G14490	-5.203
AT1G14500	5.7925
AT1G14510	1.05365
AT1G14520	-3.09563
AT1G14530	-0.37908
AT1G14540	-5.782
AT1G14549	-25.749
AT1G14550	-27.363
AT1G14560	-11.3944
AT1G14570	2.95394
AT1G14580	-15.389
AT1G14590	2.60782
AT1G14600	8.4676
AT1G14610	4.34363
AT1G14620	4.15051
AT1G14630	-25.7312
AT1G14640	6.26907
AT1G14642	1.26787
AT1G14650	1.69995
AT1G14660	1.92812
AT1G14670	3.87277
AT1G14680	3.80508
AT1G14685	1.55507
AT1G14686	4.6446
AT1G14687	-0.31575
AT1G14688	5.98144
AT1G14690	-1.1682
AT1G14700	-8.452
AT1G14710	0.6074
AT1G14720	2.60922
AT1G14730	-4.06
AT1G14740	0.89397
AT1G14750	3.78298
AT1G14755	-11.207
AT1G14760	-14.487
AT1G14770	1.9374
AT1G14780	-1.62215
AT1G14790	0.68988
AT1G14800	12.3955
AT1G14810	1.94506
AT1G14820	-0.16518
AT1G14830	0.17138
AT1G14840	4.88999
AT1G14850	5.17037
AT1G14860	-38.8436
AT1G14870	-20.0875
AT1G14880	11.8699
AT1G14890	5.2839
AT1G14900	-7.0637
AT1G14910	2.58639
AT1G14920	-1.58649
AT1G14930	-6.767
AT1G14940	-9.419
AT1G14950	-28.456
AT1G14960	-8.002
AT1G14970	4.98042
AT1G14980	2.79889
AT1G14990	1.30472
AT1G15000	-0.7394
AT1G15010	3.0202
AT1G15015	5.4821
AT1G15020	6.12224
AT1G15030	6.19767
AT1G15040	1.3411
AT1G15045	6.7438
AT1G15050	6.5449
AT1G15060	-1.28473
AT1G15080	1.1577
AT1G15100	1.2038
AT1G15110	3.27477
AT1G15120	1.42708
AT1G15125	2.3643
AT1G15130	2.34154
AT1G15140	4.23337
AT1G15150	13.5267
AT1G15160	10.0303
AT1G15165	3.98419
AT1G15170	2.02693
AT1G15180	4.0331
AT1G15190	1.80917
AT1G15200	3.02682
AT1G15210	-12.6165
AT1G15215	3.69353
AT1G15220	0.59251
AT1G15230	3.11133
AT1G15240	0.73814
AT1G15250	2.44403
AT1G15260	2.83689
AT1G15270	1.22706
AT1G15280	4.11848
AT1G15290	3.90283
AT1G15310	-0.8949
AT1G15320	-49.35
AT1G15330	-15.9913
AT1G15340	0.80277
AT1G15350	1.6678
AT1G15360	-17.32
AT1G15370	-0.5575
AT1G15380	-12.2395
AT1G15385	-22.2392
AT1G15390	0.59818
AT1G15400	0.44663
AT1G15410	3.82309
AT1G15415	4.07379
AT1G15420	1.64123
AT1G15430	2.1198
AT1G15440	1.1205
AT1G15460	3.7989
AT1G15470	-0.2711
AT1G15480	3.6788
AT1G15490	2.11405
AT1G15500	-1.1809
AT1G15510	6.24537
AT1G15520	9.68301
AT1G15530	1.46048
AT1G15540	0.314
AT1G15550	-3.9231
AT1G15570	2.20535
AT1G15580	-13.2934
AT1G15590	-34.843
AT1G15600	-23.481
AT1G15610	-50.032
AT1G15620	-39.471
AT1G15630	-26.562
AT1G15640	-13.5961
AT1G15660	1.40194
AT1G15670	2.56802
AT1G15680	-1.134
AT1G15690	3.2138
AT1G15700	0.18448
AT1G15710	1.66383
AT1G15720	0.62672
AT1G15730	2.85914
AT1G15740	0.28198
AT1G15750	4.37817
AT1G15757	4.008
AT1G15760	-1.5241
AT1G15770	3.298
AT1G15772	1.1393
AT1G15780	3.3797
AT1G15790	4.87926
AT1G15800	1.68075
AT1G15810	2.07038
AT1G15820	-0.28695
AT1G15825	-1.35671
AT1G15830	2.8687
AT1G15840	-26.651
AT1G15850	-17.8833
AT1G15860	1.93155
AT1G15870	4.36504
AT1G15880	2.91398
AT1G15885	0.77484
AT1G15890	4.3802
AT1G15900	1.63938
AT1G15910	2.64575
AT1G15920	0.8574
AT1G15930	1.17791
AT1G15940	3.74336
AT1G15950	0.96168
AT1G15960	6.2468
AT1G15970	3.08105
AT1G15980	2.20554
AT1G15990	5.78624
AT1G16000	4.20082
AT1G16010	0.75848
AT1G16020	2.28286
AT1G16022	6.6231
AT1G16025	4.96236
AT1G16030	0.81303
AT1G16040	2.18045
AT1G16060	3.5305
AT1G16070	4.34273
AT1G16080	2.78242
AT1G16090	3.2264
AT1G16110	1.11901
AT1G16120	7.43066
AT1G16130	-0.27164
AT1G16150	2.2978
AT1G16160	9.384
AT1G16170	4.28924
AT1G16180	2.28067
AT1G16190	0.12831
AT1G16210	1.26228
AT1G16220	5.5235
AT1G16225	8.44609
AT1G16230	7.2991
AT1G16240	1.48394
AT1G16250	-0.62885
AT1G16260	3.57283
AT1G16270	1.82264
AT1G16280	2.30186
AT1G16290	-14.4873
AT1G16300	-4.1062
AT1G16310	-10.3796
AT1G16320	1.36456
AT1G16330	5.87594
AT1G16340	0.89504
AT1G16350	3.42823
AT1G16360	1.1822
AT1G16370	0.6422
AT1G16380	-5.4758
AT1G16390	-18.668
AT1G16400	-30.995
AT1G16410	2.761
AT1G16420	2.8149
AT1G16430	3.37976
AT1G16440	4.46063
AT1G16445	5.35609
AT1G16460	1.98871
AT1G16470	2.9732
AT1G16480	2.05647
AT1G16490	-3.3145
AT1G16500	-1.1167
AT1G16510	0.7705
AT1G16515	-3.5159
AT1G16520	-2.2108
AT1G16530	1.2672
AT1G16540	5.76315
AT1G16560	-0.53997
AT1G16570	1.29986
AT1G16590	4.95185
AT1G16610	3.22004
AT1G16630	8.33712
AT1G16640	-0.68743
AT1G16650	3.69561
AT1G16670	-0.44287
AT1G16680	3.40915
AT1G16690	4.90097
AT1G16700	1.32605
AT1G16705	16.6892
AT1G16710	1.06733
AT1G16720	5.63032
AT1G16730	2.30783
AT1G16740	3.30739
AT1G16750	4.86043
AT1G16760	16.7658
AT1G16770	1.42164
AT1G16780	6.87229
AT1G16790	4.23679
AT1G16800	6.0763
AT1G16810	5.18493
AT1G16820	2.02528
AT1G16825	1.47838
AT1G16830	4.49696
AT1G16840	1.08194
AT1G16850	9.1187
AT1G16858	1.11872
AT1G16860	1.11872
AT1G16870	2.72523
AT1G16880	-1.8537
AT1G16890	3.02645
AT1G16900	0.853
AT1G16905	-21.467
AT1G16910	-3.0344
AT1G16916	-6.3315
AT1G16920	0.1743
AT1G16930	-89.2144
AT1G16940	-41.872
AT1G16950	-42.141
AT1G16960	3.6949
AT1G16970	2.46235
AT1G16980	-3.0962
AT1G17000	9.0285
AT1G17010	-13.269
AT1G17020	6.4052
AT1G17030	5.6704
AT1G17040	4.21735
AT1G17050	4.92818
AT1G17060	-7.3078
AT1G17070	2.23725
AT1G17080	1.585
AT1G17090	0.42334
AT1G17100	2.33263
AT1G17110	3.97473
AT1G17120	2.78583
AT1G17130	0.61654
AT1G17140	1.05642
AT1G17145	1.93664
AT1G17147	-2.6958
AT1G17150	13.9039
AT1G17160	4.5542
AT1G17170	-1.7907
AT1G17180	4.51664
AT1G17190	-33.948
AT1G17200	2.688
AT1G17210	0.79563
AT1G17220	2.72086
AT1G17230	4.47374
AT1G17235	0.0229
AT1G17240	2.1633
AT1G17250	5.4154
AT1G17260	5.8406
AT1G17270	4.99304
AT1G17280	-1.69405
AT1G17285	-2.5682
AT1G17290	0.49847
AT1G17300	-7.219
AT1G17310	-7.367
AT1G17330	-0.34461
AT1G17340	1.64133
AT1G17345	-1.409
AT1G17350	-1.13558
AT1G17360	1.1248
AT1G17370	0.03322
AT1G17380	-1.94068
AT1G17400	-3.6961
AT1G17410	2.17726
AT1G17420	-7.28417
AT1G17430	0.01652
AT1G17440	-0.90249
AT1G17450	4.15364
AT1G17455	0.97475
AT1G17460	2.50407
AT1G17470	3.49133
AT1G17480	4.39444
AT1G17490	3.27366
AT1G17500	3.68309
AT1G17510	2.22926
AT1G17520	3.88565
AT1G17530	3.90136
AT1G17540	-2.9283
AT1G17545	2.45097
AT1G17550	2.29146
AT1G17560	1.1733
AT1G17580	2.74028
AT1G17590	3.08371
AT1G17600	1.9109
AT1G17610	4.27023
AT1G17615	3.8296
AT1G17620	-2.1576
AT1G17630	1.84414
AT1G17640	3.99073
AT1G17650	3.84825
AT1G17665	1.6516
AT1G17680	0.36143
AT1G17690	1.87267
AT1G17700	-16.947
AT1G17710	-22.247
AT1G17720	1.36191
AT1G17730	-3.46238
AT1G17744	1.6481
AT1G17745	1.3848
AT1G17750	4.22458
AT1G17760	-4.4404
AT1G17770	-43.106
AT1G17780	-0.556
AT1G17790	1.83932
AT1G17800	-0.3186
AT1G17810	-3.214
AT1G17820	-0.00457
AT1G17830	2.8667
AT1G17840	2.6822
AT1G17850	0.59764
AT1G17860	4.74985
AT1G17870	7.85002
AT1G17880	3.04405
AT1G17890	2.22578
AT1G17910	-12.9044
AT1G17920	3.591
AT1G17930	2.51429
AT1G17940	0.9834
AT1G17950	-14.404
AT1G17960	-14.6532
AT1G17970	0.8773
AT1G17980	0.83312
AT1G17990	0.6156
AT1G18000	-3.0763
AT1G18010	-2.15269
AT1G18020	-0.3029
AT1G18030	1.74523
AT1G18040	4.0017
AT1G18050	3.6463
AT1G18060	4.32847
AT1G18070	2.98083
AT1G18080	-0.5033
AT1G18090	4.76403
AT1G18100	-3.824
AT1G18130	5.6452
AT1G18140	0.398
AT1G18150	2.83994
AT1G18160	0.97748
AT1G18170	0.5429
AT1G18180	-0.2757
AT1G18190	3.13921
AT1G18200	-6.9506
AT1G18210	-0.78826
AT1G18220	-17.5747
AT1G18250	-34.8487
AT1G18260	5.0456
AT1G18265	2.49528
AT1G18270	1.11849
AT1G18280	12.8329
AT1G18290	-20.187
AT1G18300	-1.30766
AT1G18310	-26.9311
AT1G18320	2.80663
AT1G18330	2.81604
AT1G18335	3.66632
AT1G18340	1.46668
AT1G18350	-10.7763
AT1G18360	6.2171
AT1G18370	6.64839
AT1G18390	-5.62793
AT1G18400	-23.2334
AT1G18410	-5.4458
AT1G18420	1.98636
AT1G18440	1.13388
AT1G18450	2.40156
AT1G18460	4.84686
AT1G18470	-0.05737
AT1G18480	0.97902
AT1G18485	3.79368
AT1G18486	3.09253
AT1G18490	3.68989
AT1G18500	-0.12886
AT1G18510	1.3992
AT1G18520	5.3873
AT1G18530	0.6538
AT1G18540	-0.65147
AT1G18550	3.149
AT1G18560	2.2001
AT1G18570	7.8124
AT1G18580	1.9811
AT1G18590	7.06162
AT1G18600	2.57668
AT1G18610	4.54909
AT1G18620	0.99366
AT1G18630	7.28181
AT1G18640	3.69971
AT1G18650	2.51271
AT1G18660	4.35543
AT1G18670	2.20062
AT1G18680	0.50619
AT1G18690	3.8008
AT1G18700	2.73232
AT1G18710	-81.9562
AT1G18720	-1.50738
AT1G18730	1.19361
AT1G18740	-1.16219
AT1G18750	0.98972
AT1G18760	20.016
AT1G18770	13.361
AT1G18773	-4.1201
AT1G18780	-16.0792
AT1G18790	-20.3862
AT1G18800	3.05081
AT1G18810	-12.292
AT1G18830	-16.3055
AT1G18835	0.711
AT1G18840	-2.7871
AT1G18850	3.91144
AT1G18860	-25.803
AT1G18870	2.79003
AT1G18871	10.2549
AT1G18880	2.23066
AT1G18890	0.45483
AT1G18900	2.15325
AT1G18910	2.49421
AT1G18940	3.11599
AT1G18950	1.0923
AT1G18960	-2.2715
AT1G18970	-23.1634
AT1G18980	3.25832
AT1G18990	4.79648
AT1G19000	-0.46615
AT1G19010	1.39757
AT1G19020	1.08106
AT1G19025	2.94743
AT1G19040	1.3904
AT1G19050	1.65588
AT1G19060	-39.44
AT1G19070	3.37142
AT1G19080	2.36492
AT1G19086	9.10257
AT1G19090	8.2849
AT1G19100	4.7644
AT1G19110	0.5504
AT1G19115	-0.0554
AT1G19120	3.56074
AT1G19130	4.05561
AT1G19140	4.61835
AT1G19150	-15.2834
AT1G19160	-29.7453
AT1G19170	3.73827
AT1G19180	-11.9136
AT1G19190	-20.3504
AT1G19200	-8.0172
AT1G19210	1.26585
AT1G19220	0.99508
AT1G19230	-10.93
AT1G19240	-1.6827
AT1G19250	-43.546
AT1G19260	12.8608
AT1G19270	2.9726
AT1G19290	1.82863
AT1G19300	0.15434
AT1G19310	1.80217
AT1G19320	-28.2053
AT1G19330	0.17284
AT1G19340	-0.17715
AT1G19350	0.91028
AT1G19360	3.61149
AT1G19370	2.08613
AT1G19380	1.40564
AT1G19390	-28.6225
AT1G19394	0.8926
AT1G19396	0.7669
AT1G19397	0.53541
AT1G19400	1.13397
AT1G19410	2.3812
AT1G19430	2.13238
AT1G19440	2.73743
AT1G19450	2.83944
AT1G19460	-12.4442
AT1G19470	-5.1672
AT1G19480	0.29478
AT1G19485	3.35995
AT1G19490	3.69789
AT1G19500	15.6251
AT1G19510	5.7651
AT1G19520	2.1644
AT1G19530	-5.9157
AT1G19540	-9.2746
AT1G19550	8.5666
AT1G19570	-2.3992
AT1G19580	1.74356
AT1G19600	3.5255
AT1G19610	-9.703
AT1G19620	-59.953
AT1G19630	-3.3919
AT1G19640	-2.598
AT1G19650	1.89353
AT1G19660	-1.56246
AT1G19670	-28.0345
AT1G19680	1.36536
AT1G19690	5.91714
AT1G19700	2.16472
AT1G19710	2.08095
AT1G19715	1.0058
AT1G19720	3.0103
AT1G19730	0.86334
AT1G19740	2.4491
AT1G19750	-36.3231
AT1G19770	0.05354
AT1G19780	-1.4281
AT1G19790	-11.752
AT1G19800	0.3755
AT1G19830	-7.933
AT1G19835	3.0689
AT1G19840	0.2567
AT1G19850	-10.6191
AT1G19860	2.83173
[truncated: 25,208 more rows]
